# Supplementary material for: Solving the MCM paradox by visualizing the scaffold of CMG helicase at active replisomes
Source: Nat Commun. 2022 Oct 14;13:6090. doi: 10.1038/s41467-022-33887-5 (PMC9568601; doi:10.1038/s41467-022-33887-5)
Supplement: Supplementary file 4 — Source Data [file 41467_2022_33887_MOESM4_ESM.zip]

Archive with 14 entries (14 files):
- Polasek-Sedlackova et al_SOURCE DATA_final revision/Source data_Figure 1.xlsx
- Polasek-Sedlackova et al_SOURCE DATA_final revision/Source data_Figure 2.xlsx
- Polasek-Sedlackova et al_SOURCE DATA_final revision/Source data_Figure 3.xlsx
- Polasek-Sedlackova et al_SOURCE DATA_final revision/Source data_Figure 4.xlsx
- Polasek-Sedlackova et al_SOURCE DATA_final revision/Source data_Supplementary Figure 1.xlsx
- Polasek-Sedlackova et al_SOURCE DATA_final revision/Source data_Supplementary Figure 2.xlsx
- Polasek-Sedlackova et al_SOURCE DATA_final revision/Source data_Supplementary Figure 3.xlsx
- Polasek-Sedlackova et al_SOURCE DATA_final revision/Source data_Supplementary Figure 4.xlsx
- Polasek-Sedlackova et al_SOURCE DATA_final revision/Source data_Supplementary Figure 5.xlsx
- Polasek-Sedlackova et al_SOURCE DATA_final revision/Source data_Supplementary Figure 6.xlsx
- Polasek-Sedlackova et al_SOURCE DATA_final revision/Source data_Supplementary Figure 7.xlsx
- Polasek-Sedlackova et al_SOURCE DATA_final revision/Source data_Supplementary Figure 8.xlsx
- Polasek-Sedlackova et al_SOURCE DATA_final revision/Source data_Supplementary Figure 9.xlsx
- Polasek-Sedlackova et al_SOURCE DATA_final revision/Uncropped scans of all blots and gels.pdf
