# Supplementary material for: Solving the MCM paradox by visualizing the scaffold of CMG helicase at active replisomes
Source: Nat Commun. 2022 Oct 14;13:6090. doi: 10.1038/s41467-022-33887-5 (PMC9568601; doi:10.1038/s41467-022-33887-5)
Supplement: Supplementary file 4 — Source Data [file 41467_2022_33887_MOESM4_ESM.zip › Polasek-Sedlackova et al_SOURCE DATA_final revision/Source data_Figure 1.xlsx]

## Sheet: 1b
	Pearson correlation coefficient
	CDC45-GFP		TIMELESS		POLD1-GFP		POLE1-GFP
	PCNA	EdU	PCNA	EdU	PCNA	EdU	PCNA	EdU
1	0.769	0.804	0.722	0.754	0.789	0.737	0.781	0.783
2	0.754	0.81	0.695	0.781	0.783	0.785	0.768	0.738
3	0.747	0.795	0.712	0.739	0.778	0.842	0.706	0.739
4	0.76	0.757	0.714	0.751	0.821	0.838	0.748	0.783
5	0.82	0.789	0.741	0.712	0.799	0.764	0.776	0.749
6	0.749	0.782	0.723	0.739	0.745	0.785	0.707	0.754
7	0.798	0.777	0.717	0.744	0.736	0.773	0.722	0.766
8	0.784	0.715	0.715	0.761	0.771	0.752	0.728	0.773
9	0.787	0.792	0.717	0.731	0.792	0.797	0.723	0.754
10	0.763	0.807	0.735	0.751	0.754	0.844	0.772	0.796
11	0.781	0.834	0.735	0.741	0.751	0.804	0.739	0.786
12	0.817	0.812	0.738	0.771	0.765	0.768	0.759	0.803
13	0.751	0.741	0.714	0.764	0.752	0.817	0.782	0.761
14	0.764	0.809	0.737	0.743	0.762	0.837	0.772	0.78
15	0.81	0.749	0.7	0.713	0.809	0.792	0.781	0.745
16	0.79	0.783	0.714	0.745	0.807	0.795	0.757	0.782
17	0.786	0.825	0.699	0.757	0.803	0.807	0.75	0.772
18	0.755	0.798	0.756	0.72	0.801	0.813	0.785	0.797
19	0.77	0.822	0.764	0.764	0.768	0.766	0.77	0.771
20	0.79	0.8	0.771	0.716	0.814	0.84	0.744	0.758
21	0.79	0.803	0.715	0.767	0.768	0.808	0.806	0.754
22	0.811	0.753	0.741	0.737	0.812	0.764	0.795	0.785
23	0.76	0.782	0.704	0.758	0.782	0.769	0.744	0.716
24	0.755	0.713	0.718	0.738	0.741	0.78	0.758	0.771
25	0.784	0.751	0.722	0.751	0.758	0.775	0.776	0.785
26	0.789	0.786	0.696	0.744	0.808	0.804	0.743	0.797
27	0.803	0.771	0.737	0.734	0.795	0.787	0.777	0.791
28	0.843	0.783	0.705	0.78	0.797	0.743	0.749	0.769
29	0.764	0.819	0.705	0.732	0.776	0.761	0.707	0.769
30	0.802	0.771	0.762	0.76	0.721	0.74	0.789	0.791
31	0.777	0.775	0.715	0.741	0.719	0.82	0.804	0.799
32	0.78	0.729	0.738	0.744	0.77	0.766	0.804	0.727
33	0.745	0.808	0.711	0.738	0.818	0.829	0.757	0.793
34	0.735	0.802	0.745	0.748	0.778	0.815	0.732	0.744
35	0.774	0.732	0.71	0.711	0.779	0.786	0.761	0.743
36	0.772	0.793	0.715	0.74	0.752	0.754	0.747	0.737
37	0.806	0.745	0.691	0.722	0.738	0.808	0.718	0.729
38	0.768	0.747	0.736	0.743	0.764	0.772	0.74	0.795
39	0.758	0.822	0.747	0.767	0.702	0.834	0.775	0.756
40	0.833	0.739	0.751	0.761	0.777	0.801	0.796	0.787

## Sheet: 1c
	Total Intensity DAPI	Mean Intensity A488 -CDC45	Mean Intensity A647 -MCM7 #1	Mean Intensity A568 - PCNA	cell cycle
1	1446440	647.623	765.686	1067.63	S2	Acquisition settings:
2	1561686	743.45	456.833	940.246	S2	Excitation Filter	Emission Filter	Intensity (%)	Exposure time (ms)	Objective
3	1475605	188.048	144.908	195.315	G1	DAPI 377/50	DAPI 440	100	11	UPLSAPO 20x
4	2948919	327.737	78.4725	206.103	G2	FITC 485/20	FITC 525	100	500	UPLSAPO 20x
5	1338505	204.298	91.7771	199.974	G1	Cy3 560/25	Cy3 607	100	500	UPLSAPO 20x
6	1529468	774.573	666.129	994.731	S2	Cy5 650/13	Cy5 684	100	1000	UPLSAPO 20x
7	1.40746e+06	125.074	395.155	138.202	G1
8	2765077	376.256	77.5622	484.57	S6
9	2846134	309.758	68.0612	191.438	G2
10	1396086	118.084	379.331	129.218	G1
11	2695207	546.578	99.5542	653.556	S5
12	2347167	409.978	255.935	726.096	S4
13	2914887	218.873	58.4292	140.733	G2
14	1805326	653.728	389.22	771.753	S3
15	1647859	626.71	413.707	709.823	S2
16	1883346	787.318	343.88	794.336	S3
17	1600969	543.403	480.063	709.919	S2
18	2839413	209.187	57.6141	118.344	G2
19	2031867	767.003	339.006	844.717	S3
20	1827109	645.716	368.594	795.026	S3
21	1382278	352.197	797.86	492.776	S1
22	2906168	197.605	53.8393	136.164	G2
23	2690209	179.695	49.392	127.465	G2
24	1360265	183.743	472.39	142.213	G1
25	2623391	186.295	53.0414	134.479	G2
26	1331127	134.489	380.183	108.872	G1
27	2449870	531.151	249.061	716.395	S5
28	1769361	868.494	636.161	958.2	S3
29	2376991	472.115	243.487	642.376	S4
30	2317686	649.71	284.927	772.329	S4
31	1724379	724.423	666.69	997.368	S3
32	2527952	647.369	184.664	678.881	S5
33	1553290	690.221	452.37	726.594	S2
34	1642494	794.44	439.507	814.484	S2
35	2418132	715.775	210	663.189	S4
36	1725444	746.715	420.753	808.784	S3
37	1738889	954.104	399.814	910.271	S3
38	2525902	359.691	209.523	544.116	S6
39	2611975	417.371	132.055	629.347	S5
40	2098469	554.142	322.93	712.799	S4
41	1343343	141.2	112.637	135.239	G1
42	1645379	574.953	400.941	733.415	S2
43	1964896	616.417	447.503	827.825	S3
44	1892369	541.841	418.498	765.729	S3
45	1390620	163.669	405.87	182.108	G1
46	1544930	618.347	504.04	837.343	S2
47	1.93775e+06	767.195	550.843	933.061	S3
48	1477196	441.776	363.323	524.004	S1
49	2182540	941.183	437.572	1183.01	S4
50	3009883	199.304	48.5921	115.388	G2
51	2905263	274.013	72.1028	177.781	G2
52	1399094	359.487	940.961	460.567	S1
53	1423814	436.363	917.36	636.527	S2
54	2769642	286	98.141	201.177	G2
55	2320435	851.205	193.898	821.407	S4
56	2620003	257.761	61.7457	245.923	G2
57	2854354	498.468	102.798	645.149	S5
58	1242822	386.703	830.907	587.393	S2
59	1416957	825.825	427.365	916.269	S2
60	2276979	654.13	286.751	802.046	S4
61	2310796	647.205	253.928	765.851	S4
62	2769261	222.534	59.8404	143.058	G2
63	2038415	1061.23	375.48	1163.55	S3
64	2776935	237.174	62.9727	198.973	G2
65	1311243	397.082	520.294	501.726	S1
66	1296396	258.968	633.233	232.992	S1
67	1.73439e+06	716.175	454.256	896.981	S3
68	1275248	185.109	449.411	170.583	G1
69	1275116	202.916	498.829	178.044	G1
70	2341431	498.376	97.2878	622.577	S4
71	2336045	629.918	90.8988	776.079	S4
72	1323714	1034.32	621.596	1167.32	S2
73	1.69852e+06	1002.63	534.003	1223.7	S3
74	1194692	224.904	442.791	180.16	G1
75	1349027	608.348	597.144	864.988	S2
76	1722899	871.395	470.101	1149.09	S3
77	1991581	741.652	374.554	857.147	S3
78	2481358	376.526	56.2119	382.718	S6
79	1922506	925.024	392.353	906.539	S3
80	1198470	666.906	956.65	933.421	S2
81	1213259	979.7	880.799	1360.54	S2
82	1744551	913.638	435.679	1021.3	S3
83	1693809	935.749	462.666	1058.88	S3
84	1287368	1086.24	590.855	1088.51	S2
85	1802584	719.859	323.282	857.453	S3
86	1527229	790.509	499.037	888.982	S2
87	1350261	724.344	406.111	701.088	S2
88	1459059	895.447	687.887	969.441	S2
89	1676396	727.472	482.299	838.267	S2
90	1503277	556.511	567.135	749.745	S2
91	2121629	800.282	243.405	855.578	S4
92	1804926	813.91	377.511	869.388	S3
93	1904117	748.931	304.235	771.056	S3
94	2199516	537.258	251.909	640.848	S4
95	1772063	696.07	331.557	765.213	S3
96	2444942	530.295	160.013	668.175	S5
97	1292654	258.823	380.81	301.271	S1
98	1297346	268.344	430.07	336.553	S1
99	2618126	168.779	42.4372	113.976	G2
100	1352095	132.655	125.693	93.6086	G1
101	1390216	150.651	141.015	110.64	G1
102	1312184	350.283	576.612	498.989	S1
103	1262976	161.62	163.814	122.994	G1
104	1837939	491.171	342.443	698.164	S3
105	1259182	157.898	165.262	111.532	G1
106	1.77398e+06	613.616	307.517	802.355	S3
107	1284594	336.943	536.815	407.104	S1
108	1397786	544.583	517.896	675.234	S2
109	2680086	183.447	44.4364	117.111	G2
110	2617935	674.761	115.827	661.918	S5
111	1772854	539.636	429.223	692.531	S3
112	2106982	530.435	248.918	675.682	S4
113	1304043	222.64	598.818	189.364	G1
114	1552988	539.192	471.689	717.07	S2
115	1713574	583.006	441.853	703.054	S3
116	2648567	544.492	172.069	697.499	S5
117	1.53507e+06	497.062	517.449	705.756	S2
118	1789228	608.685	291.572	663.112	S3
119	1720150	798.953	374.039	817.944	S3
120	1808017	815.271	337.833	797.803	S3
121	2847074	253.031	49.3736	275.587	S6
122	1688440	567.695	459.05	686.719	S2
123	2561697	584.519	113.078	721.552	S5
124	1701764	657.283	335.251	777.793	S3
125	2712040	560.338	70.2874	687.915	S5
126	2783228	523.601	106.744	669.972	S5
127	1410399	166.343	173.475	111.921	G1
128	1454229	173.801	180.76	130.744	G1
129	2499446	599.039	178.011	739.362	S5
130	1454816	134.922	425.873	126.069	G1
131	1352471	164.507	436.004	136.638	G1
132	1331101	150.417	487.364	130.116	G1
133	2089093	554.487	296.418	672.211	S4
134	1465100	144.552	527.317	144.433	G1
135	2673003	381.442	71.1699	475.966	S6
136	2057453	789.57	441.661	942.045	S3
137	2657262	379.132	68.6988	452.282	S6
138	2720306	195.472	60.7565	126.843	G2
139	1476507	517.647	565.365	636.17	S2
140	1460839	443.583	625.785	559.938	S2
141	1442020	177.715	718.818	174.214	G1
142	1510822	654.982	422.856	752.13	S2
143	2697429	163.244	53.43	122.115	G2
144	1635156	816.672	409.802	775.901	S2
145	2666444	655.133	240.565	750.971	S5
146	1589488	488.144	449.089	710.099	S2
147	1460883	438.555	458.034	511.047	S1
148	2202864	545.9	414.856	736.83	S4
149	2133429	469.885	373.609	659.595	S4
150	1394512	370.036	562.451	440.084	S1
151	1560911	571.717	445.969	812.876	S2
152	3151558	93.4105	29.7889	88.312	G2
153	1490549	183.211	163.135	140.404	G1
154	1751214	801.464	774.841	1216.12	S3
155	1486124	161.717	141.907	127.457	G1
156	1512164	170.426	382.866	145.154	G1
157	1563664	871.792	480.373	772.907	S2
158	1640073	592.919	452.229	686.188	S2
159	1865876	683.738	538.985	875.02	S3
160	1716664	537.659	566.811	840.515	S3
161	2500970	684.608	285.197	822.026	S5
162	2178589	769.558	365.915	842.206	S4
163	1559593	197.73	433.729	165.571	G1
164	1428116	215.857	731.326	195.591	G1
165	2.01846e+06	985.462	479.405	969.704	S3
166	1396955	121.208	641.439	124.672	G1
167	1627201	535.998	459.063	738.134	S2
168	3128376	210.515	52.5504	142.615	G2
169	1576929	412.031	501.885	679.758	S2
170	2222743	561.861	335.62	796.472	S4
171	1430309	282.191	671.209	438.49	S1
172	2833782	445.798	699.45	580.89	S5
173	1485840	198.051	291.266	149.059	G1
174	2490178	553.639	226.281	714.181	S5
175	3029401	388.469	102.998	464.961	S6
176	2111605	862.155	433.289	914.14	S4
177	2003054	644.917	402.923	730.575	S3
178	1506835	196.54	459.833	161.989	G1
179	2684779	798.92	214.109	794.662	S5
180	1513488	240.945	469.103	200.509	G1
181	1434170	208.136	69.7351	152.381	G1
182	2231948	749.485	377.88	815.776	S4
183	3032743	298.124	80.4826	200.944	G2
184	1404641	175.861	211.925	116.034	G1
185	2811211	762.706	141.575	711.761	S5
186	2074100	656.586	282.984	798.38	S4
187	1368465	176.536	248.604	119.882	G1
188	2277560	676.563	373.672	801.29	S4
189	2.99731e+06	507.945	433.635	603.5	S5
190	2795352	247.191	61.9778	161.643	G2
191	2522772	579.121	265.705	612.046	S5
192	2483305	611.025	276.314	787.202	S5
193	2603530	586.376	254.715	683.333	S5
194	2.0543e+06	534.723	252.741	712.884	S3
195	2387778	378.155	254.422	594.778	S4
196	1386624	229.263	499.004	265.524	S1
197	1363973	281.277	437.665	358.088	S1
198	2375847	534.359	244.234	689.982	S4
199	2196257	554.281	246.189	689.716	S4
200	1383181	347.7	619.747	428.652	S1
201	2219073	430.781	298.207	603.903	S4
202	2698111	220.941	56.9876	149.201	G2
203	1454832	463.339	592.01	599.855	S2
204	1316169	332.264	514.569	434.977	S1
205	2275321	501.425	191.896	659.441	S4
206	2838187	228.992	60.5116	154.668	G2
207	1499243	540.487	652.242	693.969	S2
208	1382129	123.51	162.003	117.493	G1
209	1469349	635.932	758.45	826.6	S2
210	2532196	469.945	253.322	648.558	S5
211	1433995	120.983	159.483	120.013	G1
212	2780037	396.649	121.173	614.225	S5
213	2537517	586.478	248.033	742.983	S5
214	1569685	585.335	555.7	740.789	S2
215	1667866	638.554	458.399	756.462	S2
216	2444477	659.044	268.22	762.975	S5
217	1697252	554.467	597.134	774.426	S3
218	2671734	1231.99	494.508	1012.76	S5
219	1401013	333.889	470.03	456.999	S1
220	1386289	315.577	448.224	421.63	S1
221	1821194	846.524	514.208	935.751	S3
222	1566725	756.29	602.579	915.328	S2
223	2543641	693.756	249.644	756.963	S5
224	2675037	864.608	162.646	879.885	S5
225	1428114	451.664	834.607	639.525	S2
226	1703498	872.292	695.542	975.958	S3
227	2712784	236.126	60.4552	159.639	G2
228	2328989	458.856	266.536	598.345	S4
229	1.78126e+06	677.863	571.265	785.828	S3
230	1470238	306.684	625.4	331.04	S1
231	1521918	561.121	566.496	675.991	S2
232	1320095	359.504	576.626	468.042	S1
233	1286402	310.202	607.248	393.52	S1
234	1492614	520.898	414.778	699.582	S2
235	1432474	346.216	746.745	470.013	S1
236	2868105	176.151	52.7307	134.543	G2
237	1448127	194.993	598.405	179.934	G1
238	1464723	214.009	670.749	190.077	G1
239	2627949	578.231	181.415	783.098	S5
240	1984972	558.711	334.004	752.588	S3
241	2795773	204.415	55.6467	165.729	G2
242	1.84139e+06	640.98	459.235	920.896	S3
243	2800587	221.241	60.155	148.579	G2
244	2897567	187.202	47.4243	156.658	G2
245	2973374	202.311	61.1593	146.082	G2
246	1546028	192.463	277.867	151.807	G1
247	2871847	734.216	158.001	756.892	S5
248	1619800	697.791	580.435	795.891	S2
249	1635953	631.918	602.894	805.266	S2
250	2696587	553.754	195.218	643.831	S5
251	2861613	603.994	114.639	722.077	S5
252	2802480	598.289	109.708	712.191	S5
253	1473061	237.721	908.703	212.19	G1
254	2.81049e+06	525.348	107.673	630.887	S5
255	1700587	712.815	598.692	871.635	S3
256	1531232	240.475	741.58	206.939	G1
257	2226049	613.587	410.897	782.912	S4
258	1482624	172.102	235.413	135.585	G1
259	1730526	778.128	625.047	866.849	S3
260	1552675	180.848	164.675	142.164	G1
261	1642631	353.067	674.636	292.659	S1
262	1523338	650.275	625.339	865.9	S2
263	2993815	335.101	88.2234	227.274	G2
264	1550698	185.394	156.703	171.007	G1
265	1502181	215.809	602.514	172.918	G1
266	1382287	187.417	309.996	150.713	G1
267	1701575	684.251	451.409	848.065	S3
268	2885327	261.214	90.0966	218.832	G2
269	1378408	197.478	371.207	163.256	G1
270	1429494	198.398	101.875	173.319	G1
271	1371570	502.264	612.675	677.619	S2
272	1384146	169.677	84.3272	153.576	G1
273	2943905	304.753	89.5394	217.744	G2
274	2498657	804.351	318.199	866.696	S5
275	1851980	694.327	601.339	881.559	S3
276	1718785	594.821	488.724	676.927	S3
277	2781817	630.053	176.2	764.975	S5
278	1865536	607.286	623.698	812.911	S3
279	1810599	593.642	495.902	674.24	S3
280	2026052	686.132	431.099	898.983	S3
281	2345956	585.252	346.988	795.783	S4
282	1561275	414.747	597.167	592.291	S2
283	1540178	338.46	602.681	552.416	S2
284	1996805	642.954	422.824	878.449	S3
285	2179772	748.514	291.996	716.086	S4
286	2186308	703.765	255.719	719.515	S4
287	1738821	617.638	585.321	759.659	S3
288	1721631	639.724	559.642	755.273	S3
289	1570187	683.596	626.591	771.534	S2
290	1455373	444.852	680.88	507.34	S1
291	2387369	877.427	353.69	807.784	S4
292	1573262	533.651	619.71	673.269	S2
293	3110765	219.403	61.7382	167.791	G2
294	1.84443e+06	902.395	551.124	880.667	S3
295	2723114	894.021	264.509	724.406	S5
296	1497636	361.491	951.006	277.674	S1
297	1820380	797.871	518.168	797.12	S3
298	2236735	774.371	450.319	819.617	S4
299	1541636	467.514	540.391	526.689	S1
300	2.9004e+06	915.591	172.707	761.331	S5
301	1384434	448.968	744.037	519.097	S1
302	2593309	793.014	257.644	743.505	S5
303	1663266	795.053	524.692	807.157	S2
304	3101499	275.628	74.598	167.511	G2
305	1900573	801.341	451.299	834.244	S3
306	1449982	561.411	626.151	515.155	S1
307	1854056	816.158	497.815	856.596	S3
308	2158945	886.348	317.024	857.229	S4
309	1.70774e+06	717.112	612.383	769.004	S3
310	2006643	779.414	386.254	767.756	S3
311	2193655	698.181	408.805	791.955	S4
312	1946447	807.751	523.576	846.289	S3
313	2380869	719.832	335.218	811.606	S4
314	1515726	158.9	224.645	119.48	G1
315	1534418	159.126	204.259	121.16	G1
316	1419157	282.129	467.93	184.114	G1
317	1520708	180.355	169.616	122.801	G1
318	1460729	619.424	774.817	767.62	S2
319	3062418	610.314	831.44	665.97	S5
320	1437200	228.852	398.092	152.689	G1
321	2845595	241.232	63.9469	139.808	G2
322	1502565	151.054	156.912	109.48	G1
323	2743110	265.133	70.7232	152.347	G2
324	1409497	470.131	827.959	582.68	S2
325	2846588	276.581	69.9225	155.832	G2
326	1344116	185.606	681.251	156.018	G1
327	2776372	269.182	67.8619	153.435	G2
328	1429787	236.211	245.338	147.481	G1
329	2836338	213.601	70.2893	135.719	G2
330	1373842	158.355	536.316	134.996	G1
331	1406655	158.721	500.633	128.204	G1
332	1458317	210.813	235.383	142.201	G1
333	2783902	225.023	66.0196	139.953	G2
334	2806594	243.31	65.162	146.169	G2
335	3040220	216.452	56.7281	123.874	G2
336	1375799	409	877.076	495.702	S1
337	1383980	412.654	828.577	501.139	S1
338	1372085	187.566	717.593	159.075	G1
339	2347176	1072.21	224.646	888.205	S4
340	3040593	147.222	47.3069	119.327	G2
341	1463801	247.792	542.203	184.749	G1
342	2025129	846.603	316.322	798.069	S3
343	2845530	226.871	69.4116	148.543	G2
344	1456231	188.129	451.791	146.757	G1
345	1433620	224.063	676.55	175.566	G1
346	1.46663e+06	196.207	618.527	157.956	G1
347	1.49204e+06	627.408	698.773	672.803	S2
348	3145562	124.853	38.6086	107.088	G2
349	1466090	189.138	508.514	151.273	G1
350	1462958	268.622	714.38	215.755	G1
351	2.07645e+06	774.721	389.095	861.715	S4
352	1685264	701.499	560.438	761.426	S2
353	1482861	221.979	542.349	171.067	G1
354	1503269	282.741	649.085	218.335	G1
355	2934279	240.892	61.1303	134.885	G2
356	1752970	774.851	602.254	819.126	S3
357	2530037	744.594	453.949	639.938	S5
358	1543397	740.105	638.994	718.304	S2
359	1415330	170.798	111.073	166.252	G1
360	1527164	804.631	433.789	761.147	S2
361	2976492	289.325	65.9449	246.894	G2
362	1619935	640.022	292.48	631.821	S2
363	2734680	249.675	72.0579	160.779	G2
364	1489185	226.65	583.919	159.219	G1
365	1461071	176.867	324.023	126.135	G1
366	1257342	196.21	657.159	136.353	G1
367	1773745	804.469	351.081	833.388	S3
368	1354756	186.918	353.65	134.339	G1
369	1755240	1020.84	630.569	1032.27	S3
370	1363543	186.964	430.05	147.047	G1
371	1507759	638.167	476.535	762.522	S2
372	2763468	293.692	65.5792	192.27	G2
373	2949507	265.389	836.662	213.792	G2
374	1646967	908.718	581.181	888.492	S2
375	1492477	390.507	734.632	454.15	S1
376	1486140	168.828	449.524	125.302	G1
377	1500588	202.756	552.397	137.227	G1
378	1909344	757.903	451.036	835.897	S3
379	2270070	737.056	215.723	790.101	S4
380	1496025	694.025	435.397	725.22	S2
381	1764374	1034.96	434.822	969.465	S3
382	2483149	870.449	186.356	847.941	S5
383	1414027	256.299	796.292	168.109	G1
384	2682384	385.442	79.4583	457.879	S6
385	1435170	454.602	645.948	556.498	S2
386	2295484	565.049	211.831	631.044	S4
387	2515990	607.916	320.364	777.961	S5
388	3004880	289.495	70.2514	230.113	G2
389	1456529	161.605	470.938	120.231	G1
390	2264360	364.169	257.151	524.48	S6
391	1446726	290.55	500.686	313.856	S1
392	1435885	421.593	680.246	515.315	S1
393	1419795	552.379	718.456	541.447	S2
394	3258250	73.892	26.3293	63.4464	G2
395	1862904	744.979	364.073	837.08	S3
396	2865466	261.934	93.6285	164.248	G2
397	1460285	215.226	508.386	158.855	G1
398	1384470	489.929	685.705	550.32	S2
399	2.89435e+06	303.461	71.6997	240.469	G2
400	1743170	1506.28	563.193	1132.2	S3
401	1323661	658.776	1123.05	752.617	S2
402	1295236	180.174	478.973	134.924	G1
403	1285238	227.302	860.353	192.565	G1
404	2589489	789.794	221.125	721.882	S5
405	1301899	242.36	498.506	191.563	G1
406	1936380	783.513	437.704	806.282	S3
407	1594650	544.569	582.809	701.784	S2
408	1559971	922.004	666.722	853.151	S2
409	1954805	753.13	458.066	814.82	S3
410	2817027	251.362	71.036	150.189	G2
411	2542113	196.199	590.906	190.361	G2
412	1387182	150.742	141.916	107.102	G1
413	1717941	843.818	658.97	955.993	S3
414	1347216	138.594	113.828	100.045	G1
415	1417941	604.282	935.706	734.564	S2
416	1362729	383.97	827.201	535.194	S1
417	1435164	785.761	617.759	682.579	S2
418	1384358	158.188	154.669	107.995	G1
419	1551011	942.607	525.838	907.313	S2
420	1418066	326.884	525.042	460.695	S1
421	1244380	242.493	347.748	172.117	G1
422	1568113	896.397	734.655	1042.53	S2
423	1190488	301.13	259.626	189.808	G1
424	2504766	357.879	77.0882	207.19	G2
425	1780668	1212.98	444.773	1131.11	S3
426	1424238	1175.49	733.135	1264.9	S2
427	1414520	941.726	646.367	956.699	S2
428	1170456	410.668	748.016	454.733	S1
429	2176380	953.997	276.049	946.184	S4
430	1201724	212.613	796.197	207.278	G1
431	1292887	753.636	963.465	1033.64	S2
432	1211539	189.96	358.788	176.686	G1
433	1312771	757.877	452.237	912.787	S2
434	2215114	822.151	142.445	845.143	S4
435	2196359	928.993	182.608	861.992	S4
436	1270402	1053.49	423.357	1070.89	S2
437	1316587	1072.26	484.482	1222.11	S2
438	1167052	664.922	507.203	754.115	S2
439	1151968	838.657	450.188	958.403	S2
440	950411	259.889	498.602	178.188	G1
441	1219329	593.829	330.965	790.132	S2
442	1341527	780.126	537.878	979.792	S2
443	1250934	1043.17	570.892	1118.44	S2
444	1310349	917.674	399.395	1086.97	S2
445	1020561	265.727	472.163	174.86	G1
446	1575537	1719.02	646.661	1580.8	S2
447	1259204	1720.49	686.187	1588.07	S2
448	1055655	421.537	778.364	320.978	S1
449	1445834	1278.02	620.476	1295.21	S2
450	1.0368e+06	399.013	518.244	221.539	G1
451	1046121	391.004	743.486	271.867	S1
452	1.50057e+06	823.638	324.538	967.283	S2
453	1067537	1120.28	650.021	995.238	S2
454	1802076	1161.29	500.713	1272.35	S3
455	1459554	1379.62	656.911	1405.89	S2
456	1616364	992.339	536.489	921.638	S2
457	1751935	788.674	408.033	830.715	S3
458	2708102	251.692	67.9419	208.535	G2
459	2309929	903.202	234.508	962.679	S4
460	1487316	1072.31	727.083	1183.64	S2
461	1205948	128.173	410.481	126.813	G1
462	2785154	266.356	77.3614	257.249	G2
463	2187596	818.262	303.407	917.239	S4
464	1235003	330.926	642.083	382.685	S1
465	1229357	143.407	353.976	123.559	G1
466	2816207	261.557	69.9486	157.703	G2
467	1296512	707.246	747.319	885.604	S2
468	1340494	867.969	633.923	942.509	S2
469	1205303	202.619	144.409	149.675	G1
470	1408410	140.401	254.686	135.673	G1
471	1411330	195.422	360.553	167.968	G1
472	1413639	187.632	299.652	146.079	G1
473	3090109	126.233	27.6853	99.4948	G2
474	1496813	444.703	467.306	647.371	S2
475	2.87872e+06	368.052	63.6818	203.616	G2
476	1454602	222.116	457.459	207.563	G1
477	1489882	305.102	466.085	272.393	S1
478	1172619	155.864	106.315	115.257	G1
479	1268981	240.431	439.035	214.027	G1
480	2997636	183.121	295.963	158.986	G2
481	2449556	713.942	151.122	797.474	S5
482	1463929	253.995	261.659	293.737	S1
483	1137569	267.569	523.626	225.891	G1
484	2887129	318.677	58.0446	379.399	S6
485	2654186	301.625	61.4726	384.496	S6
486	1197521	213.306	175.584	149.389	G1
487	1301760	208.77	455.1	178.603	G1
488	1505985	639.686	334.044	716.728	S2
489	1555206	628.638	303.292	737.507	S2
490	2760805	487.973	140.454	697.715	S5
491	2.97993e+06	231.487	68.5528	174.67	G2
492	1497081	257.408	661.509	220.063	G1
493	1487309	214.316	650.748	193.064	G1
494	2943892	282.997	62.0563	347.354	S6
495	1556692	778.211	634.597	912.993	S2
496	1612242	705.741	564.013	943.662	S2
497	1.38285e+06	284.61	461.678	424.694	S1
498	1550759	610.052	458.029	718.641	S2
499	1601237	861.906	617.02	1088.98	S2
500	2710567	1242.13	247.25	1059.7	S5
501	2121078	815.304	510.831	971.337	S4
502	1468477	323.244	232.052	222.389	G1
503	1379304	234.016	275.456	228.031	G1
504	1475779	282.69	231.206	202.695	G1
505	1461192	449.622	366.386	535.966	S2
506	1482864	169.235	301.429	124.097	G1
507	1636134	686.503	284.713	849.841	S2
508	1449598	182.251	326.009	134.639	G1
509	2861212	792.035	111.479	769.104	S5
510	1.74862e+06	614.036	280.742	682.267	S3
511	1363995	144.193	299.7	114.541	G1
512	2836712	575.994	88.7229	668.234	S5
513	1388761	360.003	337.841	439.218	S1
514	2663954	697.6	155.396	728.796	S5
515	1330994	142.502	255.126	120.307	G1
516	1416302	358.399	291.971	504.699	S1
517	2435944	541.774	168.485	669.356	S4
518	1430978	372.874	267.492	546.296	S2
519	1598879	531.784	382.043	670.155	S2
520	1892652	694.68	244.664	718.428	S3
521	1318696	175.809	372.959	160.04	G1
522	2217753	691.196	165.655	822.688	S4
523	1337757	160.341	299.939	141.952	G1
524	2171496	672.645	176.317	713.334	S4
525	1539984	207.439	359.455	178.371	G1
526	1318077	154.255	376.717	132.27	G1
527	1366835	107.747	160.836	98.2372	G1
528	1401886	109.152	145.219	93.3525	G1
529	2.7928e+06	456.558	119.641	589.602	S5
530	1541681	105.036	61.3236	100.871	G1
531	2078920	826.524	278.542	900.211	S4
532	1528219	477.665	325.325	595.842	S2
533	1560373	110.001	68.2883	108.117	G1
534	1545152	506.104	320.233	642.486	S2
535	2332715	159.619	192.256	135.972	G2
536	1950094	596.082	262.544	747.174	S3
537	2552310	181.455	232.954	166.139	G2
538	1474844	228.279	454.631	167.012	G1
539	1469026	212.696	468.086	151.114	G1
540	3.08358e+06	313.735	66.8778	235.476	G2
541	1496224	541.508	396.476	638.077	S2
542	1.77172e+06	608.21	265.741	779.712	S3
543	1873535	685.584	207.478	814.43	S3
544	1485956	217.262	198.119	125.182	G1
545	1499948	236.541	200.989	147.105	G1
546	1614957	803.817	682.922	928.183	S2
547	2.98631e+06	315.953	68.2565	288.049	S6
548	2965714	1048.22	126.696	1091.27	S5
549	1496159	447.542	617.352	585.29	S2
550	1474863	429.054	618.567	548.756	S2
551	1486155	130.679	70.7227	120.809	G1
552	1485783	132.267	81.0914	129.258	G1
553	1519951	137.345	42.3374	121.43	G1
554	2.04476e+06	657.726	422.185	714.202	S3
555	1542215	129.161	43.5023	115.035	G1
556	2385823	970.308	350.024	915.477	S4
557	2.9776e+06	261.665	79.726	193.217	G2
558	1530051	215.899	335.312	162.23	G1
559	1.90892e+06	427.42	378.936	675.583	S3
560	2889199	220.046	74.8555	144.172	G2
561	3005267	252.255	76.9119	192	G2
562	1542761	196.6	303.585	143.312	G1
563	2890729	224.01	62.8174	140.449	G2
564	2913075	204.53	64.0915	131.828	G2
565	2959544	290.723	67.1109	267.729	S6
566	1409508	150.299	591.028	127.015	G1
567	1551171	1037.38	566.735	868.757	S2
568	2.87901e+06	981.754	149.329	996.261	S5
569	1794870	1060.39	522.311	955.168	S3
570	2873381	1176.08	151.67	1042.06	S5
571	2523965	886.505	292.44	862.791	S5
572	1449792	398.305	692.117	467.901	S1
573	1595854	802.327	743.477	1012.66	S2
574	1627300	811.965	709.455	1028.01	S2
575	1742780	867.19	640.426	936.075	S3
576	2249656	810.255	325.652	898.123	S4
577	1474750	398.443	682.464	388.052	S1
578	1488758	252.19	766.526	210.616	G1
579	2791947	270.099	85.2806	192.552	G2
580	1714545	728.39	516.458	814.211	S3
581	1601863	890.006	602.207	947.761	S2
582	1788710	699.436	407.488	816.996	S3
583	1760139	768.163	470.557	795.648	S3
584	1949288	741.488	443.107	855.751	S3
585	1455930	455.328	728.931	462.566	S1
586	1609319	898.834	502.66	827.921	S2
587	2967691	262.587	70.2844	186.75	G2
588	1321879	165.79	129.03	161.232	G1
589	2437758	895.436	169.136	733.793	S4
590	1409272	571.204	623.337	635.053	S2
591	1349041	155.864	136.949	139.666	G1
592	2880548	541.501	126.606	753.66	S5
593	1673824	881.191	443.258	945.806	S2
594	2225863	792.498	363.567	839.933	S4
595	2394112	975.401	235.298	755.852	S4
596	2205088	695.174	302.477	731.995	S4
597	2125353	653.998	338.954	722.244	S4
598	2778810	525.481	190.805	711.994	S5
599	2.87034e+06	251.56	68.0282	157.708	G2
600	1445104	532.992	579.11	603.422	S2
601	3100494	188.369	62.6813	145.159	G2
602	1426900	430.975	589.936	550.399	S2
603	1515574	560.809	586.93	708.327	S2
604	1501121	660.956	607.38	803.913	S2
605	2545731	720.564	358.466	845.179	S5
606	1443856	172.88	273.154	118.714	G1
607	2925176	424.309	74.9993	568.568	S5
608	1425741	164.439	251.31	120.403	G1
609	1429080	319.643	687.374	398.36	S1
610	2782472	544.81	149.842	651.746	S5
611	2631460	575.489	222.108	688.299	S5
612	1481788	163.043	223.426	113.336	G1
613	2695815	630.799	191.146	746.841	S5
614	1521304	152.553	246.035	107.265	G1
615	2918552	246.241	66.4566	167.188	G2
616	1429540	150.667	178.72	164.303	G1
617	1453359	311.115	519.221	403.219	S1
618	3038602	244.621	66.4405	169.558	G2
619	1427309	293.382	740.784	262.875	S1
620	1523728	525.572	613.285	511.066	S1
621	2169935	943.349	460.864	952.58	S4
622	1513860	298.537	664.353	230.47	S1
623	2107081	949.719	479.778	967.884	S4
624	2855484	374.761	1100.41	382.237	S6
625	1546754	1288.54	439.51	987.139	S2
626	2509019	704.16	296.575	802.948	S5
627	2569495	932.878	303.313	985.804	S5
628	1396587	254.272	928.109	222.306	G1
629	1.81627e+06	589.455	643.472	737.222	S3
630	2313054	916.126	475.818	1038.81	S4
631	1385039	487.912	799.93	564.64	S2
632	1399127	471.714	819.427	571.468	S2
633	1411607	785.805	785.876	802.895	S2
634	2389771	634.835	279.669	739.26	S4
635	1377077	619.017	592.262	694.816	S2
636	1581841	801.399	778.608	851.75	S2
637	3.12529e+06	268.354	72.211	180.665	G2
638	1716943	843.787	488.241	916.741	S3
639	3009715	304.851	66.2366	178.929	G2
640	1587497	803.66	565.202	946.237	S2
641	1676549	769.143	602.104	933.269	S2
642	1558567	748.053	484.41	821.829	S2
643	3034231	300.84	71.2721	173.381	G2
644	2230816	853.545	451.208	928.119	S4
645	1536140	719.702	462.257	781.818	S2
646	2995266	237.041	69.6256	179.807	G2
647	2366828	646.487	434.846	852.644	S4
648	1462795	201.747	316.161	183.39	G1
649	2970162	295.748	81.0007	200.869	G2
650	1467505	185.58	198.819	189.595	G1
651	3.04482e+06	250.683	65.7384	175.325	G2
652	1994798	662.302	500.522	841.117	S3
653	2886132	300.551	88.9293	219.959	G2
654	1484113	163.65	155.691	147.821	G1
655	1486351	158.473	136.972	139.157	G1
656	1477331	278.794	582.382	225.862	G1
657	2882432	551.067	115.617	724.684	S5
658	2624523	601.579	266.108	808.081	S5
659	2883379	290.637	71.5168	203.002	G2
660	1450683	214.065	552.889	183.032	G1
661	1501867	415.769	900.559	323.746	S1
662	3068324	398.737	84.0437	196.343	G2
663	1472137	323.051	845.803	303.992	S1
664	3045192	341.084	89.5769	231.253	G2
665	2176331	1034.29	636.452	1093.46	S4
666	2488281	1030.75	406.134	1034.75	S5
667	2295722	813.693	346.065	888.574	S4
668	3036133	430.751	112.569	259.083	G2
669	2.67018e+06	765.006	244.342	774.352	S5
670	2208157	1133.21	530.732	1099	S4
671	2.07251e+06	1080.63	528.349	1240.77	S3
672	2248664	700.563	354.007	806.493	S4
673	3024797	306.862	80.0749	190.96	G2
674	1365873	337.228	656.935	399.184	S1
675	1374116	247.429	610.106	205.714	G1
676	2722833	222.004	65.4051	178.555	G2
677	1415883	176.008	285.181	137.502	G1
678	2.67118e+06	645.742	146.172	751.649	S5
679	1926899	816.64	555.851	1029.38	S3
680	1461615	199.853	277.623	151.428	G1
681	1611073	853.931	824.37	978.065	S2
682	1450834	276.159	400.211	217.736	G1
683	1489328	168.351	686.868	165.121	G1
684	1448061	203.254	268.573	154.284	G1
685	2083833	900.1	439.398	1027.7	S4
686	1499457	384.757	515.759	547.962	S2
687	1777523	635.376	586.352	837.519	S3
688	1670131	823.4	580.913	927.869	S2
689	1481556	261.654	328.233	183.512	G1
690	1497346	385.572	876.984	509.477	S1
691	2153075	761.539	391.36	949.95	S4
692	1478622	447.806	799.773	415.116	S1
693	1732011	794.427	537.091	904.031	S3
694	1530009	594.106	660.113	728.141	S2
695	1491071	174.253	247.216	152.867	G1
696	2.87954e+06	345.664	88.975	227.994	G2
697	1464380	250.792	731.091	284.71	S1
698	2107274	1033.33	541.357	1256.99	S4
699	2.8337e+06	807.388	180.723	832.964	S5
700	1541965	657.663	649.099	805.559	S2
701	2729629	620.92	222.835	790.093	S5
702	2910006	475.657	111.658	588.593	S5
703	1448013	177.846	133.631	144.615	G1
704	3010783	246.042	76.6861	245.411	G2
705	1469952	221.524	167.022	179.011	G1
706	2937895	721.445	116.147	854.858	S5
707	1486088	298.858	868.76	280.034	S1
708	3.00204e+06	274.698	78.7868	205.906	G2
709	1473844	348.381	793.472	414.26	S1
710	1558318	155.217	109.633	117.642	G1
711	2493993	960.408	361.961	950.138	S5
712	2365287	790.384	384.19	837.01	S4
713	2011467	1114.49	601.522	903.913	S3
714	2836420	347.886	72.1005	342.034	S6
715	1955579	688.194	318.386	735.241	S3
716	2845044	232.096	62.7389	137.292	G2
717	1973168	915.856	397.797	809.179	S3
718	1513837	266.729	835.698	204.046	G1
719	2874937	289.785	79.9726	165.978	G2
720	2099409	1074.41	564.242	920.727	S4
721	1567841	247.488	729.183	189.204	G1
722	1566038	271.55	524.492	186.603	G1
723	2805865	247.678	60.1618	197.228	G2
724	1387358	157.469	286.507	117.944	G1
725	1888872	851.587	475.558	925.564	S3
726	1558421	751.217	689.062	858.71	S2
727	1537237	233.787	489.639	166.4	G1
728	1860575	900.833	557.348	857.885	S3
729	1384485	197.882	271.8	128.543	G1
730	2649590	604.036	999.989	718.904	S5
731	2486960	647.994	271.036	687.018	S5
732	1855329	892.245	586.536	941.173	S3
733	2460460	648.999	271.132	720.607	S5
734	2499462	833.34	247.523	755.642	S5
735	1812028	1361.78	694.806	928.76	S3
736	2779880	673.817	90.1961	685.391	S5
737	2377034	934.118	286.854	775.421	S4
738	2295412	667.074	422.265	697.284	S4
739	1946941	1251.41	803.236	1122.38	S3
740	2635248	752.414	139.314	718.628	S5
741	2.99667e+06	309.807	81.0898	181.557	G2
742	1332774	223.892	623.972	162.609	G1
743	2.72763e+06	256.694	65.2465	155.652	G2
744	1516710	162.506	340.611	118.284	G1
745	2894704	368.544	81.8532	332.452	S6
746	1325455	401.141	618.829	431.152	S1
747	1.48483e+06	167.024	218.782	166.312	G1
748	2818875	261.791	67.2325	167.705	G2
749	1505622	159.709	239.14	116.542	G1
750	1507697	183.999	279.44	130.935	G1
751	1601759	1114.88	504.01	881.258	S2
752	2777541	695.781	240.404	723.452	S5
753	2723897	325.939	95.3165	230.306	G2
754	1520475	916.94	746.607	984.074	S2
755	1647878	687.24	715.28	837.149	S2
756	2589384	793.914	225.396	867.346	S5
757	2.85575e+06	247.041	76.9758	161.921	G2
758	1702106	607.186	557.8	716.78	S3
759	1518281	323.638	117.831	302.23	S1
760	1455707	241.177	77.5491	190.05	G1
761	1492470	173.793	342.642	144.122	G1
762	1384548	414.19	585.243	477.167	S1
763	1624144	652.768	719.718	862.097	S2
764	1564049	269.079	800.274	215.237	G1
765	1388942	388.99	794.407	503.771	S1
766	2557886	788.67	248.029	866.425	S5
767	1508485	215.806	792.593	191.311	G1
768	1378855	293.658	810.596	232.254	S1
769	2881472	270.913	70.7251	251.676	G2
770	2504982	543.026	336.427	693.102	S5
771	3064090	236.715	61.9873	134.944	G2
772	2.96175e+06	280.175	66.3613	174.344	G2
773	2646436	1003.08	263.173	860.872	S5
774	3000446	346.96	68.6921	289.336	S6
775	1777204	682.802	433.871	866.509	S3
776	1503951	416.946	547.442	447.112	S1
777	2556587	688.501	289.132	731.926	S5
778	3426436	137.269	44.6987	113.488	G2
779	1513604	520.558	758.305	511.835	S1
780	1546818	441.536	621.854	530.773	S1
781	1693075	815.486	568.455	881.292	S2
782	1432013	502.883	568.196	641.762	S2
783	1663293	805.242	541.066	887.616	S2
784	1453181	628.718	565.291	690.438	S2
785	1545208	290.581	502.983	248.781	S1
786	1543733	155.888	146.328	134.593	G1
787	1524563	202.593	194.838	173.172	G1
788	3020555	284.491	75.4769	171.08	G2
789	3352167	189.72	58.6579	151.385	G2
790	1764795	884.705	683.404	918.71	S3
791	1957252	872.404	508.86	871.674	S3
792	1669584	942.479	592.546	1059.48	S2
793	1542800	827.377	651.358	917.725	S2
794	2374808	673.831	287.225	783.584	S4
795	1.92107e+06	1245.6	662.072	1285.69	S3
796	2784620	246.555	76.1349	158.489	G2
797	2422799	591.863	243.183	682.617	S4
798	2282383	707.193	242.397	783.756	S4
799	2791209	278.8	87.4021	175.603	G2
800	1772356	715.512	440.094	774.295	S3
801	2901183	409.531	91.9793	526.1	S6
802	1359461	407.395	856.125	519.047	S1
803	1.55108e+06	579.899	389.466	666.21	S2
804	1387646	385.706	867.025	431.48	S1
805	2939342	404.527	704.811	537.863	S6
806	1590034	562.271	424.358	687.279	S2
807	1518884	336.005	716.088	466.356	S1
808	1901062	655.91	467.29	789.681	S3
809	1547549	528.272	681.321	680.537	S2
810	1493900	411.61	633.281	513.014	S1
811	1425241	187.093	351.863	163.638	G1
812	1349124	201.196	362.941	162.886	G1
813	1506132	715.68	606.19	726.371	S2
814	2554668	735.896	285.937	809.511	S5
815	2295172	792.97	469.131	879.85	S4
816	1551410	372.124	703.407	525.481	S1
817	2969333	259.224	78.4524	159.096	G2
818	1.59497e+06	711.569	685.594	710.541	S2
819	1751158	628.558	793.597	765.379	S3
820	1532334	393.909	529.751	438.872	S1
821	2631834	436.452	151.895	626.824	S5
822	1917823	970.242	393.221	862.986	S3
823	2845856	206.101	60.215	135.806	G2
824	2797016	286.283	73.7819	174.094	G2
825	1963276	605.645	624.239	740.576	S3
826	1558395	195.194	626.831	168.943	G1
827	1952541	965.831	418.713	896.477	S3
828	2891627	268.785	68.2364	178.556	G2
829	1402891	503.654	881.186	631.049	S2
830	2976745	297.996	75.1059	150.552	G2
831	1449884	397.995	759.052	464.294	S1
832	2927314	237.336	68.2236	163.047	G2
833	2210089	743.004	425.679	841.688	S4
834	2201358	755.219	432.117	887.434	S4
835	2042794	693.677	460.082	827.867	S3
836	1486772	572.865	545.283	655.922	S2
837	1539183	661.791	505.23	720.484	S2
838	1444237	197.968	201.004	147.326	G1
839	1387689	474.114	619.085	552.242	S2
840	1480841	350.081	535.479	403.239	S1
841	1332712	197.527	588.237	157.221	G1
842	2588061	689.114	267.869	690.313	S5
843	2742114	244.559	67.3578	141.383	G2
844	1477740	392.847	576.742	431.501	S1
845	2720999	236.868	67.5615	149.748	G2
846	2728818	247.165	74.2316	146.832	G2
847	2149469	920.454	400.234	937.933	S4
848	1918118	1142.92	455.316	1003.64	S3
849	1944570	992.006	497.786	929.941	S3
850	1398881	586.498	748.824	642.818	S2
851	2353885	1001.94	300.447	859.265	S4
852	2311879	692.136	339.712	739.234	S4
853	2064176	808.831	448.402	855.431	S3
854	1362265	454.626	611.175	584.793	S2
855	2552812	658.468	217.046	666.759	S5
856	2008381	836.951	457.908	828.96	S3
857	2719120	225.278	70.2085	151.176	G2
858	2892267	226.166	76.8561	142.436	G2
859	2734473	281.093	77.5212	171.452	G2
860	2578290	558.723	228.911	653.727	S5
861	2635807	757.536	214.062	789.005	S5
862	2800978	585.802	113.617	629.115	S5
863	1621170	750.755	513.944	747.668	S2
864	2492661	713.411	262.513	687.145	S5
865	2387427	792.653	305.67	777.291	S4
866	2107674	915.539	471.06	819.187	S4
867	1786102	848.725	441.137	772.458	S3
868	1618514	872.56	905.893	974.617	S2
869	2850510	698.707	131.443	636.796	S5
870	2092999	750.363	452.264	765.507	S4
871	2480710	896.518	420.179	1050.95	S5
872	2401504	955.367	329.589	950.082	S4
873	1783088	929.85	453.033	782.45	S3
874	1403186	159.994	167.184	135.357	G1
875	1455780	1268.99	753.055	919.802	S2
876	1425488	180.708	513.112	127.853	G1
877	2912672	585.514	109.204	591.877	S5
878	1740095	736.874	428.225	758.644	S3
879	2615557	921.625	213.858	799.313	S5
880	1587633	244.684	312.338	161.478	G1
881	1522792	612.748	662.288	765.272	S2
882	2794124	652.836	149.194	692.368	S5
883	1410343	184.965	470.879	132.874	G1
884	3159648	335.285	80.4819	263.632	S6
885	1811551	711.576	437.753	807.472	S3
886	1393163	152.524	161.065	127.427	G1
887	1496250	441.77	581.415	447.765	S1
888	2836188	343.085	94.2253	227.815	G2
889	1510362	618.26	303.241	666.354	S2
890	1400801	194.902	163.353	175.123	G1
891	1738574	793.311	481.484	851.224	S3
892	1517794	573.382	542.667	706.934	S2
893	1901623	642.01	309.113	727.024	S3
894	1951111	729.635	286.592	751.034	S3
895	1489620	842.149	692.656	930.487	S2
896	1371908	758.34	623.991	739.593	S2
897	1490322	927.357	597.267	908.81	S2
898	1337856	540.052	725.134	657.14	S2
899	2883031	555.054	140.536	637.66	S5
900	2996963	212.631	67.2286	141.129	G2
901	2984748	300.222	87.0711	183.3	G2
902	2506593	584.056	246.684	762.877	S5
903	1445070	187.291	427.339	129.924	G1
904	1450458	163.842	419.68	134.681	G1
905	2285144	543.155	345.528	661.963	S4
906	2935670	301.298	81.9093	375.852	S6
907	1451172	658.172	548.677	720.442	S2
908	2587163	703.864	234.994	792.921	S5
909	2701755	641.071	210.061	727.184	S5
910	1352402	201.596	503.329	159.021	G1
911	1349930	207.479	496.719	157.378	G1
912	2400126	810.342	204.935	860.042	S4
913	2196269	798.87	314.539	848.944	S4
914	2600126	370.128	87.3123	355.382	S6
915	2517346	655.495	148.065	774.274	S5
916	1537008	1028.1	538.591	940.404	S2
917	2271193	933.727	231.069	914.401	S4
918	1524686	980.219	472.09	839.316	S2
919	2235238	899.054	240.002	858.93	S4
920	1668088	1180.66	465.141	1085.18	S2
921	1539929	832.52	496.972	863.955	S2
922	1378360	247.203	509.236	208.445	G1
923	1374799	172.568	385.896	132.132	G1
924	1668881	773.934	498.402	925.606	S2
925	1372589	180.439	468.73	156.136	G1
926	2262410	627.33	295.193	802.482	S4
927	1290123	165.251	481.134	143.795	G1
928	1304688	154.591	407.737	122.823	G1
929	1670065	1009.51	560.112	1030.51	S2
930	1317682	161.306	227.375	168.823	G1
931	2358904	663.18	217.815	762.091	S4
932	1487517	627.148	637.17	781.589	S2
933	2541675	531.73	135.662	301.252	S6
934	2616588	632.696	127.457	836.603	S5
935	2544361	736.718	128.298	834.462	S5
936	2577047	439.779	97.0524	510.505	S6
937	2637039	317.207	80.5496	224.278	G2
938	1888517	1203.14	536.578	1403.07	S3
939	1992742	1256.05	352.782	1373.26	S3
940	1740862	1286.47	622.865	1235.15	S3
941	1553830	1086.19	498.227	1105.52	S2
942	1200408	535.363	757.403	686.156	S2
943	1365846	736.23	559.852	850.412	S2
944	1858572	943.535	360.688	946.328	S3
945	1552299	771.436	383.146	867.201	S2
946	1098745	401.506	739.075	485.056	S1
947	1164426	594.264	600.638	669.064	S2
948	1145287	612.005	626.133	739.979	S2
949	1.63897e+06	1418.2	547.031	1165.19	S2
950	1446487	731.199	397.177	754.23	S2
951	1.58435e+06	924.312	436.737	927.88	S2
952	1135405	737.868	678.445	848.693	S2
953	1061996	540.66	793.578	666.973	S2
954	1161509	924.86	869.314	1027.85	S2
955	1011232	269.805	809.51	218.154	G1
956	1733717	972.897	359.831	1257.69	S3
957	1.60372e+06	1052.08	439.264	1168.82	S2
958	1700613	715.652	323.562	1040.5	S3
959	1360326	884.521	391.817	1019.3	S2
960	942032	199.761	414.939	130.659	G1
961	1089284	309.955	744.189	342.919	S1
962	1387093	1002.9	416.801	1151.7	S2
963	1232972	1009.55	451.69	1112.46	S2
964	1.79497e+06	836.265	263.033	942.802	S3
965	1324499	782.872	323.215	900.913	S2
966	1038326	960.989	854.038	1125.7	S2
967	1871603	673.598	181.942	777.646	S3
968	1052981	652.006	559.668	919.776	S2
969	971457	271.757	771.503	205.561	G1
970	962264	247.127	673.941	174.711	G1
971	1162760	806.539	561.625	977.778	S2
972	1214307	776.979	507.209	968.08	S2
973	1205600	1001.12	627.773	1210.88	S2
974	1452145	949.848	561.603	1179.58	S2
975	1386962	904.244	334.995	884.711	S2
976	1.76516e+06	728.083	358.88	935.681	S3
977	1675840	787.588	359.306	783.201	S2
978	1797136	1004.53	390.54	991.533	S3
979	1184632	736.995	527.398	825.683	S2
980	997289	176.436	173.316	106.343	G1
981	1017493	220.186	393.699	153.66	G1
982	942893	224.728	327.333	147.187	G1
983	2008681	705.421	182.497	843.228	S3
984	1517968	812.17	373.389	1039.71	S2
985	941923	433.089	481.005	626.026	S2
986	1579591	831.834	372.033	1056.53	S2
987	1247259	939.767	464.935	1108.56	S2
988	1158102	933.405	595.096	1307.87	S2
989	1195088	1078.15	618.564	1377.59	S2
990	1651601	940.965	231.534	999.561	S2
991	1080891	922.426	583.157	1032.57	S2
992	1980265	678.491	137.11	932.615	S3
993	1173656	1273.08	785.47	1302.3	S2
994	1026780	739.427	504.971	918.656	S2
995	968814	695.622	576.993	887.237	S2
996	1388878	915.989	514.342	1167.78	S2
997	1796661	1000.77	242.274	1177.09	S3
998	1885975	673.247	229.766	943.912	S3
999	1286605	1053.92	539.599	1348.58	S2
1000	951896	193.595	408.669	129.918	G1
1001	879113	537	678.047	667.349	S2
1002	1024288	661.496	854.091	1021.24	S2
1003	1734568	835.273	321.87	1048.96	S3
1004	1319411	977.708	443.833	1129.29	S2
1005	1136582	264.499	490.242	174.841	G1
1006	2778916	298.888	88.1881	206.097	G2
1007	1727961	942.907	414.638	1042.42	S3
1008	1653008	1207.49	477.722	1186.22	S2
1009	1333244	268.256	708.802	223.127	G1
1010	1394660	264.394	555.196	276.793	S1
1011	1343817	269.984	326.013	315.44	S1
1012	1332910	288.188	756.443	226.994	G1
1013	2.63317e+06	639.154	117.202	715.554	S5
1014	1496409	1247.14	716.73	1183.72	S2
1015	1342070	679.279	779.273	838.529	S2
1016	2725594	340.412	83.2877	221.284	G2
1017	2581219	299.234	80.7241	186.67	G2
1018	1446411	167.288	256.342	132.421	G1
1019	1436300	174.517	279.851	132.921	G1
1020	2663803	307.677	90.1779	207.602	G2
1021	1627674	555.412	489.322	738.834	S2
1022	1469748	473.515	701.564	604.521	S2
1023	1791394	867.927	514.563	867.828	S3
1024	2302834	587.452	249.901	669.191	S4
1025	2604759	228.015	71.1568	160.429	G2
1026	1274884	433.208	670.728	526.058	S1
1027	1349017	721.425	590.734	730.789	S2
1028	2681028	250.714	73.2543	164.33	G2
1029	2472964	745.358	165.412	757.033	S5
1030	1370826	150.666	291.099	127.234	G1
1031	1359860	166.207	301.248	140.686	G1
1032	1786359	897.623	514.159	1011.28	S3
1033	1462401	932.737	429.765	880.378	S2
1034	1589302	823.892	477.979	853.079	S2
1035	2165284	777.768	301.458	798.802	S4
1036	2472531	779.017	191.809	808.477	S5
1037	1419753	198.569	216.569	154.298	G1
1038	1433117	633.554	600.944	688.666	S2
1039	1419660	211.51	564.072	192.434	G1
1040	1652141	820.854	531.705	944.531	S2
1041	1755732	1037.61	621.408	1033.5	S3
1042	1408571	258.495	262.818	180.719	G1
1043	2.05769e+06	826.029	526.288	1007.37	S3
1044	1916970	867.623	418.508	849.887	S3
1045	1602725	747.98	509.639	863.973	S2
1046	1444421	187.97	138.36	164.174	G1
1047	1413297	257.888	441.966	222.475	G1
1048	2418306	903.971	382.573	975.827	S4
1049	2277524	748.138	320.906	791.186	S4
1050	2.77395e+06	323.474	87.3788	209.757	G2
1051	2140741	935.198	728.491	1209.54	S4
1052	2788130	409.141	67.9241	626.423	S5
1053	2.69499e+06	451.698	107.472	604.059	S5
1054	2131416	391.627	196.288	680.378	S4
1055	1464047	116.108	304.534	142.228	G1
1056	1326728	150.674	153.457	114.757	G1
1057	1341656	148.857	178.056	113.089	G1
1058	1388129	447.027	579.433	708.191	S2
1059	2552869	637.46	136.102	900.731	S5
1060	2162424	361.289	190.644	693.155	S4
1061	1401555	666.331	592.011	804.154	S2
1062	913752	1088.99	389.231	908.414	S2
1063	2027234	766.481	244.225	809.363	S3
1064	1529865	680.853	650.258	789.117	S2
1065	1508717	228.198	542.264	183.009	G1
1066	1704770	570.791	513.952	857.528	S3
1067	1493348	254.791	525.782	211.573	G1
1068	1603288	355.456	406.407	598.323	S2
1069	1518440	311.377	347.966	589.176	S2
1070	1554655	383.03	362.773	634.513	S2
1071	1581512	364.372	311.829	647.493	S2
1072	1591075	374.369	331.384	703.364	S2
1073	1516093	148.888	229.06	146.028	G1
1074	1543657	358.733	305.986	626.131	S2
1075	1500063	163.973	347.035	179.072	G1
1076	2360958	445.38	240.93	768.551	S4
1077	1494539	201.604	752.961	210.384	G1
1078	1757407	637.787	485.939	890.851	S3
1079	1541129	709.819	771.137	694.639	S2
1080	2116087	620.609	354.965	744.539	S4
1081	3024547	272.59	72.9892	190.39	G2
1082	1.77019e+06	493.079	434.773	693.955	S3
1083	2365086	389.085	205.338	748.116	S4
1084	1615053	410.002	311.649	749.648	S2
1085	2156465	713.318	371.684	864.612	S4
1086	2780724	168.442	45.4319	143.401	G2
1087	1600170	367.809	323.814	702.322	S2
1088	2866391	425.976	87.8679	646.224	S5
1089	1600151	407.867	313.304	738.279	S2
1090	1758792	431.764	308.384	780.314	S3
1091	1339525	105.147	288.659	125.311	G1
1092	2038217	427.184	292.878	748.514	S3
1093	2040541	682.448	393.49	835.061	S3
1094	1661393	377.785	263.013	710.387	S2
1095	1870136	516.794	391.641	874.741	S3
1096	2730728	185.353	56.2491	166.056	G2
1097	1309632	119.854	395.518	148.273	G1
1098	2308687	776.895	344.529	844.123	S4
1099	1.80977e+06	396.602	267.832	748.456	S3
1100	3097795	212.83	55.3187	178.875	G2
1101	3132054	202.878	50.4641	182.37	G2
1102	2807563	183.869	65.9138	181.415	G2
1103	1469484	125.376	245.802	143.977	G1
1104	1538774	110.878	217.727	134.146	G1
1105	1638022	445.435	327.698	739.947	S2
1106	1.62293e+06	339.559	330.096	668.673	S2
1107	1.65887e+06	486.449	469.536	797.892	S2
1108	2152280	439.919	237.867	643.692	S4
1109	2.97432e+06	262.817	65.9969	511.949	S6
1110	1615560	457.803	496.022	808.934	S2
1111	1658466	666.677	546.177	814.384	S2
1112	1850424	1104.61	727.468	967.405	S3
1113	2554495	764.341	344.635	829.366	S5
1114	1869733	727.382	454.508	832.85	S3
1115	2999458	277.475	73.4938	167.387	G2
1116	1671058	585.936	465.214	647.331	S2
1117	2717373	730.108	223.174	768.356	S5
1118	1426048	166.03	457.543	179.23	G1
1119	2901020	861.293	334.94	672.366	S5
1120	1496630	169.969	302.979	134.572	G1
1121	1519815	165.303	308.949	123.804	G1
1122	3056056	258.568	65.2406	149.271	G2
1123	1534166	193.567	230.416	139.128	G1
1124	2897961	606.199	185.027	702.844	S5
1125	1533310	344.767	696.681	486.514	S1
1126	1535248	253.067	260.139	168.591	G1
1127	1510783	366.381	802.188	299.403	S1
1128	1517818	366.669	618.275	455.224	S1
1129	2.99098e+06	310.226	73.7163	185.63	G2
1130	1467900	974.944	542.339	778.641	S2
1131	1498173	734.971	544.123	827.709	S2
1132	1396857	597.63	533.197	659.768	S2
1133	1297044	167.388	292.001	160.071	G1
1134	1365995	302.751	673.746	228.84	S1
1135	1446174	426.246	425.587	599.563	S2
1136	1424226	396.51	477.808	591.432	S2
1137	2447994	674.938	395.516	767.733	S5
1138	1616230	527.582	664.415	686.056	S2
1139	1377649	210.222	625.385	161.337	G1
1140	1387149	326.813	577.26	370.805	S1
1141	1578842	423.923	748.42	585.595	S2
1142	2754239	619.707	260.663	676.542	S5
1143	1632053	977.371	653.091	990.736	S2
1144	1556198	805.1	628.347	925.319	S2
1145	1431437	241.687	715.102	290.323	S1
1146	1613036	210.054	852.722	204.851	G1
1147	1547623	650.346	554.688	629.9	S2
1148	2292901	863.81	411.065	843.22	S4
1149	1468605	245.776	644.935	262.79	S1
1150	1640511	1163.84	611.572	952.859	S2
1151	2641599	566.564	325.629	676.851	S5
1152	1426372	463.888	565.272	502.429	S1
1153	1519842	171.147	748.939	161.959	G1
1154	1562984	259.385	603.743	204.781	G1
1155	2002611	1309.94	614.409	1189.52	S3
1156	2596548	598.469	321.772	689.867	S5
1157	1541734	247.236	631.272	192.387	G1
1158	2.90856e+06	750.821	151.639	809.061	S5
1159	1524437	400.192	865.129	471.918	S1
1160	3384044	137.568	33.3033	107.259	G2
1161	1944465	982.509	568.511	967.328	S3
1162	2206859	1172.3	708.2	1094.72	S4
1163	3012051	311.816	83.6712	199.228	G2
1164	2717360	209.851	51.0678	170.584	G2
1165	1468677	192.545	703.431	175.988	G1
1166	3040253	340.134	89.8951	224.72	G2
1167	2462317	918.038	476.102	949.549	S5
1168	1474055	268.778	698.781	201.575	G1
1169	3056800	352.449	92.0776	224.032	G2
1170	1433343	197.864	296.326	135.051	G1
1171	1466524	239.222	725.938	192.735	G1
1172	1437561	261.302	374.076	186.722	G1
1173	1662082	996.147	1001.86	1082.57	S2
1174	1553108	229.179	361.185	178.747	G1
1175	2115276	921.777	473.363	1046.47	S4
1176	2016671	885.624	564.938	1108.45	S3
1177	1482700	210.377	384.482	163.173	G1
1178	1505044	176.813	160.179	149.522	G1
1179	1798251	704.901	451.478	841.12	S3
1180	2988303	422.353	74.5082	444.401	S6
1181	3010667	270.966	67.4413	169.098	G2
1182	1497961	278.706	206.467	228.549	S1
1183	2883772	240.846	70.3337	147.073	G2
1184	1540203	684.105	602.11	791.532	S2
1185	1492273	441.314	667.205	520.598	S1
1186	2881556	297.557	65.5335	191.787	G2
1187	1460368	333.805	837.015	252.347	S1
1188	1447156	524.416	527.811	573.384	S2
1189	2378105	695.292	331.57	838.588	S4
1190	2853099	330.736	83.8775	210.008	G2
1191	2849526	301.359	68.2616	185.789	G2
1192	2190764	660.588	371.914	835.919	S4
1193	1522578	148.788	374.364	118.747	G1
1194	2796387	411.491	102.475	472.933	S6
1195	2461697	713.82	299.663	765.923	S5
1196	1649919	186.562	403.924	176.417	G1
1197	1438355	191.487	461.697	131.43	G1
1198	2575186	702.181	281.792	682.096	S5
1199	2120674	721.013	419.21	818.33	S4
1200	1413554	223.928	472.056	171.343	G1
1201	1481939	409.564	874.442	538.955	S2
1202	1626716	688.594	769.137	814.03	S2
1203	2323615	756.225	369.634	802.535	S4
1204	1484390	446.973	895.244	517.397	S1
1205	2676597	453.951	110.542	538.692	S6
1206	2141858	767.398	396.079	867.99	S4
1207	2192848	525.775	204.486	643.462	S4
1208	3062407	403.289	86.2904	464.423	S6
1209	1370280	167.733	393.139	139.475	G1
1210	1360982	141.24	266.342	119.189	G1
1211	1395194	112.232	213.511	96.2423	G1
1212	2590815	671.608	170.324	736.596	S5
1213	1413861	198.827	624.808	178.316	G1
1214	2956534	263.911	66.6761	151.262	G2
1215	1431250	163.372	287.034	141.115	G1
1216	2334233	528.367	235.711	631.633	S4
1217	1462513	322.11	613.441	321.102	S1
1218	2245539	530.353	336.848	707.571	S4
1219	1458746	330.842	659.31	403.009	S1
1220	2.02796e+06	554.275	395.215	711.246	S3
1221	1606749	724.297	582.46	860.312	S2
1222	1446047	182.034	256.507	144.166	G1
1223	2405906	205.733	189.685	168.071	G2
1224	1148573	159.896	134.358	122.831	G1
1225	1541105	621.024	536.463	796.901	S2
1226	1837965	775.882	465.609	883.543	S3
1227	1392157	379.434	731.707	459.453	S1
1228	1434866	258.524	809.462	209.197	G1
1229	2610689	548.488	177.2	665.755	S5
1230	1496406	822.664	588.887	923.65	S2
1231	2037341	739.935	332.572	854.229	S3
1232	1544221	703.533	629.205	865.265	S2
1233	2798926	267.047	63.7356	189.416	G2
1234	1402986	179.505	572.736	184.933	G1
1235	1528419	253.355	613.902	319.349	S1
1236	1515662	196.103	669.423	172.001	G1
1237	1456299	235.628	449.279	183.488	G1
1238	1481463	159.117	118.733	122.703	G1
1239	1474976	179.901	110.59	150.127	G1
1240	1419102	178.782	150.339	127.195	G1
1241	1478958	186.205	334.081	148.455	G1
1242	2146991	609.95	372.081	798.414	S4
1243	1471113	186.1	323.403	146.779	G1
1244	2126921	600.365	365.64	743.053	S4
1245	1397695	161.093	302.877	128.203	G1
1246	1431421	142.812	277.997	113.847	G1
1247	2230362	618.848	353.253	789.945	S4
1248	1631603	720.071	596.715	810.787	S2
1249	2817283	198.328	53.1475	130.361	G2
1250	2812110	529.904	126.912	674.631	S5
1251	1463829	183.152	442.518	158.053	G1
1252	1500915	403.11	631.192	605.039	S2
1253	2974489	464.538	89.5717	612.872	S5
1254	2881719	240.622	66.3384	179.834	G2
1255	1497743	755.579	959.412	736.178	S2
1256	1475084	447.095	743.438	636.573	S2
1257	1474145	189.511	500.592	169.496	G1
1258	1434419	201.204	582.164	159.426	G1
1259	2287972	930.375	434.311	993.524	S4
1260	2135556	885.95	666.927	1078	S4
1261	1470106	454.811	709.85	541.063	S2
1262	1438446	162.292	61.2234	162.278	G1
1263	2787309	257.314	69.1546	145.077	G2
1264	1967568	657.84	483.313	828.792	S3
1265	1412959	165.293	66.8744	159.065	G1
1266	1380264	115.032	67.3967	106.822	G1
1267	1412522	125.356	70.2623	111.567	G1
1268	1579987	829.958	490.247	921.37	S2
1269	1520987	497.256	704.623	333.175	S1
1270	1876275	643.402	357.573	774.06	S3
1271	2385190	971.741	352.79	1012.61	S4
1272	1346507	122.931	455.528	155.016	G1
1273	1714067	637.421	412.624	746.848	S3
1274	2123836	560.932	502.015	779.92	S4
1275	1497693	574.591	467.689	721.401	S2
1276	1401928	466.213	730.999	648.391	S2
1277	1810011	482.864	447.738	666.897	S3
1278	1510169	895.714	572.924	914.441	S2
1279	2697800	746.427	150.723	735.089	S5
1280	3223338	958.591	746.738	893.766	S5
1281	1350912	169.29	673.057	179.113	G1
1282	1542796	820.024	577.907	915.632	S2
1283	1411046	234.989	687.914	175.519	G1
1284	1433305	125.063	59.6152	132.557	G1
1285	2687157	744.489	184.488	728.636	S5
1286	2146732	935.116	342.622	972.278	S4
1287	1397742	185.804	868.16	199.884	G1
1288	1427764	176.652	615.893	157.76	G1
1289	1449920	118.886	55.9115	125.447	G1
1290	1778352	769.477	557.664	889.509	S3
1291	1425174	166.151	621.991	149.634	G1
1292	1503099	625.547	625.044	764.644	S2
1293	2039628	616.72	564.542	844.418	S3
1294	2238869	765.722	357.312	841.73	S4
1295	2806078	670.264	168.494	773.919	S5
1296	2884888	483.819	87.2095	616.948	S5
1297	1952030	802.791	447.204	859.115	S3
1298	3020276	290.874	77.5051	178.353	G2
1299	1.95518e+06	960.979	617.675	939.737	S3
1300	1495930	316.493	524.318	291.005	S1
1301	1452451	708.857	702.354	788.044	S2
1302	1430326	156.489	370.569	133.305	G1
1303	2220941	944.484	449.976	938.821	S4
1304	1973927	734.345	585.069	870.47	S3
1305	1408602	517.053	695.931	649.407	S2
1306	1426892	486.297	640.054	606.369	S2
1307	1590469	807.292	565.292	882.497	S2
1308	1411213	158.051	370.225	139.549	G1
1309	1519173	223.779	275.1	162.812	G1
1310	1353252	247.855	779.766	217.285	G1
1311	1642460	732.743	531.933	812.059	S2
1312	1437417	343.632	579.894	261.049	S1
1313	1528536	170.14	205.797	116.126	G1
1314	1365348	338.546	715.55	441.771	S1
1315	1754492	862.128	563.683	966.346	S3
1316	1896680	912.733	556.229	982.55	S3
1317	1681114	633.593	493.83	775.83	S2
1318	1360904	156.496	317.944	135.281	G1
1319	1364908	188.908	331.469	147.435	G1
1320	2799358	621.441	109.979	751.434	S5
1321	2682684	644.533	152.862	770.881	S5
1322	1428693	172.45	451.623	130.205	G1
1323	1969904	879.272	480.839	922.454	S3
1324	1457094	164.911	394.874	121.799	G1
1325	2053000	880.251	451.179	983.209	S3
1326	2251824	715.356	274.709	789.455	S4
1327	2827605	191.744	55.2409	159.551	G2
1328	2953375	233.707	70.0689	178.748	G2
1329	1519514	199.524	698.106	174.423	G1
1330	2215434	792.788	408.158	910.347	S4
1331	1515579	653.938	753.575	733.5	S2
1332	2901062	755.024	157.806	794.115	S5
1333	3076816	220.074	65.0201	157.725	G2
1334	1868562	960.01	615.752	930.927	S3
1335	2243961	786.051	605.593	1097.51	S4
1336	1503271	363.527	644.307	388.528	S1
1337	1608992	751.227	438.059	766.22	S2
1338	1497741	362.558	618.934	288.77	S1
1339	1.66277e+06	728.836	453.571	730.173	S2
1340	2942411	370.629	102.272	228.466	G2
1341	2017980	713.633	539.434	846.545	S3
1342	2971270	553.871	76.1254	579.246	S5
1343	2.94456e+06	103.108	29.8046	79.9075	G2
1344	3005668	381.839	641.044	471.631	S6
1345	1543209	155.113	194.898	115.123	G1
1346	2349016	771.814	385.749	835.256	S4
1347	3005675	214.255	66.0989	214.078	G2
1348	2.93297e+06	233.752	71.6564	168.082	G2
1349	1436796	135.408	317.668	108.181	G1
1350	1530243	167.414	212.436	122.66	G1
1351	1998028	1259.85	591.691	1142.56	S3
1352	1547535	488.559	473.701	635.693	S2
1353	1449115	447.836	407.889	539.72	S2
1354	937815	763.545	537.927	695.122	S2
1355	1476455	144.481	266.095	123.674	G1
1356	2882680	240.15	67.4252	156.89	G2
1357	2281830	591.602	569.745	607.629	S4
1358	1361187	431.067	689.061	511.135	S1
1359	1501707	255.233	703.902	192.686	G1
1360	2154428	799.906	333.45	770.891	S4
1361	2448860	800.728	310.105	817.788	S5
1362	1498720	285.594	762.526	214.944	G1
1363	1548178	489.364	509.871	648.89	S2
1364	2417998	805.44	328.561	868.92	S4
1365	2340098	742.911	262.714	850.273	S4
1366	2307998	859.64	369.572	906.714	S4
1367	1983732	733.221	392.894	721.615	S3
1368	1975307	779.797	474.516	813.631	S3
1369	2500696	840.79	255.75	982.054	S5
1370	1491703	855.488	743.649	1013.22	S2
1371	1448835	893.414	743.227	952.531	S2
1372	3027025	254.813	73.2338	186.891	G2
1373	3055439	252.803	68.8703	153.127	G2
1374	2573897	596.704	240.078	671.252	S5
1375	3155540	714.852	896.69	852.787	S5
1376	2507922	857.968	272.73	919.781	S5
1377	1543539	214.781	329.865	142.038	G1
1378	2500227	922.474	258.033	914.693	S5
1379	3.06233e+06	528.935	100.882	686.939	S5
1380	1554053	650.463	842.01	721.959	S2
1381	1470255	199.926	571.892	140.902	G1
1382	1468424	191.226	589.791	139.199	G1
1383	2137890	871.303	610.27	991.056	S4
1384	2546798	793.344	346.979	891.581	S5
1385	1588768	700.802	726.416	649.022	S2
1386	1608892	862.744	521.574	979.966	S2
1387	1407610	183.739	499.844	151.307	G1
1388	1401776	161.651	533.934	133.953	G1
1389	1.88561e+06	801.247	431.313	858.674	S3
1390	1355411	144.59	406.411	120.29	G1
1391	2203213	619.106	275.41	688.996	S4
1392	1231451	143.024	408.298	119.636	G1
1393	2133641	759.835	377.317	815.262	S4
1394	2780322	482.506	146.314	611.676	S5
1395	1396209	434.673	575.239	522.085	S1
1396	1702413	795.415	419.168	899.612	S3
1397	1597290	762.973	690.966	820.408	S2
1398	1401739	140.111	365.918	107.799	G1
1399	1393297	215.871	774.632	159.694	G1
1400	1449430	371.166	493.809	460.09	S1
1401	1503642	178.929	508.474	134.864	G1
1402	1525922	224.171	594.216	159.506	G1
1403	1462214	538.087	678.321	588.396	S2
1404	1428714	176.986	543.636	131.831	G1
1405	1491631	157.518	236.85	120.486	G1
1406	1435032	171.374	401.185	125.937	G1
1407	2870258	192.614	67.5587	139.599	G2
1408	2409195	805.584	265.771	784.449	S4
1409	2066992	741.591	348.97	752.075	S3
1410	2197814	656.949	307.154	747.63	S4
1411	1422516	325.408	733.238	400.818	S1
1412	1969360	635.482	421.728	811.086	S3
1413	3055567	355.662	69.0801	376.713	S6
1414	1488955	159.888	454.619	142.542	G1
1415	2125954	731.631	404.058	917.967	S4
1416	2.08463e+06	623.008	458.483	856.077	S4
1417	1460530	137.101	225.472	119.949	G1
1418	2897273	447.142	79.9818	534.329	S6
1419	2635199	459.362	261.206	570.408	S5
1420	1506695	174.995	352.999	137.955	G1
1421	2954271	237.327	64.2905	195.657	G2
1422	1397937	306.936	609.134	450.221	S1
1423	1.4971e+06	149.575	402.337	121.547	G1
1424	1529712	170.151	257.045	128.72	G1
1425	1527988	147.771	247.329	120.848	G1
1426	1407009	223.382	590.157	186.233	G1
1427	1400671	335.258	550.734	521.698	S1
1428	1382814	177.55	607.426	142.849	G1
1429	2663800	457.974	219.683	620.543	S5
1430	1.99374e+06	572.633	332.912	784.582	S3
1431	3.03858e+06	301.831	83.2053	346.764	S6
1432	1336736	171.567	565.591	152.697	G1
1433	1716112	776.664	594.164	862.248	S3
1434	1339135	194.926	576.951	177.475	G1
1435	1811338	746.027	571.073	791.984	S3
1436	1.89035e+06	700.984	424.258	721.927	S3
1437	1891884	552.35	434.604	796.628	S3
1438	2809766	244.513	71.6382	154.666	G2
1439	1858496	909.922	673.708	999.954	S3
1440	2154423	624.278	434.048	805.078	S4
1441	2709096	220.756	64.161	194.326	G2
1442	1363661	139.786	528.101	135.156	G1
1443	2833056	251.14	69.168	168.552	G2
1444	1375607	464.999	655.86	614.686	S2
1445	2.07862e+06	606.624	334.048	795.768	S4
1446	1918203	822.83	542.658	994.437	S3
1447	1356162	210.492	628.75	209.311	G1
1448	1453299	145.01	273.249	114.764	G1
1449	1422624	148.272	343.522	124.37	G1
1450	1484682	139.448	289.455	114.89	G1
1451	2917756	416.082	137.212	658.075	S5
1452	1431518	460.548	627.497	635.56	S2
1453	1.49923e+06	154.911	270.794	123.309	G1
1454	2030822	649.283	480.184	862.711	S3
1455	2986605	187.224	58.3161	120.397	G2
1456	1.69493e+06	597.839	570.991	812.649	S3
1457	1704529	778.804	483.55	850.994	S3
1458	3.06579e+06	212.469	61.5062	151.444	G2
1459	1451407	122.689	239.691	106.082	G1
1460	1479478	149.937	257.908	127.121	G1
1461	2134797	771.753	395.045	776.034	S4
1462	1682942	852.532	452.581	712.578	S2
1463	2924945	337.925	66.8642	352.589	S6
1464	1449191	490.07	665.517	586.405	S2
1465	1932716	1113.06	538.3	911.574	S3
1466	2072564	867.902	374.525	785.738	S3
1467	1381887	157.962	608.245	148.595	G1
1468	1367486	243.396	653.062	235.085	S1
1469	2842565	249.247	70.1069	160.134	G2
1470	2779652	244.291	75.2743	145.39	G2
1471	1459979	119.54	86.096	107.795	G1
1472	1373600	535.203	629.169	649.457	S2
1473	2755361	227.905	403.529	183.921	G2
1474	1416981	639.57	443.133	740.293	S2
1475	1875529	686.681	599.473	945.245	S3
1476	2014098	731.161	528.524	914.846	S3
1477	1594047	805.485	386.649	726.495	S2
1478	2820122	392.72	92.268	539.364	S6
1479	2762077	470.315	99.3225	636.292	S5
1480	2893055	218.011	80.3143	139.053	G2
1481	1363662	385.5	675.431	466.59	S1
1482	1519762	218.833	683.313	176.271	G1
1483	1422442	325.433	645.57	409.377	S1
1484	1535592	224.977	695.659	196.872	G1
1485	2893084	527.794	124.119	633.594	S5
1486	1536688	250.046	322.089	212.926	G1
1487	1483585	302.093	413.233	255.351	S1
1488	3121952	420.257	789.956	510.088	S6
1489	1653648	627.866	521.154	715.921	S2
1490	2301079	939.422	303.983	849.211	S4
1491	1570840	624.167	527.249	704.833	S2
1492	1503354	184.042	258.22	164.834	G1
1493	1484244	398.779	618.718	573.156	S2
1494	2186916	686.213	325.103	789.684	S4
1495	1480126	205.894	595.573	157.021	G1
1496	1527625	189.964	265.213	171.121	G1
1497	1559750	398.561	639.151	513.397	S1
1498	1541975	605.257	677.967	752.627	S2
1499	1493305	209.509	585.648	173.229	G1
1500	1472046	359.38	666.365	471.362	S1
1501	1.56557e+06	555.931	583.491	746.909	S2
1502	3043098	246.588	74.458	165.864	G2
1503	2.94814e+06	272.01	77.4202	219.2	G2
1504	1713736	814.924	495.644	791.448	S3
1505	1302590	248.415	350.195	162.606	G1
1506	1341399	236.417	435.798	159.266	G1
1507	1345349	174.401	300.296	115.45	G1
1508	1433767	190.884	451.554	134.902	G1
1509	1351197	175.627	187.564	169.305	G1
1510	2820640	464.644	117.694	612.517	S5
1511	2926333	200.03	60.0496	121.861	G2
1512	2118881	1191.59	532.729	1246.05	S4
1513	2204556	746.551	442.286	917.641	S4
1514	1476780	590.227	740.914	663.251	S2
1515	2832022	277.576	89.9447	167.884	G2
1516	1495509	666.936	661.626	730.111	S2
1517	1581863	1009.77	828.929	867.918	S2
1518	1436638	738.221	878.405	705.712	S2
1519	1725911	831.019	597.91	869.016	S3
1520	2263688	777.25	452.707	880.335	S4
1521	2714632	301.782	75.707	217.953	G2
1522	2731083	235.392	83.8946	159.838	G2
1523	2897899	265.567	83.7387	168.983	G2
1524	1671828	957.721	456.897	916.993	S2
1525	1.76684e+06	1038.82	735.532	960.314	S3
1526	1449805	621.074	788.926	791.901	S2
1527	2808105	382.048	104.319	214.247	G2
1528	2755768	242.664	66.9894	143.731	G2
1529	2.94667e+06	350.742	88.8942	360.72	S6
1530	1.68752e+06	994.994	692.024	975.029	S2
1531	2924869	258.171	76.6707	153.933	G2
1532	2741093	254.52	147.532	224.397	G2
1533	1625902	1074.62	871.321	1083.74	S2
1534	1372451	292.278	509.251	342.946	S1
1535	1408654	148.77	562.185	131.624	G1
1536	1315339	184.294	625.814	166.244	G1
1537	1715841	741.797	428.945	768.289	S3
1538	1806604	705.761	580.585	779.984	S3
1539	2574581	868.256	347.937	880.07	S5
1540	2277095	571.65	260.834	734.753	S4
1541	1981487	628.557	424.724	829.105	S3
1542	1548601	127.847	101.188	114.968	G1
1543	1519992	778.701	663.863	792.872	S2
1544	1479948	498.484	895.633	601.86	S2
1545	1496600	190.303	240.045	122.587	G1
1546	1668188	586.183	801.192	808.85	S2
1547	1562219	87.001	29.2043	71.7359	G1
1548	1530272	112.753	41.7639	88.2876	G1
1549	2256247	623.722	338.031	690.965	S4
1550	1447915	146.187	474.44	131.85	G1
1551	3.02313e+06	307.023	82.4985	176.384	G2
1552	1898492	788.267	478.016	1009.27	S3
1553	2576101	554.054	173.937	689.264	S5
1554	1415457	304.467	471.487	339.11	S1
1555	1922465	893.208	501.585	1056.3	S3
1556	2095239	659.35	412.902	795.386	S4
1557	1448286	172.492	236.806	110.859	G1
1558	2845391	226.164	68.4208	148	G2
1559	1464083	232.552	289.025	146.722	G1
1560	1399336	211.235	541.795	156.437	G1
1561	2142019	621.575	439.965	813.066	S4
1562	1462063	247.805	747.172	187.787	G1
1563	1463959	372.896	800.961	391.271	S1
1564	2796668	355.823	98.7673	440.897	S6
1565	2754773	229.673	79.855	145.58	G2
1566	2742093	253.343	83.2851	175.751	G2
1567	1292096	143.404	245.417	123.405	G1
1568	1369785	184.802	301.576	165.767	G1
1569	1379006	424.199	538.062	474.642	S1
1570	1435268	415.167	472.499	529.908	S1
1571	1395391	248.236	560.669	195.775	G1
1572	1436671	173.86	253.63	168.836	G1
1573	1480489	250.201	472.524	200.579	G1
1574	1458941	164.151	629.772	142.015	G1
1575	1476459	227.745	649.96	177.142	G1
1576	1476163	155.734	188.873	143.653	G1
1577	1818122	220.181	192.213	130.661	G1
1578	3040484	281.782	88.971	191.69	G2
1579	2.07272e+06	1223.54	532.436	1211.73	S3
1580	1604504	191.05	72.1763	133.351	G1
1581	2.01119e+06	645.432	529.128	1139.06	S3
1582	3.06323e+06	833.859	249.404	940.813	S5
1583	1983160	1044.93	576.409	1084.96	S3
1584	1604532	194.86	74.7247	139.958	G1
1585	2556572	527.463	334.443	618.334	S5
1586	1749765	383.611	718.138	598.454	S3
1587	1632096	198.925	208.397	125.205	G1
1588	1809579	553.461	738.203	788.771	S3
1589	2754886	736.09	236.954	836.111	S5
1590	2924724	639.754	210.153	739.515	S5
1591	1512410	491.501	605.644	642.407	S2
1592	2493914	664.869	244.093	719.085	S5
1593	2.92337e+06	423.64	110.185	470.274	S6
1594	1482055	652.826	641.898	825.06	S2
1595	1371929	245.81	670.762	166.391	G1
1596	1369610	238.667	690.73	168.291	G1
1597	1419493	203.273	320.268	139.259	G1
1598	1379555	228.633	541.647	155.057	G1
1599	2473428	532.499	279.053	685.769	S5
1600	1369795	394.856	617.741	255.342	S1
1601	1356518	189.262	225.531	135.48	G1
1602	1739103	830.437	540.124	1004.86	S3
1603	3.28667e+06	320.412	108.197	226.082	G2
1604	1386989	212.581	332.017	145.291	G1
1605	1705555	694.157	509.306	879.582	S3
1606	1335769	155.158	116.079	120.731	G1
1607	1969221	870.951	492.636	919.063	S3
1608	2.0671e+06	811.352	472.738	914.413	S3
1609	1877995	754.649	425.655	882.955	S3
1610	2.52659e+06	634.021	249.442	757.764	S5
1611	2788737	261.838	74.9248	159.605	G2
1612	1718630	890.828	588.281	1067.91	S3
1613	2488208	579.382	225.631	698.542	S5
1614	2749652	289.212	76.6768	182.248	G2
1615	1375598	427.936	181.72	145.666	G1
1616	2456058	849.066	238.524	1074.97	S5
1617	1356653	410.384	654.388	623.63	S2
1618	2665271	659.194	132.865	763.936	S5
1619	1726041	185.843	569.384	165.172	G1
1620	1334304	163.304	424.411	210.649	G1
1621	2694010	229.508	669.641	195.935	G2
1622	1462861	219.625	618.241	188.139	G1
1623	1384653	154.58	301.874	174.197	G1
1624	1635508	753.992	720.624	924.137	S2
1625	1278103	230.096	616.793	175.899	G1
1626	1572100	378.794	896.072	543.597	S2
1627	1261891	215.651	628.072	169.158	G1
1628	1484596	215.49	570.051	198.671	G1
1629	2735914	283.599	81.9339	242.506	G2
1630	1486865	1067.04	490.137	1031.23	S2
1631	2370873	653.475	431.095	885.053	S4
1632	1581497	365.142	871.169	517.951	S1
1633	1280522	258.539	790.714	266.995	S1
1634	2923348	886.118	127.86	1001.52	S5
1635	1805222	268.137	721.115	239.331	G1
1636	1679838	682.92	605.507	906.782	S2
1637	2628485	324.092	76.9406	311.442	S6
1638	1516772	380.225	719.601	375.392	S1
1639	1478911	1122.93	560.208	1102.1	S2
1640	1819818	727.605	600.213	905.567	S3
1641	1580859	265.489	654.399	235.096	S1
1642	3.14484e+06	779.09	388.646	947.743	S5
1643	3.14099e+06	888.588	248.291	1176.12	S5
1644	1351846	132.133	131.76	111.352	G1
1645	1310428	203.822	306.089	210.359	G1
1646	1316932	115.329	112.342	107.879	G1
1647	2764592	428.471	113.945	528.486	S6
1648	2321552	1028.03	564.545	1144.57	S4
1649	1675966	159.863	251.679	156.218	G1
1650	2836097	734.801	397.511	940.386	S5
1651	1661118	143.828	483.207	165.751	G1
1652	2342707	1135.36	544.928	1141.12	S4
1653	2151346	986.192	393.708	1228.67	S4
1654	2205856	672.179	511.12	965.705	S4
1655	1483358	221.439	729.988	181.434	G1
1656	1954585	879.987	447.595	1144.09	S3
1657	1478927	449.409	475.784	591.529	S2
1658	1704825	553.887	658.001	673.32	S3
1659	1.49411e+06	691.016	554.427	764.326	S2
1660	1574312	492.81	519.545	628.867	S2
1661	2.03057e+06	766.861	342.764	809.445	S3
1662	2633148	404.592	75.01	471.074	S6
1663	1308103	249.535	553.329	160.127	G1
1664	1.76298e+06	846.753	336.574	921.024	S3
1665	2628293	71.4111	17.6198	38.4075	G2
1666	2114246	652.91	296.146	831.47	S4
1667	2514388	156.168	53.6052	143.697	G2
1668	1804651	791.078	491.644	866.89	S3
1669	1695008	852.633	441.131	830.227	S3
1670	1334306	214.188	613.352	167.755	G1
1671	1184513	175.72	435.462	185.888	G1
1672	2000166	756.008	337.382	814.947	S3
1673	1318985	207.286	511.873	163.59	G1
1674	1858128	830.482	328.191	850.686	S3
1675	2087820	740.255	283.033	781.999	S4
1676	1351085	193.913	237.587	130.5	G1
1677	2401296	244.782	66.6999	159.625	G2
1678	2296787	705.584	213.618	812.433	S4
1679	1.04242e+06	680.93	216.621	705.324	S2
1680	1338138	149.83	182.208	91.5048	G1
1681	1159955	606.12	183.03	671.713	S2
1682	2153725	743.659	177.314	733.248	S4
1683	1462212	484.261	493.594	638.068	S2
1684	1753249	1118.79	538.494	1241.74	S3
1685	1116903	40.0314	18.7566	36.0334	G1
1686	1848606	593.553	301.335	659.177	S3
1687	1228483	59.7013	27.5804	53.2271	G1
1688	2745552	228.764	68.0119	138.74	G2
1689	1844739	494.952	288.081	746.059	S3
1690	1.96417e+06	507.087	266.151	680.032	S3
1691	1180787	103.89	94.54	82.8071	G1
1692	1177899	185.796	268.787	127.165	G1
1693	1202102	125.741	103.07	93.4633	G1
1694	1530339	835.929	591.394	955.803	S2
1695	1151398	169.175	253.614	123.421	G1
1696	1.28731e+06	852.784	439.922	891.551	S2
1697	1203537	687.294	483.669	773.055	S2
1698	1705793	934.666	378.672	857.36	S3
1699	1395093	790.154	503.007	971.946	S2
1700	1790642	766.334	382.123	960.894	S3
1701	2035122	1009.34	319.206	983.144	S3
1702	1309931	798.465	550.54	956.172	S2
1703	1358048	688.659	364.73	826.19	S2
1704	1237954	740.341	551.765	920.888	S2
1705	1038842	229.988	67.5169	135.322	G1
1706	1444333	688.941	342.385	881.459	S2
1707	1282370	220.655	62.7359	130.285	G1
1708	2101784	707.825	168.297	778.081	S4
1709	2115187	730.567	203.195	846.58	S4
1710	3015395	683.809	144.08	314.744	S6
1711	1021335	496.232	504.59	701.845	S2
1712	1333735	732.57	449.207	870.81	S2
1713	1077578	517.198	670.374	622.114	S2
1714	2421062	403.152	92.5778	366.76	S6
1715	1325766	631.78	606.679	736.345	S2
1716	2230582	680.566	165.276	817.813	S4
1717	1405776	1023.16	461.364	1024.12	S2
1718	1081874	537.176	662.45	683.645	S2
1719	1191851	775.71	564.415	928.011	S2
1720	1087232	430.873	777.232	564.273	S2
1721	1182199	231.848	391.919	152.173	G1
1722	2372474	363.786	92.1444	179.632	G2
1723	1056292	192.709	260.581	120.726	G1
1724	1101029	482.343	593.365	728.997	S2
1725	1054769	323.694	669.085	233.831	S1
1726	1049885	187.467	513.973	126.766	G1
1727	2287106	209.127	66.1696	129.393	G2
1728	1104270	167.158	282.776	114.852	G1
1729	2389599	283.029	66.6901	294.001	S6
1730	1593436	713.92	326.794	924.294	S2
1731	1146107	287.916	889.151	221.883	G1
1732	1.8271e+06	927.635	257.3	1112.61	S3
1733	1681248	756.801	363.368	1006.12	S2
1734	1609449	654.775	346.424	917.718	S2
1735	1758002	653.458	269.257	850.257	S3
1736	1015380	535.51	560.753	661.518	S2
1737	1818686	639.068	234.376	790.702	S3
1738	1235925	803.205	269.255	910.034	S2
1739	1029107	578.16	658.333	629.158	S2
1740	1247613	1037.47	368.038	1084.25	S2
1741	1307236	722.998	430.568	1019.26	S2
1742	1011203	184.307	387.121	135.019	G1
1743	1.04704e+06	232.535	1021.34	223.437	G1
1744	996897	169.276	346.939	138.864	G1
1745	1127630	223.29	1054.14	234.081	S1
1746	1015505	400.144	624.532	501.098	S1
1747	994169	188.708	791.005	157.249	G1
1748	2210746	290.678	68.2567	270.631	S6
1749	972016	187.487	646.51	140.942	G1
1750	1868391	914.537	256.809	1020.34	S3
1751	1392560	986.974	394.798	1221.84	S2
1752	990043	602.781	702.458	673.557	S2
1753	1519485	973.717	478.644	1088.25	S2
1754	1344249	1264.48	652.798	1469.63	S2
1755	887698	679.962	510.793	870.893	S2
1756	1039905	558.97	574.846	773.689	S2
1757	1634799	678.899	309.429	868.227	S2
1758	1149934	1103.1	703.273	1317.57	S2
1759	1130075	960.564	843.338	1303.01	S2
1760	1071423	803.685	667.368	1050.1	S2
1761	920776	750.104	658.325	1064.3	S2
1762	990226	236.464	632.3	175.615	G1
1763	1004554	247.212	612.318	171.738	G1
1764	1897858	737.114	227.454	907.513	S3
1765	1439717	909.466	463.69	1149.86	S2
1766	1590329	1021.5	491.321	1271.59	S2
1767	1875654	901.487	189.137	1248.24	S3
1768	1.00192e+06	661.234	764.059	925.212	S2
1769	1.04531e+06	819.312	641.408	1047.25	S2
1770	1.91923e+06	830.163	837.456	1186	S3
1771	1531131	1045.19	477.767	1404.24	S2
1772	1347870	1449.18	799.54	1450.68	S2
1773	1357476	1040.73	703.554	1430.4	S2
1774	1267836	952.685	649.201	1356.08	S2
1775	1243647	989.503	586.123	1253.09	S2
1776	909261	309.935	687.06	216.332	G1
1777	1508247	719.274	229.843	969.807	S2
1778	1420351	738.665	277.218	988.468	S2
1779	916445	730.281	586.4	908.789	S2
1780	1520394	758.867	375.805	856.82	S2
1781	1588990	947.287	469.065	1099.28	S2
1782	1132882	368.515	611.587	360.66	S1
1783	2015440	805.489	430.05	825.609	S3
1784	2084854	586.502	331.384	613.932	S4
1785	1315501	196.816	299.82	121.911	G1
1786	1310761	196.708	321.505	123.526	G1
1787	1576172	797.247	400.537	829.773	S2
1788	1203044	293.488	719.021	204.07	G1
1789	1742320	587.756	392.332	775.795	S3
1790	1304714	700.243	625.282	683.537	S2
1791	1264543	173.458	386.432	114.185	G1
1792	1689719	912.468	469.688	993.363	S2
1793	1281912	361.287	649.788	281.363	S1
1794	2406089	292.467	103.724	177.344	G2
1795	1219996	230.965	604.844	147.581	G1
1796	1239596	209.659	511.55	144.679	G1
1797	1239822	220.83	242.899	133.265	G1
1798	1228036	191.354	196.339	112.836	G1
1799	1.86109e+06	822.214	355.208	831.298	S3
1800	2213088	804.574	363.392	888.301	S4
1801	2449432	303.726	105.677	159.95	G2
1802	1253329	549.973	457.429	592.385	S2
1803	1268459	178.36	286.663	129.993	G1
1804	2559245	242.802	81.2501	139.315	G2
1805	1665991	633.02	629.723	774.262	S2
1806	2454682	575.728	138.141	657.995	S5
1807	2685868	251.213	72.2449	133.963	G2
1808	2604938	240.971	73.2626	129.742	G2
1809	2464749	501.508	108.046	567.604	S5
1810	1285925	557.661	593.438	572.846	S2
1811	2528974	170.184	64.3415	117.098	G2
1812	1493514	1258.46	562.482	1001.13	S2
1813	1532296	770.507	575.01	861.557	S2
1814	1264837	320.31	819.08	227.606	G1
1815	2234000	820.933	285.466	820.291	S4
1816	1737032	1024.94	466.978	1154.88	S3
1817	2533612	966.271	245.987	949.608	S5
1818	1985089	998.687	443.411	996.784	S3
1819	1596336	965.66	504.972	1052.19	S2
1820	1339673	466.987	579.473	401.951	S1
1821	1331595	891.262	854.078	1017.17	S2
1822	2268797	871.925	324.268	887.865	S4
1823	2635338	814.453	218.791	838.62	S5
1824	1289900	639.791	732.948	803.035	S2
1825	2426949	1142.74	236.445	1016.53	S4
1826	1515933	1716.73	1081.31	1583.36	S2
1827	1352167	631.502	692.726	569.588	S2
1828	2178370	1060.71	364.85	986.922	S4
1829	2743606	934.679	177.179	894.56	S5
1830	1606061	1697.19	782.964	1546.5	S2
1831	2593861	355.89	95.7614	262.305	S6
1832	2555293	765.552	252.192	850.352	S5
1833	1309024	489.258	768.638	310.979	S1
1834	2164341	1284.25	374.598	1276.47	S4
1835	1291072	392.847	724.022	256.347	S1
1836	2481916	972.966	246.455	878.599	S5
1837	1289520	328.45	359.945	186.923	G1
1838	2696897	593.761	146.091	254.122	G2
1839	2939803	179.913	41.4917	96.9445	G2
1840	2565787	505.465	150.035	302.392	S6
1841	1329749	278.561	334.712	156.741	G1
1842	2963772	1048.26	532.7	1112	S5
1843	1744798	649.396	543.719	896.141	S3
1844	2888497	319.672	98.1032	193.924	G2
1845	1878983	971.642	361.741	1070.86	S3
1846	1777491	1048.32	459.478	1098.61	S3
1847	1982064	1095.86	505.53	1116.35	S3
1848	2211769	885.21	470.299	1043.45	S4
1849	2869020	221.528	72.6881	165.427	G2
1850	1385073	183.619	485.616	150.015	G1
1851	2737763	429.179	191.094	598.237	S5
1852	1422557	217.917	539.294	161.29	G1
1853	1504555	495.218	751.206	676.625	S2
1854	1504670	940.757	748.547	1025.3	S2
1855	1588342	743.636	603.403	823.331	S2
1856	1980549	1196.19	547.727	1063.16	S3
1857	1503909	286.146	601.651	234.365	S1
1858	1508962	616.997	900.603	741.265	S2
1859	2922905	274.752	83.6599	187.643	G2
1860	1468847	217.891	88.7001	196.724	G1
1861	1510997	300.549	703.522	245.483	S1
1862	2380786	763.601	335.054	859.756	S4
1863	2432719	1105.2	357.36	973.575	S4
1864	1888714	1006.29	767.106	1074.97	S3
1865	1446082	379.156	941.204	313.735	S1
1866	2897480	297.599	102.114	220.768	G2
1867	1519553	481.711	440.275	485.166	S1
1868	3086187	263.606	69.9917	195.789	G2
1869	3177125	434.509	84.996	466.077	S6
1870	2967580	303.388	82.6599	179.496	G2
1871	1518098	383.905	460.642	381.1	S1
1872	1568108	848.44	593.331	876.469	S2
1873	3378374	101.371	28.1897	86.9145	G2
1874	1511703	722.427	538.556	675.304	S2
1875	1520285	187.075	284.066	188.325	G1
1876	1467531	161.171	402.837	141.229	G1
1877	1506852	130.346	90.3459	123.549	G1
1878	1500850	116.404	102.703	122.768	G1
1879	1849066	703.193	477.927	900.148	S3
1880	1572572	678.804	741.25	878.704	S2
1881	1481320	280.401	680.335	194.477	G1
1882	1436472	142.092	284.523	122.772	G1
1883	1584946	334.219	700.409	541.722	S2
1884	1495988	213.968	657.66	168.043	G1
1885	1480734	383.61	742.209	497.19	S1
1886	2528058	563.385	199.737	718.669	S5
1887	1434164	355.734	829.878	472.315	S1
1888	1497639	289.943	596.639	264.599	S1
1889	1597990	488.354	420.822	650.415	S2
1890	1522049	119.214	71.2582	106.873	G1
1891	1576856	626.433	649.701	845.191	S2
1892	1449678	222.928	504.238	168.372	G1
1893	1459522	417.984	625.069	449.661	S1
1894	1493546	208.175	654.985	172.059	G1
1895	1483986	106.99	72.5063	96.5717	G1
1896	2641525	616.35	254.401	651.738	S5
1897	2573585	703.005	347.941	792.413	S5
1898	2441331	577.47	276.667	707.681	S5
1899	1441670	185.464	592.986	135.482	G1
1900	1571304	147.448	74.1202	121.651	G1
1901	1420206	238.656	483.097	169.25	G1
1902	1561358	286.871	709.082	226.918	G1
1903	1453253	247.307	629.304	194.266	G1
1904	1804545	649.853	511.635	869.819	S3
1905	1580811	173.419	88.9793	133.888	G1
1906	1540376	316.879	615.091	424.948	S1
1907	1993972	991.349	519.343	1053.85	S3
1908	1616260	141.283	44.7133	131.744	G1
1909	2121670	588.861	350.682	765.978	S4
1910	2837328	223.518	72.0232	160.971	G2
1911	2525260	512.926	255.139	604.868	S5
1912	1556067	432.5	675.088	576.174	S2
1913	1611327	618.795	658.05	711.021	S2
1914	1522625	504.701	630.052	623.514	S2
1915	2238811	509.05	292.37	670.829	S4
1916	2756866	367.72	96.7569	432.901	S6
1917	3062332	262.211	75.4978	165.165	G2
1918	2949110	267.093	76.6749	157.195	G2
1919	1560064	204.628	301.519	139.106	G1
1920	1441758	1013.81	883.43	814.887	S2
1921	2917949	254.517	73.9622	167.873	G2
1922	1614243	923.441	673.333	964.089	S2
1923	2813683	309.065	77.6728	254.289	G2
1924	1577778	543.202	705.18	716.842	S2
1925	2453277	783.305	187.597	852.485	S5
1926	2838678	250.794	66.9172	181.717	G2
1927	1492749	159.689	389.085	115.506	G1
1928	2478591	838.033	430.377	921.787	S5
1929	1816058	671.631	389.135	766.08	S3
1930	2888028	242.733	67.7656	141.904	G2
1931	2756005	988.427	241.953	749.355	S5
1932	2199071	831.382	399.523	849.06	S4
1933	1813118	695.691	418.437	770.961	S3
1934	1721973	702.073	462.58	796.578	S3
1935	1450973	195.564	348.23	144.63	G1
1936	2769293	246.414	69.9635	156.121	G2
1937	2984163	229.725	70.0237	150.44	G2
1938	2995636	363.556	93.5794	405.663	S6
1939	1693197	840.269	762.217	898.51	S2
1940	1430305	181.345	327.888	125.714	G1
1941	1352508	190.73	237.609	137.362	G1
1942	2862043	661.187	188.417	603.363	S5
1943	2620694	724.008	317.415	712.935	S5
1944	1370927	184.885	258.085	145.854	G1
1945	1877531	763.424	478.057	918.533	S3
1946	2880515	543.02	133.977	665.855	S5
1947	2328074	683.377	478.743	822.048	S4
1948	3037091	358.61	92.5898	197.246	G2
1949	1.85736e+06	752.57	529.177	841.128	S3
1950	1638491	1064.08	530.962	879.229	S2
1951	1878541	976.465	637.012	989.726	S3
1952	3.00235e+06	373.8	75.2244	365.565	S6
1953	1480985	203.557	608.986	141.964	G1
1954	1439425	212.103	505.445	165.533	G1
1955	1491775	174.802	556.583	122.828	G1
1956	2947851	205.775	555.713	152.915	G2
1957	2439654	1188.82	500.002	838.48	S5
1958	2592269	977.147	247.806	942.759	S5
1959	2561536	569.269	257.726	614.276	S5
1960	1457693	175.335	477.264	140.745	G1
1961	2827760	463.357	114.683	289.699	S6
1962	2511459	915.493	310.65	789.139	S5
1963	1700362	622.622	612.584	713.636	S3
1964	1619809	896.16	750.851	927.143	S2
1965	1830619	948.725	521.427	928.265	S3
1966	1436771	308.673	745.309	267.878	S1
1967	1472150	166.39	382.653	128.12	G1
1968	1499560	212.014	177.387	140.59	G1
1969	1471252	572.213	814.645	644.099	S2
1970	1486776	198.185	160.257	125.248	G1
1971	1582067	697.614	588.978	753.917	S2
1972	2435071	669.609	305.944	753.22	S4
1973	1465419	207.484	616.44	147.847	G1
1974	3081867	254.587	63.7723	144.444	G2
1975	1463012	228.703	801.307	185.937	G1
1976	1.49672e+06	293.373	512.43	226.663	G1
1977	2471561	598.004	261.279	748.094	S5
1978	1502826	224.431	512.738	158.663	G1
1979	2.98922e+06	331.303	77.8765	196.608	G2
1980	2691325	698.107	218.563	759.727	S5
1981	1459517	184.93	607.356	138.12	G1
1982	2842401	646.978	143.996	665.791	S5
1983	2844052	455.383	88.1202	487.587	S6
1984	2941429	515.899	123.117	513.076	S6
1985	3075185	336.925	90.7694	230.447	G2
1986	2399502	732.144	359.138	731.627	S4
1987	1436502	220.478	524.134	165.449	G1
1988	1464878	187.398	416.209	139.874	G1
1989	1492506	200.481	751.326	160.766	G1
1990	1444015	210.742	257.228	132.99	G1
1991	2468083	702.512	313.863	772.131	S5
1992	2875653	223.478	63.5237	139.507	G2
1993	3031017	324.682	76.1	308.347	S6
1994	1473157	212.452	289.638	146.43	G1
1995	1350326	162.301	76.111	162.703	G1
1996	1442890	180.842	372.051	139.157	G1
1997	1431855	236.653	558.2	188.954	G1
1998	1500799	248.813	626.894	172.793	G1
1999	2.88009e+06	332.611	78.5062	326.225	S6
[truncated: 7,499 more rows]

## Sheet: 1d
		median of mean intensity of chromatin bound replisome components (%)
		CDC45-GFP	PCNA	MCM7 #1
S phase stage	S1	31.5878	42.0977	100
	S2	87.1622	91.3793	94.027
	S3	100	100	70.3276
	S4	92.9054	92.5287	47.2062
	S5	82.0946	83.6207	24.4701
	S6	34.7973	41.6667	4.23892

## Sheet: 1f
	Pearson correlation coefficient
	CDC45-GFP
	PCNA	MCM2 #1	MCM2 #2	MCM2 #3	MCM3 #1	MCM3 #2	MCM3 #3	MCM4 #1	MCM4 #2	MCM5 #1	MCM6 #1	MCM6 #2	MCM7 #1
1	0.8	0.222	0.345	0.189	0.417	0.395	0.388	0.306	0.168	0.357	0.28	0.471	0.366
2	0.775	0.355	0.297	0.174	0.208	0.284	0.379	0.417	0.191	0.402	0.313	0.514	0.321
3	0.701	0.359	0.273	0.17	0.289	0.348	0.317	0.322	0.151	0.238	0.267	0.504	0.2
4	0.77	0.391	0.319	0.125	0.333	0.347	0.228	0.37	0.194	0.297	0.317	0.506	0.223
5	0.756	0.368	0.285	0.156	0.392	0.381	0.39	0.347	0.161	0.316	0.303	0.427	0.36
6	0.796	0.357	0.234	0.136	0.296	0.345	0.401	0.219	0.151	0.321	0.227	0.423	0.285
7	0.783	0.305	0.387	0.166	0.295	0.373	0.284	0.367	0.22	0.3	0.264	0.471	0.309
8	0.746	0.296	0.371	0.157	0.264	0.312	0.273	0.438	0.161	0.347	0.263	0.487	0.378
9	0.801	0.326	0.272	0.101	0.324	0.204	0.33	0.345	0.129	0.364	0.375	0.467	0.289
10	0.792	0.398	0.36	0.096	0.257	0.365	0.38	0.272	0.219	0.234	0.118	0.425	0.312
11	0.741	0.364	0.296	0.117	0.326	0.4	0.416	0.204	0.143	0.342	0.205	0.377	0.332
12	0.751	0.37	0.284	0.169	0.293	0.382	0.333	0.206	0.161	0.311	0.292	0.339	0.372
13	0.791	0.378	0.15	0.155	0.313	0.323	0.431	0.353	0.198	0.393	0.281	0.36	0.289
14	0.737	0.362	0.259	0.124	0.382	0.328	0.335	0.33	0.174	0.33	0.239	0.309	0.361
15	0.804	0.317	0.321	0.217	0.362	0.285	0.393	0.303	0.151	0.291	0.235	0.36	0.29
16	0.761	0.359	0.325	0.265	0.353	0.436	0.332	0.314	0.251	0.295	0.17	0.417	0.376
17	0.774	0.365	0.275	0.245	0.261	0.321	0.34	0.289	0.157	0.32	0.207	0.331	0.319
18	0.783	0.325	0.16	0.206	0.342	0.386	0.41	0.273	0.199	0.286	0.188	0.428	0.337
19	0.769	0.26	0.26	0.114	0.342	0.451	0.317	0.379	0.17	0.178	0.179	0.381	0.326
20	0.765	0.388	0.335	0.213	0.378	0.374	0.351	0.336	0.126	0.337	0.291	0.436	0.296
21	0.742	0.19	0.314	0.136	0.355	0.403	0.402	0.281	0.256	0.214	0.402	0.36	0.376
22	0.774	0.377	0.342	0.166	0.274	0.342	0.422	0.344	0.195	0.35	0.246	0.46	0.356
23	0.782	0.313	0.305	0.245	0.381	0.256	0.354	0.288	0.113	0.263	0.151	0.405	0.31
24	0.807	0.303	0.248	0.243	0.325	0.365	0.381	0.225	0.139	0.218	0.261	0.312	0.396
25	0.821	0.348	0.345	0.147	0.264	0.353	0.375	0.397	0.185	0.364	0.317	0.388	0.352
26	0.747	0.32	0.323	0.165	0.299	0.323	0.364	0.446	0.154	0.389	0.325	0.344	0.351
27	0.705	0.324	0.336	0.159	0.365	0.365	0.396	0.385	0.165	0.259	0.281	0.354	0.362
28	0.793	0.187	0.286	0.153	0.305	0.421	0.318	0.36	0.14	0.223	0.225	0.323	0.415
29	0.809	0.186	0.323	0.141	0.323	0.363	0.346	0.378	0.166	0.224	0.108	0.422	0.357
30	0.74	0.296	0.298	0.2	0.32	0.403	0.389	0.356	0.188	0.281	0.286	0.367	0.343
31	0.73	0.41	0.303	0.124	0.279	0.329	0.23	0.408	0.129	0.301	0.253	0.381	0.35
32	0.758	0.357	0.281	0.151	0.368	0.418	0.359	0.329	0.182	0.39	0.255	0.365	0.361
33	0.776	0.35	0.35	0.136	0.303	0.396	0.307	0.303	0.171	0.342	0.204	0.333	0.365
34	0.834	0.202	0.301	0.124	0.281	0.383	0.233	0.292	0.174	0.356	0.239	0.367	0.397
35	0.714	0.312	0.317	0.16	0.379	0.222	0.386	0.398	0.167	0.317	0.342	0.413	0.377
36	0.771	0.188	0.22	0.202	0.336	0.349	0.321	0.303	0.164	0.274	0.29	0.382	0.276
37	0.767	0.362	0.324	0.121	0.368	0.398	0.33	0.23	0.26	0.266	0.254	0.401	0.384
38	0.779	0.384	0.305	0.12	0.35	0.379	0.417	0.312	0.292	0.309	0.216	0.351	0.394
39	0.733	0.313	0.279	0.143	0.395	0.452	0.418	0.254	0.279	0.312	0.234	0.406	0.364
40	0.74	0.35	0.337	0.138	0.312	0.395	0.341	0.207	0.171	0.33	0.125	0.382	0.318
