# Supplementary material for: Solving the MCM paradox by visualizing the scaffold of CMG helicase at active replisomes
Source: Nat Commun. 2022 Oct 14;13:6090. doi: 10.1038/s41467-022-33887-5 (PMC9568601; doi:10.1038/s41467-022-33887-5)
Supplement: Supplementary file 4 — Source Data [file 41467_2022_33887_MOESM4_ESM.zip › Polasek-Sedlackova et al_SOURCE DATA_final revision/Source data_Figure 2.xlsx]

## Sheet: 2a, b
	Total Intensity DAPI	Mean Intensity A488 - CDC45	Mean Intensity A568 -MCM7 #1	Mean Intensity A647 - PCNA	cell cycle	treatment
1	2424619	15.6807	23.5898	13.9361	g2	DMSO		Acquisition settings:
2	1147475	15.1128	510.724	14.6085	g1	DMSO		Excitation Filter	Emission Filter	Intensity (%)	Exposure time (ms)	Objective
3	1179735	61.4532	571.827	183.051	s1	DMSO		DAPI 377/50	DAPI 440	100	11	UPLSAPO 20x
4	1207110	92.9187	399.941	244.586	s2	DMSO		FITC 485/20	FITC 525	100	150	UPLSAPO 20x
5	1976809	125.532	183.597	236.309	s5	DMSO		Cy3 560/25	Cy3 607	100	1000	UPLSAPO 20x
6	1228718	127.193	472.658	314.957	s2	DMSO		Cy5 650/13	Cy5 684	100	1000	UPLSAPO 20x
7	1350850	170.346	307.236	337.781	s3	DMSO
8	1500841	134.693	435.448	315.511	s3	DMSO
9	1144781	13.5083	467.198	12.729	g1	DMSO
10	1179444	36.4995	566.026	103.198	s1	DMSO
11	1156761	16.4406	388.542	17.2323	g1	DMSO
12	1.74776e+06	171.108	332.655	303.497	s4	DMSO
13	1148321	16.928	474.581	15.8326	g1	DMSO
14	1145882	16.5156	617.956	19.0313	g1	DMSO
15	1207275	146.326	533.645	305.157	s2	DMSO
16	1167414	16.7474	577.793	16.8885	g1	DMSO
17	1096504	14.5564	474.865	15.3746	g1	DMSO
18	2160275	22.9258	260.696	21.0607	g2	DMSO
19	1096414	17.5059	742.875	18.4568	g1	DMSO
20	2083187	133.59	97.9726	221.953	s5	DMSO
21	1156355	16.9102	642.025	20.0893	g1	DMSO
22	1379431	165.637	322.767	311.904	s3	DMSO
23	1152794	53.2967	596.341	152.241	s1	DMSO
24	1094392	19.3758	718.814	15.9418	g1	DMSO
25	2420478	16.0566	30.0981	15.7763	g2	DMSO
26	1.02724e+06	16.503	140.167	20.6838	g1	DMSO
27	1130529	55.2134	492.474	150.434	s1	DMSO
28	1687387	162.197	206.438	339.194	s4	DMSO
29	1659668	146.238	215.486	280.705	s4	DMSO
30	1177846	109.002	567.951	263.969	s2	DMSO
31	1235995	187.601	391.33	355.516	s2	DMSO
32	2296817	15.7433	29.1722	15.9994	g2	DMSO
33	1602998	163.212	234.846	283.18	s4	DMSO
34	1934012	155.294	228.604	621.13	s5	DMSO
35	1054773	11.4339	78.3143	14.8785	g1	DMSO
36	1.04683e+06	15.8158	286.206	15.7351	g1	DMSO
37	2211291	10.6352	16.0546	11.5234	g2	DMSO
38	1254158	173.366	446.762	389.14	s2	DMSO
39	2183228	20.2984	30.5848	17.9072	g2	DMSO
40	1124295	11.907	269.298	11.0961	g1	DMSO
41	1039749	12.9947	78.2781	13.0896	g1	DMSO
42	1034766	11.2695	69.2832	10.8382	g1	DMSO
43	983850	15.9095	167.491	23.0075	g1	DMSO
44	1024813	13.1557	280.089	12.4306	g1	DMSO
45	1484039	118.54	258.435	257.401	s3	DMSO
46	1154234	151.149	535.213	332.562	s2	DMSO
47	1152248	10.6988	83.6916	10.7589	g1	DMSO
48	1019939	12.3541	170.878	13.3135	g1	DMSO
49	2.04052e+06	17.9604	31.4101	18.2641	g2	DMSO
50	1602758	132.078	279.928	267.329	s4	DMSO
51	1181470	72.6861	635.559	216.291	s1	DMSO
52	1137478	33.7503	675.826	105.561	s1	DMSO
53	948594	10.1716	164.868	12.8096	g1	DMSO
54	1112625	105.052	562.205	280.552	s2	DMSO
55	1515919	130.237	348.827	314.997	s3	DMSO
56	1145555	25.5019	664.609	52.6865	g1	DMSO
57	1103408	29.5035	722.519	66.3653	g1	DMSO
58	1108513	17.8913	754.493	17.7934	g1	DMSO
59	1089941	16.5838	654.758	14.7339	g1	DMSO
60	1070995	15.2745	596.101	18.9373	g1	DMSO
61	1837666	117.806	211.835	298.311	s4	DMSO
62	2126704	13.0767	25.5094	13.9562	g2	DMSO
63	1608901	137.575	208.099	322.28	s4	DMSO
64	1521675	120.843	229.014	236.108	s3	DMSO
65	939715	96.7082	646.416	225.653	s1	DMSO
66	1062216	14.6831	605.19	18.8535	g1	DMSO
67	1181090	120.18	491.524	301.702	s2	DMSO
68	1343931	167.357	390.011	351.439	s3	DMSO
69	1314709	147.763	507.025	359.626	s3	DMSO
70	1.77179e+06	150.885	131.065	233.622	s4	DMSO
71	1045749	12.9746	197.944	16.6255	g1	DMSO
72	1320138	177.754	417.166	326.74	s3	DMSO
73	2379248	17.4019	29.4539	19.004	g2	DMSO
74	1418345	117.637	456.332	309.283	s3	DMSO
75	1539790	187.764	372.952	321.163	s4	DMSO
76	1303176	166.012	516.015	370.065	s3	DMSO
77	1306971	161.98	365.723	402.814	s3	DMSO
78	1039620	12.8342	242.86	16.7054	g1	DMSO
79	990847	89.0288	532.06	253.262	s1	DMSO
80	2340654	26.1296	28.1856	58.8388	g2	DMSO
81	1147059	108.651	509.076	233.222	s1	DMSO
82	1.77138e+06	47.5909	72.7941	185.443	s4	DMSO
83	1055804	15.6184	601.739	17.1696	g1	DMSO
84	1082986	32.5943	516.093	79.2996	s1	DMSO
85	1044638	56.0982	590.203	151.922	s1	DMSO
86	1071116	13.7101	381.521	14.9964	g1	DMSO
87	2224553	15.0791	27.2671	17.2276	g2	DMSO
88	1408305	112.132	445.875	274.744	s3	DMSO
89	1130370	15.1912	359.619	24.4031	g1	DMSO
90	1100824	14.3399	314.853	14.191	g1	DMSO
91	1097755	15.2653	397.022	17.8944	g1	DMSO
92	1201204	51.6254	535.417	125.318	s1	DMSO
93	1241977	94.3234	447.314	207.191	s1	DMSO
94	1.04646e+06	17.5271	439.082	18.0853	g1	DMSO
95	1026408	14.1667	368.717	15.3745	g1	DMSO
96	1194640	15.385	617.467	16.2006	g1	DMSO
97	1.02179e+06	15.4793	509.952	17.6778	g1	DMSO
98	1355527	165.412	489.532	338.377	s3	DMSO
99	1.0047e+06	16.985	632.232	19.2582	g1	DMSO
100	987644	14.836	403.523	14.7261	g1	DMSO
101	2138478	137.473	99.6637	301.471	s5	DMSO
102	977691	13.5554	436.101	16.1544	g1	DMSO
103	1.04431e+06	73.3139	610.862	176.466	s1	DMSO
104	999229	14.7836	501.11	14.0022	g1	DMSO
105	1073238	83.1586	609.035	195.692	s1	DMSO
106	1140685	147.08	718.727	303.105	s2	DMSO
107	979048	15.9214	482.861	18.6541	g1	DMSO
108	998490	90.2128	420.329	242.199	s1	DMSO
109	950327	10.3093	251.147	13.0044	g1	DMSO
110	1103483	122.042	568.907	264.213	s2	DMSO
111	1204215	148.59	521.219	280.159	s2	DMSO
112	894134	11.0186	216.513	11.6546	g1	DMSO
113	961407	46.7768	392.601	140.011	s1	DMSO
114	898553	11.6667	175.494	15.1293	g1	DMSO
115	2.06067e+06	14.964	27.5436	19.0966	g2	DMSO
116	984810	11.0287	160.627	14.8539	g1	DMSO
117	2284874	17.0112	31.5396	25.8507	g2	DMSO
118	2004578	8.84897	15.322	9.95551	g2	DMSO
119	1012361	58.8879	531.087	169.547	s1	DMSO
120	954338	15.4905	232.873	16.2124	g1	DMSO
121	1011299	67.3438	454.294	183.216	s1	DMSO
122	1.00467e+06	33.9189	630.508	108.182	s1	DMSO
123	999098	65.2219	529.74	188.689	s1	DMSO
124	1459972	173.091	285.439	300.613	s3	DMSO
125	1502866	122.222	225.71	243.046	s3	DMSO
126	1061843	73.254	613.916	200.772	s1	DMSO
127	1.03948e+06	78.5647	495.824	185.683	s1	DMSO
128	1135368	112.996	397.483	257.049	s2	DMSO
129	1160909	163.074	591.401	405.318	s2	DMSO
130	1101637	20.4948	617.442	29.6249	g1	DMSO
131	2321206	20.0129	30.8217	26.7696	g2	DMSO
132	1111150	87.1686	559.483	225.175	s1	DMSO
133	1208794	12.5862	139.76	14.0872	g1	DMSO
134	1016141	11.9484	135.059	14.2204	g1	DMSO
135	2288529	20.2216	29.9798	25.2725	g2	DMSO
136	2358171	16.9007	25.7006	15.4631	g2	DMSO
137	1419280	168.262	343.123	319.566	s3	DMSO
138	1063881	21.9133	406.485	34.5176	g1	DMSO
139	2479490	17.5058	29.8412	16.8325	g2	DMSO
140	1239907	106.094	382.925	261.233	s2	DMSO
141	2419736	50.6517	38.9655	95.5334	s6	DMSO
142	1544835	134.087	462.788	307.893	s4	DMSO
143	1085850	11.5971	131.512	11.992	g1	DMSO
144	2491605	16.2471	28.4371	20.7565	g2	DMSO
145	1145986	18.6868	182.429	18.6868	g1	DMSO
146	1231131	108.92	688.569	236.962	s2	DMSO
147	2412462	9.27884	21.1356	9.78926	g2	DMSO
148	1976208	190.547	223.038	328.383	s5	DMSO
149	1205320	102.075	594.388	217.975	s1	DMSO
150	1858503	125.051	243.942	258.864	s5	DMSO
151	2464316	18.514	28.6002	37.9214	g2	DMSO
152	2364124	12.9722	27.7616	15.0821	g2	DMSO
153	2433156	15.5399	29.6572	14.3525	g2	DMSO
154	1190658	15.7349	672.158	16.6251	g1	DMSO
155	1196870	15.9541	465.055	15.7627	g1	DMSO
156	1.18698e+06	129.885	728.413	337.014	s2	DMSO
157	1845038	108.407	141.227	218.148	s6	DMSO
158	1357024	15.0963	71.9114	13.6112	g1	DMSO
159	1203963	13.1978	410.422	12.6703	g1	DMSO
160	1210702	75.8733	431.544	197.621	s1	DMSO
161	1112705	12.8454	765.072	13.486	g1	DMSO
162	1228470	118.575	506.526	289.268	s2	DMSO
163	1151920	126.367	617.794	309.481	s2	DMSO
164	1.89995e+06	132.611	211.313	256.524	s5	DMSO
165	1355175	133.613	500.024	376.84	s3	DMSO
166	1157411	119.449	395.077	287.017	s2	DMSO
167	1089965	10.9298	625.389	15.5439	g1	DMSO
168	1188774	13.6356	700.292	14.7001	g1	DMSO
169	1254010	142.135	583.344	371.239	s2	DMSO
170	1534603	160.317	549.955	323.647	s3	DMSO
171	1230649	90.165	438.707	228.105	s1	DMSO
172	1118200	107.242	481.845	252.599	s1	DMSO
173	2508453	16.1385	27.3189	17.704	g2	DMSO
174	2298459	16.6214	32.2021	15.8595	g2	DMSO
175	1162850	11.521	432.547	14.9416	g1	DMSO
176	2248860	14.1501	24.9791	13.5683	g2	DMSO
177	1145575	12.7953	390.253	12.9562	g1	DMSO
178	1192194	150.021	458.745	353.733	s2	DMSO
179	2362742	128.335	197.996	273.08	s5	DMSO
180	1142782	12.7714	586.276	15.0698	g1	DMSO
181	1.39358e+06	109.594	257.728	375.933	s3	DMSO
182	2440241	23.2526	29.7382	53.295	g2	DMSO
183	2145366	54.9726	136.728	114.138	s6	DMSO
184	1177898	13.4151	449.176	21.217	g1	DMSO
185	1147810	12.7843	438.688	11.7157	g1	DMSO
186	2241953	16.4026	26.3086	16.1097	g2	DMSO
187	1123180	14.4659	593.955	16.315	g1	DMSO
188	1356101	71.2648	748.301	224.626	s3	DMSO
189	2148316	51.5713	34.0069	122.514	s6	DMSO
190	2289388	14.5934	29.2078	14.1801	g2	DMSO
191	1114620	51.4176	694.677	161.467	s1	DMSO
192	1526467	107.046	336.003	253.725	s3	DMSO
193	1710632	146.988	526.518	375.516	s4	DMSO
194	1073301	11.2683	551.866	12.8885	g1	DMSO
195	1156224	111.912	579.964	384.913	s2	DMSO
196	1082142	15.2365	608.358	23.9231	g1	DMSO
197	1888170	134.091	144.727	259.838	s5	DMSO
198	927626	7.69067	49.4282	9.59159	g1	DMSO
199	2505850	9.88705	87.545	11.2773	g2	DMSO
200	1120391	57.5037	630.461	150.536	s1	DMSO
201	1802027	123.119	189.931	277.264	s4	DMSO
202	2111010	108.256	43.5496	226.062	s5	DMSO
203	2138085	128.482	300.566	289.902	s5	DMSO
204	1286106	163.961	366.636	315.365	s3	DMSO
205	1.62904e+06	103.082	246.84	285.744	s4	DMSO
206	998970	6.8354	54.2009	10.4141	g1	DMSO
207	1415020	125.584	504.01	279.319	s3	DMSO
208	1244345	155.269	265.628	326.588	s2	DMSO
209	1152971	183.784	509.127	309.349	s2	DMSO
210	1230530	64.8925	615.52	144.805	s1	DMSO
211	1169700	131.17	487.326	262.702	s2	DMSO
212	2169952	22.282	29.2565	60.8482	g2	DMSO
213	1164593	24.0115	566.782	55.4168	g1	DMSO
214	1170613	72.6184	435.401	179.459	s1	DMSO
215	1094239	114.499	509.498	257.377	s2	DMSO
216	1421630	105.721	480.538	218.343	s3	DMSO
217	1473049	130.135	351.789	292.872	s3	DMSO
218	1281262	159.583	372.487	339.561	s3	DMSO
219	2161497	88.728	63.9068	148.232	s6	DMSO
220	1146401	169.108	565.038	310.999	s2	DMSO
221	1159927	80.6406	583.173	195.275	s1	DMSO
222	2197766	12.68	25.5968	20.5469	g2	DMSO
223	2219929	121.229	158.578	259.721	s5	DMSO
224	1224119	53.2553	444.564	141.428	s1	DMSO
225	2276811	18.3404	29.6205	17.6697	g2	DMSO
226	1408797	144.706	369.204	384.325	s3	DMSO
227	1297856	130.89	585.349	270.239	s3	DMSO
228	2341189	141.722	56.6502	233.465	s5	DMSO
229	2511885	18.1938	36.1003	23.0115	g2	DMSO
230	1216265	111.096	437.57	263.112	s2	DMSO
231	2413209	17.9056	29.0868	15.5522	g2	DMSO
232	2266406	11.5234	19.3806	11.4258	g2	DMSO
233	1126022	18.7104	689.085	26.4388	g1	DMSO
234	1129733	15.3245	788.25	18.6534	g1	DMSO
235	1451331	127.398	484.653	311.92	s3	DMSO
236	1122901	10.2415	24.895	11.8583	g1	DMSO
237	1741684	143.987	337.264	293.665	s4	DMSO
238	1747080	146.044	348.589	287.482	s4	DMSO
239	1148028	9.85276	21.5667	12.1935	g1	DMSO
240	1736272	149.275	327.66	325.181	s4	DMSO
241	2342735	18.9002	30.4289	20.6698	g2	DMSO
242	2173723	107.217	66.0286	215.167	s6	DMSO
243	1077311	15.2384	562.737	17.0114	g1	DMSO
244	1067689	15.3454	449.635	21.4826	g1	DMSO
245	2270441	45.4653	25.7427	102.675	s6	DMSO
246	1124483	11.1571	242.096	13.7338	g1	DMSO
247	1098064	14.2594	436.922	18.0497	g1	DMSO
248	2448838	12.9667	21.6359	14.9922	g2	DMSO
249	1078356	15.6251	612.967	23.599	g1	DMSO
250	1545890	142.41	398.579	284.41	s4	DMSO
251	1634755	147.477	447.826	270.9	s4	DMSO
252	1560289	168.55	515.457	282.458	s4	DMSO
253	1313002	55.4768	422.342	126.542	s1	DMSO
254	1275824	141.509	559.26	306.098	s3	DMSO
255	2284596	128.042	155.298	205.199	s6	DMSO
256	1.65632e+06	141.459	420.434	262.637	s4	DMSO
257	1699133	138.96	304.795	305.585	s4	DMSO
258	1436051	169.139	286.316	292.591	s3	DMSO
259	2592492	10.0502	22.9493	10.3089	g2	DMSO
260	1286791	70.5328	710.409	194.852	s1	DMSO
261	2344715	10.6517	295.462	11.6267	g2	DMSO
262	1646637	159.808	473.223	342.141	s4	DMSO
263	2283877	161.14	92.4668	212.76	s6	DMSO
264	1.92083e+06	141.185	285.34	245.281	s5	DMSO
265	2022900	154.484	149.198	235.261	s5	DMSO
266	1965555	111.468	190.589	208.248	s6	DMSO
267	1226018	11.3751	332.124	13.6749	g1	DMSO
268	2265802	177.458	85.8577	196.513	s6	DMSO
269	1264094	167.639	578.399	302.78	s2	DMSO
270	954426	10.5421	158.855	10.9086	g1	DMSO
271	1522223	195.224	340.542	308.571	s3	DMSO
272	1031737	10.9256	156.235	11.8315	g1	DMSO
273	1869934	174.055	293.774	287.978	s5	DMSO
274	2587433	18.3844	35.6002	26.5161	g2	DMSO
275	1427312	175.877	449.078	261.187	s3	DMSO
276	1404510	144.476	490.878	313.395	s3	DMSO
277	1137604	11.0378	81.7194	11.6663	g1	DMSO
278	1120886	12.1562	214.39	12.6389	g1	DMSO
279	1179817	10.8748	373.981	14.3603	g1	DMSO
280	1450595	134.06	417.863	254.578	s3	DMSO
281	1257923	141.255	382.937	267.966	s2	DMSO
282	1105617	10.2623	213.675	9.7403	g1	DMSO
283	2054710	120.663	120.693	244.611	s5	DMSO
284	1071515	12.3289	92.634	10.3304	g1	DMSO
285	2245448	137.263	44.3357	238.301	s5	DMSO
286	2246672	152.086	83.2935	240.993	s5	DMSO
287	2068100	126.349	157.212	206.138	s6	DMSO
288	2288184	17.9343	26.3615	24.353	g2	DMSO
289	1082750	12.679	302.195	12.7073	g1	DMSO
290	2279761	18.2186	23.303	21.3855	g2	DMSO
291	1207614	13.7387	302.106	14.2428	g1	DMSO
292	2111022	135.683	95.7378	228.515	s5	DMSO
293	2438538	115.602	48.1572	211.648	s6	DMSO
294	1250954	149.902	658.13	358.667	s2	DMSO
295	1219817	11.4905	278.953	14.6765	g1	DMSO
296	1.02942e+06	11.6224	102.037	11.1414	g1	DMSO
297	2320745	40.1033	31.7432	111.568	s6	DMSO
298	1178649	47.8824	678.133	121.145	s1	DMSO
299	1294219	186.3	513.329	295.052	s3	DMSO
300	1054385	12.2985	306.241	16.2634	g1	DMSO
301	2417607	10.7052	147.986	13.2271	g2	DMSO
302	1530253	119.875	253.749	238.774	s3	DMSO
303	1147961	20.8101	859.196	25.1222	g1	DMSO
304	1203376	15.702	224.951	17.9888	g1	DMSO
305	1042974	10.4172	124.185	11.6521	g1	DMSO
306	1111226	13.0334	219.635	12.9942	g1	DMSO
307	1187805	11.7396	534.978	13.017	g1	DMSO
308	1248263	124.706	693.595	338.386	s2	DMSO
309	1155188	10.1784	108.551	11.7599	g1	DMSO
310	1116954	12.8231	116.334	18.9697	g1	DMSO
311	1269398	160.583	420.391	336.529	s2	DMSO
312	1750534	210.659	408.333	372.535	s4	DMSO
313	1.82934e+06	125.638	134.868	244.694	s4	DMSO
314	1126095	11.3251	383.172	12.6239	g1	DMSO
315	2455341	129.71	44.54	292.517	s5	DMSO
316	1204862	183.278	413.48	307.657	s2	DMSO
317	1040761	13.2599	169.189	13.1675	g1	DMSO
318	1144091	9.70125	77.8586	10.4459	g1	DMSO
319	1063237	13.0761	66.8392	17.7501	g1	DMSO
320	1.72019e+06	149.239	249.923	291.461	s4	DMSO
321	1110857	11.1964	135.736	13.1655	g1	DMSO
322	1091394	11.6244	147.685	14.1373	g1	DMSO
323	1823344	118.549	306.303	283.485	s4	DMSO
324	2341272	118.027	59.7126	211.257	s6	DMSO
325	1129542	17.6154	253.595	16.5496	g1	DMSO
326	1.41946e+06	118.534	357.362	240.201	s3	DMSO
327	1119344	160.246	383.531	251.163	s1	DMSO
328	1578802	124.832	294.245	235.183	s4	DMSO
329	1091857	11.6439	122.228	11.0992	g1	DMSO
330	1127414	13.2003	450.619	14.1681	g1	DMSO
331	1067863	10.0886	211.177	14.0239	g1	DMSO
332	1051316	11.205	177.216	17.9526	g1	DMSO
333	1.70817e+06	121.043	284.328	297.89	s4	DMSO
334	1773906	125.365	261.337	258.777	s4	DMSO
335	1076229	15.118	278.004	14.1803	g1	DMSO
336	996113	13.4263	299.793	12.9995	g1	DMSO
337	1166697	62.6277	678.541	164.079	s1	DMSO
338	1180347	28.7426	456.115	51.9772	g1	DMSO
339	1097410	12.5	331.529	15.6436	g1	DMSO
340	2420377	14.0195	28.6469	16.9332	g2	DMSO
341	1082256	83.9975	526.93	231.686	s1	DMSO
342	1128308	41.1642	632.134	67.4542	s1	DMSO
343	1.02755e+06	16.0021	115.2	20.2334	g1	DMSO
344	1263078	138.245	604.524	347.452	s2	DMSO
345	1632894	115.887	305.948	253.358	s4	DMSO
346	1804593	102.82	188.375	230.4	s4	DMSO
347	1.96522e+06	122.667	221.063	243.617	s5	DMSO
348	1143694	11.114	235.025	11.9168	g1	DMSO
349	1322706	137.189	364.79	342.297	s3	DMSO
350	2500701	13.3444	24.0798	16.7564	g2	DMSO
351	1073086	112.645	527.94	325.85	s2	DMSO
352	1.64458e+06	107.621	273.522	266.083	s4	DMSO
353	2106597	126.55	163.31	216.005	s6	DMSO
354	2047701	127.325	132.406	257.034	s5	DMSO
355	2016445	107.974	168.626	254.494	s5	DMSO
356	1133044	12.3291	225.341	12.3243	g1	DMSO
357	1263909	142.259	462.964	373.731	s2	DMSO
358	1189662	146.386	449.401	279.79	s2	DMSO
359	1235483	11.1906	173.224	13.2375	g1	DMSO
360	1228622	10.8655	183.87	10.4728	g1	DMSO
361	1286815	11.0861	192.438	15.0488	g1	DMSO
362	1253995	10.7874	272.06	13.0742	g1	DMSO
363	1225019	119.414	646.139	304.962	s2	DMSO
364	1057874	13.6199	260.4	13.5879	g1	DMSO
365	1074494	12.6628	516.513	13.0042	g1	DMSO
366	2424147	16.7999	29.0182	16.3027	g2	DMSO
367	1074537	19.7449	657.212	33.0552	g1	DMSO
368	1223431	11.0201	186.922	13.4661	g1	DMSO
369	1107197	13.3727	281.519	13.2458	g1	DMSO
370	1092063	13.2335	255.122	13.6105	g1	DMSO
371	1078607	13.4042	274.96	14.102	g1	DMSO
372	1215441	152.934	502.051	314.568	s2	DMSO
373	1227604	13.8481	634.253	17.0661	g1	DMSO
374	1136092	11.6167	464.011	12.6084	g1	DMSO
375	2369503	17.0211	27.2369	20.4588	g2	DMSO
376	1245999	11.6919	248.487	13.7967	g1	DMSO
377	1237432	12.6598	429.521	15.8184	g1	DMSO
378	1125972	65.5118	493.559	216.202	s1	DMSO
379	2344691	15.2502	25.6288	13.1759	g2	DMSO
380	1220269	12.8949	455.673	17.599	g1	DMSO
381	2441248	91.6315	54.912	149.025	s6	DMSO
382	1125007	11.9568	391.343	14.1281	g1	DMSO
383	1245506	151.233	377.862	281.936	s2	DMSO
384	1309716	146.458	600.808	286.474	s3	DMSO
385	1677083	167.785	735.445	434.139	s4	DMSO
386	1356688	13.3583	625.342	9.74666	g1	DMSO
387	2531632	188.179	121.446	280.79	s5	DMSO
388	1180188	95.8232	620.925	213.5	s1	DMSO
389	1312266	142.338	650.937	275.309	s3	DMSO
390	1228011	19.2163	480.583	19.166	g1	DMSO
391	2029294	143.019	269.386	255.213	s5	DMSO
392	1276585	95.6836	667.616	182.951	s1	DMSO
393	2025043	127.499	295.44	326.434	s5	DMSO
394	1.9807e+06	119.76	235.791	245.354	s5	DMSO
395	1319144	13.2991	121.291	13.1277	g1	DMSO
396	1308480	12.053	104.459	12.8776	g1	DMSO
397	1308520	139.024	696.724	303.661	s3	DMSO
398	1328520	17.0833	655.503	14.5773	g1	DMSO
399	2547706	19.3446	31.8885	16.9585	g2	DMSO
400	1722403	111.357	353.487	306.026	s4	DMSO
401	1330415	122.487	568.112	256.352	s3	DMSO
402	1807855	191.945	438.909	327.609	s4	DMSO
403	1407332	180.744	596.769	346.908	s3	DMSO
404	1979952	146.52	240.284	259.535	s5	DMSO
405	1219834	12.4543	116.133	10.1876	g1	DMSO
406	1363128	185.254	619.415	404.837	s3	DMSO
407	1.41739e+06	236.331	495.588	363.718	s3	DMSO
408	1333719	125.26	571.663	269.004	s3	DMSO
409	1274762	173.716	474.034	290.136	s3	DMSO
410	1695740	127.467	444.694	300.824	s4	DMSO
411	2669268	15.0815	28.2259	15.2265	g2	DMSO
412	1241723	18.7568	200.572	15.9274	g1	DMSO
413	1233247	94.391	698.276	210.403	s1	DMSO
414	2539732	16.7655	31.4703	18.8243	g2	DMSO
415	1340988	137.094	619.793	297.375	s3	DMSO
416	1270032	80.4618	399.615	202.254	s1	DMSO
417	2543291	17.4001	30.923	18.254	g2	DMSO
418	1320218	15.5121	554.238	13.1977	g1	DMSO
419	1307667	155.188	520.472	323.991	s3	DMSO
420	1196434	14.8575	178.4	17.5459	g1	DMSO
421	2024063	134.06	260.465	241.167	s5	DMSO
422	1275034	133.166	660.453	316.862	s3	DMSO
423	1264116	159.814	613.929	287.466	s2	DMSO
424	1383669	205.099	433.66	322.6	s3	DMSO
425	1257085	16.2265	217.427	13.8189	g1	DMSO
426	2520295	28.2673	51.5374	35.465	g2	DMSO
427	2554807	13.7692	25.6863	17.0795	g2	DMSO
428	2458270	127.579	71.5293	206.741	s6	DMSO
429	1213260	14.1851	199.437	15.0066	g1	DMSO
430	2574369	15.826	29.7806	17.4442	g2	DMSO
431	1297162	48.9033	547.26	104.787	s1	DMSO
432	1224797	17.3446	672.382	21.5996	g1	DMSO
433	2202933	122.401	187.129	270.904	s5	DMSO
434	1942548	156.696	252.078	322.622	s5	DMSO
435	1246158	15.1029	449.81	16.3401	g1	DMSO
436	2602461	16.6535	35.8066	19.6148	g2	DMSO
437	1376200	12.223	166.507	13.1838	g1	DMSO
438	1238608	11.5018	431.901	11.9132	g1	DMSO
439	1162109	12.1655	220.697	15.8465	g1	DMSO
440	2.06197e+06	132.754	252.597	361.408	s5	DMSO
441	1012842	14.593	142.951	12.7395	g1	DMSO
442	2278280	147.52	134.878	274.13	s5	DMSO
443	1140463	12.7783	75.4037	12.0413	g1	DMSO
444	1465613	93.7281	537.171	288.8	s3	DMSO
445	1258889	11.9597	384.711	14.3786	g1	DMSO
446	1252628	12.4366	753.345	13.7686	g1	DMSO
447	1.4268e+06	111.153	410.298	287.322	s3	DMSO
448	2149458	140.715	177.504	314.3	s5	DMSO
449	1461524	83.9094	505.743	264.178	s3	DMSO
450	1238596	11.8992	670.512	12.9483	g1	DMSO
451	1220525	16.1379	390.677	12.8842	g1	DMSO
452	1839667	112.556	323.528	269.217	s5	DMSO
453	1230952	13.8642	489.59	17.2544	g1	DMSO
454	1156298	10.934	60.8025	10.5914	g1	DMSO
455	1238339	13.3606	83.2872	14.6058	g1	DMSO
456	1242149	13.949	479.977	18.6591	g1	DMSO
457	1253880	16.5623	710.422	18.3184	g1	DMSO
458	2513437	18.0517	31.5444	22.5657	g2	DMSO
459	1498734	128.305	341.905	268.938	s3	DMSO
460	1205481	12.8348	402.915	15.1177	g1	DMSO
461	1600994	180.667	557.607	455.551	s4	DMSO
462	1253792	14.2504	458.708	17.6723	g1	DMSO
463	1181845	13.0805	421.21	14.5478	g1	DMSO
464	1222995	11.6597	291.583	15.049	g1	DMSO
465	2252554	135.447	87.4469	222.692	s5	DMSO
466	2612394	20.428	34.7992	23.3528	g2	DMSO
467	1214284	11.6992	293.059	12.1844	g1	DMSO
468	2463770	8.98221	20.45	13.5873	g2	DMSO
469	1495902	141.075	524.549	434.324	s3	DMSO
470	1228452	14.2461	393.344	15.3582	g1	DMSO
471	1192002	20.7169	173.334	22.8443	g1	DMSO
472	2055006	96.4793	175.908	247.181	s5	DMSO
473	1170610	11.1617	340.996	12.3044	g1	DMSO
474	1.18712e+06	13.061	344.251	13.8155	g1	DMSO
475	1337116	140.745	573.804	308.52	s3	DMSO
476	1216964	10.8686	271.338	14.487	g1	DMSO
477	1.79694e+06	53.8959	242.334	198.839	s4	DMSO
478	1245341	11.9143	480.422	14.5308	g1	DMSO
479	1226311	31.6632	488.768	72.4414	s1	DMSO
480	2414899	147.033	55.2181	248.858	s5	DMSO
481	2326328	127.415	144.667	192.971	s6	DMSO
482	1221178	11.7415	162.105	14.3325	g1	DMSO
483	2584737	24.5415	34.1206	19.3292	g2	DMSO
484	1389716	124.047	414.936	285.175	s3	DMSO
485	1170246	9.80429	278.822	11.4473	g1	DMSO
486	1241600	10.986	118.427	16.3248	g1	DMSO
487	1186406	15.842	262.586	15.2885	g1	DMSO
488	2524706	90.0238	52.1064	223.854	s5	DMSO
489	1262169	12.8145	129.912	15.8081	g1	DMSO
490	2503114	18.5548	28.5821	19.4109	g2	DMSO
491	2139317	149.411	178.042	269.562	s5	DMSO
492	2513788	14.4501	29.6469	21.0562	g2	DMSO
493	1166976	9.30911	120.223	10.9331	g1	DMSO
494	1226899	11.3656	113.063	13.4799	g1	DMSO
495	1176197	10.0972	118.17	13.9069	g1	DMSO
496	2.04669e+06	123.304	210.61	223.024	s5	DMSO
497	2495510	16.1861	29.3984	21.823	g2	DMSO
498	1165449	10.5907	228.625	11.6829	g1	DMSO
499	1216047	12.3185	104.382	15.4487	g1	DMSO
500	1756690	123.191	391.17	333.507	s4	DMSO
501	2054214	119.39	187.539	215.58	s6	DMSO
502	1135216	19.223	177.526	18.0762	g1	DMSO
503	1135288	15.8632	356.101	14.9541	g1	DMSO
504	1144662	10.8063	231.971	10.5935	g1	DMSO
505	1211294	9.29738	266.03	11.7032	g1	DMSO
506	1223373	11.2332	354.045	11.4175	g1	DMSO
507	1319472	151.086	571.113	322.26	s3	DMSO
508	1445826	188.234	430.302	294.047	s3	DMSO
509	2158330	99.1433	161.173	147.748	s6	DMSO
510	1214405	13.1051	524.094	11.3132	g1	DMSO
511	2125723	116.018	200.969	201.873	s6	DMSO
512	1188127	10.8647	501.486	10.9245	g1	DMSO
513	1634932	157.711	357.076	313.851	s4	DMSO
514	1605622	149.75	372.518	296.308	s4	DMSO
515	1207566	21.1599	557.595	21.646	g1	DMSO
516	1187324	13.0731	585.288	11.4844	g1	DMSO
517	1180651	15.2321	217.217	11.4876	g1	DMSO
518	1478706	179.494	395.791	263.527	s3	DMSO
519	1202069	12.9432	133.701	12.7989	g1	DMSO
520	1171774	12.5026	209.982	12.4934	g1	DMSO
521	1206250	11.2693	107.454	11.0779	g1	DMSO
522	2480850	15.363	28.9194	16.6457	g2	DMSO
523	2134741	115.496	142.472	199.168	s6	DMSO
524	1236924	21.0099	64.1255	21.8047	g1	DMSO
525	2120837	126.848	173.366	224.781	s5	DMSO
526	1382167	146.187	535.872	256.089	s3	DMSO
527	1418176	173.844	415.605	272.8	s3	DMSO
528	2279006	176.547	78.341	223.594	s5	DMSO
529	1201356	69.345	450.348	177.027	s1	DMSO
530	1402110	184.932	456.553	329.331	s3	DMSO
531	1175958	82.9612	823.844	187.281	s1	DMSO
532	1.37966e+06	168.533	522.203	328.073	s3	DMSO
533	1407239	181.368	456.026	346.065	s3	DMSO
534	1304765	101.238	605.679	259.531	s3	DMSO
535	2442804	18.4974	28.9582	41.6348	g2	DMSO
536	1.8549e+06	162.563	260.141	294.023	s5	DMSO
537	1191250	148.284	690.99	279.288	s2	DMSO
538	2523791	15.2007	28.2747	16.9271	g2	DMSO
539	1247890	61.7836	701.432	135.256	s1	DMSO
540	1420826	190.334	384.318	319.153	s3	DMSO
541	1468861	176.286	410.012	315.213	s3	DMSO
542	2106799	148.465	179.532	285.97	s5	DMSO
543	1441989	129.003	413.796	339.017	s3	DMSO
544	2.03222e+06	112.522	148.772	209.212	s6	DMSO
545	1213708	118.098	558.535	236.985	s2	DMSO
546	1735577	184.776	301.174	314.063	s4	DMSO
547	1.85522e+06	157.008	269.256	286.018	s5	DMSO
548	1076784	11.71	113.541	11.3819	g1	DMSO
549	1914062	154.813	216.596	282.666	s5	DMSO
550	1272752	142.88	614.871	290.78	s3	DMSO
551	1301829	227.809	571.588	327.772	s3	DMSO
552	1328724	150.726	427.532	303.506	s3	DMSO
553	1024537	11.0922	105.487	12.2115	g1	DMSO
554	1881903	133.511	235.454	245.021	s5	DMSO
555	1.90408e+06	105.292	186.79	265.345	s5	DMSO
556	1559643	164.557	253.246	313.332	s4	DMSO
557	1700400	142.734	241.297	281.072	s4	DMSO
558	2.03073e+06	138.288	154.37	234.177	s5	DMSO
559	2.06456e+06	8.94885	56.8888	9.69255	g2	DMSO
560	1.95397e+06	117.667	217.2	231.774	s5	DMSO
561	2216281	9.82502	67.8005	11.9669	g2	DMSO
562	2.02398e+06	114.036	209.351	215.923	s6	DMSO
563	1620194	123.781	266.051	320.087	s4	DMSO
564	1600153	119.025	318.446	295.093	s4	DMSO
565	1114054	64.7159	595.311	184.271	s1	DMSO
566	2265793	160.386	87.0476	251.235	s5	DMSO
567	1413439	135.201	388.345	345.294	s3	DMSO
568	1056517	28.2805	509.721	69.7717	s1	DMSO
569	2370646	16.633	29.7258	16.1169	g2	DMSO
570	2009792	188.567	130.407	289.629	s5	DMSO
571	1125642	9.91801	69.1771	11.6424	g1	DMSO
572	1192690	8.56768	72.7239	11.7302	g1	DMSO
573	1.0235e+06	11.9016	205.352	14.0264	g1	DMSO
574	1015102	10.1892	45.8144	11.9931	g1	DMSO
575	2263181	17.4476	29.4609	18.9244	g2	DMSO
576	968523	11.797	186.663	13.8213	g1	DMSO
577	1334684	136.579	550.434	311.63	s3	DMSO
578	1028181	10.1421	90.5804	10.4872	g1	DMSO
579	1103011	10.4133	88.9894	11.1362	g1	DMSO
580	1082017	49.6954	545.235	143.514	s1	DMSO
581	1394942	189.367	437.451	327.27	s3	DMSO
582	1031438	10.5073	45.5026	12.1984	g1	DMSO
583	1709313	121.058	265.71	235.319	s4	DMSO
584	1685375	98.925	297.256	259.715	s4	DMSO
585	1230405	155.64	534.908	374.523	s2	DMSO
586	962965	11.1476	223.888	10.6955	g1	DMSO
587	1.75091e+06	159.941	310.476	336.839	s4	DMSO
588	1374832	159.337	556.17	337.173	s3	DMSO
589	1073861	10.9769	230.077	9.1728	g1	DMSO
590	1797885	142.85	341.678	317.701	s4	DMSO
591	1625854	152.617	319.625	308.356	s4	DMSO
592	1088109	17.5182	793.767	25.3614	g1	DMSO
593	1092475	90.6201	682.652	240.417	s1	DMSO
594	1027992	9.67647	140.31	12.8093	g1	DMSO
595	1644107	159.787	334.425	283.639	s4	DMSO
596	1083664	9.83782	153.205	14.9258	g1	DMSO
597	2273523	103.193	84.6663	191.573	s6	DMSO
598	1641580	131.476	476.711	298.423	s4	DMSO
599	1125298	105.554	627.938	258.101	s2	DMSO
600	2329254	9.4078	22.424	10.455	g2	DMSO
601	1479250	104.302	261.407	309.522	s3	DMSO
602	1.31333e+06	176.909	461.714	325.304	s3	DMSO
603	1158949	11.9493	96.7903	13.8746	g1	DMSO
604	1.57979e+06	163.298	472.217	371.543	s4	DMSO
605	1293668	161.865	491.991	360.424	s3	DMSO
606	1177385	45.7205	575.522	122.687	s1	DMSO
607	1.47568e+06	166.795	508.534	355.123	s3	DMSO
608	2454398	16.0368	23.5283	15.5359	g2	DMSO
609	1062114	11.9206	83.3592	12.0019	g1	DMSO
610	1245630	114.154	447.656	255.162	s2	DMSO
611	1192687	96.5079	490.809	237.756	s1	DMSO
612	2556216	15.1637	30.6881	12.74	g2	DMSO
613	1235894	119.419	485.391	237.304	s2	DMSO
614	2104811	110.518	205.518	189.298	s6	DMSO
615	2174072	91.2055	83.7267	221.918	s5	DMSO
616	2403896	24.4318	32.622	44.2749	g2	DMSO
617	1634014	124.741	429.229	251.932	s4	DMSO
618	1172765	101.551	546.385	253.71	s1	DMSO
619	1398264	150.386	485.104	291.071	s3	DMSO
620	2355163	148.826	92.5978	256.644	s5	DMSO
621	1174888	20.5276	251.298	21.5567	g1	DMSO
622	2265948	167.575	167.756	232.984	s5	DMSO
623	995282	12.7722	178.334	11.7687	g1	DMSO
624	1507724	98.8522	429.106	223.464	s3	DMSO
625	1122811	13.1596	187.008	11.9717	g1	DMSO
626	1182949	77.2505	564.931	194.061	s1	DMSO
627	1129775	143.447	564.368	291.752	s2	DMSO
628	2469778	17.6926	37.2292	15.0889	g2	DMSO
629	2474434	20.5351	35.6759	21.8581	g2	DMSO
630	2339094	17.8947	34.4993	20.3279	g2	DMSO
631	1142588	61.4667	538.848	170.794	s1	DMSO
632	2390283	140.655	78.618	265.934	s5	DMSO
633	1276304	141.638	735.372	327.851	s3	DMSO
634	2504332	18.2666	34.3288	17.5903	g2	DMSO
635	999427	14.0097	149.557	10.8789	g1	DMSO
636	1263645	78.4101	500.564	205.982	s1	DMSO
637	1323875	144.266	445.873	321.276	s3	DMSO
638	1126533	118.487	475.586	253.484	s1	DMSO
639	1115209	91.4971	402.263	257.506	s2	DMSO
640	1400569	223.499	414.133	465.919	s3	DMSO
641	2395311	16.103	36.3113	15.2412	g2	DMSO
642	1943593	142.377	291.351	297.386	s5	DMSO
643	939991	11.4747	129.349	10.7223	g1	DMSO
644	1327844	147.814	391.671	372.636	s3	DMSO
645	1834206	142.985	268.668	266.153	s4	DMSO
646	1049949	24.6912	519.538	40.1376	g1	DMSO
647	1103495	22.8893	590.393	38.6631	g1	DMSO
648	2057253	146.718	238.201	264.317	s5	DMSO
649	1081172	121.917	492.101	281.509	s2	DMSO
650	1.73396e+06	129.917	319.917	290.185	s4	DMSO
651	2363018	14.7705	33.9349	17.0545	g2	DMSO
652	1818657	102.267	180.454	245.103	s4	DMSO
653	1930967	139.493	232.855	254.25	s5	DMSO
654	1432735	137.727	453.858	322.571	s3	DMSO
655	1192090	180.258	295.951	336.666	s2	DMSO
656	1402708	99.2668	427.49	231.926	s3	DMSO
657	1030230	13.5598	620.668	12.2947	g1	DMSO
658	916592	10.1922	110.767	11.6115	g1	DMSO
659	1070980	12.8074	236.503	15.0383	g1	DMSO
660	1809246	121.613	264.137	306.405	s4	DMSO
661	1693527	139.904	350.378	258.13	s4	DMSO
662	1321886	158.67	533.688	320.567	s3	DMSO
663	2414283	174.422	96.5108	254.698	s5	DMSO
664	1065661	12.4605	220.892	13.138	g1	DMSO
665	1063383	78.004	508.546	176.533	s1	DMSO
666	1160821	159.729	446.847	307.905	s2	DMSO
667	1733407	135.944	320.802	266.688	s4	DMSO
668	1067054	11.6759	103.23	12.3905	g1	DMSO
669	1375970	163.962	474.776	304.238	s3	DMSO
670	2230614	11.969	25.8002	13.2495	g2	DMSO
671	997703	20.6355	803.501	32.732	g1	DMSO
672	1919905	105.311	260.195	258.847	s5	DMSO
673	2399028	18.5355	27.2884	19.4206	g2	DMSO
674	947044	9.92239	107.066	11.0483	g1	DMSO
675	1628875	109.607	313.516	240.111	s4	DMSO
676	1195891	46.0973	660.677	128.549	s1	DMSO
677	1.04808e+06	12.4985	102.194	13.1769	g1	DMSO
678	1710766	141.197	372.776	280.723	s4	DMSO
679	2523613	48.1512	39.2163	115.261	s6	DMSO
680	1365606	133.605	375.567	285.799	s3	DMSO
681	1171675	176.407	516.949	362.25	s2	DMSO
682	1.73254e+06	123.804	286.378	273.905	s4	DMSO
683	1102993	154.696	690.244	314.028	s2	DMSO
684	2188431	15.553	26.7866	14.3076	g2	DMSO
685	1067795	44.355	638.613	143.612	s1	DMSO
686	1072007	59.99	402.747	148.175	s1	DMSO
687	1144650	12.3153	320.713	13.0874	g1	DMSO
688	1138292	13.592	404.559	13.7464	g1	DMSO
689	983252	13.5652	48.0173	20.92	g1	DMSO
690	1075888	63.5933	397.974	157.252	s1	DMSO
691	2320364	18.9922	25.7218	17.0156	g2	DMSO
692	1078896	60.898	526.826	150.455	s1	DMSO
693	2230135	13.5698	24.7512	17.1954	g2	DMSO
694	1319381	97.0842	485.739	271.935	s3	DMSO
695	1283163	171.8	402.789	340.465	s3	DMSO
696	1146163	13.4858	483.628	14.3774	g1	DMSO
697	1084387	39.4886	433.859	119.565	s1	DMSO
698	2265071	9.95054	180.821	10.7763	g2	DMSO
699	1186435	14.369	402.018	15.684	g1	DMSO
700	1382807	143.844	398.313	280.111	s3	DMSO
701	1153187	15.4202	764.928	16.8864	g1	DMSO
702	1157755	14.1382	474.556	16.9888	g1	DMSO
703	1486515	145.443	324.988	298.08	s3	DMSO
704	1508839	159.367	331.129	360.675	s3	DMSO
705	1035880	11.2368	125.58	12.0172	g1	DMSO
706	1204056	12.2158	241.84	13.667	g1	DMSO
707	1211329	142.814	585.408	331.505	s2	DMSO
708	2239244	156.727	69.1293	270.468	s5	DMSO
709	2332739	141.503	130.286	250.205	s5	DMSO
710	1019884	12.8314	207.906	13.93	g1	DMSO
711	1059954	11.6474	125.423	12.9331	g1	DMSO
712	1229297	155.564	450.545	366.588	s2	DMSO
713	1171078	155.864	617.052	393.276	s2	DMSO
714	2239344	126.434	166.856	253.953	s5	DMSO
715	2073566	156.565	141.648	297.141	s5	DMSO
716	1.94898e+06	127.201	195.891	311.702	s5	DMSO
717	1200368	12.0035	244.288	12.3184	g1	DMSO
718	1105715	12.4403	127.637	12.03	g1	DMSO
719	1236334	14.6399	250.408	15.4916	g1	DMSO
720	984201	10.6959	178.615	11.3942	g1	DMSO
721	1987252	105.753	200.928	374.034	s5	DMSO
722	2100795	132.601	134.135	367.49	s5	DMSO
723	1148176	11.3673	119.704	11.9119	g1	DMSO
724	1201136	14.2109	608.022	20.9906	g1	DMSO
725	2515907	14.4055	31.0851	18.7751	g2	DMSO
726	1082506	10.9054	183.046	11.6627	g1	DMSO
727	1290110	164.062	487.126	418.055	s3	DMSO
728	1202690	58.5196	613.109	203.468	s1	DMSO
729	2008866	117.843	167.384	337.945	s5	DMSO
730	1181286	12.881	326.207	18.1641	g1	DMSO
731	1130522	11.1522	572.917	12.7616	g1	DMSO
732	1190651	12.2624	87.3443	13.109	g1	DMSO
733	2187700	117.001	121.988	269.83	s5	DMSO
734	2023953	182.68	136.637	295.576	s5	DMSO
735	1163030	11.3542	72.406	13.784	g1	DMSO
736	1168902	13.5611	332.241	11.9396	g1	DMSO
737	1111569	16.2731	261.621	19.1852	g1	DMSO
738	1429195	126.282	508.337	442.214	s3	DMSO
739	2379190	14.4402	23.034	16.8218	g2	DMSO
740	1596453	139.207	291.45	293.962	s4	DMSO
741	2020751	127.176	133.901	341.863	s5	DMSO
742	1172928	12.2092	223.712	10.8148	g1	DMSO
743	1108051	9.41206	216.094	9.90976	g1	DMSO
744	1212970	12.9584	343.765	11.5978	g1	DMSO
745	1745836	137.372	292.311	273.067	s4	DMSO
746	1122462	16.0724	262.289	18.9613	g1	DMSO
747	1.82085e+06	134.503	270.782	273.904	s4	DMSO
748	1642337	149.023	332.249	337.378	s4	DMSO
749	1471314	119.962	424.268	276.289	s3	DMSO
750	1178331	11.2065	237.593	10.6913	g1	DMSO
751	2454389	17.928	37.4065	15.1363	g2	DMSO
752	2206951	136.165	71.7364	247.951	s5	DMSO
753	1220581	130.981	697.751	390.039	s2	DMSO
754	1662213	174.908	382.805	365.932	s4	DMSO
755	1181297	12.6703	217.153	13.4526	g1	DMSO
756	1628488	136.687	377.091	315.923	s4	DMSO
757	1191325	17.0938	384.228	16.8933	g1	DMSO
758	2303258	15.1654	27.971	17.8819	g2	DMSO
759	1179009	15.1653	584.317	32.5007	g1	DMSO
760	1073448	74.1952	641.736	209.254	s1	DMSO
761	1656477	118.5	314.028	214.022	s4	DMSO
762	1874269	123.425	173.484	265.74	s5	DMSO
763	2473903	15.2066	27.2293	24.1179	g2	DMSO
764	1235834	91.6667	509.89	222.277	s1	DMSO
765	1129129	15.6496	71.4336	17.3278	g1	DMSO
766	1193001	44.9967	555.961	143.225	s1	DMSO
767	2372689	116.588	68.7306	199.79	s6	DMSO
768	1198795	14.1158	610.884	15.0272	g1	DMSO
769	1110447	100.678	449.101	261.033	s2	DMSO
770	2250901	15.4717	29.8533	18.1902	g2	DMSO
771	1199344	126.471	575.485	271.54	s2	DMSO
772	1359374	118.661	394.437	273.891	s3	DMSO
773	1648716	123.783	314.53	254.294	s4	DMSO
774	1066059	84.6966	402.803	235.371	s1	DMSO
775	2298647	174.415	91.0192	239.728	s5	DMSO
776	2435253	106.083	52.5446	175.235	s6	DMSO
777	2448903	15.8857	28.4791	15.4911	g2	DMSO
778	1737208	128.626	190.053	265.634	s4	DMSO
779	1185250	61.6925	533.991	175.923	s1	DMSO
780	1399652	97.1714	369.057	263.293	s3	DMSO
781	1.45379e+06	133.144	347.628	305.549	s3	DMSO
782	1509353	111.296	308.462	267.34	s3	DMSO
783	1201044	54.0305	643.895	146.5	s1	DMSO
784	1429878	151.278	359.098	289.076	s3	DMSO
785	1042929	46.5836	503.025	170.841	s1	DMSO
786	1701582	87.7926	350.07	265.645	s4	DMSO
787	2113619	128.556	144.005	228.795	s5	DMSO
788	2.05387e+06	119.598	162.653	263.257	s5	DMSO
789	1048629	14.0133	601.42	15.8824	g1	DMSO
790	1189002	70.5022	700.825	203.267	s1	DMSO
791	2151022	15.6591	33.3582	20.3877	g2	DMSO
792	1185556	15.5082	44.8159	16.9753	g1	DMSO
793	1234275	139.405	517.271	319.237	s2	DMSO
794	1325201	127.348	364.535	278.102	s3	DMSO
795	2455954	10.9396	27.6093	12.9579	g2	DMSO
796	1.44567e+06	125.985	406.7	290.565	s3	DMSO
797	1008312	16.3611	663.016	30.1321	g1	DMSO
798	1277921	112.277	438.144	253.502	s3	DMSO
799	1994008	87.5792	162.741	236.377	s5	DMSO
800	1150322	34.3715	587.528	96.3995	s1	DMSO
801	1146172	12.4713	229.469	17.6716	g1	DMSO
802	1159358	110.964	531.617	256.134	s2	DMSO
803	1.50098e+06	175.663	436.814	354.364	s3	DMSO
804	1.04023e+06	42.185	597.452	106.346	s1	DMSO
805	1399230	114.798	389.702	291.736	s3	DMSO
806	1064504	74.2557	520.722	217.522	s1	DMSO
807	1167993	118.878	557.539	248.671	s1	DMSO
808	1035994	10.851	223.36	14.8325	g1	DMSO
809	1050711	16.9554	680.123	31.7054	g1	DMSO
810	1263471	131.088	529.393	364.61	s2	DMSO
811	1063066	137.283	493.115	253.265	s1	DMSO
812	1383258	170.895	504.144	329.341	s3	DMSO
813	1169593	132.045	496.188	261.851	s2	DMSO
814	1903709	119.627	157.054	349.478	s5	DMSO
815	1148986	11.2572	195.993	12.2766	g1	DMSO
816	1599539	120.132	270.344	348.1	s4	DMSO
817	1800125	124.434	207.885	284.997	s4	DMSO
818	1772070	132.794	227.835	295.933	s4	DMSO
819	1070997	12.7023	623.814	15.6005	g1	DMSO
820	1062934	19.8317	620.637	27.8698	g1	DMSO
821	1071844	12.8349	460.494	17.8619	g1	DMSO
822	1099398	13.5781	533.242	20.7107	g1	DMSO
823	1111518	23.4183	674.507	42.7626	g1	DMSO
824	1188695	14.3565	244.568	15.6104	g1	DMSO
825	1200760	14.9632	313.48	12.2978	g1	DMSO
826	2376172	13.9299	259.565	14.7255	g2	DMSO
827	1148891	10.0197	47.4458	11.5039	g1	DMSO
828	2279706	106.036	118.282	210.06	s6	DMSO
829	2277983	155.043	108.714	286.365	s5	DMSO
830	2505308	15.0544	27.0434	16.404	g2	DMSO
831	2313253	15.5055	24.2542	16.6364	g2	DMSO
832	2.04784e+06	155.568	136.228	287.716	s5	DMSO
833	1140690	12.7627	300.59	13.5049	g1	DMSO
834	1171872	13.143	572.791	14.6017	g1	DMSO
835	1162778	13.7572	344.354	14.2579	g1	DMSO
836	1138000	12.4173	315.467	16.6592	g1	DMSO
837	2401479	21.5864	28.8055	21.0274	g2	DMSO
838	1338768	161.634	468.318	414.741	s3	DMSO
839	1122885	44.9017	621.632	106.689	s1	DMSO
840	1135071	76.6817	617.599	229.107	s1	DMSO
841	2282193	17.0259	31.1432	28.9022	g2	DMSO
842	1032175	12.0656	149.279	17.7755	g1	DMSO
843	1662724	167.704	370.389	381.159	s4	DMSO
844	2349370	14.6557	28.5839	17.0138	g2	DMSO
845	1794884	139.323	255.861	351.382	s4	DMSO
846	1004806	10.19	147.654	14.0833	g1	DMSO
847	1478537	162.817	395.781	363.108	s3	DMSO
848	1076494	14.4474	71.813	16.0066	g1	DMSO
849	1510736	165.677	332.328	322.089	s3	DMSO
850	1.47852e+06	153.605	406.154	391.843	s3	DMSO
851	989200	9.76698	184.963	13.8241	g1	DMSO
852	1252462	126.686	535.289	252.142	s2	DMSO
853	1061692	50.2615	673.194	118.654	s1	DMSO
854	961579	10.8942	169.497	15.9788	g1	DMSO
855	1135860	13.1337	360.731	13.2786	g1	DMSO
856	1.49036e+06	128.756	428.92	301.411	s3	DMSO
857	2273742	15.8577	26.4886	16.1911	g2	DMSO
858	1165571	9.82234	378.67	10.2505	g1	DMSO
859	2415354	15.7306	30.8459	17.913	g2	DMSO
860	1.04412e+06	38.6122	717.839	74.1232	s1	DMSO
861	1095815	108.924	688.161	296.775	s2	DMSO
862	1125831	14.2372	78.6853	14.3268	g1	DMSO
863	1185339	146.239	648.808	362.409	s2	DMSO
864	2231818	15.7133	28.9729	18.7299	g2	DMSO
865	1774437	123.514	208.78	329.773	s4	DMSO
866	1132410	138.966	572.559	362.184	s2	DMSO
867	1227619	138.45	485.635	333.164	s2	DMSO
868	1108285	15.483	560.478	19.8359	g1	DMSO
869	2460630	14.9341	26.492	21.1773	g2	DMSO
870	1174784	91.4948	537.097	218.478	s1	DMSO
871	2113187	125.304	66.9297	250.303	s5	DMSO
872	2271661	119.305	42.4262	223.367	s5	DMSO
873	1131428	18.5904	640.58	27.7689	g1	DMSO
874	2117303	144.911	152.741	283.146	s5	DMSO
875	1.713e+06	120.661	263.126	299.88	s4	DMSO
876	1091679	63.8055	460.336	143.836	s1	DMSO
877	2329835	118.812	95.2213	249.079	s5	DMSO
878	2423072	58.7742	46.1491	126.091	s6	DMSO
879	1410641	125.177	482.644	325.606	s3	DMSO
880	2374940	16.7648	29.3808	19.2845	g2	DMSO
881	1124754	12.8887	564.019	14.339	g1	DMSO
882	2220333	15.5714	26.4372	19.1063	g2	DMSO
883	1338662	217.578	376.27	411.946	s3	DMSO
884	2161171	13.9336	353.54	20.3535	g2	DMSO
885	1188572	12.1087	632.511	15.7266	g1	DMSO
886	1232663	137.546	471.237	327.699	s2	DMSO
887	1107120	16.008	480.618	22.7031	g1	DMSO
888	1185637	145.006	436.794	352.763	s2	DMSO
889	958991	9.43149	83.0385	9.46051	g1	DMSO
890	2400789	114.89	55.5346	215.077	s6	DMSO
891	1117252	14.1909	390.321	16.8609	g1	DMSO
892	1178347	72.4366	672.89	208.562	s1	DMSO
893	1383360	108.92	469.684	295.156	s3	DMSO
894	1107928	13.1902	513.995	13.9466	g1	DMSO
895	1151807	77.6761	639.02	211.475	s1	DMSO
896	1171122	125.34	466.866	278.457	s2	DMSO
897	1368990	166.616	523.497	401.659	s3	DMSO
898	2309812	14.4155	24.4117	16.3479	g2	DMSO
899	1285052	105.215	455.846	293.912	s3	DMSO
900	1069981	11.5224	472.425	15.6067	g1	DMSO
901	1145808	18.3654	691.879	18.2698	g1	DMSO
902	2404664	61.7433	38.9779	115.736	s6	DMSO
903	1185750	22.6202	603.066	30.4541	g1	DMSO
904	1.31448e+06	195.809	377.286	427.36	s3	DMSO
905	1187034	190.879	601.058	378.308	s2	DMSO
906	1131626	12.7051	523.346	16.2034	g1	DMSO
907	1005821	9.86141	36.5128	9.82314	g1	DMSO
908	1129417	154.969	653.287	305.8	s2	DMSO
909	1338545	128.506	360.72	302.479	s3	DMSO
910	1126653	9.68938	237.709	11.5438	g1	DMSO
911	1115306	17.0685	287.745	15.5182	g1	DMSO
912	867329	8.65974	236.41	12.8353	g1	DMSO
913	1198803	151.32	665.988	300.357	s2	DMSO
914	1002406	11.6387	38.0454	10.1986	g1	DMSO
915	1119001	15.4474	314.674	16.795	g1	DMSO
916	1177410	158.312	454.342	374.448	s2	DMSO
917	2030791	142.446	130.977	266.603	s5	DMSO
918	1247416	164.066	457.718	348.675	s2	DMSO
919	1143838	13.383	583.749	15.5608	g1	DMSO
920	1176981	162.447	562.46	300.529	s2	DMSO
921	1076793	12.1003	420.093	12.9809	g1	DMSO
922	1366818	124.929	407.856	257.633	s3	DMSO
923	1189360	94.7094	711.871	232.077	s1	DMSO
924	1137578	140.548	552.76	279.781	s2	DMSO
925	2199900	139.354	95.1999	233.497	s5	DMSO
926	1213430	145.226	563.585	331.808	s2	DMSO
927	991651	11.0397	117.07	12.043	g1	DMSO
928	1.82908e+06	129.105	175.643	260.976	s4	DMSO
929	945660	8.63368	113.606	11.5715	g1	DMSO
930	1320663	186.682	434.368	361.517	s3	DMSO
931	1976671	131.757	115.521	254.607	s5	DMSO
932	1303212	74.503	304.064	240.308	s3	DMSO
933	1891842	133.374	159.362	239.174	s5	DMSO
934	1773029	123.294	251.608	301.091	s4	DMSO
935	1244428	162.966	530.819	313.717	s2	DMSO
936	1280244	123.164	404.864	285.369	s3	DMSO
937	2189202	14.4194	30.8846	17.8297	g2	DMSO
938	2046658	109.242	89.2417	205.857	s6	DMSO
939	1456730	113.746	371.313	281.595	s3	DMSO
940	1.47647e+06	140.645	432.43	334.745	s3	DMSO
941	1316707	143.385	407.137	295.342	s3	DMSO
942	2186465	15.5681	30.7852	18.1738	g2	DMSO
943	2172920	16.4979	31.0387	20.614	g2	DMSO
944	1.67788e+06	141.578	207.965	312.463	s4	DMSO
945	2146872	16.6737	30.0589	19.2051	g2	DMSO
946	1840567	171.613	140.804	305.878	s5	DMSO
947	1065656	102.266	686.448	260.365	s2	DMSO
948	2235164	15.4584	28.5199	18.0327	g2	DMSO
949	1286819	161.464	444.294	361.52	s3	DMSO
950	1422466	222.154	457.096	400.009	s3	DMSO
951	1258781	184.164	628.419	409.91	s2	DMSO
952	1146439	144.686	448.871	346.291	s2	DMSO
953	1633357	134.945	271.38	324.398	s4	DMSO
954	1582814	147.813	293.582	396.301	s4	DMSO
955	2144263	13.3413	22.7334	17.681	g2	DMSO
956	1032754	115.703	646.228	321.075	s2	DMSO
957	1.01096e+06	13.0859	373.878	14.209	g1	DMSO
958	999467	28.5645	685.279	61.3673	g1	DMSO
959	1466546	142.357	348.193	324.08	s3	DMSO
960	1205842	140.209	435.942	315.365	s2	DMSO
961	985549	9.15632	41.5862	12.2564	g1	DMSO
962	1005934	31.9868	440.006	94.6554	s1	DMSO
963	1308865	131.811	375.802	347.773	s3	DMSO
964	956301	8.70908	36.9865	11.5195	g1	DMSO
965	1550306	125.279	263.596	315.929	s4	DMSO
966	998337	18.7639	610.921	34.1186	g1	DMSO
967	1064659	18.6241	223.514	21.1075	g1	DMSO
968	1345263	142.637	403.189	366.488	s3	DMSO
969	1006361	7.25332	34.6883	10.8566	g1	DMSO
970	1651483	149.985	204.649	293.77	s4	DMSO
971	994903	11.1416	436.821	13.7109	g1	DMSO
972	2248415	15.3539	23.8909	16.6818	g2	DMSO
973	1030867	11.3602	493.528	10.9878	g1	DMSO
974	2209923	14.5244	30.1793	16.9422	g2	DMSO
975	1058209	18.4181	212.636	19.086	g1	DMSO
976	1016960	10.7893	416.497	10.6048	g1	DMSO
977	1390356	174.688	394.806	431.874	s3	DMSO
978	1703055	89.8995	256.051	238.505	s4	DMSO
979	1476321	146.953	338.01	399.99	s3	DMSO
980	2192315	40.985	117.365	140.794	s6	DMSO
981	2132034	34.8584	100.054	112.975	s6	DMSO
982	2166478	131.992	86.1816	244.406	s5	DMSO
983	914221	13.4902	83.2006	13.3017	g1	DMSO
984	1052565	14.505	340.267	19.4345	g1	DMSO
985	2348390	16.2061	29.2428	18.3903	g2	DMSO
986	1052732	13.414	349.601	13.2974	g1	DMSO
987	1289916	137.878	495.04	335.561	s3	DMSO
988	2185456	76.7844	17.1591	153.422	s6	DMSO
989	1101258	8.24397	359.312	13.3636	g1	DMSO
990	1.36224e+06	147.814	371.105	292.737	s3	DMSO
991	1.29374e+06	112.96	381.139	280.767	s3	DMSO
992	2154188	13.9013	358.015	19.8485	g2	DMSO
993	1169326	132.091	601.033	344.359	s2	DMSO
994	1088522	10.8969	237.482	12.4951	g1	DMSO
995	1015143	11.693	543.479	13.7783	g1	DMSO
996	2460270	16.6888	29.8209	15.9676	g2	DMSO
997	1062368	15.8879	493.492	13.7386	g1	DMSO
998	1134193	86.4171	369.593	234.012	s1	DMSO
999	2257844	17.7486	18.5281	21.8415	g2	DMSO
1000	1311040	188.956	388.616	337.189	s3	DMSO
1001	1143539	63.0136	570.777	202.557	s1	DMSO
1002	1055214	16.4397	552.047	16.1919	g1	DMSO
1003	1127437	11.7302	224.085	11.9949	g1	DMSO
1004	1263368	139.368	335.111	315.153	s2	DMSO
1005	1091155	9.01245	606.477	11.6022	g1	DMSO
1006	1.82901e+06	86.1663	179.853	210.157	s4	DMSO
1007	2036360	30.8905	18.5029	87.3634	s6	DMSO
1008	1688582	134.214	223.977	254.443	s4	DMSO
1009	1079957	15.2521	546.033	20.582	g1	DMSO
1010	2216578	16.7819	17.5691	17.5037	g2	DMSO
1011	1041713	10.1658	465.982	12.0556	g1	DMSO
1012	1073293	13.5801	502.75	14.8041	g1	DMSO
1013	2185660	7.76199	21.3538	7.82275	g2	DMSO
1014	1.20113e+06	172.403	552.055	305.122	s2	DMSO
1015	1067482	26.9964	521.125	57.8541	g1	DMSO
1016	1424976	128.38	269.865	273.318	s3	DMSO
1017	1112400	73.7804	571.661	199.703	s1	DMSO
1018	1789440	117.647	87.072	257.088	s4	DMSO
1019	1044243	18.998	654.361	29.55	g1	DMSO
1020	1125000	59.6232	631.943	175.253	s1	DMSO
1021	1.02962e+06	13.3931	573.089	18.8916	g1	DMSO
1022	1916955	10.1988	477.62	14.5871	g2	DMSO
1023	1031430	101.236	748.547	262.816	s2	DMSO
1024	1009604	12.9415	284.259	14.27	g1	DMSO
1025	1030107	11.3932	230.348	11.4263	g1	DMSO
1026	1.78187e+06	97.1634	69.5229	195.745	s4	DMSO
1027	1865859	140.821	107.48	291.586	s5	DMSO
1028	1026036	13.9743	181.636	16.3065	g1	DMSO
1029	1584345	156.416	331.739	433.892	s4	DMSO
1030	1978092	117.663	111.065	230.191	s5	DMSO
1031	1722662	78.898	81.1743	230.726	s4	DMSO
1032	1063959	13.2917	136.542	14.9152	g1	DMSO
1033	1467247	131.976	464.446	403.774	s3	DMSO
1034	1688305	125.959	295.847	258.276	s4	DMSO
1035	1869462	114.14	235.614	320.335	s5	DMSO
1036	2451073	16.1413	24.1288	17.5346	g2	DMSO
1037	1123823	10.9288	313.787	12.2721	g1	DMSO
1038	661535	12.9062	57.7029	9.71618	g1	DMSO
1039	1743599	98.5356	321.629	304.368	s4	DMSO
1040	813169	8.77976	134.676	12.7662	g1	DMSO
1041	1044989	8.37123	99.5586	15.919	g1	DMSO
1042	1469385	108.018	186.388	273.917	s3	DMSO
1043	965482	8.26969	112.514	11.6821	g1	DMSO
1044	2270699	13.2479	14.0031	21.4864	g2	DMSO
1045	2211074	132.161	84.7411	352.065	s5	DMSO
1046	1038908	8.28896	244.609	16.6683	g1	DMSO
1047	1088228	8.82334	177.781	21.7869	g1	DMSO
1048	573345	9.76114	42.6745	10.4647	g1	DMSO
1049	816658	8.56769	153.312	10.5561	g1	DMSO
1050	954823	10.6024	378.184	14.1264	g1	DMSO
1051	2378148	57.7539	21.1468	145.576	s6	DMSO
1052	2143564	5.21671	9.08462	12.3293	g2	DMSO
1053	1091579	10.2689	98.9294	18.3171	g1	DMSO
1054	774979	12.0265	303.056	16.0679	g1	DMSO
1055	1692428	168.384	97.9605	353.327	s4	DMSO
1056	1796831	16.3905	32.2178	17.6038	g2	DMSO
1057	1771088	100.657	242.135	233.732	s4	DMSO
1058	1188597	115.053	306.419	299.275	s2	DMSO
1059	2153441	14.3598	10.3198	13.3258	g2	DMSO
1060	1948610	106.496	137.334	291.453	s5	DMSO
1061	1.36534e+06	20.8221	204.053	12.1265	g1	DMSO
1062	940318	13.3481	764.365	16.9055	g1	DMSO
1063	947260	161.619	414.1	352.47	s2	DMSO
1064	947747	112.527	585.289	247.869	s1	DMSO
1065	2514176	133.089	416.515	278.508	s5	DMSO
1066	1228339	129.982	287.066	273.905	s2	DMSO
1067	973803	178.619	447.126	344.655	s2	DMSO
1068	2052337	16.9215	22.0983	19.055	g2	DMSO
1069	1160899	17.2795	751.881	20.6329	g1	DMSO
1070	1127214	20.8089	616.948	41.7676	g1	DMSO
1071	1165693	211.694	364.651	391.979	s2	DMSO
1072	1076519	16.796	564.714	26.0937	g1	DMSO
1073	1096087	13.2017	260.199	12.5782	g1	DMSO
1074	1132384	81.7038	570.212	209.175	s1	DMSO
1075	1118421	14.3486	648.87	21.3773	g1	DMSO
1076	1108037	14.3792	269.206	18.1723	g1	DMSO
1077	1217637	111.187	515.62	235.778	s2	DMSO
1078	1166617	16.1469	584.555	26.768	g1	DMSO
1079	1221754	110.616	507.615	222.16	s1	DMSO
1080	1204127	158.999	540.825	304.482	s2	DMSO
1081	1166139	10.8414	446.722	13.4888	g1	DMSO
1082	1177357	17.9297	571.541	34.1635	g1	DMSO
1083	1255143	175.049	491.765	305.345	s2	DMSO
1084	1157452	122.028	460.338	286.216	s2	DMSO
1085	1166747	80.8011	492.887	190.279	s1	DMSO
1086	1177433	170.801	365.516	340.407	s2	DMSO
1087	1330633	184.102	320.432	355.114	s3	DMSO
1088	1054268	15.696	650.197	24.2929	g1	DMSO
1089	1135398	28.4052	647.446	40.5077	g1	DMSO
1090	1388568	165.047	289.044	314.499	s3	DMSO
1091	1055255	13.1601	454.216	18.5108	g1	DMSO
1092	1.04322e+06	13.3804	314.919	12.5832	g1	DMSO
1093	988680	14.141	670.123	19.5185	g1	DMSO
1094	1.76861e+06	114.584	385.541	335.42	s4	DMSO
1095	1145929	13.5239	417.375	17.007	g1	DMSO
1096	940572	9.03381	140.047	10.9784	g1	DMSO
1097	1784248	162.328	349.646	339.218	s4	DMSO
1098	975317	10.3695	125.903	11.4942	g1	DMSO
1099	1139588	52.6069	438.887	108.068	s1	DMSO
1100	1116878	12.5925	192.269	15.6926	g1	DMSO
1101	1.04243e+06	12.8256	245.039	16.1343	g1	DMSO
1102	1117562	12.5751	188.025	14.7409	g1	DMSO
1103	1075253	12.9689	270.556	14.6599	g1	DMSO
1104	1250669	101.384	583.24	275.291	s2	DMSO
1105	1.3862e+06	143.594	324.488	361.097	s3	DMSO
1106	1393345	120.762	373.883	276.003	s3	DMSO
1107	1134619	14.6561	616.999	19.852	g1	DMSO
1108	1.04749e+06	17.3765	720.422	25.9637	g1	DMSO
1109	1123422	9.05117	35.3158	17.117	g1	DMSO
1110	1363499	133.62	421.344	298.076	s3	DMSO
1111	1084880	7.79562	23.8493	15.3501	g1	DMSO
1112	1124270	67.0343	759.296	175.323	s1	DMSO
1113	1033130	12.9118	544.356	18.1724	g1	DMSO
1114	1.67131e+06	123.092	232.026	276.848	s4	DMSO
1115	1091098	47.792	659.097	137.818	s1	DMSO
1116	1.61678e+06	152.115	263.214	345.187	s4	DMSO
1117	1.78307e+06	132.573	188.937	282.843	s4	DMSO
1118	926610	9.13933	155.033	15.5138	g1	DMSO
1119	1292507	168.479	501.07	353.551	s3	DMSO
1120	1045243	12.0965	470.283	17.5756	g1	DMSO
1121	2281175	49.1614	27.408	108.258	s6	DMSO
1122	910644	8.9449	134.155	10.4326	g1	DMSO
1123	1.45425e+06	112.828	387.224	258.161	s3	DMSO
1124	1677593	104.275	227.225	280.762	s4	DMSO
1125	2276735	16.4846	33.0423	26.125	g2	DMSO
1126	2180811	15.4287	36.6835	17.4029	g2	DMSO
1127	1057039	11.4405	426.233	14.0519	g1	DMSO
1128	1074293	7.10524	32.5483	11.9216	g1	DMSO
1129	1793700	132.142	194.487	290.864	s4	DMSO
1130	2120531	105.135	61.3118	162.888	s6	DMSO
1131	971902	7.22875	28.1686	11.4566	g1	DMSO
1132	1112881	111.223	597.254	245.42	s1	DMSO
1133	2082680	132.927	146.639	238.036	s5	DMSO
1134	1339501	145.304	414.064	268.773	s3	DMSO
1135	1500464	169.302	345.567	295.476	s3	DMSO
1136	1128049	12.8233	626.804	15.542	g1	DMSO
1137	1173465	28.315	641.483	51.6528	g1	DMSO
1138	1155477	94.6647	608.271	246.126	s1	DMSO
1139	1097879	12.65	451.295	13.8755	g1	DMSO
1140	1126203	12.9121	442.419	12.0692	g1	DMSO
1141	1140000	12.427	394.549	14.2346	g1	DMSO
1142	1853999	129.998	220.815	243.186	s5	DMSO
1143	1255052	152.09	533.974	325.31	s2	DMSO
1144	1083087	11.7872	219.648	10.6011	g1	DMSO
1145	2327979	14.1532	29.0237	15.4308	g2	DMSO
1146	2118324	11.6804	218.461	14.798	g2	DMSO
1147	1.33964e+06	175.269	626.764	312.235	s3	DMSO
1148	1239073	12.0994	249.649	13.1003	g1	DMSO
1149	1394758	151.941	436.475	304.959	s3	DMSO
1150	1.28652e+06	129.052	615.166	262.159	s3	DMSO
1151	1294899	10.4336	121.46	11.6835	g1	DMSO
1152	849637	9.83471	124.531	11.9917	g1	DMSO
1153	1.89732e+06	129.05	222.56	251.712	s5	DMSO
1154	1229432	13.3921	598.623	19.8349	g1	DMSO
1155	1492325	134.194	370.279	302.818	s3	DMSO
1156	1.91901e+06	133.224	180.177	229.439	s5	DMSO
1157	2408165	14.2862	28.0744	16.7047	g2	DMSO
1158	2204215	15.3426	28.104	18.0978	g2	DMSO
1159	2356680	15.2546	29.2566	18.7701	g2	DMSO
1160	1142150	11.9834	567.635	14.2607	g1	DMSO
1161	1867089	145.959	211.03	299.246	s5	DMSO
1162	1297030	123.644	545.449	302.526	s3	DMSO
1163	1234619	138.569	626.312	309.733	s2	DMSO
1164	1113191	103.369	591.06	224.575	s1	DMSO
1165	868447	10.9851	258.879	13.571	g1	DMSO
1166	2327459	17.8997	24.5666	37.9448	g2	DMSO
1167	1074391	10.0979	160.607	15.8783	g1	DMSO
1168	1015962	9.74288	147.861	14.5413	g1	DMSO
1169	1143385	15.8017	390.663	20.387	g1	DMSO
1170	994451	8.33232	108.547	41.7348	g1	DMSO
1171	1350418	131.985	428.187	293.84	s3	DMSO
1172	1100980	77.1505	748.535	196.926	s1	DMSO
1173	1115226	11.583	692.063	15.8411	g1	DMSO
1174	1060586	131.036	468.86	264.43	s2	DMSO
1175	1064857	10.4411	97.4726	44.7794	g1	DMSO
1176	1109377	11.5166	611.023	13.6925	g1	DMSO
1177	1103287	14.2363	684.957	19.0109	g1	DMSO
1178	1036672	89.2129	556.197	204.302	s1	DMSO
1179	1105702	115.274	645.32	286.862	s2	DMSO
1180	1554014	153.857	214.599	286.574	s4	DMSO
1181	1992373	136.547	140.247	218.979	s5	DMSO
1182	1467797	111.196	343.2	239.306	s3	DMSO
1183	1128168	14.6633	495.302	19.535	g1	DMSO
1184	1526977	143.171	456.957	288.904	s3	DMSO
1185	1559849	169.505	375.52	358.602	s4	DMSO
1186	1154628	21.8287	531.495	37.6319	g1	DMSO
1187	1080784	122.946	579.662	355.4	s2	DMSO
1188	1507069	107.645	344.946	213.748	s3	DMSO
1189	2112200	58.0657	33.009	136.035	s6	DMSO
1190	1436885	162.497	454.904	340.343	s3	DMSO
1191	1066629	11.0554	142.402	16.7518	g1	DMSO
1192	1.02695e+06	10.8324	122.992	15.7989	g1	DMSO
1193	1887600	115.804	188.548	213.82	s6	DMSO
1194	1179558	136.192	539.772	329.546	s2	DMSO
1195	1578104	116.582	290.786	235.413	s4	DMSO
1196	2142751	15.0413	28.4841	33.4886	g2	DMSO
1197	1035686	52.1648	686.397	146.88	s1	DMSO
1198	1176135	134.383	477.144	318.157	s2	DMSO
1199	1337306	156.15	522.626	306.233	s3	DMSO
1200	1063516	60.0401	686.03	179.022	s1	DMSO
1201	1048605	13.7482	420.085	18.9761	g1	DMSO
1202	1.67886e+06	158.176	259.514	350.277	s4	DMSO
1203	1707322	82.7771	263.917	278.775	s4	DMSO
1204	1122584	15.3948	523.387	16.3997	g1	DMSO
1205	1125833	9.09055	168.383	10.8585	g1	DMSO
1206	1116729	50.5969	515.101	129.54	s1	DMSO
1207	1057474	10.8008	136.942	12.0485	g1	DMSO
1208	1472161	161.139	373.154	319.795	s3	DMSO
1209	1881220	133.628	227.752	274.617	s5	DMSO
1210	1180229	84.0602	653.919	220.224	s1	DMSO
1211	1.30668e+06	200.141	429.148	361.001	s3	DMSO
1212	1125258	12.2304	445.171	13.182	g1	DMSO
1213	1026406	11.0714	334.913	12.2549	g1	DMSO
1214	897943	9.29339	166.589	11.2234	g1	DMSO
1215	1095587	11.67	401.634	11.3425	g1	DMSO
1216	1128722	124.15	604.935	295.535	s2	DMSO
1217	1336205	122.72	496.537	239.152	s3	DMSO
1218	2114042	6.55	18.0072	7.60957	g2	DMSO
1219	1280981	108.867	560.48	246.974	s3	DMSO
1220	1160319	117.106	541.646	277.665	s2	DMSO
1221	1073895	8.09943	73.4725	11.9361	g1	DMSO
1222	1.03765e+06	12.623	485.382	15.9837	g1	DMSO
1223	1124670	13.3419	475.284	17.4895	g1	DMSO
1224	1144534	64.1326	741.354	176.344	s1	DMSO
1225	796283	6.43409	31.4351	5.8656	g1	DMSO
1226	1.50215e+06	166.126	367.237	309.849	s3	DMSO
1227	997039	7.59614	66.5256	11.9396	g1	DMSO
1228	838450	8.50507	145.624	10.9742	g1	DMSO
1229	1113025	10.1001	421.322	11.9356	g1	DMSO
1230	1484601	138.304	365.729	306.803	s3	DMSO
1231	1056335	12.7897	444.65	17.4571	g1	DMSO
1232	1570176	129.246	355.857	271.028	s4	DMSO
1233	1.04713e+06	13.2847	106.273	17.1564	g1	DMSO
1234	1129455	11.5439	475.194	13.8628	g1	DMSO
1235	931826	7.90093	39.5516	8.22085	g1	DMSO
1236	1049551	11.6544	400.175	15.0791	g1	DMSO
1237	1152153	23.9183	506.476	40.9974	g1	DMSO
1238	1260226	181.197	482.286	337.143	s2	DMSO
1239	1095219	12.4566	462.832	11.261	g1	DMSO
1240	1.0195e+06	61.8577	463.872	149.787	s1	DMSO
1241	1008509	11.9816	198.855	14.0643	g1	DMSO
1242	1.0356e+06	84.4323	503.666	214.516	s1	DMSO
1243	1125903	150.585	570.082	292.496	s2	DMSO
1244	1069322	14.208	519.663	18.8691	g1	DMSO
1245	1099757	143.598	477.576	286.002	s2	DMSO
1246	1.82268e+06	132.987	140.537	241.791	s4	DMSO
1247	1016525	35.6323	502.83	97.1416	s1	DMSO
1248	1014019	13.1285	312.913	16.3474	g1	DMSO
1249	2330345	10.8666	21.2871	15.2808	g2	DMSO
1250	1168727	168.188	561.537	299.103	s2	DMSO
1251	1105036	131.679	413.024	283.399	s2	DMSO
1252	1152877	81.9063	732.086	172.187	s1	DMSO
1253	1054336	119.655	637.199	295.617	s2	DMSO
1254	1168708	84.9049	580.062	195.819	s1	DMSO
1255	1335823	94.816	467.646	268.481	s3	DMSO
1256	1143626	273.397	510.383	315.766	s2	DMSO
1257	961070	13.038	948.921	17.7182	g1	DMSO
1258	2068547	15.0607	28.7797	22.2231	g2	DMSO
1259	2092355	39.0124	43.4906	86.5417	s6	DMSO
1260	1185282	197.517	628.343	343.048	s2	DMSO
1261	1181224	109.123	555.873	283.01	s2	DMSO
1262	2384815	16.0326	30.9252	21.425	g2	DMSO
1263	978517	10.8278	454.23	12.3848	g1	DMSO
1264	1269337	157.213	411.911	307.528	s2	DMSO
1265	2143571	97.212	39.0309	181.832	s6	DMSO
1266	1263101	128.549	415.872	243.644	s2	DMSO
1267	890003	7.40303	114.724	10.7601	g1	DMSO
1268	2015038	11.9272	26.8319	13.8995	g2	DMSO
1269	1.00697e+06	106.225	525.112	230.536	s1	DMSO
1270	1260712	189.676	595.677	325.195	s2	DMSO
1271	971201	63.9585	654.956	191.659	s1	DMSO
1272	1223937	126.455	414.022	269.748	s2	DMSO
1273	1463055	177.137	445.623	326.397	s3	DMSO
1274	1.03251e+06	147.579	510.157	258.785	s2	DMSO
1275	1203217	120.28	477.317	261.833	s2	DMSO
1276	1103327	147.639	564.401	249.571	s1	DMSO
1277	915620	8.46937	120.979	11.6537	g1	DMSO
1278	1290495	203.399	553.207	361.959	s3	DMSO
1279	1057281	164.22	414.778	328.451	s2	DMSO
1280	1206093	196.924	477.951	333.847	s2	DMSO
1281	1329741	118.626	415.579	248.753	s3	DMSO
1282	1189270	126.781	537.608	258.192	s2	DMSO
1283	1.71237e+06	137.757	167.563	315.783	s4	DMSO
1284	730604	9.60341	188.415	10.3209	g1	DMSO
1285	2309999	14.2325	26.2678	16.053	g2	DMSO
1286	1094314	11.8706	452.068	13.3949	g1	DMSO
1287	1145282	168.476	461.872	293.401	s2	DMSO
1288	1593130	151.043	246.591	254.891	s4	DMSO
1289	1324711	120.946	475.614	292.302	s3	DMSO
1290	1075364	196.153	253.202	292.712	s2	DMSO
1291	1138028	118.985	545.12	252.708	s1	DMSO
1292	2236320	12.3111	26.611	12.011	g2	DMSO
1293	721452	8.43219	196.513	10.991	g1	DMSO
1294	1946921	126.156	165.219	222.372	s5	DMSO
1295	1091220	117.536	593.545	321.599	s2	DMSO
1296	1698108	8.75394	393.72	11.9508	g2	DMSO
1297	2318404	14.789	26.3159	18.7978	g2	DMSO
1298	999729	96.5371	469.813	217.87	s1	DMSO
1299	796966	8.78919	101.832	11.8732	g1	DMSO
1300	1049466	13.0182	485.155	14.4366	g1	DMSO
1301	1705936	132.621	217.511	296.064	s4	DMSO
1302	1721116	128.406	256.796	256.628	s4	DMSO
1303	1.0391e+06	10.2178	367.459	11.5144	g1	DMSO
1304	1.70562e+06	105.761	264.412	292.087	s4	DMSO
1305	1241638	140.38	493.589	364.644	s2	DMSO
1306	861687	8.93364	111.558	12.6957	g1	DMSO
1307	967709	9.70774	388.309	11.9849	g1	DMSO
1308	953774	9.99847	314.391	14.315	g1	DMSO
1309	2553644	15.7498	51.2409	29.0213	g2	DMSO
1310	1.02599e+06	11.688	310.624	14.9969	g1	DMSO
1311	933824	11.3554	172.75	12.7531	g1	DMSO
1312	1.31112e+06	144.037	440.865	349.781	s3	DMSO
1313	1292996	202.915	862.239	378.895	s3	DMSO
1314	934687	10.382	200.338	10.509	g1	DMSO
1315	2398702	15.4156	33.3005	21.9645	g2	DMSO
1316	1016971	69.2035	628.675	216.085	s1	DMSO
1317	1.0298e+06	69.6946	598.963	206.7	s1	DMSO
1318	1.41069e+06	161.484	325.719	317.57	s3	DMSO
1319	1.04277e+06	12.5622	345.976	14.3997	g1	DMSO
1320	970285	13.3703	175.658	13.9384	g1	DMSO
1321	1153582	98.2338	1044.38	231.009	s1	DMSO
1322	1152317	131.015	640.917	310.537	s2	DMSO
1323	1714936	141.266	340.321	330.283	s4	DMSO
1324	1.04723e+06	12.5993	341.668	15.0011	g1	DMSO
1325	1426093	162.497	506.573	324.157	s3	DMSO
1326	1074930	101.53	353.408	213.251	s1	DMSO
1327	992090	12.3084	242.119	12.5724	g1	DMSO
1328	1760143	110.184	219.492	289.16	s4	DMSO
1329	1102069	14.158	664.191	15.4258	g1	DMSO
1330	1.4234e+06	130.754	387.125	277.03	s3	DMSO
1331	1510244	178.068	428.161	317.933	s3	DMSO
1332	1080582	22.4256	688.018	27.5354	g1	DMSO
1333	2295560	16.196	26.2639	16.7806	g2	DMSO
1334	1153942	145.579	657.651	287.279	s2	DMSO
1335	2280202	43.501	28.9959	28.0055	g2	DMSO
1336	961904	11.7401	95.2347	11.9678	g1	DMSO
1337	971657	12.626	108.581	14.9761	g1	DMSO
1338	1085961	87.5008	616.32	192.719	s1	DMSO
1339	1052614	151.336	787.466	293.875	s2	DMSO
1340	1.79002e+06	126.592	147.907	256.862	s4	DMSO
1341	1062219	10.8143	216.374	11.1905	g1	DMSO
1342	1094297	13.0602	136.125	15.7785	g1	DMSO
1343	1195654	159.891	498.328	299.952	s2	DMSO
1344	1784652	142.161	259.538	303.399	s4	DMSO
1345	1004404	9.7477	183.682	13.3969	g1	DMSO
1346	1180130	164.193	549.732	268	s2	DMSO
1347	1.02988e+06	111.935	659.058	269.338	s2	DMSO
1348	1044195	10.8887	140.56	13.6643	g1	DMSO
1349	1667958	120.459	233.602	208.262	s4	DMSO
1350	991519	11.9767	621.013	17.3124	g1	DMSO
1351	1.01577e+06	12.2942	632.238	16.1434	g1	DMSO
1352	2.07031e+06	136.278	102.292	178.709	s6	DMSO
1353	1454280	153.011	438.812	337.176	s3	DMSO
1354	1276717	139.533	404.143	263.708	s3	DMSO
1355	1159421	137.823	609.346	269.126	s2	DMSO
1356	983683	14.8484	726.538	22.3297	g1	DMSO
1357	1061707	106.183	567.44	238.331	s1	DMSO
1358	2109204	135.434	73.6643	221.664	s5	DMSO
1359	1873433	141.65	174.596	313.986	s5	DMSO
1360	1533485	126.193	295.646	252.103	s3	DMSO
1361	1.73431e+06	121.256	219.376	244.472	s4	DMSO
1362	1128914	177.596	480.212	325.646	s2	DMSO
1363	1288107	158.491	545.865	299.521	s3	DMSO
1364	1214238	130.113	497.88	274.664	s2	DMSO
1365	1229496	140.968	448.431	299.421	s2	DMSO
1366	1124362	163.219	557.488	335.235	s2	DMSO
1367	962227	10.4175	93.1107	14.0009	g1	DMSO
1368	1069601	92.8794	653.572	192.602	s1	DMSO
1369	1093070	142.576	600.267	289.094	s2	DMSO
1370	1289816	137.957	309.808	285.428	s3	DMSO
1371	1016250	19.9089	662.469	30.6125	g1	DMSO
1372	904567	10.8113	94.2762	12.3262	g1	DMSO
1373	1.35911e+06	139.003	332.364	362.149	s3	DMSO
1374	1717775	123.236	301.455	301.744	s4	DMSO
1375	1249736	156.116	418.107	288.036	s2	DMSO
1376	1015438	30.694	591.968	52.9114	g1	DMSO
1377	1072192	141.132	563.138	243.255	s1	DMSO
1378	887588	9.55863	132.05	12.6648	g1	DMSO
1379	809125	9.71544	125.744	10.9037	g1	DMSO
1380	1008089	12.6913	136.394	14.6423	g1	DMSO
1381	1683345	113.114	327.934	319.234	s4	DMSO
1382	1061479	13.8571	144.183	13.2585	g1	DMSO
1383	1040716	11.9763	272.289	14.7203	g1	DMSO
1384	1018340	10.7143	155.333	15.3574	g1	DMSO
1385	1303506	134.212	431.234	285.925	s3	DMSO
1386	1.03357e+06	12.3207	795.306	15.8052	g1	DMSO
1387	1100153	150.307	653.219	423.835	s2	DMSO
1388	1221960	125.22	525.225	261.94	s2	DMSO
1389	1088195	103.825	676.258	263.116	s2	DMSO
1390	1.03895e+06	11.8421	349.254	14.7743	g1	DMSO
1391	1064141	11.4557	624.467	16.1719	g1	DMSO
1392	1.04589e+06	11.3885	186.04	17.3377	g1	DMSO
1393	2279338	19.723	33.8891	19.0604	g2	DMSO
1394	1287595	158.509	562.119	362.859	s3	DMSO
1395	984839	10.371	85.9873	10.8757	g1	DMSO
1396	1328054	176.853	562.158	347.828	s3	DMSO
1397	2329681	16.571	28.9648	17.7059	g2	DMSO
1398	1144673	15.9013	306.741	14.6912	g1	DMSO
1399	1102286	16.7281	187.532	16.8216	g1	DMSO
1400	2176614	17.0539	31.9883	18.1999	g2	DMSO
1401	940367	10.7366	250.195	13.8773	g1	DMSO
1402	898801	8.90005	87.0306	12.9382	g1	DMSO
1403	1411591	213.476	463.063	371.104	s3	DMSO
1404	1089826	82.6464	823.384	190.518	s1	DMSO
1405	2114709	14.9408	25.7688	19.2144	g2	DMSO
1406	1052159	8.08319	60.1422	12.5409	g1	DMSO
1407	922281	9.87954	227.819	15.7625	g1	DMSO
1408	2204478	15.1856	31.1582	17.9625	g2	DMSO
1409	2054345	181.025	94.4829	268.252	s5	DMSO
1410	1064589	10.5489	481.151	12.9995	g1	DMSO
1411	1056124	11.8354	376.412	12.8141	g1	DMSO
1412	871880	7.06001	53.924	10.9334	g1	DMSO
1413	2081742	25.6465	29.8563	44.2	g2	DMSO
1414	1099932	14.8006	779.1	18.9927	g1	DMSO
1415	968721	10.2974	241.83	15.6613	g1	DMSO
1416	958342	19.4628	73.6935	21.4741	g1	DMSO
1417	1978873	161.721	157.32	270.053	s5	DMSO
1418	912831	9.83154	204.525	14.3553	g1	DMSO
1419	1087103	12.4541	432.206	15.2438	g1	DMSO
1420	1087757	13.0502	452.976	15.1627	g1	DMSO
1421	2049770	14.4128	30.6367	17.5758	g2	DMSO
1422	1440733	134.22	321.561	283.551	s3	DMSO
1423	971500	13.8906	538.041	17.4317	g1	DMSO
1424	1.53848e+06	132.478	286.876	280.831	s3	DMSO
1425	965350	19.0553	605.891	32.7356	g1	DMSO
1426	1400252	154.826	443.249	362.021	s3	DMSO
1427	1137518	167.829	471.732	365.21	s2	DMSO
1428	1087275	177.471	444.121	330.805	s2	DMSO
1429	1103632	141.425	391.192	333.411	s2	DMSO
1430	1104833	197.57	460.692	339.577	s2	DMSO
1431	1333217	142.694	480.007	275.449	s3	DMSO
1432	1134442	187.844	405.38	368.926	s2	DMSO
1433	1229688	195.307	486.414	341.134	s2	DMSO
1434	1144325	171.345	400.563	330.291	s2	DMSO
1435	1319452	201.889	371.065	364.895	s3	DMSO
1436	1200557	190.695	459.658	377.596	s2	DMSO
1437	959415	37.2017	687.597	94.1941	s1	DMSO
1438	1250618	198.423	479.705	333.938	s2	DMSO
1439	1284948	194.11	406.681	418.277	s3	DMSO
1440	1075402	139.737	576.684	338.837	s2	DMSO
1441	989405	15.0899	662.951	25.1655	g1	DMSO
1442	1120836	137.409	546.7	332.771	s2	DMSO
1443	1082630	158.303	584.161	306.299	s2	DMSO
1444	1059047	18.8046	342.757	23.8954	g1	DMSO
1445	1377521	171.13	525.028	353.117	s3	DMSO
1446	1112533	118.753	672.888	297.552	s2	DMSO
1447	1095251	50.0759	673.391	114.839	s1	DMSO
1448	1100190	155.385	704.398	240.388	s1	DMSO
1449	1559911	171.402	411.054	333.958	s4	DMSO
1450	918611	13.6445	101.605	13.7443	g1	DMSO
1451	955207	11.0978	99.9026	11.6834	g1	DMSO
1452	1051666	12.6771	202.071	11.9889	g1	DMSO
1453	1131169	183.592	630.991	314.88	s2	DMSO
1454	1.04603e+06	13.221	196.368	15.0025	g1	DMSO
1455	1838770	206.197	223.456	328.705	s5	DMSO
1456	1505048	146.406	282.795	288.631	s3	DMSO
1457	1092096	13.6434	286.084	12.1658	g1	DMSO
1458	2.05559e+06	138.64	135.521	213.698	s6	DMSO
1459	1.0485e+06	74.8411	687.95	175.018	s1	DMSO
1460	1166039	189.147	574.827	388.73	s2	DMSO
1461	1279426	183.027	609.18	356.936	s3	DMSO
1462	1066575	12.6226	244.25	14.6171	g1	DMSO
1463	2216956	16.999	30.6995	18.0437	g2	DMSO
1464	1063643	124.867	615.426	302.599	s2	DMSO
1465	1221659	155.555	527.028	382.241	s2	DMSO
1466	2216474	17.3195	31.3379	20.6713	g2	DMSO
1467	1.92598e+06	168.827	223.107	325.163	s5	DMSO
1468	2201028	15.5767	27.0748	27.8635	g2	DMSO
1469	1592292	182.149	266.793	338.905	s4	DMSO
1470	1585239	140.267	259.604	373.344	s4	DMSO
1471	1572002	139.775	328.271	289.937	s4	DMSO
1472	2118741	122.178	53.7253	202.004	s6	DMSO
1473	1430845	140.613	355.261	293.292	s3	DMSO
1474	984443	161.043	590.206	327.359	s2	DMSO
1475	1743056	162.874	220.237	312.319	s4	DMSO
1476	1781006	201.067	122.316	306.841	s4	DMSO
1477	1672538	140.47	198.734	259.551	s4	DMSO
1478	931938	16.6405	335.151	23.6045	g1	DMSO
1479	1431866	152.168	368.998	267.392	s3	DMSO
1480	1.01112e+06	162.437	738.587	346.408	s2	DMSO
1481	710122	11.4106	131.346	12.9654	g1	DMSO
1482	1607581	161.778	187.848	278.521	s4	DMSO
1483	1272105	127.574	323.851	305.997	s2	DMSO
1484	1.71857e+06	179.265	151.938	281.641	s4	DMSO
1485	737567	10.3257	152.487	15.733	g1	DMSO
1486	1007429	19.7768	357.55	28.1987	g1	DMSO
1487	987792	18.8608	326.533	28.3123	g1	DMSO
1488	2152904	97.1766	43.4324	194.798	s6	DMSO
1489	1635518	160.767	233.645	304.737	s4	DMSO
1490	1.61577e+06	143.881	194.359	307.166	s4	DMSO
1491	937011	17.6761	709.915	29.071	g1	DMSO
1492	1203342	250.418	595.025	468.634	s2	DMSO
1493	1392962	150.156	330.69	327.63	s3	DMSO
1494	996358	145.22	555.112	317.449	s2	DMSO
1495	1191992	221.533	615.521	423.65	s2	DMSO
1496	2158547	16.3108	29.648	18.3711	g2	DMSO
1497	1244216	148.934	492.345	274.095	s2	DMSO
1498	963277	16.72	623.962	24.2168	g1	DMSO
1499	1006912	12.3462	513.157	14.0899	g1	DMSO
1500	1149443	257.143	549.553	416.33	s2	DMSO
1501	1087376	188.167	486.038	393.639	s2	DMSO
1502	1206082	192.56	610.95	345.548	s2	DMSO
1503	1111207	173.337	576.974	345.615	s2	DMSO
1504	2215100	17.2886	29.9481	22.8969	g2	DMSO
1505	2146386	16.0221	30.087	19.34	g2	DMSO
1506	1079961	189.887	566.425	358.732	s2	DMSO
1507	2217030	20.0119	39.9762	23.7573	g2	DMSO
1508	1224160	245.802	471.925	373.855	s2	DMSO
1509	2186192	35.4751	33.5296	91.4631	s6	DMSO
1510	1115532	185.634	628.313	317.039	s2	DMSO
1511	1145916	189.426	616.072	314.756	s2	DMSO
1512	2190892	18.6192	37.5233	23.8638	g2	DMSO
1513	1191939	245.115	622.081	411.622	s2	DMSO
1514	1104114	106.878	636.965	192.246	s1	DMSO
1515	1074101	148.084	883.569	338.581	s2	DMSO
1516	1115326	95.3619	576.101	164.231	s1	DMSO
1517	1096347	13.6299	634.218	15.2708	g1	DMSO
1518	1061485	13.2213	221.324	17.265	g1	DMSO
1519	1073045	16.7757	575.697	14.6354	g1	DMSO
1520	1169477	177.635	615.1	299.624	s2	DMSO
1521	1032630	14.8975	247.197	20.0466	g1	DMSO
1522	997749	15.4268	666.731	23.3477	g1	DMSO
1523	1002049	17.0462	759.683	20.4979	g1	DMSO
1524	1119995	116.147	704.667	275.298	s2	DMSO
1525	1483377	161.773	276.15	379.983	s3	DMSO
1526	1159520	179.639	630.546	341.385	s2	DMSO
1527	1238398	220.445	444.498	505.565	s2	DMSO
1528	978795	18.7254	769.276	24.1186	g1	DMSO
1529	2.05206e+06	20.7599	39.3076	26.46	g2	DMSO
1530	987058	16.1547	172.958	19.956	g1	DMSO
1531	2069782	22.2077	37.1003	30.4554	g2	DMSO
1532	1012490	18.1422	226.002	22.7894	g1	DMSO
1533	1.94182e+06	22.2337	38.4738	33.0246	g2	DMSO
1534	2.03711e+06	20.9306	34.2508	24.0091	g2	DMSO
1535	922010	12.8431	195.83	20.9371	g1	DMSO
1536	1716177	205.922	363.038	345.618	s4	DMSO
1537	1911749	166.774	184.569	301.059	s5	DMSO
1538	958124	12.7415	180.534	18.8546	g1	DMSO
1539	1503452	160.904	462.211	306.341	s3	DMSO
1540	832811	10.833	135.968	14.512	g1	DMSO
1541	953759	11.3117	157.372	14.3663	g1	DMSO
1542	646122	9.16453	146.727	12.3757	g1	DMSO
1543	981463	120.558	542.385	292.451	s2	DMSO
1544	1041521	164.883	495.243	361.523	s2	DMSO
1545	1.04282e+06	16.0142	83.6948	19.5956	g1	DMSO
1546	1327264	127.926	261.679	322.942	s3	DMSO
1547	1045168	140.341	751.468	278.078	s2	DMSO
1548	2181749	15.5909	29.6322	19.3326	g2	DMSO
1549	1249564	184.43	428.659	377.392	s2	DMSO
1550	1295518	169.034	526.481	388.572	s3	DMSO
1551	1035476	15.5743	915.866	27.9296	g1	DMSO
1552	886292	9.17459	120.787	17.0162	g1	DMSO
1553	995231	10.6869	140.285	18.6286	g1	DMSO
1554	2239303	44.8338	49.0384	26.5209	g2	DMSO
1555	1283276	190.685	605.105	376.035	s3	DMSO
1556	1562720	147.451	296.421	375.621	s4	DMSO
1557	2233976	16.5803	30.7994	19.7252	g2	DMSO
1558	1049428	39.3085	941.931	96.5648	s1	DMSO
1559	1655012	161.643	256.008	292.34	s4	DMSO
1560	1154229	160.232	409.863	318.158	s2	DMSO
1561	996845	14.5924	618.829	17.933	g1	DMSO
1562	1133711	184.382	638.7	394.106	s2	DMSO
1563	628476	8.90909	86.792	11.7057	g1	DMSO
1564	1033515	16.786	699.889	25.1043	g1	DMSO
1565	1570680	155.985	324.296	352.854	s4	DMSO
1566	1.00686e+06	10.5182	254.429	13.6224	g1	DMSO
1567	899019	10.6271	103.853	13.126	g1	DMSO
1568	992434	10.4426	158.987	14.4164	g1	DMSO
1569	1144141	131.383	618.345	254.441	s1	DMSO
1570	1150711	99.9002	648.584	252.821	s1	DMSO
1571	1652394	160.43	365.225	320.136	s4	DMSO
1572	1193352	135.753	396.723	255.647	s1	DMSO
1573	1081810	126.153	839.688	246.127	s1	DMSO
1574	2201013	14.2686	32.4546	15.5851	g2	DMSO
1575	2243965	15.0053	31.9721	16.2457	g2	DMSO
1576	1107449	12.4808	160.021	14.3209	g1	DMSO
1577	1959667	193.374	199.799	240.211	s5	DMSO
1578	2040266	107.865	199.471	230.382	s5	DMSO
1579	1065902	12.8508	385.294	15.549	g1	DMSO
1580	1106042	12.0454	130.204	12.1905	g1	DMSO
1581	1028857	22.294	761.028	35.5996	g1	DMSO
1582	1608154	108.105	381.757	279.206	s4	DMSO
1583	1099073	142.619	535.267	293.155	s2	DMSO
1584	947657	9.06976	116.241	10.8122	g1	DMSO
1585	981533	11.1839	118.105	13.3653	g1	DMSO
1586	1.04051e+06	15.6483	344.359	21.0501	g1	DMSO
1587	1069256	173.939	609.488	303.791	s2	DMSO
1588	1.64713e+06	92.7262	315.796	185.039	s4	DMSO
1589	990970	73.7846	442.387	161.663	s1	DMSO
1590	2263338	18.2947	34.7335	20.9821	g2	DMSO
1591	2195644	73.2714	46.5654	188.02	s6	DMSO
1592	986076	72.4716	524.909	156.211	s1	DMSO
1593	1284049	182.872	617.831	342.949	s3	DMSO
1594	1433703	129.2	483.506	274.476	s3	DMSO
1595	1328443	136.945	584.416	318.801	s3	DMSO
1596	1387395	172.72	426.651	324.839	s3	DMSO
1597	1062879	14.0847	537.961	17.1899	g1	DMSO
1598	1080002	51.3296	653.411	146.059	s1	DMSO
1599	835764	13.6018	289.407	16.2041	g1	DMSO
1600	1223892	148.534	589.229	317.685	s2	DMSO
1601	1128763	162.143	703.098	363.788	s2	DMSO
1602	1019453	61.2745	726.049	137.325	s1	DMSO
1603	990117	68.7318	673.246	171.6	s1	DMSO
1604	1080712	111.872	650.748	204.236	s1	DMSO
1605	859739	13.9383	453.707	14.5201	g1	DMSO
1606	915418	13.9895	196.201	16.4134	g1	DMSO
1607	1169019	163.028	556.973	344.542	s2	DMSO
1608	923441	14.6316	446.586	17.4936	g1	DMSO
1609	1062726	15.0852	621.425	27.1033	g1	DMSO
1610	1042737	33.1299	776.04	70.3024	s1	DMSO
1611	1270535	180.387	368.783	340.526	s2	DMSO
1612	1044980	11.7421	342.913	16.0216	g1	DMSO
1613	1069542	21.2353	780.922	39.3262	g1	DMSO
1614	832421	12.4021	89.7262	17.4876	g1	DMSO
1615	1014919	15.3661	404.765	15.8574	g1	DMSO
1616	1068661	56.5943	641.087	216.32	s1	DMSO
1617	850123	10.6122	64.7279	16.6024	g1	DMSO
1618	855003	11.3509	65.939	13.5365	g1	DMSO
1619	1.04384e+06	15.287	605.438	19.5695	g1	DMSO
1620	857186	13.1641	99.8584	20.0857	g1	DMSO
1621	995891	15.7971	438.577	15.7734	g1	DMSO
1622	1055779	17.326	891.031	23.6423	g1	DMSO
1623	958586	21.0057	124.453	31.3488	g1	DMSO
1624	2.00733e+06	20.6703	43.1328	24.648	g2	DMSO
1625	963261	16.582	417.745	16.0995	g1	DMSO
1626	970294	15.9165	417.101	21.4883	g1	DMSO
1627	1.0025e+06	18.3349	623.905	27.7316	g1	DMSO
1628	975299	17.0829	581.261	22.4722	g1	DMSO
1629	990002	16.8993	345.393	21.2469	g1	DMSO
1630	968120	148.13	669.019	367.828	s2	DMSO
1631	1189833	205.634	450.196	493.874	s2	DMSO
1632	1.00366e+06	17.6937	36.9893	24.317	g1	DMSO
1633	1076779	95.1858	722.848	236.298	s1	DMSO
1634	1157503	165.463	546.985	288.428	s2	DMSO
1635	1122255	160.49	634.73	362.627	s2	DMSO
1636	1300697	142.34	471.048	302.942	s3	DMSO
1637	1858975	165.316	126.509	271.464	s5	DMSO
1638	868089	9.114	288.81	11.6686	g1	DMSO
1639	972824	17.2726	584.29	33.7515	g1	DMSO
1640	1930171	158.241	83.4518	228.936	s5	DMSO
1641	1018604	17.0582	784.299	19.5308	g1	DMSO
1642	1910619	156.317	93.1618	234.279	s5	DMSO
1643	1067828	161.679	713.708	395.559	s2	DMSO
1644	896907	7.99673	268.096	12.2862	g1	DMSO
1645	941333	11.1148	339.894	15.1197	g1	DMSO
1646	991343	11.6065	441.787	17.395	g1	DMSO
1647	1036659	9.34907	250.752	12.9118	g1	DMSO
1648	1232275	157.721	468.777	320.059	s2	DMSO
1649	981964	10.8151	529.196	16.9924	g1	DMSO
1650	2.00142e+06	19.6101	36.8969	57.9971	g2	DMSO
1651	979178	50.1098	589.307	120.382	s1	DMSO
1652	966920	50.0509	627.664	126.237	s1	DMSO
1653	1022721	8.83766	252.639	12.0475	g1	DMSO
1654	1467139	169.166	406.737	379.434	s3	DMSO
1655	1020051	11.2346	436.805	14.4047	g1	DMSO
1656	1831601	222.032	176.733	349.939	s4	DMSO
1657	1025800	15.2248	746.398	19.7004	g1	DMSO
1658	1168322	147.481	614.581	325.826	s2	DMSO
1659	938794	12.9006	334.337	16.2746	g1	DMSO
1660	1242815	153.78	369.933	311.32	s2	DMSO
1661	1064085	42.3787	762.678	94.9871	s1	DMSO
1662	1.96307e+06	166.601	165.042	298.087	s5	DMSO
1663	1707271	185.558	197.528	319.997	s4	DMSO
1664	2211525	20.951	31.8836	21.4231	g2	DMSO
1665	1.66803e+06	140.304	233.754	293.519	s4	DMSO
1666	1035271	26.7148	830.58	42.0631	g1	DMSO
1667	1094862	109.321	601.153	293.559	s2	DMSO
1668	1.47827e+06	147.115	309.531	320.736	s3	DMSO
1669	2.01599e+06	14.4758	25.9174	21.166	g2	DMSO
1670	2135369	119.24	341.659	225.1	s5	DMSO
1671	1776756	158.596	240.469	271.337	s4	DMSO
1672	2139852	22.2265	36.1506	18.9549	g2	DMSO
1673	1175003	193.631	777.907	339.07	s2	DMSO
1674	1.49366e+06	159.52	379.102	302.701	s3	DMSO
1675	1.5907e+06	133.194	287.808	276.318	s4	DMSO
1676	899032	12.8344	351.256	13.8365	g1	DMSO
1677	1150536	271.856	741.8	427.503	s2	DMSO
1678	2232680	16.015	29.0082	19.4056	g2	DMSO
1679	897387	11.8186	319.702	11.9335	g1	DMSO
1680	1137285	121.893	769.603	349.994	s2	DMSO
1681	1046744	28.6905	697.571	66.2402	g1	DMSO
1682	1.00569e+06	17.1518	181.025	23.4767	g1	DMSO
1683	2056737	121.052	58.7889	261.567	s5	DMSO
1684	992502	15.2118	232.532	17.9376	g1	DMSO
1685	1233579	255.079	561.088	479.538	s2	DMSO
1686	996236	18.7491	415.277	21.2678	g1	DMSO
1687	1080074	18.0598	674.262	19.843	g1	DMSO
1688	1239388	185.982	546.301	399.525	s2	DMSO
1689	992846	13.4463	171.061	16.4174	g1	DMSO
1690	2076431	16.493	27.4298	20.0935	g2	DMSO
1691	1046111	96.2118	452.247	222.11	s1	DMSO
1692	1859480	237.234	280.216	397.886	s5	DMSO
1693	2032526	164.133	135.47	477.916	s5	DMSO
1694	1113107	16.185	748.461	18.8301	g1	DMSO
1695	1471976	186.139	314.905	368.497	s3	DMSO
1696	1110947	16.4011	244.095	17.1502	g1	DMSO
1697	987420	12.6119	105.081	14.4083	g1	DMSO
1698	2241492	21.437	32.207	20.5373	g2	DMSO
1699	1127226	21.7124	818.641	30.8354	g1	DMSO
1700	974316	17.448	395.53	19.2044	g1	DMSO
1701	2120333	23.1758	34.0159	30.7592	g2	DMSO
1702	1090866	14.2028	219.327	18.2018	g1	DMSO
1703	978036	28.251	524.904	36.1162	g1	DMSO
1704	950705	12.1791	82.7369	15.2158	g1	DMSO
1705	1376687	167.582	422.508	383.555	s3	DMSO
1706	2265033	18.7859	28.1283	22.1496	g2	DMSO
1707	1002828	26.7697	590.383	40.4305	g1	DMSO
1708	1019976	10.6861	99.263	13.2028	g1	DMSO
1709	843765	12.8444	311.019	16.253	g1	DMSO
1710	1011390	11.4995	115.035	12.812	g1	DMSO
1711	968595	13.6387	148.645	16.571	g1	DMSO
1712	2286540	19.7407	36.1166	21.2031	g2	DMSO
1713	864739	13.3044	341.743	13.9844	g1	DMSO
1714	2037462	49.3107	32.2036	141.318	s6	DMSO
1715	1259174	202.972	408.855	380.237	s2	DMSO
1716	1205772	243.908	399.681	395.451	s2	DMSO
1717	949730	12.7603	154.34	13.655	g1	DMSO
1718	1116472	111.955	438.969	300.031	s2	DMSO
1719	991574	15.7742	88.817	15.4443	g1	DMSO
1720	927795	17.4147	511.683	18.2701	g1	DMSO
1721	984842	28.5382	528.093	41.5371	g1	DMSO
1722	951933	63.3031	427.409	108.096	s1	DMSO
1723	1098572	80.1772	460.933	244.258	s1	DMSO
1724	1178382	168.657	282.52	385.617	s2	DMSO
1725	1145551	125.664	434.451	323.388	s2	DMSO
1726	897854	13.1724	91.178	17.5108	g1	DMSO
1727	928035	14.3395	770.633	15.8917	g1	DMSO
1728	941546	48.8324	991.369	122.809	s1	DMSO
1729	954062	119.314	788.361	282.875	s2	DMSO
1730	2436505	347.003	256.997	236.991	s5	DMSO
1731	2173736	39.1788	35.5478	110.341	s6	DMSO
1732	1024756	200.408	296.183	290.419	s2	DMSO
1733	1.41889e+06	193.208	234.959	356.516	s3	DMSO
1734	1075104	158.191	374.9	301.083	s2	DMSO
1735	1.5515e+06	88.8086	233.36	189.934	s4	DMSO
1736	968096	14.8058	693.588	20.8435	g1	DMSO
1737	1460024	121.035	417.919	382.185	s3	DMSO
1738	961679	17.0276	109.565	17.0394	g1	DMSO
1739	922956	79.4708	809.715	205.274	s1	DMSO
1740	1038415	16.0169	223.73	21.1721	g1	DMSO
1741	981197	12.9769	553.051	17.9411	g1	DMSO
1742	988781	96.2202	487.044	215.453	s1	DMSO
1743	931566	9.17739	93.4786	14.3635	g1	DMSO
1744	1085311	227.167	250.294	361.272	s2	DMSO
1745	1026316	165.973	461.109	311.075	s2	DMSO
1746	1334552	142.82	481.056	453.956	s3	DMSO
1747	1979858	17.3399	32.6671	23.19	g2	DMSO
1748	1.01378e+06	12.2629	291.646	16.3996	g1	DMSO
1749	1742991	137.138	160.796	234.746	s4	DMSO
1750	2.051e+06	15.136	29.4333	17.6951	g2	DMSO
1751	1037980	16.272	349.137	21.3617	g1	DMSO
1752	2000539	14.6264	29.4439	18.3349	g2	DMSO
1753	1115459	155.991	599.949	324.628	s2	DMSO
1754	1120130	137.482	619.973	326.067	s2	DMSO
1755	2091906	16.8123	32.1679	21.4201	g2	DMSO
1756	1496731	197.245	405.03	385.319	s3	DMSO
1757	1094742	160.936	547.906	305.129	s2	DMSO
1758	970103	8.51373	159.605	12.088	g1	DMSO
1759	1237844	141.678	417.452	293.376	s2	DMSO
1760	985252	12.9906	486.738	17.7903	g1	DMSO
1761	1337944	146.848	638.804	371.4	s3	DMSO
1762	1901645	158.215	178.027	256.626	s5	DMSO
1763	1049483	125.876	647.368	258.317	s2	DMSO
1764	1188491	248.193	702.615	416.997	s2	DMSO
1765	1048491	14.679	308.218	17.2238	g1	DMSO
1766	1273384	202.922	603.015	379.725	s3	DMSO
1767	987045	33.2993	676.171	69.4564	s1	DMSO
1768	1.80947e+06	153.345	189.998	290.388	s4	DMSO
1769	2223863	17.761	31.9452	19.6011	g2	DMSO
1770	999567	24.9984	697.862	42.1827	g1	DMSO
1771	1015555	15.0473	461.061	15.369	g1	DMSO
1772	2268072	18.6629	30.6466	23.6062	g2	DMSO
1773	1307866	226.914	428.589	400.869	s3	DMSO
1774	930175	10.0473	57.4975	13.1348	g1	DMSO
1775	1191653	148.109	445.043	324.408	s2	DMSO
1776	1716623	171.919	213.569	238.531	s4	DMSO
1777	1.01511e+06	144.079	901.205	294.28	s2	DMSO
1778	1149007	167.167	525.451	319.551	s2	DMSO
1779	1380779	170.816	433.525	354.361	s3	DMSO
1780	2139081	156.142	84.0822	211.31	s6	DMSO
1781	903573	11.7277	120.749	12.9816	g1	DMSO
1782	1550757	155.101	262.873	295.488	s4	DMSO
1783	2.02711e+06	118.967	63.4385	209.906	s6	DMSO
1784	1417054	178.992	429.87	363.374	s3	DMSO
1785	904053	10.0658	66.4553	11.8486	g1	DMSO
1786	1059638	80	830.853	189.709	s1	DMSO
1787	1426271	189.937	539.249	309.221	s3	DMSO
1788	1.01144e+06	15.6786	60.5752	21.3384	g1	DMSO
1789	952215	17.825	789.779	26.8552	g1	DMSO
1790	932809	10.3769	128.331	13.9087	g1	DMSO
1791	1038028	110.677	950.595	245.672	s1	DMSO
1792	932220	86.0611	707.919	204.24	s1	DMSO
1793	1042758	17.2146	722.741	18.8573	g1	DMSO
1794	925925	24.1794	522.933	38.0949	g1	DMSO
1795	1062838	13.3682	41.5999	16.6477	g1	DMSO
1796	978773	72.1696	700.406	206.367	s1	DMSO
1797	1.04537e+06	202.351	479.08	449.272	s2	DMSO
1798	930328	12.5182	588.503	15.4325	g1	DMSO
1799	987129	14.2079	152.622	14.8406	g1	DMSO
1800	911930	20.0284	438.401	26.5071	g1	DMSO
1801	971357	13.1412	270.141	17.9577	g1	DMSO
1802	1042192	12.6818	150.864	14.8466	g1	DMSO
1803	1020704	16.9613	224.629	20.9822	g1	DMSO
1804	2110710	20.0949	33.519	24.2034	g2	DMSO
1805	2005491	178.605	293.627	557.062	s5	DMSO
1806	1539952	156.581	364.801	344.791	s4	DMSO
1807	1743925	187.311	280.158	361.735	s4	DMSO
1808	1730676	132.85	210.007	252.722	s4	DMSO
1809	1093738	196.681	509.887	351.97	s2	DMSO
1810	1460971	146.294	407.25	301.61	s3	DMSO
1811	1746797	149.818	251.886	395.394	s4	DMSO
1812	1.43562e+06	172.437	419.303	287.966	s3	DMSO
1813	1910697	175.965	138.705	334.898	s5	DMSO
1814	1092399	153.554	586.367	297.798	s2	DMSO
1815	1660073	167.124	251.228	294.101	s4	DMSO
1816	1017647	14.6933	177.984	16.3948	g1	DMSO
1817	1015491	96.4068	760.728	278.987	s2	DMSO
1818	1844455	139.28	140.899	315.927	s5	DMSO
1819	1009243	14.1201	141.683	14.2634	g1	DMSO
1820	1796295	156.725	204.912	269.594	s4	DMSO
1821	1069841	14.7419	670.437	26.3466	g1	DMSO
1822	1293294	264.492	504.09	430.405	s3	DMSO
1823	1104428	20.5629	789.625	25.2639	g1	DMSO
1824	1073781	17.3583	747.117	25.2608	g1	DMSO
1825	1095172	162.033	816.407	328.783	s2	DMSO
1826	1086846	14.385	652.597	17.311	g1	DMSO
1827	1124241	35.6424	674.558	67.7982	s1	DMSO
1828	2251970	18.2872	33.7152	20.1859	g2	DMSO
1829	1081908	15.341	719.484	20.376	g1	DMSO
1830	1083859	21.9308	697.958	30.5783	g1	DMSO
1831	2017724	20.7173	33.8358	33.5562	g2	DMSO
1832	1067835	101.888	587.473	250.02	s1	DMSO
1833	1773904	214.507	310.688	427.973	s4	DMSO
1834	2259351	24.2685	36.4613	31.5341	g2	DMSO
1835	1.72453e+06	157.977	194.832	290.566	s4	DMSO
1836	1858569	174.714	142.257	321.817	s5	DMSO
1837	2059423	21.3844	38.2425	36.8178	g2	DMSO
1838	1.97179e+06	16.7624	29.5314	28.3077	g2	DMSO
1839	930436	10.1951	20.9025	20.4636	g1	DMSO
1840	963707	9.77662	17.8427	15.0961	g1	DMSO
1841	1549562	175.475	421.622	320.566	s4	DMSO
1842	1026864	185.826	489.872	335.271	s2	DMSO
1843	961388	116.248	514.659	273.947	s2	DMSO
1844	896400	14.6713	380.67	21.257	g1	DMSO
1845	1013939	36.4774	522.044	73.8446	s1	DMSO
1846	1280669	185.888	562.988	334.872	s3	DMSO
1847	1037794	34.5208	611.766	61.3171	g1	DMSO
1848	1027622	10.0442	418.78	13.2117	g1	DMSO
1849	1399341	185.787	526.636	382.205	s3	DMSO
1850	878122	14.2023	401.292	24.6695	g1	DMSO
1851	1419612	157.612	417.697	451.725	s3	DMSO
1852	1.01996e+06	12.5716	567.393	15.1859	g1	DMSO
1853	1065398	88.4861	666.346	239.748	s1	DMSO
1854	1087704	14.6441	543.104	17.1446	g1	DMSO
1855	1069837	17.3587	238.275	21.5126	g1	DMSO
1856	1090793	12.299	713.292	16.5153	g1	DMSO
1857	1059348	16.0334	461.406	23.1958	g1	DMSO
1858	1064413	14.9642	803.883	23.3511	g1	DMSO
1859	1052121	13.4519	396.377	17.4934	g1	DMSO
1860	2330173	23.004	37.5041	51.9001	g2	DMSO
1861	1194473	165.974	452.278	423.706	s2	DMSO
1862	1086515	12.7066	144.863	18.9608	g1	DMSO
1863	2182707	16.2482	34.473	25.82	g2	DMSO
1864	2301631	19.9727	33.9181	25.3857	g2	DMSO
1865	1048412	17.4568	141.441	27.428	g1	DMSO
1866	1.00402e+06	11.5661	382.539	15.6308	g1	DMSO
1867	991551	12.5069	420.143	18.6248	g1	DMSO
1868	1031380	12.0797	220.534	15.9511	g1	DMSO
1869	1037326	13.6964	129.242	20.3075	g1	DMSO
1870	1.01838e+06	10.8416	249.196	14.4264	g1	DMSO
1871	1070963	17.5931	153.611	31.2426	g1	DMSO
1872	2162878	19.41	42.1358	23.1059	g2	DMSO
1873	2035971	7.98415	20.1822	10.3376	g2	DMSO
1874	2236063	44.0398	40.4168	88.5131	s6	DMSO
1875	1032891	15.8006	784.625	23.2778	g1	DMSO
1876	982966	7.55439	33.0386	13.0541	g1	DMSO
1877	2073901	14.8393	32.4941	22.3248	g2	DMSO
1878	2163688	39.7091	38.2649	101.884	s6	DMSO
1879	2075466	15.4599	34.1153	24.7365	g2	DMSO
1880	1079914	14.4216	382.27	19.7273	g1	DMSO
1881	988895	7.18296	31.2173	13.2275	g1	DMSO
1882	2139711	18.7247	39.193	26.4583	g2	DMSO
1883	1653352	168.476	303.727	322.057	s4	DMSO
1884	2013748	16.5819	31.4883	22.1123	g2	DMSO
1885	987046	13.2082	637.639	20.0042	g1	DMSO
1886	1.64099e+06	195.529	234.363	465.918	s4	DMSO
1887	2043388	18.8032	38.0868	23.1596	g2	DMSO
1888	977847	42.86	608.17	126.387	s1	DMSO
1889	1580244	132.733	306.098	349.942	s4	DMSO
1890	849088	26.0237	184.727	29.5991	g1	DMSO
1891	2172798	22.8099	34.4471	28.9387	g2	DMSO
1892	1108484	194.529	456.847	406.911	s2	DMSO
1893	1052728	20.8455	839.904	35.9299	g1	DMSO
1894	1068610	126.716	836.193	306.262	s2	DMSO
1895	929379	133.292	502.074	275.196	s2	DMSO
1896	1050623	21.6865	698.458	36.8919	g1	DMSO
1897	1031325	19.5861	684.039	31.6075	g1	DMSO
1898	1.64771e+06	141.858	313.341	339.878	s4	DMSO
1899	1985111	130.441	69.8012	229.172	s5	DMSO
1900	2100578	21.294	88.3546	33.7783	g2	DMSO
1901	1959223	177.436	218.88	364.101	s5	DMSO
1902	1419886	190.52	450.764	376.983	s3	DMSO
1903	2051383	173.554	153.967	277.533	s5	DMSO
1904	1350459	242.375	399.463	506.505	s3	DMSO
1905	1.685e+06	180.398	277.023	437.13	s4	DMSO
1906	943549	16.9458	669.151	31.5233	g1	DMSO
1907	1.5243e+06	173.739	346.307	461.29	s3	DMSO
1908	994176	209.444	467.079	499.579	s2	DMSO
1909	1983147	154.406	191.229	269.45	s5	DMSO
1910	1171761	198.917	587.449	421.579	s2	DMSO
1911	1147231	262.888	731.698	483.217	s2	DMSO
1912	1.00252e+06	13.1257	283.74	19.4364	g1	DMSO
1913	2102817	44.3824	45.7499	147.473	s6	DMSO
1914	909998	16.5994	763.866	30.2486	g1	DMSO
1915	990826	15.0682	450.927	22.4326	g1	DMSO
1916	2079741	21.3804	35.8391	42.9447	g2	DMSO
1917	999727	146.368	574.598	368.877	s2	DMSO
1918	943314	31.9325	789.392	61.0292	g1	DMSO
1919	1889271	161.829	221.663	303.304	s5	DMSO
1920	1005804	102.118	638.618	305.23	s2	DMSO
1921	1771772	161.612	277.042	283.196	s4	DMSO
1922	970884	16.3457	546.259	27.9706	g1	DMSO
1923	1.01935e+06	12.5891	205.156	21.6693	g1	DMSO
1924	1.86849e+06	191.274	230.518	352.627	s5	DMSO
1925	1288755	217.001	460.192	383.538	s3	DMSO
1926	956685	14.9276	43.024	21.8551	g1	DMSO
1927	1271527	167.784	468.909	380.131	s2	DMSO
1928	911726	12.6909	88.9958	21.6337	g1	DMSO
1929	887374	11.7768	74.08	21.7146	g1	DMSO
1930	1.04432e+06	16.4171	358.274	26.8919	g1	DMSO
1931	971979	14.354	54.2247	24.8027	g1	DMSO
1932	1609725	199.989	296.985	442.481	s4	DMSO
1933	1135826	155.609	523.534	479.098	s2	DMSO
1934	1375759	180.567	470.607	392.504	s3	DMSO
1935	991956	19.3241	507.982	28.0267	g1	DMSO
1936	1016553	98.3997	553.078	259.24	s2	DMSO
1937	1.03349e+06	15.2242	120.611	18.9474	g1	DMSO
1938	1093404	197.825	373.438	416.23	s2	DMSO
1939	942008	30.8586	655.997	50.3921	g1	DMSO
1940	997787	160.401	597.722	372.515	s2	DMSO
1941	1029236	25.2284	658.796	51.6988	g1	DMSO
1942	945411	16.8498	531.309	21.6304	g1	DMSO
1943	914772	16.7599	489.12	22.0702	g1	DMSO
1944	951721	19.6018	580.665	24.9197	g1	DMSO
1945	975001	17.2745	581.276	27.8899	g1	DMSO
1946	1810355	171.429	112.117	355.518	s4	DMSO
1947	2031548	16.2686	26.7237	34.1366	g2	DMSO
1948	2099141	16.3679	31.4997	20.9819	g2	DMSO
1949	1883097	156.999	64.9681	298.272	s5	DMSO
1950	2125391	83.7406	52.2492	167.202	s6	DMSO
1951	2012924	79.2094	34.8	244.807	s5	DMSO
1952	2243396	38.0614	38.2886	116.447	s6	DMSO
1953	1.76168e+06	150.256	279.699	323.838	s4	DMSO
1954	1.99999e+06	150.502	61.245	273.268	s5	DMSO
1955	2063280	14.3374	29.3269	16.8336	g2	DMSO
1956	1017300	92.9706	87.5609	246.712	s1	DMSO
1957	2104621	17.8957	33.0595	22.9733	g2	DMSO
1958	1134424	157.096	443.436	391.528	s2	DMSO
1959	1379069	285.53	314.423	434.08	s3	DMSO
1960	1006803	12.8457	193.449	15.0335	g1	DMSO
1961	1021268	10.7199	169.664	11.1836	g1	DMSO
1962	1070255	12.921	601.745	15.6795	g1	DMSO
1963	925985	15.4336	508.174	19.3443	g1	DMSO
1964	1.74926e+06	194.432	167.619	286.876	s4	DMSO
1965	1615400	114.177	228.683	216.615	s4	DMSO
1966	1234994	196.281	337.795	326.575	s2	DMSO
1967	2112693	16.7959	31.5096	17.8695	g2	DMSO
1968	1386472	263.621	466.444	416.286	s3	DMSO
1969	1056650	170.836	520.261	370.968	s2	DMSO
1970	1110790	84.4447	558.049	251.771	s1	DMSO
1971	933337	11.8497	281.728	13.537	g1	DMSO
1972	2107675	14.603	28.173	15.4088	g2	DMSO
1973	1054857	16.0237	669.591	19.7931	g1	DMSO
1974	1023649	14.3986	284.394	17.8598	g1	DMSO
1975	1090108	74.6198	119.721	194.733	s1	DMSO
1976	1081386	18.8794	637.066	45.8937	g1	DMSO
1977	1086654	194.898	490.505	365.816	s2	DMSO
1978	1.0445e+06	11.7312	260.143	15.3666	g1	DMSO
1979	1067879	14.5947	344.061	22.7823	g1	DMSO
1980	1274435	177.678	532.302	537.89	s3	DMSO
1981	1234071	209.174	553.331	530.347	s2	DMSO
1982	1126291	179.156	500.035	353.563	s2	DMSO
1983	2196206	16.3208	32.329	20.9818	g2	DMSO
1984	1042007	151.973	653.677	377.5	s2	DMSO
1985	1057058	13.6843	240.219	18.7109	g1	DMSO
1986	2181250	15.8237	30.0147	25.2192	g2	DMSO
1987	1026327	93.5525	565.573	246.812	s1	DMSO
1988	1.03029e+06	12.3237	349.379	19.4603	g1	DMSO
1989	2.04948e+06	180.636	91.6126	271.276	s5	DMSO
1990	1245371	242.833	557.97	548.465	s2	DMSO
1991	1040763	10.7861	64.8574	16.0686	g1	DMSO
1992	1.90843e+06	156.976	138.659	312.73	s5	DMSO
1993	1026647	18.4391	208.566	20.1565	g1	DMSO
1994	2161223	176.445	123.965	248.531	s5	DMSO
1995	1514362	168.897	416.058	363.043	s3	DMSO
1996	2300267	157.116	74.9751	224.09	s5	DMSO
1997	1162449	152.103	718.58	336.43	s2	DMSO
1998	2358207	16.6983	33.0892	17.2683	g2	DMSO
1999	2315044	16.0579	26.9264	15.1431	g2	DMSO
[truncated: 18,215 more rows]

## Sheet: 2c
		median of mean intensity of chromatin bound MCM7 #1 (%)
		DMSO	ATRi
S phase stage	S1	100	95.8834
	S2	88.6288	79.7599
	S3	65.7191	50.0858
	S4	40.8027	27.6158
	S5	18.8963	10.9777
	S6	3.17726	0.857633

## Sheet: 2f
	Pearson correlation coefficient
	CDC45-GFP
	DMSO													ATRi
	PCNA	MCM2 #1	MCM2 #2	MCM2 #3	MCM3 #1	MCM3 #2	MCM3 #3	MCM4 #1	MCM4 #2	MCM5 #1	MCM6 #1	MCM6 #2	MCM7 #1	PCNA	MCM2 #1	MCM2 #2	MCM2 #3	MCM3 #1	MCM3 #2	MCM3 #3	MCM4 #1	MCM4 #2	MCM5 #1	MCM6 #1	MCM6 #2	MCM7 #1
1	0.677	0.388	0.373	0.2	0.3	0.298	0.327	0.306	0.185	0.342	0.223	0.378	0.297	0.795	0.321	0.121	0.094	0.057	0.117	0.293	0.144	0.165	0.113	0.28	0.59	0.216
2	0.716	0.334	0.238	0.162	0.296	0.284	0.356	0.223	0.185	0.341	0.289	0.336	0.344	0.771	0.361	0.213	0.127	0.334	0.228	0.235	0.107	0.109	0.253	0.212	0.595	0.194
3	0.769	0.331	0.308	0.153	0.37	0.35	0.357	0.282	0.156	0.335	0.236	0.374	0.355	0.749	0.239	0.339	0.064	0.151	0.324	0.274	0.2	0.139	0.083	0.161	0.568	0.227
4	0.737	0.215	0.34	0.179	0.315	0.321	0.302	0.327	0.288	0.372	0.372	0.405	0.318	0.776	0.376	0.22	0.089	0.071	0.18	0.517	0.189	0.147	0.079	0.116	0.558	0.181
5	0.764	0.324	0.31	0.267	0.257	0.415	0.415	0.322	0.273	0.316	0.319	0.357	0.334	0.751	0.301	0.286	0.071	0.13	0.337	0.4	0.114	0.062	0.186	0.078	0.521	0.244
6	0.711	0.251	0.368	0.194	0.354	0.384	0.384	0.288	0.184	0.308	0.235	0.431	0.316	0.712	0.341	0.306	0.102	0.234	0.274	0.261	0.051	0.104	0.122	0.21	0.508	0.123
7	0.786	0.363	0.238	0.176	0.333	0.411	0.39	0.25	0.215	0.287	0.295	0.447	0.322	0.714	0.304	0.221	0.149	0.195	0.328	0.315	0.079	0.081	0.114	0.236	0.52	0.15
8	0.756	0.322	0.29	0.237	0.346	0.341	0.397	0.272	0.286	0.323	0.183	0.361	0.306	0.773	0.326	0.124	0.113	0.182	0.287	0.2	0.144	0.172	0.17	0.156	0.592	0.173
9	0.775	0.331	0.281	0.221	0.377	0.334	0.347	0.306	0.231	0.303	0.243	0.362	0.286	0.718	0.204	0.292	0.149	0.25	0.17	0.253	0.149	0.105	0.198	0.139	0.364	0.184
10	0.707	0.381	0.313	0.261	0.338	0.242	0.345	0.254	0.19	0.286	0.269	0.353	0.362	0.786	0.308	0.098	0.087	0.102	0.324	0.279	0.119	0.084	0.189	0.11	0.573	0.201
11	0.737	0.368	0.293	0.196	0.37	0.425	0.301	0.293	0.253	0.296	0.25	0.423	0.314	0.763	0.35	0.13	0.106	0.144	0.12	0.23	0.087	0.137	0.212	0.174	0.559	0.173
12	0.777	0.315	0.245	0.224	0.353	0.346	0.431	0.303	0.19	0.254	0.22	0.337	0.358	0.749	0.374	0.135	0.143	0.182	0.407	0.294	0.151	0.139	0.167	0.257	0.515	0.262
13	0.78	0.38	0.159	0.144	0.383	0.35	0.37	0.265	0.208	0.258	0.332	0.415	0.3	0.741	0.115	0.19	0.098	0.121	0.157	0.415	0.177	0.11	0.133	0.205	0.612	0.178
14	0.768	0.351	0.287	0.227	0.318	0.351	0.383	0.212	0.182	0.294	0.325	0.37	0.329	0.772	0.215	0.285	0.146	0.116	0.204	0.22	0.142	0.091	0.186	0.273	0.553	0.196
15	0.754	0.301	0.353	0.248	0.342	0.35	0.365	0.284	0.178	0.338	0.269	0.363	0.296	0.788	0.327	0.235	0.138	0.096	0.209	0.222	0.166	0.081	0.171	0.088	0.642	0.166
16	0.79	0.317	0.265	0.146	0.287	0.355	0.28	0.303	0.195	0.359	0.252	0.368	0.341	0.763	0.288	0.113	0.109	0.179	0.401	0.242	0.153	0.101	0.285	0.088	0.406	0.243
17	0.745	0.347	0.316	0.195	0.33	0.304	0.372	0.306	0.221	0.226	0.307	0.423	0.362	0.748	0.213	0.174	0.111	0.257	0.249	0.27	0.058	0.102	0.207	0.162	0.623	0.162
18	0.794	0.317	0.245	0.228	0.313	0.412	0.311	0.263	0.223	0.219	0.209	0.3	0.277	0.755	0.309	0.193	0.086	0.122	0.184	0.16	0.108	0.097	0.264	0.069	0.558	0.17
19	0.727	0.315	0.306	0.204	0.243	0.385	0.322	0.281	0.253	0.311	0.327	0.386	0.341	0.781	0.225	0.232	0.119	0.244	0.305	0.337	0.112	0.091	0.275	0.209	0.559	0.187
20	0.796	0.353	0.3	0.217	0.374	0.329	0.309	0.258	0.192	0.346	0.27	0.438	0.295	0.785	0.326	0.138	0.113	0.094	0.205	0.236	0.137	0.148	0.24	0.235	0.525	0.172
