# Supplementary material for: Solving the MCM paradox by visualizing the scaffold of CMG helicase at active replisomes
Source: Nat Commun. 2022 Oct 14;13:6090. doi: 10.1038/s41467-022-33887-5 (PMC9568601; doi:10.1038/s41467-022-33887-5)
Supplement: Supplementary file 4 — Source Data [file 41467_2022_33887_MOESM4_ESM.zip › Polasek-Sedlackova et al_SOURCE DATA_final revision/Source data_Figure 3.xlsx]

## Sheet: 3a
	Total Intensity DAPI	Mean Intensity A488 - CDC45-GFP	Mean Intensity A647 - MCM7 #1	Mean Intensity A568 - MCM4-Halo	treatment	cell cycle
1	1178097	67.1327	572.02	974.997	DMSO	s1		Acquisition settings:
2	1.6215e+06	155.084	320.132	604.042	DMSO	s3		Excitation Filter	Emission Filter	Intensity (%)	Exposure time (ms)	Objective
3	1225550	14.6937	401.119	663.785	DMSO	g1		DAPI 377/50	DAPI 440	100	11	UPLSAPO 20x
4	1483611	165.084	287.626	617.744	DMSO	s3		FITC 485/20	FITC 525	100	200	UPLSAPO 20x
5	1432089	157.254	461.916	816.62	DMSO	s3		Cy3 560/25	Cy3 607	100	1000	UPLSAPO 20x
6	1556349	129.827	427.628	761.586	DMSO	s3		Cy5 650/13	Cy5 684	100	1000	UPLSAPO 20x
7	1381721	134.139	467.389	843.511	DMSO	s2
8	1173099	14.9014	559.095	884.757	DMSO	g1
9	1.74935e+06	140.16	239.909	481.254	DMSO	s4
10	1146414	11.2558	103.598	204.419	DMSO	g1
11	1168770	16.424	245.821	268.734	DMSO	g1
12	2037951	165.356	196.651	388.652	DMSO	s5
13	1130299	9.55672	77.7307	137.218	DMSO	g1
14	1161862	10.3884	81.1779	144.698	DMSO	g1
15	1093466	13.2772	158.622	274.248	DMSO	g1
16	2212183	140.467	101.055	239.376	DMSO	s5
17	2459777	17.2097	12.9728	23.4592	DMSO	g2
18	1163145	111.328	526.184	911.936	DMSO	s2
19	1182904	14.7489	312.445	527.629	DMSO	g1
20	2751764	74.3079	252.803	437.191	DMSO	s6
21	1134190	13.5887	141.703	231.538	DMSO	g1
22	1179599	71.6074	409.84	729.306	DMSO	s1
23	1117416	16.412	250.273	309.881	DMSO	g1
24	1531055	133.421	287.107	587.737	DMSO	s3
25	1170507	13.2219	292.145	519.963	DMSO	g1
26	2241222	135.062	67.4723	182.427	DMSO	s5
27	1126271	15.1887	528.755	905.337	DMSO	g1
28	1240994	130.17	463.552	783.039	DMSO	s2
29	1561412	158.005	299.52	586.782	DMSO	s3
30	942025	9.84894	136.789	248.138	DMSO	g1
31	1081622	175.971	822.801	1345.98	DMSO	s2
32	1028325	35.4741	555.317	893.667	DMSO	s1
33	2225770	13.1872	13.7474	22.6806	DMSO	g2
34	1051496	18.8448	773.321	1227.98	DMSO	g1
35	1.04271e+06	10.515	165.412	299.024	DMSO	g1
36	1.86756e+06	168.349	277.694	522.79	DMSO	s4
37	2482082	17.4606	75.4296	120.077	DMSO	g2
38	2447054	106.434	639.436	1082.04	DMSO	s6
39	1191532	171.556	312.097	568.896	DMSO	s2
40	1390359	115.893	265.302	492.491	DMSO	s2
41	1898852	82.2183	108.866	212.922	DMSO	s6
42	1056968	11.7118	33.4656	68.793	DMSO	g1
43	1178639	41.8536	593.101	920.955	DMSO	s1
44	2161842	14.4877	10.4929	20.6977	DMSO	g2
45	1113331	118.456	436.366	755.293	DMSO	s2
46	1.91387e+06	106.374	102.107	192.113	DMSO	s4
47	1159050	17.514	614.612	938.132	DMSO	g1
48	1227984	13.8768	352.151	555.911	DMSO	g1
49	1527206	124.735	205.794	395.805	DMSO	s3
50	1211621	15.3171	407.978	672.316	DMSO	g1
51	2377776	13.1811	12.9747	21.4662	DMSO	g2
52	1414602	134.681	204.52	433.853	DMSO	s2
53	2248755	140.225	95.1204	227.249	DMSO	s5
54	1071681	14.5189	19.4173	36.2316	DMSO	g1
55	2031995	112.491	110.533	223.951	DMSO	s6
56	1552074	136.652	245.663	503.341	DMSO	s3
57	2061186	107.154	50.39	135.764	DMSO	s6
58	2117191	94.8044	38.7654	101.376	DMSO	s6
59	2396761	16.5371	14.7402	22.0279	DMSO	g2
60	1415947	190.248	303.486	592.12	DMSO	s2
61	1.28327e+06	156.607	340.226	671.948	DMSO	s2
62	1405600	105.68	314.8	598.9	DMSO	s2
63	1162058	14.1354	467.167	747.076	DMSO	g1
64	1304424	122.596	404.882	716.399	DMSO	s2
65	1327540	176.775	402.351	760.25	DMSO	s2
66	2343848	13.6475	13.8512	21.1739	DMSO	g2
67	2292638	17.3987	12.5745	21.2947	DMSO	g2
68	1167808	14.0848	371.218	594.695	DMSO	g1
69	998853	10.3608	348.377	604.983	DMSO	g1
70	2057088	128.454	140.684	290.305	DMSO	s5
71	1116742	13.0381	658.693	966.129	DMSO	g1
72	1352569	117.209	360.409	587.311	DMSO	s2
73	1141346	11.6032	511.408	736.068	DMSO	g1
74	1051597	12.5556	517.579	769.34	DMSO	g1
75	1107057	14.4965	500.857	706.643	DMSO	g1
76	1.90901e+06	123.125	150.241	294.323	DMSO	s4
77	1038730	10.1729	382.72	644.404	DMSO	g1
78	1644597	105.576	226.929	488.331	DMSO	s3
79	1146210	132.424	346.38	610.149	DMSO	s2
80	1.86689e+06	127.209	171.565	362.341	DMSO	s4
81	1876957	142.442	219.86	408.209	DMSO	s4
82	1149495	21.4871	697.672	1088.18	DMSO	g1
83	1156912	15.7165	580.85	848.813	DMSO	g1
84	1227349	15.9479	711.28	1011.1	DMSO	g1
85	1.86667e+06	185.464	142.799	290.97	DMSO	s4
86	2354189	13.7102	10.7721	19.421	DMSO	g2
87	2302904	16.3537	13.5826	20.8699	DMSO	g2
88	1139681	178.467	723.486	1012.9	DMSO	s2
89	1938412	172.54	212.409	379.434	DMSO	s4
90	2103187	167.771	133.794	277.645	DMSO	s5
91	1336230	161.372	297.377	515.666	DMSO	s2
92	1769458	149.386	390.912	554.761	DMSO	s4
93	2315279	134.917	39.8713	108.246	DMSO	s5
94	2306213	329.808	413.412	695.653	DMSO	s5
95	1185635	24.5927	712.726	888.378	DMSO	g1
96	1955992	172.357	112.703	238.674	DMSO	s4
97	1205969	18.8651	719.296	880.228	DMSO	g1
98	2.05544e+06	161.62	229.469	389.763	DMSO	s5
99	2364136	156.503	44.4995	119.596	DMSO	s5
100	1168345	145.341	412.446	654.147	DMSO	s2
101	1.3813e+06	151.288	286.515	505.741	DMSO	s2
102	2363030	16.879	13.095	20.3718	DMSO	g2
103	2.03118e+06	183.672	150.983	301.952	DMSO	s5
104	2196507	206.6	138.709	284.939	DMSO	s5
105	2103195	162.049	218.684	371.446	DMSO	s5
106	1.91983e+06	141.542	257.124	427.114	DMSO	s4
107	1069968	13.7647	528.905	699.225	DMSO	g1
108	1183207	15.4459	427.251	519.622	DMSO	g1
109	1090815	181.677	608.653	938.358	DMSO	s2
110	1555527	310.947	320.588	594.261	DMSO	s3
111	2348017	15.2963	13.0025	19.4541	DMSO	g2
112	1172394	12.1698	382.933	548.984	DMSO	g1
113	1113059	170.762	604.246	930.397	DMSO	s2
114	1028118	11.7977	167.397	253.92	DMSO	g1
115	1225583	143.076	516.204	813.183	DMSO	s2
116	989447	12.4663	178.967	270.457	DMSO	g1
117	2292638	16.4936	23.0582	28.5322	DMSO	g2
118	1345748	185.929	365.458	608.009	DMSO	s2
119	1453903	131.389	505.141	724.553	DMSO	s3
120	2267588	17.2812	14.8385	24.3806	DMSO	g2
121	2626724	72.3585	650.861	921.386	DMSO	s6
122	2.05577e+06	111.118	189.286	307.323	DMSO	s6
123	1815953	160.699	242.336	412.428	DMSO	s4
124	1497435	208.927	457.059	743.547	DMSO	s3
125	2310430	14.7875	16.468	23.6051	DMSO	g2
126	1076278	14.0671	584.592	845.475	DMSO	g1
127	1093478	13.4923	671.619	970.72	DMSO	g1
128	2135454	144.112	99.0496	224.038	DMSO	s5
129	1098655	12.4294	346.923	465.143	DMSO	g1
130	1078614	11.6165	346.686	526.286	DMSO	g1
131	2296471	15.9111	14.347	24.749	DMSO	g2
132	1128328	11.4749	649.446	948.227	DMSO	g1
133	2371950	17.1841	13.5138	21.9294	DMSO	g2
134	1116074	14.2829	621.507	829.463	DMSO	g1
135	1292269	153.046	623.721	959.976	DMSO	s2
136	1396678	144.702	376.328	614.155	DMSO	s2
137	1134467	12.5625	643.944	790.041	DMSO	g1
138	1282373	138.346	508.881	829.444	DMSO	s2
139	1238266	24.2495	583.451	767.579	DMSO	g1
140	1213391	15.9256	544.948	696.426	DMSO	g1
141	2490870	18.5826	13.3681	29.5461	DMSO	g2
142	1134169	26.382	612.095	943.935	DMSO	g1
143	2327044	167.074	32.35	106.368	DMSO	s5
144	1226156	11.8107	272.397	350.25	DMSO	g1
145	1173915	18.2883	657.151	965.541	DMSO	g1
146	1164949	9.88388	129.902	202.895	DMSO	g1
147	1657421	184.156	371.906	628.578	DMSO	s3
148	2636347	195.846	91.7125	301.107	DMSO	s5
149	1213937	77.5394	610.298	929.66	DMSO	s1
150	1525015	133.152	480.628	790.377	DMSO	s3
151	2078975	117.313	117.361	236.209	DMSO	s6
152	1556344	299.923	162.879	636.851	DMSO	s3
153	2329861	18.2103	13.7261	25.218	DMSO	g2
154	1748622	170.289	377.728	620.164	DMSO	s4
155	1130252	12.2077	118.114	191.251	DMSO	g1
156	1162962	107.696	408.901	633.49	DMSO	s2
157	2363646	16.6582	14.3932	21.6463	DMSO	g2
158	1120352	81.6584	536.204	820.089	DMSO	s1
159	1885381	164.188	191.434	352.074	DMSO	s4
160	1115274	88.5869	705.595	1090.09	DMSO	s1
161	837638	8.46788	58.9736	87.4343	DMSO	g1
162	2342544	120.038	31.2945	81.7196	DMSO	s6
163	1188100	11.3382	204.011	294.22	DMSO	g1
164	1195740	11.4794	157.852	220.773	DMSO	g1
165	943718	9.90888	66.2273	99.5867	DMSO	g1
166	1.87473e+06	161.564	142.59	325.101	DMSO	s4
167	1237885	122.395	690.105	1108.11	DMSO	s2
168	1149177	14.2247	22.3789	34.549	DMSO	g1
169	1252443	129.341	589.918	946.972	DMSO	s2
170	1008754	9.07268	99.3375	161.304	DMSO	g1
171	1034882	17.5744	583.333	789.069	DMSO	g1
172	1126311	13.342	27.3498	36.0321	DMSO	g1
173	2424596	14.5227	12.14	20.0297	DMSO	g2
174	1581961	140.302	359.17	607.832	DMSO	s3
175	2103115	132.753	108.289	227.021	DMSO	s5
176	925712	9.45055	117.272	185.004	DMSO	g1
177	1956373	77.9238	301.177	436.48	DMSO	s6
178	1590241	130.814	397.714	627.361	DMSO	s3
179	1479304	140.219	297.387	519.561	DMSO	s3
180	2205246	128.658	65.4511	158.569	DMSO	s5
181	1354922	170.636	480.335	774.114	DMSO	s2
182	1.29089e+06	158.177	463.754	740.181	DMSO	s2
183	2039564	151.824	60.4706	162.674	DMSO	s5
184	2017331	148.422	154.842	312.021	DMSO	s5
185	1350065	115.458	405.407	653.531	DMSO	s2
186	1167725	126.026	577.823	869.541	DMSO	s2
187	1129389	116.754	808.633	1207.21	DMSO	s2
188	1234457	16.0566	666.384	948.381	DMSO	g1
189	1051816	27.4671	572.633	849.624	DMSO	g1
190	1320729	137.715	508.115	774.251	DMSO	s2
191	2223130	206.856	119.726	276.932	DMSO	s5
192	1124441	14.8711	722.523	952.296	DMSO	g1
193	1089992	32.0514	583.921	864.124	DMSO	s1
194	2203574	200.695	96.8224	247.308	DMSO	s5
195	1234595	75.2142	680.605	990.529	DMSO	s1
196	1138242	13.5791	736.887	992.132	DMSO	g1
197	1096809	12.7934	182.397	264.856	DMSO	g1
198	1111698	13.0714	123.781	188.022	DMSO	g1
199	2426397	231.604	91.3481	229.385	DMSO	s5
200	1080831	10.5383	215.714	317.472	DMSO	g1
201	2357619	221.653	56.4648	171.966	DMSO	s5
202	1.9824e+06	203.05	221.673	429.362	DMSO	s4
203	1055166	10.9836	215.561	319.44	DMSO	g1
204	1819153	236.389	377.786	651.03	DMSO	s4
205	1319890	134.801	674.154	1060.56	DMSO	s2
206	2025966	120.027	207.336	362.124	DMSO	s6
207	1.88789e+06	132.442	234.142	399.677	DMSO	s4
208	1211447	16.1068	422.416	672.17	DMSO	g1
209	1008732	9.41569	97.1554	145.989	DMSO	g1
210	1947493	89.1669	169.792	290.83	DMSO	s6
211	1209870	11.6353	360.155	552.922	DMSO	g1
212	2179696	154.519	133.676	259.233	DMSO	s5
213	2164089	115.457	58.1121	120.69	DMSO	s6
214	1057948	11.322	49.1336	85.5932	DMSO	g1
215	987278	9.1765	111.171	157.081	DMSO	g1
216	1501166	181.304	396.182	642.965	DMSO	s3
217	2385635	193.884	55.084	146.085	DMSO	s5
218	2032257	130.575	194.976	315.845	DMSO	s5
219	1082072	11.077	36.8043	48.3164	DMSO	g1
220	2051305	121.108	115.088	207.44	DMSO	s6
221	2143133	112.283	50.1973	107.477	DMSO	s6
222	962971	10.2793	38.666	63.8877	DMSO	g1
223	1942122	119.31	140.254	246.759	DMSO	s4
224	2373613	96.6698	39.9448	82.5727	DMSO	s6
225	1179859	15.3952	579.021	740.221	DMSO	g1
226	2430810	15.5595	40.6472	49.1056	DMSO	g2
227	1173974	16.2811	503.641	625.041	DMSO	g1
228	2276788	84.1591	22.6883	58.9438	DMSO	s6
229	1357266	113.986	403.045	615.686	DMSO	s2
230	1.22769e+06	25.603	765.745	1145.85	DMSO	g1
231	1216272	15.896	742.898	1137.97	DMSO	g1
232	1299420	185.772	574.782	838.34	DMSO	s2
233	1162259	14.1888	702.571	881.622	DMSO	g1
234	2071671	148.314	68.1324	151.407	DMSO	s5
235	1.84244e+06	116.334	267.729	443.098	DMSO	s4
236	2148347	104.423	34.2386	86.041	DMSO	s6
237	1052363	11.2205	124.884	163.487	DMSO	g1
238	1374137	139.913	403.895	617.738	DMSO	s2
239	996803	9.38073	123.817	166.688	DMSO	g1
240	2017252	212.455	75.3129	182.784	DMSO	s5
241	2354139	28.5839	15.6866	30.1221	DMSO	s6
242	1325979	159.707	569.471	863.26	DMSO	s2
243	1.58748e+06	147.476	304.581	541.506	DMSO	s3
244	1198873	14.4015	682.265	838.468	DMSO	g1
245	1686816	119.311	295.824	459.596	DMSO	s3
246	2002632	133.684	226.167	391.328	DMSO	s4
247	2148950	145.341	45.9122	122.408	DMSO	s5
248	1781812	152.404	352.688	512.288	DMSO	s4
249	1143497	10.431	188.027	306.663	DMSO	g1
250	1911128	145.901	115.594	244.442	DMSO	s4
251	1341677	209.203	493.374	792.842	DMSO	s2
252	1898499	156.454	224.359	406.811	DMSO	s4
253	1540121	160.162	286.245	487.446	DMSO	s3
254	1126458	14.8917	845.273	1174.56	DMSO	g1
255	1101748	16.9296	799.829	1114.55	DMSO	g1
256	2188575	11.5304	12.7997	21.0942	DMSO	g2
257	1856560	169.936	285.357	499.946	DMSO	s4
258	1032974	9.6084	140.319	209.728	DMSO	g1
259	1.6802e+06	150.952	257.184	369.385	DMSO	s3
260	1035808	9.96946	151.005	213.797	DMSO	g1
261	1179293	11.731	196.639	328.512	DMSO	g1
262	1500178	130.093	305.56	482.34	DMSO	s3
263	1265926	122.619	526.471	748.41	DMSO	s2
264	2232880	15.0036	17.1452	22.8751	DMSO	g2
265	2185537	16.1961	19.1221	22.9036	DMSO	g2
266	2133790	147.063	139.842	279.838	DMSO	s5
267	1.62875e+06	117.535	201.774	315.247	DMSO	s3
268	2466194	15.6795	15.2048	26.0289	DMSO	g2
269	1835495	169.842	195.627	380.088	DMSO	s4
270	2182441	137.107	112.424	228.434	DMSO	s5
271	1608058	127.87	214.47	381.038	DMSO	s3
272	1314314	125.98	563.481	789.373	DMSO	s2
273	2248257	13.6006	14.1334	20.025	DMSO	g2
274	1469648	157.85	448.448	715.714	DMSO	s3
275	1241105	160.951	551.716	852.117	DMSO	s2
276	1262595	138.569	583.856	899.515	DMSO	s2
277	1206174	14.904	556.626	681.112	DMSO	g1
278	1471658	198.135	458.222	747.701	DMSO	s3
279	1129306	82.6676	573.237	823.238	DMSO	s1
280	1.55617e+06	127.899	278.795	433.861	DMSO	s3
281	2354764	13.9468	18.6072	24.5755	DMSO	g2
282	1266891	97.1384	500.04	716.592	DMSO	s1
283	1251537	137.394	621.208	913.512	DMSO	s2
284	1728863	162.375	304.36	548.08	DMSO	s4
285	2554235	16.1366	17.4162	25.2046	DMSO	g2
286	1124414	13.4874	633.6	797.86	DMSO	g1
287	1560827	130.565	339.447	505.621	DMSO	s3
288	1130092	9.72573	113.058	141.051	DMSO	g1
289	1221295	14.3238	562.892	713.457	DMSO	g1
290	2482789	16.0254	13.9536	20.9661	DMSO	g2
291	1217611	17.448	438.019	508.126	DMSO	g1
292	1113166	11.9995	484.656	645.295	DMSO	g1
293	2433780	15.7361	14.855	25.6945	DMSO	g2
294	1083522	10.1125	357.261	483.558	DMSO	g1
295	1008859	8.0969	98.932	130.011	DMSO	g1
296	1222129	144.972	755.26	1081.71	DMSO	s2
297	1.16057e+06	89.9986	602.77	861.231	DMSO	s1
298	1332915	182.87	475.158	761.806	DMSO	s2
299	1547867	221.956	509.274	735.717	DMSO	s3
300	1207498	129.889	543.213	891.938	DMSO	s2
301	986844	9.00493	52.5481	77.8334	DMSO	g1
302	1282114	153.468	569.492	881.646	DMSO	s2
303	1745866	116.983	337.686	513.013	DMSO	s4
304	1177871	95.6135	635.499	925.237	DMSO	s1
305	1198917	66.0959	635.358	880.478	DMSO	s1
306	1161627	12.6391	518.508	730.127	DMSO	g1
307	1547387	168.481	260.602	459.427	DMSO	s3
308	2022518	104.147	219.586	328.73	DMSO	s6
309	1331274	198.099	532.257	790.331	DMSO	s2
310	2563207	17.7432	17.5764	22.445	DMSO	g2
311	1692474	151.134	459.16	673.105	DMSO	s3
312	2524582	162.435	33.5567	103.549	DMSO	s5
313	1.54995e+06	209.344	283.719	519.417	DMSO	s3
314	1283650	198.661	568.775	888.774	DMSO	s2
315	2640257	16.2539	50.1733	76.0463	DMSO	g2
316	1471370	142.517	309.283	529.311	DMSO	s3
317	2358709	15.7865	13.9168	23.5706	DMSO	g2
318	1414514	125.723	420.42	681.721	DMSO	s2
319	2.06182e+06	126.307	175.486	272.508	DMSO	s5
320	2565859	27.9827	14.5128	24.9399	DMSO	g2
321	1383993	168.834	542.249	842.79	DMSO	s2
322	1200292	85.57	698.052	1051.53	DMSO	s1
323	2530084	79.8087	21.7268	49.5687	DMSO	s6
324	2305003	244.639	71.5496	186.087	DMSO	s5
325	1699004	107.263	230.106	414.735	DMSO	s4
326	1415067	154.901	567.654	824.788	DMSO	s2
327	1614831	141.943	348.573	620.794	DMSO	s3
328	1182002	48.0147	858.957	1227.8	DMSO	s1
329	1277456	154.329	749.087	1048.61	DMSO	s2
330	2026993	107.754	212.646	373.561	DMSO	s6
331	1164764	74.32	932.531	1333.73	DMSO	s1
332	1406355	119.902	686.895	942.316	DMSO	s2
333	1060348	10.0698	312.269	447.155	DMSO	g1
334	1077412	10.6622	306.286	439.167	DMSO	g1
335	1139786	76.7628	785.735	1020.66	DMSO	s1
336	1069734	40.5137	528.386	769.937	DMSO	s1
337	1117142	15.8333	713.084	1012.61	DMSO	g1
338	1181819	13.6655	448.338	558.622	DMSO	g1
339	1687676	128.291	214.087	393.014	DMSO	s3
340	2465819	12.2162	143.968	51.3992	DMSO	g2
341	2215689	128.041	100.905	184.194	DMSO	s5
342	1238282	146.229	569.666	861.813	DMSO	s2
343	2187368	114.685	93.6433	171.89	DMSO	s6
344	1170920	147.451	755.969	1126.99	DMSO	s2
345	2467598	13.7034	13.0382	20.169	DMSO	g2
346	1187748	15.813	822.331	1188.04	DMSO	g1
347	1370862	158.203	644.537	979.003	DMSO	s2
348	1163376	11.7247	16.612	21.2195	DMSO	g1
349	1168406	15.8261	698.004	957.344	DMSO	g1
350	1954771	143.919	191.282	327.901	DMSO	s4
351	1.13112e+06	12.105	562.605	774.355	DMSO	g1
352	2446776	38.8671	18.2469	31.8094	DMSO	s6
353	1062551	10.3557	125.516	183.922	DMSO	g1
354	2541126	15.9826	12.7635	19.5443	DMSO	g2
355	1159256	11.7128	534.698	740.496	DMSO	g1
356	1.79639e+06	131.875	295.197	464.947	DMSO	s4
357	1201978	14.7749	641.753	882.07	DMSO	g1
358	1083456	11.7773	495.859	671.859	DMSO	g1
359	1192433	74.3717	670.953	980.394	DMSO	s1
360	1209311	61.8661	807.078	1210.58	DMSO	s1
361	1891215	158.573	158.123	323.423	DMSO	s4
362	2366544	17.1399	14.6189	20.6937	DMSO	g2
363	1192417	39.0948	653.135	959.406	DMSO	s1
364	1147114	15.5956	726.482	992.01	DMSO	g1
365	1193429	13.8759	838.052	1097.81	DMSO	g1
366	2394870	15.1715	13.6207	18.7592	DMSO	g2
367	1466684	125.305	438.695	548.755	DMSO	s3
368	1043537	10.8922	92.175	142.95	DMSO	g1
369	999112	9.6835	90.2632	142.108	DMSO	g1
370	1177648	12.4622	590.719	849.331	DMSO	g1
371	1107587	27.6537	532.826	792.291	DMSO	g1
372	1193083	69.7377	640.835	932.99	DMSO	s1
373	1.94146e+06	150.86	137.806	284.489	DMSO	s4
374	1594076	151.947	347.334	502.343	DMSO	s3
375	1147802	27.7503	569.614	817.055	DMSO	g1
376	1176780	141.344	643.353	820.643	DMSO	s2
377	1201003	99.1119	580.669	824.771	DMSO	s1
378	1109720	16.9673	661.543	953.38	DMSO	g1
379	1187219	13.084	713.062	1032.13	DMSO	g1
380	1167393	13.5521	812.722	1116.49	DMSO	g1
381	1182908	119.127	704.286	1000.36	DMSO	s2
382	1657512	132.546	294.385	458.492	DMSO	s3
383	1208672	22.9925	650.671	950.167	DMSO	g1
384	1177407	15.3089	732.831	956.682	DMSO	g1
385	1418647	156.964	392.788	575.964	DMSO	s2
386	2145136	93.706	37.8551	85.7231	DMSO	s6
387	1160469	13.56	662.269	797.657	DMSO	g1
388	1183170	14.174	711.409	1025.32	DMSO	g1
389	2467929	14.6598	12.2801	16.7621	DMSO	g2
390	976113	11.6805	486.885	618.817	DMSO	g1
391	2563275	15.2959	21.2862	25.0286	DMSO	g2
392	1896307	150.452	272.801	453.619	DMSO	s4
393	2001988	159.445	384.591	666.991	DMSO	s4
394	1925647	133.278	293.266	399.145	DMSO	s4
395	1113648	12.5272	362.239	521.519	DMSO	g1
396	1923036	191.015	132.716	258.041	DMSO	s4
397	1333938	37.4553	881.797	1098.14	DMSO	s1
398	997548	11.4396	583.497	733.955	DMSO	g1
399	2526504	62.7448	296.401	516.446	DMSO	s6
400	1064411	14.1251	406.092	563.806	DMSO	g1
401	1375105	169.691	429.938	678.349	DMSO	s2
402	1168312	130.351	618.62	864.902	DMSO	s2
403	1240425	13.9099	624.081	705.571	DMSO	g1
404	2479343	121.392	370.78	533.218	DMSO	s5
405	2207051	12.3876	239.083	342.891	DMSO	g2
406	1778674	151.433	338.332	452.42	DMSO	s4
407	2136946	202.088	43.7403	132.505	DMSO	s5
408	1.46107e+06	178.528	346.68	604.624	DMSO	s3
409	1525280	180.073	410.599	677.12	DMSO	s3
410	1897091	137.243	272.319	444.928	DMSO	s4
411	887470	108.41	477.558	645.905	DMSO	s2
412	1.85292e+06	197.378	147.266	296.968	DMSO	s4
413	1831603	119.542	274.02	405.572	DMSO	s4
414	910912	148.818	412.823	573.853	DMSO	s2
415	1.85869e+06	185.521	161.745	319.834	DMSO	s4
416	2452452	15.6104	12.7893	20.8371	DMSO	g2
417	946363	10.1895	310.824	435.811	DMSO	g1
418	2106360	138.729	133.345	245.805	DMSO	s5
419	1574433	137.334	273.711	452.152	DMSO	s3
420	958683	11.8112	335.057	475.728	DMSO	g1
421	2326129	15.1809	12.8297	20.5361	DMSO	g2
422	1493258	152	470.791	733.368	DMSO	s3
423	2330741	14.324	13.2805	19.9799	DMSO	g2
424	2531972	171.235	36.6987	119.105	DMSO	s5
425	2132274	136.915	77.8905	161.525	DMSO	s5
426	1085259	73.5401	595.756	894.215	DMSO	s1
427	1330011	114.867	586.11	853.054	DMSO	s2
428	1553232	172.36	434.401	713.052	DMSO	s3
429	912554	6.88398	181.671	260.053	DMSO	g1
430	2504091	181.881	28.8439	107.874	DMSO	s5
431	939368	8.57099	197.435	266.623	DMSO	g1
432	2299308	13.2281	13.2534	17.789	DMSO	g2
433	2216751	168.748	62.081	170.958	DMSO	s5
434	1491390	147.866	335.604	534.511	DMSO	s3
435	1681024	120.659	282.503	475.736	DMSO	s3
436	1888598	137.07	155.43	308.516	DMSO	s4
437	1943672	122.968	174.83	295.346	DMSO	s4
438	1565395	123.054	340.734	590.596	DMSO	s3
439	1883436	157.364	147.656	316.665	DMSO	s4
440	1707047	162.871	314.81	513.784	DMSO	s4
441	1585822	237.45	358.394	643.9	DMSO	s3
442	927628	7.72947	151.07	237.619	DMSO	g1
443	2261939	138.647	67.1242	160.246	DMSO	s5
444	1.82083e+06	154.003	320.517	515.022	DMSO	s4
445	1183980	11.9512	210.872	321.449	DMSO	g1
446	1230077	12.6178	276.158	384.265	DMSO	g1
447	1859533	111.648	303.565	488.352	DMSO	s4
448	911972	10.5577	164.639	248.353	DMSO	g1
449	1694911	141.641	256.88	435.995	DMSO	s4
450	1069573	10.0198	92.6223	141.983	DMSO	g1
451	1089190	14.0099	145.822	144.784	DMSO	g1
452	1187677	94.0656	552.773	853.174	DMSO	s1
453	1059134	8.42703	109.556	154.506	DMSO	g1
454	1216950	22.7442	627.234	987.181	DMSO	g1
455	1215374	157.347	514.651	804.465	DMSO	s2
456	2251267	27.9532	13.6558	23.2189	DMSO	g2
457	1115314	12.0087	489.585	656.222	DMSO	g1
458	2296043	18.6007	13.766	19.4092	DMSO	g2
459	1202442	44.9684	787.41	1139.91	DMSO	s1
460	2255740	15.1098	13.1187	18.8585	DMSO	g2
461	1203157	181.776	396.729	659.315	DMSO	s2
462	1132205	30.7133	708.822	1026.9	DMSO	s1
463	952615	9.12533	263.922	389.826	DMSO	g1
464	1167457	119.044	522.959	788.494	DMSO	s2
465	1084753	9.36745	524.996	707.52	DMSO	g1
466	1.75362e+06	123.543	173.44	325.213	DMSO	s4
467	935755	6.85777	258.768	375.139	DMSO	g1
468	1199988	13.4385	379.496	466.642	DMSO	g1
469	2692061	189.564	435.304	713.878	DMSO	s5
470	998492	6.91363	37.305	63.4953	DMSO	g1
471	1690967	121.55	208.73	379.512	DMSO	s3
472	2122913	175.814	85.4735	198.196	DMSO	s5
473	2418096	17.7058	13.9002	22.2331	DMSO	g2
474	1075748	117.252	663.96	950.305	DMSO	s2
475	1208674	15.4575	216.615	274.326	DMSO	g1
476	2381901	161.564	518.358	790.26	DMSO	s5
477	1369610	156.769	482.302	780.834	DMSO	s2
478	1153912	83.9585	626.388	955.681	DMSO	s1
479	1174823	88.8939	523.219	812.779	DMSO	s1
480	948869	7.35787	44.7582	65.8523	DMSO	g1
481	2168453	180.8	60.8121	158.498	DMSO	s5
482	1.02798e+06	12.637	513.003	646.989	DMSO	g1
483	1042000	79.5968	573.413	816.478	DMSO	s1
484	1330277	172.443	305.579	481.944	DMSO	s2
485	2235470	33.6649	20.4495	36.5189	DMSO	s6
486	1008322	82.433	678.132	964.867	DMSO	s1
487	1154419	145.319	579.659	836.763	DMSO	s2
488	1042273	13.3936	605.043	753.176	DMSO	g1
489	1144266	23.547	813.891	1135.83	DMSO	g1
490	1106626	11.8411	362.851	389.433	DMSO	g1
491	1037722	15.2809	243.965	303.219	DMSO	g1
492	1012453	9.48049	241.786	344.586	DMSO	g1
493	1311640	17.1144	780.079	1065.14	DMSO	g1
494	1093872	13.0061	827.083	1025.94	DMSO	g1
495	1011810	10.1016	246.256	367.789	DMSO	g1
496	1864179	131.96	264.733	433.705	DMSO	s4
497	1516564	213.199	432.662	757.14	DMSO	s3
498	1909533	129.968	262.809	430.833	DMSO	s4
499	1096801	11.5504	473.531	631.542	DMSO	g1
500	1.77827e+06	171.445	291.068	468.244	DMSO	s4
501	1173516	38.3834	761.438	1008.91	DMSO	s1
502	2349701	16.0646	15.0738	20.508	DMSO	g2
503	1661199	124.507	370.316	552.369	DMSO	s3
504	1.41842e+06	158.514	486.375	761.389	DMSO	s2
505	1.88515e+06	142.389	242.498	383.251	DMSO	s4
506	1406684	170.183	463.431	758.498	DMSO	s2
507	1812800	135.872	250.135	334.121	DMSO	s4
508	1426647	138.417	409.97	688.058	DMSO	s3
509	1662136	132.339	276.988	467.402	DMSO	s3
510	1592782	229.958	434.596	701.719	DMSO	s3
511	1437843	128.316	406.732	638.69	DMSO	s3
512	2191667	201.97	123.415	253.996	DMSO	s5
513	2353529	127.863	28.3025	80.2999	DMSO	s5
514	2066536	135.616	171.001	323.39	DMSO	s5
515	1127065	51.123	586.984	891.582	DMSO	s1
516	1882401	134.297	313.91	479.093	DMSO	s4
517	2069571	131.19	130.672	256.972	DMSO	s5
518	1962125	129.157	251.075	424.395	DMSO	s4
519	1937698	199.52	111.221	236.999	DMSO	s4
520	1622953	212.41	330.414	568.167	DMSO	s3
521	1670088	208.908	354.596	583.257	DMSO	s3
522	2469297	14.8838	12.7027	17.2799	DMSO	g2
523	1943568	184.456	219.002	413.315	DMSO	s4
524	2.0715e+06	192.508	111.387	251.922	DMSO	s5
525	1687327	169.168	334.639	531.684	DMSO	s3
526	1175378	14.1398	17.6618	20.8537	DMSO	g1
527	1192316	22.1297	801.249	1165.95	DMSO	g1
528	2117123	117.666	71.3213	151.512	DMSO	s6
529	1220322	14.56	741.667	1025.59	DMSO	g1
530	1158460	13.4642	63.2133	72.1674	DMSO	g1
531	1090727	47.8499	615.118	881.699	DMSO	s1
532	1093236	12.4483	659.237	927.598	DMSO	g1
533	1412804	199.649	537.575	808.561	DMSO	s2
534	1.81741e+06	113.186	173.002	296.621	DMSO	s4
535	1181762	11.3709	517.749	712.89	DMSO	g1
536	1452827	154.4	363.561	502.021	DMSO	s3
537	1.30826e+06	159.283	434.516	699.069	DMSO	s2
538	1208106	145.467	543.266	859.049	DMSO	s2
539	2143909	183.113	84.8241	174.213	DMSO	s5
540	2355794	16.3917	14.6681	21.6331	DMSO	g2
541	2211048	12.1165	11.2756	16.2439	DMSO	g2
542	1835539	126.699	120.002	218.961	DMSO	s4
543	980423	12.1833	72.0403	115.28	DMSO	g1
544	1237386	196.816	523.672	800.012	DMSO	s2
545	1130177	129.164	451.341	641.864	DMSO	s2
546	1852130	147.64	141.63	268.139	DMSO	s4
547	2286778	23.6624	23.6327	32.4806	DMSO	g2
548	1172140	15.8392	102.683	158.727	DMSO	g1
549	1297403	208.648	554.816	840.343	DMSO	s2
550	2362825	18.2901	14.693	26.0424	DMSO	g2
551	2342623	163.374	59.8217	147.132	DMSO	s5
552	1068467	10.944	54.2241	72.656	DMSO	g1
553	1717425	155.659	173.292	329.917	DMSO	s4
554	1170157	13.0539	619.958	804.96	DMSO	g1
555	1632406	170.585	182.098	353.845	DMSO	s3
556	1123334	12.0421	658.195	846.541	DMSO	g1
557	1155693	154.99	420.438	637.398	DMSO	s2
558	1115750	10.7374	54.896	72.61	DMSO	g1
559	1009224	13.3698	193.127	208.822	DMSO	g1
560	1.27072e+06	161.319	221.154	385.734	DMSO	s2
561	2494541	16.4241	15.7637	22.6568	DMSO	g2
562	1728571	199.121	214.531	440.979	DMSO	s4
563	2238181	18.3485	15.2935	23.6266	DMSO	g2
564	1061018	139.576	573.474	874.13	DMSO	s2
565	1758943	167.237	165.493	364.661	DMSO	s4
566	2257897	16.7239	13.1173	22.5646	DMSO	g2
567	1.08876e+06	20.7903	718.2	1031.23	DMSO	g1
568	1786745	148.802	133.722	251.061	DMSO	s4
569	1172305	65.8388	677.144	928.724	DMSO	s1
570	1237427	152.079	301.514	494.089	DMSO	s2
571	1.72043e+06	133.048	131.461	253.743	DMSO	s4
572	2232568	143.691	30.7423	97.2929	DMSO	s5
573	2271537	18.5134	22.143	28.0041	DMSO	g2
574	1.24818e+06	166.699	306.728	555.831	DMSO	s2
575	1513430	195.334	412.758	694.105	DMSO	s3
576	1407697	175.608	623.339	922.806	DMSO	s2
577	2198026	176.383	44.7168	133.448	DMSO	s5
578	2017431	112.164	195.979	350.003	DMSO	s6
579	1205823	15.9132	419.278	523.884	DMSO	g1
580	2488668	17.1855	12.2454	23.5136	DMSO	g2
581	1207361	13.7213	503.442	802.066	DMSO	g1
582	1173280	13.7566	514.923	784.539	DMSO	g1
583	1288355	126.611	448.985	759.5	DMSO	s2
584	1168400	13.1302	508.162	639.878	DMSO	g1
585	2483073	17.0501	15.2466	20.928	DMSO	g2
586	1161372	14.1199	651.016	975.68	DMSO	g1
587	1154789	39.5097	517.429	791.365	DMSO	s1
588	1210574	13.4631	280.114	386.415	DMSO	g1
589	1219232	95.3738	535.323	707.373	DMSO	s1
590	2236704	24.7403	15.5221	35.0705	DMSO	g2
591	2430522	34.6731	20.6142	43.7743	DMSO	s6
592	1183707	14.2618	545.71	712.114	DMSO	g1
593	1137352	81.8099	581.221	824.836	DMSO	s1
594	1.93496e+06	141.02	218.049	360.648	DMSO	s4
595	1192859	13.7323	787.114	1021.53	DMSO	g1
596	1.55826e+06	163.509	308.004	560.288	DMSO	s3
597	2435228	17.0646	16.0754	20.2108	DMSO	g2
598	1076556	12.9217	270.99	401.185	DMSO	g1
599	2453387	20.5961	15.2033	22.915	DMSO	g2
600	1141416	11.2085	170.579	244.722	DMSO	g1
601	1.20318e+06	119.059	383.977	556.582	DMSO	s2
602	1116744	104.054	444.331	688.541	DMSO	s2
603	1189897	141.591	478.696	744.772	DMSO	s2
604	1062197	12.0425	303.726	426.603	DMSO	g1
605	1478055	133.913	302.387	507.008	DMSO	s3
606	1795513	163.182	182.161	376.343	DMSO	s4
607	1531882	140.535	304.47	486.704	DMSO	s3
608	1113008	79.252	634.971	931.919	DMSO	s1
609	2080499	142.977	40.9791	122.857	DMSO	s5
610	1151008	96.9895	749.838	1074.23	DMSO	s1
611	2260223	18.8951	13.2683	20.2936	DMSO	g2
612	2272452	105.692	19.0947	59.2335	DMSO	s6
613	1429307	162.196	277.992	481.373	DMSO	s3
614	1792154	129.808	183.107	314.653	DMSO	s4
615	1.89644e+06	185.289	166.728	353.324	DMSO	s4
616	2295925	18.4834	12.2029	19.3833	DMSO	g2
617	2352115	17.498	14.8609	19.6526	DMSO	g2
618	1444011	142.547	282.377	489.343	DMSO	s3
619	1721127	148.396	173.102	318.197	DMSO	s4
620	2296762	17.2239	13.2	21.6483	DMSO	g2
621	1565283	147.26	337.734	542.815	DMSO	s3
622	1569552	129.459	221.934	378.611	DMSO	s3
623	1413228	163.519	376.938	598.436	DMSO	s2
624	1327524	120.441	392.581	676.766	DMSO	s2
625	1188445	10.1995	12.292	22.6488	DMSO	g1
626	1208986	11.1743	14.0692	26.0635	DMSO	g1
627	1508500	135.05	263.931	474.429	DMSO	s3
628	1.16495e+06	12.9955	565.227	741.941	DMSO	g1
629	1221008	12.7539	352.742	508.4	DMSO	g1
630	1176942	14.7491	454.663	676.186	DMSO	g1
631	1158391	17.2745	750.511	1011.55	DMSO	g1
632	1111710	77.5355	845.197	1248.3	DMSO	s1
633	1123099	13.3053	367.754	543.75	DMSO	g1
634	1202424	132.545	623.725	1001.62	DMSO	s2
635	1144697	13.0861	167.876	266.103	DMSO	g1
636	1198180	6.94379	177.901	202.475	DMSO	g1
637	1470158	161.464	571.115	866.022	DMSO	s3
638	2346814	194.656	82.6793	194.716	DMSO	s5
639	1153566	74.2777	828.796	1305.42	DMSO	s1
640	1227828	14.0567	338.083	440.969	DMSO	g1
641	1138845	16.6541	277.781	389.775	DMSO	g1
642	1141581	15.9339	271.895	382.28	DMSO	g1
643	1452506	149.242	382.012	653.448	DMSO	s3
644	2353190	168.441	37.7619	114.712	DMSO	s5
645	1470744	146.38	461.365	720.785	DMSO	s3
646	1429334	174.167	511.296	798.662	DMSO	s3
647	1239287	154.006	591.642	907.967	DMSO	s2
648	1576229	157.98	465.996	703.587	DMSO	s3
649	1.55301e+06	414.252	124.538	649.935	DMSO	s3
650	1141462	13.6548	682.222	923.914	DMSO	g1
651	1138714	15.3947	839.121	1121.02	DMSO	g1
652	1084294	20.727	893.046	1236.74	DMSO	g1
653	1308449	151.704	529.656	876.11	DMSO	s2
654	1755939	160.095	318.975	555.641	DMSO	s4
655	1488042	147.494	471.348	753.223	DMSO	s3
656	1.53944e+06	173.039	307.777	550.58	DMSO	s3
657	1541533	163.096	293.808	510.009	DMSO	s3
658	806949	279.773	531.753	1221.32	DMSO	s2
659	1078874	20.6873	856.915	1198.76	DMSO	g1
660	771476	208.051	482.76	1048.59	DMSO	s2
661	1090837	19.8856	291.547	360.531	DMSO	g1
662	993369	19.6835	288.457	364.607	DMSO	g1
663	1108145	144.744	518.052	774.042	DMSO	s2
664	1108080	2.44123	481.791	646.717	DMSO	g1
665	1136333	12.4389	501.382	690.646	DMSO	g1
666	1119371	145.035	514.348	763.601	DMSO	s2
667	1040199	14.4583	644.213	898.227	DMSO	g1
668	1060567	68.4725	218.514	385.144	DMSO	s1
669	1015117	17.3209	178.697	159.549	DMSO	g1
670	1118109	8.30492	408.506	540.917	DMSO	g1
671	1157798	12.3464	640.223	843.889	DMSO	g1
672	1083180	138.564	558.037	976.235	DMSO	s2
673	1107168	148.296	517.228	802.24	DMSO	s2
674	1253817	5.08918	545.892	678.371	DMSO	g1
675	1129445	18.6823	455.808	689.465	DMSO	g1
676	1066010	65.5654	512.798	755.441	DMSO	s1
677	1.63822e+06	151.904	202.806	371.518	DMSO	s3
678	1140673	8.49722	563.36	760.923	DMSO	g1
679	2385988	21.5718	18.9859	28.3049	DMSO	g2
680	1043714	9.46098	104.228	152.525	DMSO	g1
681	1541173	104.752	293.609	427.072	DMSO	s3
682	1157697	78.0336	667.765	1017.86	DMSO	s1
683	2344721	198.885	52.6668	149.87	DMSO	s5
684	949599	8.23225	93.4298	135.073	DMSO	g1
685	1688593	146.989	214.599	372.573	DMSO	s3
686	1062457	15.3916	703.734	976.305	DMSO	g1
687	1254760	123.32	350.963	583.562	DMSO	s2
688	1143481	14.8944	519.749	733.281	DMSO	g1
689	1166629	13.6307	561.931	827.451	DMSO	g1
690	1189630	16.8168	243.664	330.629	DMSO	g1
691	1.03103e+06	14.7835	393.693	546.253	DMSO	g1
692	1057915	14.7408	604.303	818.62	DMSO	g1
693	1492261	106.381	322.772	514.764	DMSO	s3
694	1044308	11.5684	362.603	524.071	DMSO	g1
695	2025198	143.875	87.3371	187.52	DMSO	s5
696	2128449	139.764	60.553	141.914	DMSO	s5
697	1776320	142.439	292.689	524.6	DMSO	s4
698	949087	51.6438	499.148	823.819	DMSO	s1
699	2229296	188.253	312.022	699.813	DMSO	s5
700	1163861	182.014	254.131	486.15	DMSO	s2
701	1.00149e+06	7.14979	401.827	638.182	DMSO	g1
702	1012336	12.4651	401.581	616.475	DMSO	g1
703	952086	80.2513	630.536	1011.12	DMSO	s1
704	1179468	42.5408	620.539	965.626	DMSO	s1
705	2445391	15.3813	15.7467	25.2253	DMSO	g2
706	1180588	27.8163	549.824	859.239	DMSO	g1
707	1314408	178.13	411.485	708.189	DMSO	s2
708	1.89137e+06	145.051	148.614	305.252	DMSO	s4
709	2480849	82.1762	309.921	518.483	DMSO	s6
710	1160808	13.5886	307.949	472.111	DMSO	g1
711	1125144	10.6463	99.2921	152.829	DMSO	g1
712	1.90161e+06	218.662	221.696	410.563	DMSO	s4
713	1074543	12.5839	272.838	430.273	DMSO	g1
714	1159135	11.7216	109.305	163.955	DMSO	g1
715	989335	14.1777	206.578	361.93	DMSO	g1
716	1205557	154.92	289.493	535.438	DMSO	s2
717	1155201	148.368	565.886	872.427	DMSO	s2
718	1180378	12.6963	258.477	362.856	DMSO	g1
719	863728	8.41491	85.8931	134.977	DMSO	g1
720	2197658	17.4127	20.7707	31.3774	DMSO	g2
721	1298278	20.9434	282.351	398.359	DMSO	g1
722	1909056	214.646	266.166	500.461	DMSO	s4
723	1980749	142.838	138.062	279.67	DMSO	s4
724	2340185	123.322	43.0134	108.816	DMSO	s5
725	2142892	158.876	120.322	235.774	DMSO	s5
726	883373	9.26594	107.753	152.913	DMSO	g1
727	2132768	10.57	12.4372	23.1559	DMSO	g2
728	1191919	14.7234	364.302	553.296	DMSO	g1
729	1764188	252.879	321.983	591.75	DMSO	s4
730	1180201	112.247	649.81	959.087	DMSO	s2
731	2023287	150.724	156.592	290.195	DMSO	s5
732	1139102	22.6981	681.893	993.794	DMSO	g1
733	2166181	182.5	63.4347	174.681	DMSO	s5
734	1085373	14.2812	349.747	541.099	DMSO	g1
735	2281486	124.336	120.53	222.009	DMSO	s5
736	1138053	128.173	676.77	984.79	DMSO	s2
737	2137229	188.701	124.883	262.328	DMSO	s5
738	1153485	158.983	409.282	659.509	DMSO	s2
739	1037552	13.1776	15.0122	29.1439	DMSO	g1
740	1.96911e+06	143.469	97.8013	212.103	DMSO	s4
741	1222049	116.717	645.481	980.45	DMSO	s2
742	1184418	18.0968	804.675	1148.84	DMSO	g1
743	2507355	178.133	24.7173	96.4316	DMSO	s5
744	1658006	199.934	280.72	544.519	DMSO	s3
745	1486453	225.971	393.782	691.788	DMSO	s3
746	1504641	220.304	398.065	694.051	DMSO	s3
747	1125352	13.9217	680.777	1015.66	DMSO	g1
748	2416262	124.428	59.0201	139.317	DMSO	s5
749	1109586	12.3502	511.375	756.487	DMSO	g1
750	2185179	136.329	84.9278	197.063	DMSO	s5
751	1210631	12.9801	408.976	611.525	DMSO	g1
752	2422790	16.5722	14.8952	23.102	DMSO	g2
753	1159854	11.7692	386.269	582.62	DMSO	g1
754	1451619	163.476	443.319	658.586	DMSO	s3
755	1148661	12.7668	409.225	644.274	DMSO	g1
756	2.06788e+06	117.662	128.81	255.153	DMSO	s6
757	1204362	11.6194	260.909	369.5	DMSO	g1
758	2311715	136.412	32.6366	92.8549	DMSO	s5
759	1339896	185.486	596.418	874.414	DMSO	s2
760	1204473	11.8574	459.087	711.945	DMSO	g1
761	1123346	12.3327	486.234	717.915	DMSO	g1
762	1650276	144.673	326.247	571.11	DMSO	s3
763	1101272	10.1296	111.979	186.815	DMSO	g1
764	1167154	12.2544	136.146	213.927	DMSO	g1
765	2.001e+06	176.492	192.216	367.267	DMSO	s4
766	1190026	12.5784	244.739	369.75	DMSO	g1
767	1191471	140.516	501.411	803.879	DMSO	s2
768	1163817	11.5518	280.869	425.191	DMSO	g1
769	1910575	161.908	230.066	420.843	DMSO	s4
770	2188628	120.706	102.005	206.032	DMSO	s6
771	2300120	16.2673	12.7149	19.6731	DMSO	g2
772	1207758	197.952	650.117	1011.17	DMSO	s2
773	1981399	162.32	221.26	399.799	DMSO	s4
774	1819211	108.401	116.83	254.681	DMSO	s4
775	1215111	100.98	635.593	931.326	DMSO	s1
776	2190357	129.104	24.6925	84.1559	DMSO	s5
777	1762631	161.755	278.015	481.768	DMSO	s4
778	1231930	116.681	453.349	707.813	DMSO	s2
779	1207380	156.918	526.214	808.542	DMSO	s2
780	1122068	12.8326	716.801	957.246	DMSO	g1
781	2022763	139.888	101.224	221.967	DMSO	s5
782	1250861	114.331	476.566	802.791	DMSO	s2
783	1788330	146.983	276.087	480.35	DMSO	s4
784	974600	16.2482	702.661	1032.33	DMSO	g1
785	1649163	162.655	503.155	791.119	DMSO	s3
786	1264781	181.621	490.218	772.413	DMSO	s2
787	1084374	54.3911	703.913	1071.12	DMSO	s1
788	1230429	133.904	372.71	637.659	DMSO	s2
789	1612976	129.082	358.467	593.409	DMSO	s3
790	1.32769e+06	197.078	223.5	424.879	DMSO	s2
791	1108115	58.6142	566.673	897.716	DMSO	s1
792	1115606	68.4252	649.029	1003.4	DMSO	s1
793	1930184	134.124	107.883	209.785	DMSO	s4
794	1611450	144.659	344.483	579.101	DMSO	s3
795	2185155	39.8728	18.4084	39.4702	DMSO	s6
796	2533547	17.9548	14.0844	35.9661	DMSO	g2
797	1131780	14.2591	552.836	819.601	DMSO	g1
798	1166789	39.7953	447.544	707.315	DMSO	s1
799	1359076	155.421	346.86	610.605	DMSO	s2
800	1315736	100.866	393.9	653.57	DMSO	s1
801	1.63788e+06	117.929	304.747	470.28	DMSO	s3
802	2354123	15.1009	12.8438	23.5688	DMSO	g2
803	1.97921e+06	134.993	149.8	283.691	DMSO	s4
804	1392113	137.911	458.373	695.946	DMSO	s2
805	2470799	15.0835	621.324	830.638	DMSO	g2
806	1296705	186.123	477	803.993	DMSO	s2
807	1532582	137.294	263.65	429.934	DMSO	s3
808	1368011	140.81	408.734	619.742	DMSO	s2
809	1217415	119.786	619.329	968.373	DMSO	s2
810	1316972	228.806	466.753	766.583	DMSO	s2
811	1284522	126.788	515.106	749.359	DMSO	s2
812	1154785	75.2139	737.608	1092.23	DMSO	s1
813	2509193	14.1833	12.9085	17.8592	DMSO	g2
814	1162466	121.13	525.079	878.119	DMSO	s2
815	1265799	106.78	471.268	724.932	DMSO	s2
816	1153543	103.461	622.467	881.942	DMSO	s2
817	2168051	163.689	139.03	277.399	DMSO	s5
818	1131342	12.1728	273.377	414.321	DMSO	g1
819	1407316	143.588	461.945	720.744	DMSO	s2
820	2238024	93.68	22.1597	69.9566	DMSO	s6
821	1120130	14.9169	401.95	598.106	DMSO	g1
822	1214313	151.061	602.552	888.847	DMSO	s2
823	1143335	10.424	250.915	378.55	DMSO	g1
824	1691646	145.349	331.511	577.225	DMSO	s3
825	1291022	117.546	421.749	637.526	DMSO	s2
826	1126834	10.6247	281.094	422.316	DMSO	g1
827	2307599	97.0933	18.5274	58.9375	DMSO	s6
828	1092605	12.952	444.956	649.489	DMSO	g1
829	2323172	15.6309	13.2	22.7406	DMSO	g2
830	1090929	14.2731	421.864	318.459	DMSO	g1
831	1162182	11.455	75.2898	111.222	DMSO	g1
832	1156973	10.0826	305.651	468.179	DMSO	g1
833	867733	10.0082	101.886	141.753	DMSO	g1
834	1.81877e+06	151.651	156.943	334.994	DMSO	s4
835	1336406	131.606	481.623	779.193	DMSO	s2
836	2359814	8.26214	10.5194	17.238	DMSO	g2
837	1190233	15.7687	98.9961	142.598	DMSO	g1
838	2083417	198.807	177.345	384.128	DMSO	s5
839	2082500	134.36	73.4764	146.337	DMSO	s5
840	1100063	14.0532	422.39	562.183	DMSO	g1
841	1979784	8.57682	9.16344	12.5687	DMSO	g2
842	2164525	29.2263	13.9605	24.8249	DMSO	s6
843	1010014	14.3585	476.106	674.438	DMSO	g1
844	1276144	150.04	565.136	888.477	DMSO	s2
845	1112581	12.9146	372.688	492.384	DMSO	g1
846	1636471	161.424	168.336	348.979	DMSO	s3
847	1200441	21.076	395.703	343.058	DMSO	g1
848	1053675	12.0594	349.075	479.781	DMSO	g1
849	2395314	41.4924	16.7662	35.8684	DMSO	s6
850	1312862	132.279	542.148	810.733	DMSO	s2
851	1.62046e+06	178.614	192.399	389.916	DMSO	s3
852	940570	140.698	347.632	555.887	DMSO	s2
853	1351684	127.029	318.719	553.708	DMSO	s2
854	1598249	161.62	221.21	436.262	DMSO	s3
855	1.45134e+06	163.211	320.095	516.406	DMSO	s3
856	1414475	141.772	428.252	759.216	DMSO	s2
857	1082738	174.095	469.971	750.001	DMSO	s2
858	1865314	145.988	122.347	251.813	DMSO	s4
859	2493978	13.9764	404.3	574.779	DMSO	g2
860	1099399	147.356	519.146	839.594	DMSO	s2
861	1262452	134.484	451.672	745.509	DMSO	s2
862	1139270	14.525	707.721	963.977	DMSO	g1
863	1025073	135.705	462.261	699.799	DMSO	s2
864	1012530	69.9538	600.333	876.446	DMSO	s1
865	1082384	13.0189	652.843	895.057	DMSO	g1
866	1143837	126.409	450.588	726.136	DMSO	s2
867	1817636	174.057	268.477	519.818	DMSO	s4
868	1353290	129.425	468.813	707.181	DMSO	s2
869	1131695	49.1816	612.678	919.834	DMSO	s1
870	1085834	12.383	131.852	142.067	DMSO	g1
871	1234883	130.371	400.46	633.335	DMSO	s2
872	2373325	15.4681	14.0136	22.4002	DMSO	g2
873	1347603	115.44	430.918	641.925	DMSO	s2
874	1185004	18.1257	737.385	1046.24	DMSO	g1
875	1192400	14.529	764.082	1098.97	DMSO	g1
876	2185404	304.893	123.569	294.981	DMSO	s5
877	2.06541e+06	121.051	103.456	387.414	DMSO	s6
878	1360676	125.788	487.39	811.825	DMSO	s2
879	1566462	167.26	458.902	739.99	DMSO	s3
880	1665279	177.899	438.309	775.939	DMSO	s3
881	2485582	15.3043	13.2756	18.592	DMSO	g2
882	2176835	210.831	167.51	308.645	DMSO	s5
883	1284387	137.666	485.146	677.133	DMSO	s2
884	1536592	137.067	377.371	627.487	DMSO	s3
885	1810350	158.91	340.296	599.495	DMSO	s4
886	2406251	20.1086	17.3633	32.7484	DMSO	g2
887	1537163	160.603	418.388	619.676	DMSO	s3
888	1.81601e+06	122.409	207.976	349.305	DMSO	s4
889	995441	9.36422	303.386	454.257	DMSO	g1
890	1596930	162.307	339.607	589.333	DMSO	s3
891	2071806	111.232	79.578	157.468	DMSO	s6
892	1064626	19.2063	645.293	968.41	DMSO	g1
893	2298931	117.01	89.5048	169.241	DMSO	s6
894	1919560	158.244	193.034	393.581	DMSO	s4
895	1096380	14.2422	325.676	476.075	DMSO	g1
896	1020626	15.7597	613.172	915.512	DMSO	g1
897	1991158	192.612	123.332	270.871	DMSO	s4
898	1.43888e+06	151.983	367.474	587.979	DMSO	s3
899	1069259	12.9406	231.348	328.18	DMSO	g1
900	2530225	15.7571	12.9418	18.0765	DMSO	g2
901	899716	8.09001	32.3816	48.0469	DMSO	g1
902	2526846	15.4499	13.7414	21.1097	DMSO	g2
903	822423	9.5784	289.728	422.171	DMSO	g1
904	1606158	177.078	228.225	390.271	DMSO	s3
905	1.87611e+06	164.66	207.387	411.665	DMSO	s4
906	1017779	7.02053	29.8682	46.1581	DMSO	g1
907	2168015	132.201	238.27	687.863	DMSO	s5
908	861142	7.63575	31.9176	41.9307	DMSO	g1
909	858090	10.0433	293.148	429.164	DMSO	g1
910	1890211	113.659	308.497	431.445	DMSO	s4
911	998287	7.99242	25.0928	41.3354	DMSO	g1
912	1784001	143.209	202.844	354.41	DMSO	s4
913	1065277	10.1054	201.613	266.418	DMSO	g1
914	1773902	132.707	233.25	381.296	DMSO	s4
915	2251360	166.35	95.5588	198.812	DMSO	s5
916	2393812	15.3454	12.6443	20.8967	DMSO	g2
917	2245715	27.79	17.4104	27.116	DMSO	g2
918	1035938	9.74796	236.993	324.808	DMSO	g1
919	2327458	15.2017	12.9857	21.4688	DMSO	g2
920	1165747	125.399	518.918	787.749	DMSO	s2
921	1163533	148.446	571.652	845.231	DMSO	s2
922	1179882	11.6188	183.392	276.249	DMSO	g1
923	1000143	43.9303	471.624	739.047	DMSO	s1
924	1124031	12.2972	165.717	261.404	DMSO	g1
925	1341407	131.235	536.131	800.904	DMSO	s2
926	1.61125e+06	112.652	289.73	470.015	DMSO	s3
927	1821050	118.894	100.843	192.613	DMSO	s4
928	1228123	151.213	524.297	851.197	DMSO	s2
929	1160512	92.6092	736.138	1088.63	DMSO	s1
930	1.00918e+06	11.8379	454.65	647.071	DMSO	g1
931	1827401	125.306	189.511	306.828	DMSO	s4
932	1050583	13.0167	508.363	676.447	DMSO	g1
933	1340736	176.387	324.357	588.361	DMSO	s2
934	2036214	130.692	280.689	419.903	DMSO	s5
935	1608694	169.801	365.322	620.896	DMSO	s3
936	1175977	12.5382	110.888	177.252	DMSO	g1
937	1136787	13.9437	117.516	168.842	DMSO	g1
938	1203604	13.2747	620.333	861.139	DMSO	g1
939	1190116	121.314	346.079	546.825	DMSO	s2
940	2106496	168.382	149.711	315.183	DMSO	s5
941	1390429	136.917	290.123	490.281	DMSO	s2
942	1439811	145.909	479.11	780.81	DMSO	s3
943	1184168	13.0827	682.35	957.684	DMSO	g1
944	1196469	12.8352	270.321	382.066	DMSO	g1
945	1911495	124.179	214.713	391.422	DMSO	s4
946	1148791	12.0975	563.256	791.774	DMSO	g1
947	1408221	145.916	454.468	766.001	DMSO	s2
948	1798243	99.6984	180.553	287.223	DMSO	s4
949	1062104	9.42223	259.617	389.757	DMSO	g1
950	1756197	236.962	158.034	373.085	DMSO	s4
951	2026603	197.419	182.792	370.689	DMSO	s5
952	1652463	151.48	140.794	308.736	DMSO	s3
953	1450389	221.047	375.046	622.965	DMSO	s3
954	1169878	128.175	371.4	562.636	DMSO	s2
955	2585277	8.54398	12.7172	17.4592	DMSO	g2
956	1254961	14.1872	492.714	654.112	DMSO	g1
957	1191679	65.3032	451.798	718.27	DMSO	s1
958	1206804	10.1166	394.331	507.726	DMSO	g1
959	1228187	126.076	431.293	716.866	DMSO	s2
960	1077433	21.2572	700.446	1040.14	DMSO	g1
961	762158	10.5064	211.786	299.092	DMSO	g1
962	1189921	14.5205	647.197	852.154	DMSO	g1
963	1242415	123.642	294.025	462.308	DMSO	s2
964	1104912	100.804	329.245	514.665	DMSO	s1
965	1308868	201.429	521.72	825.326	DMSO	s2
966	906386	9.41461	242.254	383.011	DMSO	g1
967	985340	131.847	451.134	663.244	DMSO	s2
968	911334	113.998	560.747	824.145	DMSO	s2
969	1497842	133.474	449.077	641.353	DMSO	s3
970	2074466	74.0121	15.5103	45.1934	DMSO	s6
971	1006617	35.9586	631.455	932.358	DMSO	s1
972	1.57859e+06	125.291	168.102	278.069	DMSO	s3
973	1199676	126.308	714.295	1042.12	DMSO	s2
974	776196	15.4692	407.334	554.816	DMSO	g1
975	852854	16.4244	743.886	1016.56	DMSO	g1
976	1137457	126.455	308.735	436.379	DMSO	s2
977	2031837	130.548	250.865	407.704	DMSO	s5
978	1330515	89.1308	366.683	523.096	DMSO	s1
979	1195087	11.535	300.362	412.435	DMSO	g1
980	943906	11.474	519.943	697.16	DMSO	g1
981	1025695	156.145	470.41	736.847	DMSO	s2
982	1218068	10.978	101.412	141.154	DMSO	g1
983	967752	155.46	424.229	665.822	DMSO	s2
984	924993	8.44659	341.943	456.805	DMSO	g1
985	1707332	200.591	147.902	349.428	DMSO	s4
986	1.59644e+06	155.361	176.643	368.36	DMSO	s3
987	1626462	140.521	96.3126	181.878	DMSO	s3
988	770625	12.4723	434.816	578.434	DMSO	g1
989	875868	13.8224	682.626	897.215	DMSO	g1
990	1217889	14.4212	595.506	833.353	DMSO	g1
991	1203726	17.3474	550.122	766.248	DMSO	g1
992	1223207	13.0184	135.646	190.745	DMSO	g1
993	2471208	93.4985	61.0209	142.027	DMSO	s6
994	1310529	136.651	275.181	435.72	DMSO	s2
995	934877	26.0288	828.344	1089.97	DMSO	g1
996	1300583	121.615	235.769	383.024	DMSO	s2
997	2141732	120.533	26.8794	79.6541	DMSO	s6
998	2575552	15.6391	13.6862	19.3691	DMSO	g2
999	1442132	108.155	242.661	396.984	DMSO	s3
1000	2540612	17.1208	14.1305	24.2343	DMSO	g2
1001	1.56914e+06	104.085	228.559	400.162	DMSO	s3
1002	1.88012e+06	12.1892	14.1525	11.5046	DMSO	g2
1003	2257161	5.59236	97.65	137.534	DMSO	g2
1004	1154438	14.7629	202.663	194.801	DMSO	g1
1005	2475533	13.6002	12.6097	20.6308	DMSO	g2
1006	2186191	15.2424	16.9616	15.8414	DMSO	g2
1007	1163481	13.5532	492.968	705.565	DMSO	g1
1008	1159982	8.39296	26.4302	37.1211	DMSO	g1
1009	1073823	11.0551	46.4113	51.3257	DMSO	g1
1010	1144564	10.156	350.453	504.78	DMSO	g1
1011	1111400	8.01138	26.7056	34.821	DMSO	g1
1012	1192188	172.984	470.826	725.689	DMSO	s2
1013	1163254	141.014	638.796	985.348	DMSO	s2
1014	2569411	15.1748	12.0173	19.767	DMSO	g2
1015	1169398	194.165	496.559	795.483	DMSO	s2
1016	1133984	163.901	712.432	1129.26	DMSO	s2
1017	2.65944e+06	78.4145	528.813	730.302	DMSO	s6
1018	2211099	124.711	45.2387	112.187	DMSO	s5
1019	2562788	12.9561	10.875	17.6551	DMSO	g2
1020	1365908	135.533	505.084	803.469	DMSO	s2
1021	1318929	131.946	547.659	872.877	DMSO	s2
1022	1228244	79.2294	575.358	824.746	DMSO	s1
1023	1179878	11.6886	712.854	921.872	DMSO	g1
1024	2005684	214.293	144.449	297.139	DMSO	s5
1025	1309566	199.917	479.883	838.237	DMSO	s2
1026	1752922	121.376	355.721	497.674	DMSO	s4
1027	1868778	158.188	178.437	317.933	DMSO	s4
1028	2206313	136.003	148.265	258.777	DMSO	s5
1029	1144928	12.9304	500.018	703.941	DMSO	g1
1030	1.7408e+06	131.204	355.428	500.715	DMSO	s4
1031	2233639	154.353	181.505	340.264	DMSO	s5
1032	1284850	183.332	467.07	742.211	DMSO	s2
1033	1496136	132.255	463.225	665.512	DMSO	s3
1034	1209808	13.6604	659.946	893.113	DMSO	g1
1035	2379379	13.7204	11.3619	16.7123	DMSO	g2
1036	2510375	17.3571	14.8146	21.0946	DMSO	g2
1037	1151461	14.0204	329.397	386.167	DMSO	g1
1038	1116799	11.0884	526.436	688.385	DMSO	g1
1039	1269345	203.24	572.903	907.717	DMSO	s2
1040	2298363	177.585	88.6804	198.97	DMSO	s5
1041	1665668	145.536	301.759	501.24	DMSO	s3
1042	2525984	15.8161	26.6395	29.6426	DMSO	g2
1043	2218354	10.1579	114.889	166.11	DMSO	g2
1044	1311802	130.466	712.223	956.912	DMSO	s2
1045	1086996	11.9658	352.676	460.098	DMSO	g1
1046	1613527	166.12	313.021	484.212	DMSO	s3
1047	1094546	9.97539	467.227	589.533	DMSO	g1
1048	2062775	218.369	265.372	458.789	DMSO	s5
1049	2475302	14.6874	14.6684	25.7316	DMSO	g2
1050	1330814	196.139	415.451	664.54	DMSO	s2
1051	2430404	223.393	69.7825	198.671	DMSO	s5
1052	1097108	12.113	305.302	362.995	DMSO	g1
1053	1239771	81.4076	865.847	1064.99	DMSO	s1
1054	2576243	18.3118	16.7229	27.2283	DMSO	g2
1055	1808950	137.505	242.484	372.337	DMSO	s4
1056	1.85875e+06	185.847	212.254	362.307	DMSO	s4
1057	1724473	148.145	301.241	510.311	DMSO	s4
1058	2305144	192.51	59.3157	152.81	DMSO	s5
1059	1.42391e+06	131	472.103	686.943	DMSO	s3
1060	1199673	12.9942	763.21	1013.89	DMSO	g1
1061	2337858	197.237	154.018	274.74	DMSO	s5
1062	1079492	16.0034	352.775	370.354	DMSO	g1
1063	1231397	14.4515	942.134	1242.89	DMSO	g1
1064	1273812	100.179	686.779	956.711	DMSO	s1
1065	1461309	125.703	389.329	537.11	DMSO	s3
1066	1456320	117.841	379.685	533.874	DMSO	s3
1067	1216550	13.3171	785.36	1028.79	DMSO	g1
1068	2308735	28.8609	54.3647	64.4989	DMSO	s6
1069	2476480	16.4666	20.1712	25.7807	DMSO	g2
1070	1062897	9.68574	547.859	710.458	DMSO	g1
1071	1464020	135.275	384.894	536.834	DMSO	s3
1072	2499394	13.3628	12.9289	22.2819	DMSO	g2
1073	1080071	11.2674	496.367	645.719	DMSO	g1
1074	1061701	12.563	525.468	679.704	DMSO	g1
1075	2338047	144.038	51.1817	127.404	DMSO	s5
1076	2317634	88.8774	131.351	269.096	DMSO	s6
1077	1845242	148.326	275.533	457.356	DMSO	s4
1078	2428241	60.5344	16.6043	40.1585	DMSO	s6
1079	1119191	17.7724	277.149	225.759	DMSO	g1
1080	2218450	13.8761	21.0323	25.2903	DMSO	g2
1081	1063996	12.8582	615.655	814.291	DMSO	g1
1082	1454457	154.023	591.347	813.169	DMSO	s3
1083	1372620	153.046	567.257	754.444	DMSO	s2
1084	1478234	147.72	551.696	762.224	DMSO	s3
1085	1097564	39.913	560.637	784.262	DMSO	s1
1086	1141759	68.2911	586.123	815.34	DMSO	s1
1087	1130032	87.0773	565.083	798.074	DMSO	s1
1088	1082024	25.1497	729.66	1054.23	DMSO	g1
1089	1776921	164.699	350.586	587.348	DMSO	s4
1090	2400321	64.9673	16.9713	44.5822	DMSO	s6
1091	2096872	145.217	124.535	254.942	DMSO	s5
1092	1077061	13.0525	474.854	614.451	DMSO	g1
1093	1174109	11.3895	415.174	543.687	DMSO	g1
1094	2391848	16.0695	14.8107	19.8772	DMSO	g2
1095	1001000	9.13519	211.023	301.128	DMSO	g1
1096	2337396	14.2554	13.2265	19.9496	DMSO	g2
1097	1679875	161.486	345.992	491.237	DMSO	s3
1098	1884725	180.47	314.525	518.622	DMSO	s4
1099	1165740	9.7859	211.863	288.306	DMSO	g1
1100	1700101	169.595	343.561	507.079	DMSO	s4
1101	2395646	167.254	51.2237	136.297	DMSO	s5
1102	2259488	9.76364	387.081	502.817	DMSO	g2
1103	2364231	103.144	23.1578	65.6228	DMSO	s6
1104	2324922	64.5934	19.0137	42.1751	DMSO	s6
1105	1222129	34.7059	1049.99	1470.04	DMSO	s1
1106	1911115	133.558	246.585	386.923	DMSO	s4
1107	2322898	129.829	53.799	129.791	DMSO	s5
1108	1475926	154.492	367.064	577.608	DMSO	s3
1109	1235419	118.005	831.456	1178.27	DMSO	s2
1110	1106951	11.5005	209.661	286.216	DMSO	g1
1111	1064823	11.287	268.904	392.998	DMSO	g1
1112	2493340	16.5379	15.8716	20.5612	DMSO	g2
1113	1214211	11.3606	58.0827	83.3898	DMSO	g1
1114	1900214	161.866	301.64	451.805	DMSO	s4
1115	1390331	171.961	581.027	852.721	DMSO	s2
1116	1825078	230.678	368.154	598.735	DMSO	s4
1117	1198656	33.4362	746.703	977.878	DMSO	s1
1118	1163435	9.1799	55.2263	79.5314	DMSO	g1
1119	1.81349e+06	126.209	315.651	504.475	DMSO	s4
1120	2439847	17.6886	18.6641	25.8631	DMSO	g2
1121	2310376	186.497	119.042	237.132	DMSO	s5
1122	1127083	21.5623	640.575	825.321	DMSO	g1
1123	1208771	33.1921	817.5	1134.65	DMSO	s1
1124	1158324	12.6072	655.82	809.043	DMSO	g1
1125	1220497	155.714	626.35	937.634	DMSO	s2
1126	1464429	146.783	562.603	825.988	DMSO	s3
1127	1248571	69.7237	697.855	1026.39	DMSO	s1
1128	2362743	16.0345	18.1511	22.1195	DMSO	g2
1129	2124541	150.027	228.31	363.954	DMSO	s5
1130	1120568	19.6594	642.405	830.733	DMSO	g1
1131	1132646	13.4718	165.103	221.82	DMSO	g1
1132	1221745	144.117	626.16	921.013	DMSO	s2
1133	1332730	71.1575	507.076	587.882	DMSO	s1
1134	1017520	11.2937	166.707	221.124	DMSO	g1
1135	1339769	160.306	628.693	908.354	DMSO	s2
1136	2694697	26.5389	66.8918	103.672	DMSO	g2
1137	990954	9.23925	161.255	223.464	DMSO	g1
1138	1058430	12.0842	141.133	184.923	DMSO	g1
1139	1.47734e+06	178.19	573.206	870.773	DMSO	s3
1140	1664886	153.886	338.391	509.734	DMSO	s3
1141	2544893	13.7878	13.4876	20.1008	DMSO	g2
1142	2651801	275.266	620.123	1234.4	DMSO	s5
1143	2233991	97.1858	41.928	91.601	DMSO	s6
1144	1755146	136.611	366.577	548.789	DMSO	s4
1145	1605900	134.024	331.378	481.812	DMSO	s3
1146	1504965	122.553	355.661	565.198	DMSO	s3
1147	1799186	125.09	320.504	457.967	DMSO	s4
1148	2280038	12.5339	11.9117	17.0756	DMSO	g2
1149	2290391	144.319	65.4602	150.018	DMSO	s5
1150	1867840	163.761	296.253	485.176	DMSO	s4
1151	1410291	134.519	424.16	643.251	DMSO	s2
1152	1831187	161.443	140.892	248.024	DMSO	s4
1153	2280443	41.4613	18.8844	34.0696	DMSO	s6
1154	1053671	11.6316	571.353	711.333	DMSO	g1
1155	1024971	9.00142	71.5768	98.6512	DMSO	g1
1156	1044440	12.9736	749.496	924.211	DMSO	g1
1157	1536779	120.493	402.07	590.128	DMSO	s3
1158	1123761	10.8634	527.051	630.988	DMSO	g1
1159	1130038	11.7494	596.304	703.654	DMSO	g1
1160	1.64456e+06	130.889	412.952	596.884	DMSO	s3
1161	2164778	176.255	148.328	284.994	DMSO	s5
1162	1014942	7.99577	71.4704	102.167	DMSO	g1
1163	2014543	139.311	229.859	346.131	DMSO	s5
1164	2229442	40.6625	17.6788	34.9716	DMSO	s6
1165	1279546	141.786	442.153	698.934	DMSO	s2
1166	2287215	138.194	72.6212	152.433	DMSO	s5
1167	1656010	119.819	326.068	482.228	DMSO	s3
1168	1.76307e+06	108.032	208.387	308.548	DMSO	s4
1169	1385702	135.069	413.549	596.263	DMSO	s2
1170	2388295	125.244	29.3756	81.3309	DMSO	s5
1171	1113884	129.731	867.113	1207.1	DMSO	s2
1172	2257850	14.4211	14.9401	21.1061	DMSO	g2
1173	1.77938e+06	127.639	270.724	429.692	DMSO	s4
1174	1291961	140.347	454.182	695.663	DMSO	s2
1175	2034471	148.398	174.117	277.436	DMSO	s5
1176	1426554	160.195	379.478	574.308	DMSO	s3
1177	2401707	13.744	14.2738	18.8867	DMSO	g2
1178	2576391	16.9507	18.7106	29.8439	DMSO	g2
1179	1.32967e+06	147.287	450.894	648.348	DMSO	s2
1180	1164285	12.2549	312.882	414.006	DMSO	g1
1181	1763848	145.315	416.733	580.81	DMSO	s4
1182	2183643	20.1066	50.3154	60.5268	DMSO	g2
1183	1628147	161.176	295.382	472.812	DMSO	s3
1184	1747550	119.252	265	377.847	DMSO	s4
1185	1132544	12.298	243.433	320.356	DMSO	g1
1186	1079026	11.0102	516.768	624.55	DMSO	g1
1187	1832469	147.866	261.991	415.904	DMSO	s4
1188	2369649	13.568	14.5289	19.3002	DMSO	g2
1189	1185304	11.9475	256.971	356.699	DMSO	g1
1190	1144333	11.4446	236.562	317.51	DMSO	g1
1191	1091346	11.393	412.567	501.122	DMSO	g1
1192	2078287	210.976	183.782	134.748	DMSO	s5
1193	1311235	230.312	507.512	778.824	DMSO	s2
1194	1136484	44.72	588.79	790.912	DMSO	s1
1195	2486158	13.8635	14.6731	19.7114	DMSO	g2
1196	1189035	38.4095	719.774	966.157	DMSO	s1
1197	2548714	16.7627	15.2852	23.5416	DMSO	g2
1198	1148119	32.0294	575.821	761.629	DMSO	s1
1199	2167496	126.302	166.703	262.422	DMSO	s5
1200	1157788	27.8542	613.151	822.14	DMSO	g1
1201	1177963	12.873	689.802	905.607	DMSO	g1
1202	1584016	108.554	364.856	534.077	DMSO	s3
1203	1.91557e+06	200.567	230.95	161.21	DMSO	s4
1204	1148760	81.046	647.69	920.655	DMSO	s1
1205	1980918	186.575	253.564	409.738	DMSO	s4
1206	2451429	16.3401	12.4096	21.1862	DMSO	g2
1207	1704149	112.349	270.371	374.89	DMSO	s4
1208	1826688	133.374	252.892	438.922	DMSO	s4
1209	1120304	14.8106	763.552	1089.64	DMSO	g1
1210	1.48635e+06	151.251	471.307	745.498	DMSO	s3
1211	1455313	147.291	445.894	696.009	DMSO	s3
1212	1217781	56.5334	666.646	934.192	DMSO	s1
1213	2263215	126.594	109.248	211.929	DMSO	s5
1214	2350513	16.5613	14.6039	23.5053	DMSO	g2
1215	2062230	130.848	124.009	237.281	DMSO	s5
1216	1746619	116.07	296.01	441.09	DMSO	s4
1217	2094887	98.0457	176.62	272.536	DMSO	s6
1218	1173566	17.2336	641.351	893.817	DMSO	g1
1219	2278912	133.045	78.9752	157.131	DMSO	s5
1220	1740419	166.701	283.665	431.543	DMSO	s4
1221	1102608	80.162	649.892	950.86	DMSO	s1
1222	1143138	12.2301	752.696	989.998	DMSO	g1
1223	1175928	29.8839	776.542	1059.44	DMSO	s1
1224	1052735	13.4195	185.605	152.457	DMSO	g1
1225	1620907	122.476	260.904	440.367	DMSO	s3
1226	2329464	163.218	50.5862	137.338	DMSO	s5
1227	2171123	100.823	39.1571	91.8083	DMSO	s6
1228	2359683	14.4978	13.6424	18.2435	DMSO	g2
1229	2116546	149.34	86.8944	181.561	DMSO	s5
1230	1116357	28.2129	618.605	843.333	DMSO	g1
1231	1.84904e+06	162.605	285.071	479.11	DMSO	s4
1232	1079088	14.1011	24.8698	29.4383	DMSO	g1
1233	1937520	135.773	185.844	312.018	DMSO	s4
1234	1164860	47.5522	554.642	789.157	DMSO	s1
1235	1467747	153.303	395.779	633.731	DMSO	s3
1236	1233930	103.066	615.219	773.099	DMSO	s2
1237	1604826	136.516	381.378	590.892	DMSO	s3
1238	2718038	13.712	24.7062	32.7062	DMSO	g2
1239	825624	9.52637	49.0133	62.1669	DMSO	g1
1240	1282578	183.542	516.532	788.467	DMSO	s2
1241	1228095	20.5492	652.556	916.278	DMSO	g1
1242	2.07086e+06	159.836	145.967	258.04	DMSO	s5
1243	1366736	117.41	455.405	674.938	DMSO	s2
1244	2792348	69.303	29.2147	66.5805	DMSO	s6
1245	1764376	144.606	355.562	508.359	DMSO	s4
1246	1.4466e+06	141.28	525.091	674.962	DMSO	s3
1247	1054716	12.5039	505.185	668.067	DMSO	g1
1248	1418426	203.789	344.614	550.733	DMSO	s2
1249	1038573	9.02359	192.773	258.001	DMSO	g1
1250	1114431	10.9277	426.275	572.19	DMSO	g1
1251	1003475	9.30872	176.345	237.161	DMSO	g1
1252	2447383	12.8709	288.834	373.818	DMSO	g2
1253	2313181	16.9593	13.7997	18.6528	DMSO	g2
1254	2386772	15.5864	15.7025	25.0879	DMSO	g2
1255	1088440	12.6232	429.214	571.536	DMSO	g1
1256	1051818	12.9342	459.169	586.355	DMSO	g1
1257	1494528	233.095	538.997	765.959	DMSO	s3
1258	1703441	161.145	576.415	775.048	DMSO	s4
1259	1870315	161.715	395.97	612.637	DMSO	s4
1260	1756097	212.789	462.39	752.273	DMSO	s4
1261	1186424	13.5029	163.041	158.332	DMSO	g1
1262	1239084	112.155	609.865	899.177	DMSO	s2
1263	1528028	155.837	439.027	649.384	DMSO	s3
1264	1103023	13.9331	413.264	576.639	DMSO	g1
1265	1310886	181.405	599.916	909.356	DMSO	s2
1266	1172173	11.6936	521.196	652.96	DMSO	g1
1267	1316215	176.028	706.838	1012.58	DMSO	s2
1268	1.34987e+06	123.867	378.886	609.567	DMSO	s2
1269	1055347	11.6048	438.105	583.961	DMSO	g1
1270	1079981	13.8282	732.883	940.719	DMSO	g1
1271	1147434	11.3912	557.524	683.196	DMSO	g1
1272	1190223	11.8404	668.63	855.165	DMSO	g1
1273	2337348	13.6667	11.4012	17.4765	DMSO	g2
1274	1414222	158.331	405.986	642.229	DMSO	s2
1275	2467166	14.3178	15.417	18.8033	DMSO	g2
1276	2503828	14.4602	20.0592	24.8639	DMSO	g2
1277	1526544	160.618	593.783	805.065	DMSO	s3
1278	1044480	9.81524	284.155	417.221	DMSO	g1
1279	1071792	10.0633	263.6	388.387	DMSO	g1
1280	1.17328e+06	45.8442	408.007	585.39	DMSO	s1
1281	1980165	157.912	292.795	514.966	DMSO	s4
1282	1151014	11.9605	531.722	728.516	DMSO	g1
1283	1.0449e+06	10.813	380.651	546.013	DMSO	g1
1284	1196423	13.7545	565.891	721.168	DMSO	g1
1285	1117899	11.1134	493.897	665.824	DMSO	g1
1286	1124108	12.9305	506.646	735.394	DMSO	g1
1287	1000854	10.2052	381.929	533.972	DMSO	g1
1288	1062247	38.718	686.335	894.938	DMSO	s1
1289	1173115	12.6964	701.525	900.146	DMSO	g1
1290	1106980	77.6701	667.599	880.267	DMSO	s1
1291	1029973	9.55588	395.568	547.226	DMSO	g1
1292	1282139	131.837	494.535	735.432	DMSO	s2
1293	1099780	10.6067	585.399	762.502	DMSO	g1
1294	1063794	19.6641	673.729	875.923	DMSO	g1
1295	1055484	9.89663	440.613	608.665	DMSO	g1
1296	1331764	141.382	357.072	576.118	DMSO	s2
1297	2262042	13.0384	12.4376	18.6273	DMSO	g2
1298	2172138	15.921	15.843	20.0033	DMSO	g2
1299	1015668	11.9663	432.125	547.783	DMSO	g1
1300	1806846	123.663	118.899	180.809	DMSO	s4
1301	1093836	53.004	494.472	693.548	DMSO	s1
1302	1075551	12.534	553.184	722.383	DMSO	g1
1303	1223858	159.071	476.889	688.481	DMSO	s2
1304	1149004	10.4594	285.927	425.903	DMSO	g1
1305	1229075	144.078	414.481	608.164	DMSO	s2
1306	1120173	16.9553	765.719	978.673	DMSO	g1
1307	2251362	101.079	34.1939	76.0937	DMSO	s6
1308	2063122	142.214	198.76	316.543	DMSO	s5
1309	2422772	15.2234	16.2313	21.0072	DMSO	g2
1310	1043227	13.8222	404.879	512.702	DMSO	g1
1311	1081938	85.8389	669.407	880.36	DMSO	s1
1312	1.57312e+06	125.16	255.673	400.983	DMSO	s3
1313	1081902	16.1527	719.76	928.158	DMSO	g1
1314	1554199	140.77	344.694	534.642	DMSO	s3
1315	1.98954e+06	139.095	177.52	291.449	DMSO	s4
1316	1875234	146.056	303.863	460.728	DMSO	s4
1317	1119325	11.064	601.641	772.327	DMSO	g1
1318	1167504	29.685	677.229	915.896	DMSO	s1
1319	1167877	15.1968	741.3	1023.29	DMSO	g1
1320	2381376	15.1628	15.1832	20.7648	DMSO	g2
1321	1087762	11.3593	90.3777	103.829	DMSO	g1
1322	1117737	11.0361	325.629	454.974	DMSO	g1
1323	1032113	11.0368	159.162	228.447	DMSO	g1
1324	2038388	129.27	178.001	292.788	DMSO	s5
1325	1098708	12.4345	410.569	516.502	DMSO	g1
1326	1027998	10.2018	152.423	208.347	DMSO	g1
1327	1095920	10.3355	251.436	342.416	DMSO	g1
1328	1570291	138.698	388.796	560.911	DMSO	s3
1329	2495613	16.7399	13.347	23.2577	DMSO	g2
1330	1189374	14.2506	352.825	432.608	DMSO	g1
1331	1166563	12.8046	799.407	1039.54	DMSO	g1
1332	1301800	141.233	535.622	765.873	DMSO	s2
1333	1189571	132.423	695.807	1026.5	DMSO	s2
1334	1688398	207.629	234.517	394.944	DMSO	s3
1335	1118390	19.2979	761.068	1123.17	DMSO	g1
1336	2824333	71.635	293.271	437.398	DMSO	s6
1337	888572	11.7652	329.333	473.09	DMSO	g1
1338	2139613	127.34	53.0066	126.479	DMSO	s5
1339	1100113	145.017	475.082	723.888	DMSO	s2
1340	2020708	127.583	100.096	200.044	DMSO	s5
1341	911463	8.56241	151.279	217	DMSO	g1
1342	1102590	159.932	529.523	811.922	DMSO	s2
1343	1.04852e+06	68.1892	773.244	1071.19	DMSO	s1
1344	789370	8.92805	152.101	216.766	DMSO	g1
1345	1177687	146.062	593.17	869.72	DMSO	s2
1346	1164567	144.063	435.806	664.738	DMSO	s2
1347	1082857	144.641	587.784	915.98	DMSO	s2
1348	1397417	171.203	321.432	528.257	DMSO	s2
1349	1239840	160.152	511.818	812.517	DMSO	s2
1350	1194282	91.846	795.685	1176	DMSO	s1
1351	2306598	121.897	24.3156	77.9859	DMSO	s5
1352	915873	8.67039	92.0674	125.412	DMSO	g1
1353	1145260	144.205	529.967	797.926	DMSO	s2
1354	1083589	18.195	681.657	1002.81	DMSO	g1
1355	1179663	202.989	489.31	739.681	DMSO	s2
1356	1052165	33	924.516	1198.03	DMSO	s1
1357	1166962	78.5915	588.375	878.524	DMSO	s1
1358	1020602	9.1128	95.8671	125.635	DMSO	g1
1359	1078346	61.4839	563.353	747.236	DMSO	s1
1360	1185366	143.612	543.363	792.258	DMSO	s2
1361	1.79869e+06	138.237	188.147	309.039	DMSO	s4
1362	1137674	62.4381	798.17	1201.97	DMSO	s1
1363	1269879	178.775	565.858	831.861	DMSO	s2
1364	1572240	140.017	386.203	666.046	DMSO	s3
1365	864182	12.2809	246.111	340.049	DMSO	g1
1366	1066305	17.1463	756.54	965.245	DMSO	g1
1367	1001309	14.0298	266.672	363.925	DMSO	g1
1368	1751959	178.547	251.297	477.864	DMSO	s4
1369	1.56944e+06	203.113	569.378	817.378	DMSO	s3
1370	1.76217e+06	170.455	213.546	364.431	DMSO	s4
1371	1076058	26.1584	766.539	1040.24	DMSO	g1
1372	1211671	134.281	716.961	1095.22	DMSO	s2
1373	1566799	195.286	364.094	629.013	DMSO	s3
1374	1666144	181.269	334.815	585.705	DMSO	s3
1375	1109136	54.7225	581.18	821.226	DMSO	s1
1376	1249864	120.921	614.562	927.311	DMSO	s2
1377	1280219	16.0672	323.63	418.19	DMSO	g1
1378	2.04941e+06	183.704	179.279	340.027	DMSO	s5
1379	1.9645e+06	142.776	193.18	348.439	DMSO	s4
1380	1753540	192.833	197.747	360.533	DMSO	s4
1381	896041	21.9918	114.717	183.219	DMSO	g1
1382	1061128	13.486	120.523	177.132	DMSO	g1
1383	2.07237e+06	129.397	356.126	534.569	DMSO	s5
1384	1256932	74.101	680.436	1040.09	DMSO	s1
1385	1212166	95.1973	543.315	829.98	DMSO	s1
1386	2414023	16.6771	14.3563	20.169	DMSO	g2
1387	2128415	85.5284	16.7182	58.4187	DMSO	s6
1388	1040437	15.7617	871.21	1189.64	DMSO	g1
1389	1050615	49.676	803.07	1142.34	DMSO	s1
1390	1039215	13.0734	282.343	425.069	DMSO	g1
1391	1227552	154.611	417.315	675.711	DMSO	s2
1392	1175261	122.465	428.46	659.697	DMSO	s2
1393	1466820	170.13	431.403	643.617	DMSO	s3
1394	1400074	183.288	503.176	743.26	DMSO	s2
1395	1030175	9.201	51.6007	73.7664	DMSO	g1
1396	993913	11.0723	382.054	535.449	DMSO	g1
1397	1115907	9.49269	64.9879	87.8253	DMSO	g1
1398	1172924	202.268	565.414	868.99	DMSO	s2
1399	1017199	17.4092	360.372	522.715	DMSO	g1
1400	1334577	186.598	537.794	791.353	DMSO	s2
1401	1374326	237.996	579.41	951.031	DMSO	s2
1402	1272624	143.477	853.784	1196.48	DMSO	s2
1403	2272660	75.5286	355.251	484.251	DMSO	s6
1404	1250817	167.729	441.307	680.976	DMSO	s2
1405	2111029	113.969	90.6103	153.394	DMSO	s6
1406	902566	7.56049	113.159	161.24	DMSO	g1
1407	1150396	21.2317	821.228	1109.7	DMSO	g1
1408	1188281	70.3862	714.67	1060.57	DMSO	s1
1409	1829545	133.841	221.947	378.033	DMSO	s4
1410	2118040	117.416	47.6485	106.583	DMSO	s6
1411	1185202	154.169	629.088	895.829	DMSO	s2
1412	1427153	166.312	488.669	792.44	DMSO	s3
1413	1869300	143.236	189.867	344.229	DMSO	s4
1414	1.8293e+06	118.929	227.262	369.698	DMSO	s4
1415	1.74735e+06	130.794	289.914	490.484	DMSO	s4
1416	1165250	23.7968	811.379	1161.98	DMSO	g1
1417	1132164	11.3727	416.753	585.897	DMSO	g1
1418	2018226	139.164	137.389	245.896	DMSO	s5
1419	1.72563e+06	134.985	306.846	474.51	DMSO	s4
1420	1159430	15.2126	72.6818	97.7485	DMSO	g1
1421	1129504	13.5768	449.283	637.789	DMSO	g1
1422	1.20741e+06	14.3939	62.3289	87.8666	DMSO	g1
1423	1263536	129.632	621.412	902.666	DMSO	s2
1424	1.25894e+06	161.225	851.275	1247.54	DMSO	s2
1425	1177795	113.309	583.421	869.584	DMSO	s2
1426	1190257	24.5188	908.58	1230.19	DMSO	g1
1427	2175581	158.708	111.176	214.624	DMSO	s5
1428	2337543	12.733	12.6233	19.2256	DMSO	g2
1429	2504686	31.2056	14.7674	28.6721	DMSO	s6
1430	2188179	151.113	118.74	240.967	DMSO	s5
1431	2443624	19.9462	15.0582	21.6016	DMSO	g2
1432	1666944	178.582	319.338	612.082	DMSO	s3
1433	1781124	172.95	241.039	481.951	DMSO	s4
1434	1111033	11.8455	280.104	392.265	DMSO	g1
1435	1125081	9.65499	174.244	234.298	DMSO	g1
1436	1164975	137.763	541.764	835.011	DMSO	s2
1437	2407628	177.973	36.1276	117.913	DMSO	s5
1438	1160543	12.2393	282.894	399.566	DMSO	g1
1439	2457218	16.8367	15.6147	25.7086	DMSO	g2
1440	1164652	17.7658	381.05	343.757	DMSO	g1
1441	1726130	123.807	273.417	452.113	DMSO	s4
1442	1103922	87.8776	597.701	862.75	DMSO	s1
1443	2018377	136.111	186.182	322	DMSO	s5
1444	1252447	120.018	638.08	973.761	DMSO	s2
1445	1120502	13.1927	359.414	533.677	DMSO	g1
1446	1954232	144.809	178.063	324.403	DMSO	s4
1447	2002633	151.462	146.841	268.042	DMSO	s4
1448	2260250	17.3633	14.2128	21.5657	DMSO	g2
1449	1099159	52.5088	414.011	637.905	DMSO	s1
1450	1195960	15.0542	714.286	990.932	DMSO	g1
1451	1122290	12.8074	257.533	378.8	DMSO	g1
1452	2400192	27.5283	27.9123	63.1481	DMSO	g2
1453	1363079	160.576	499.418	744.901	DMSO	s2
1454	1175214	97.5571	578.99	861.877	DMSO	s1
1455	1241376	167.545	621.389	990.232	DMSO	s2
1456	1152484	13.1891	703.01	967.396	DMSO	g1
1457	1116807	41.8265	413.418	642.637	DMSO	s1
1458	2261147	10.9221	90.6576	132.843	DMSO	g2
1459	2314812	18.6321	15.7149	24.643	DMSO	g2
1460	1.5136e+06	158.305	454.106	678.836	DMSO	s3
1461	1055058	20.6811	763.77	1054.59	DMSO	g1
1462	1800780	131.942	191.929	365.699	DMSO	s4
1463	1190322	16.1258	730.255	980.792	DMSO	g1
1464	2428048	15.3801	16.8506	20.9178	DMSO	g2
1465	2210328	215.768	153.425	256.848	DMSO	s5
1466	1642967	172.774	584.004	807.397	DMSO	s3
1467	1184281	14.1088	839.91	1152	DMSO	g1
1468	1124478	16.6301	339.519	473.671	DMSO	g1
1469	1630156	120.152	245.539	420.054	DMSO	s3
1470	1161914	16.5352	634.909	847.967	DMSO	g1
1471	2407655	17.2146	16.2137	21.6941	DMSO	g2
1472	1353331	187.515	764.231	1156.13	DMSO	s2
1473	1067249	29.129	909.197	1292.31	DMSO	s1
1474	1369590	152.792	498.434	801.012	DMSO	s2
1475	1447767	115.406	304.069	467.257	DMSO	s3
1476	1067059	73.9894	766.8	1106.36	DMSO	s1
1477	1289638	174.785	490.699	788.633	DMSO	s2
1478	2341665	21.945	22.7411	26.0884	DMSO	g2
1479	1.01766e+06	14.8098	473.18	734.247	DMSO	g1
1480	2371528	17.1569	19.2463	24.2413	DMSO	g2
1481	2187381	13.8873	15.689	17.7336	DMSO	g2
1482	1072608	23.3574	431.906	673.311	DMSO	g1
1483	1322247	134.168	376.344	613.124	DMSO	s2
1484	1.46464e+06	145.533	366.603	587.196	DMSO	s3
1485	1112915	13.2551	389.082	500.04	DMSO	g1
1486	842642	89.7855	822.754	1064.3	DMSO	s1
1487	2.01146e+06	137.495	157.399	270.791	DMSO	s5
1488	2309746	25.1624	29.2986	40.108	DMSO	g2
1489	2164461	141.53	83.7861	169.066	DMSO	s5
1490	1912804	138.267	120.735	219.816	DMSO	s4
1491	2045011	198.643	179.847	293.097	DMSO	s5
1492	2335031	114.438	23.6761	66.7445	DMSO	s6
1493	1.98725e+06	105.316	104.815	194.354	DMSO	s6
1494	1026649	15.1545	518.035	712.624	DMSO	g1
1495	1173765	22.5894	422.628	503.732	DMSO	g1
1496	1.65888e+06	128.017	326.03	519.045	DMSO	s3
1497	1207840	14.093	530.982	760.437	DMSO	g1
1498	1.42553e+06	135.299	365.429	582.764	DMSO	s3
1499	1270444	157.963	462.203	767.073	DMSO	s2
1500	1059106	19.1028	427.604	631.596	DMSO	g1
1501	1247431	16.7804	421.536	625.97	DMSO	g1
1502	1107640	54.0613	695.703	948.537	DMSO	s1
1503	1052544	13.911	454.57	648.158	DMSO	g1
1504	1169166	87.4503	677.989	958.283	DMSO	s1
1505	1461688	102.434	391.909	579.799	DMSO	s3
1506	1188204	151.872	531.845	875.521	DMSO	s2
1507	1530405	156.449	306.622	509.558	DMSO	s3
1508	1088047	61.7486	740.507	1088.18	DMSO	s1
1509	1106752	102.333	693.688	1063.9	DMSO	s2
1510	2417900	16.0049	14.2571	24.8172	DMSO	g2
1511	2425840	17.0735	13.4485	20.0305	DMSO	g2
1512	2508967	16.2116	412.154	577.565	DMSO	g2
1513	1891968	147.684	162.042	321.16	DMSO	s4
1514	1113152	17.4401	749.592	1021.17	DMSO	g1
1515	2426154	17.4734	13.0758	18.3973	DMSO	g2
1516	2431730	16.3854	15.115	20.9794	DMSO	g2
1517	2475568	66.545	771.717	1152.82	DMSO	s6
1518	1.61451e+06	145.28	317.438	542.121	DMSO	s3
1519	2448440	15.4052	485.428	653.832	DMSO	g2
1520	1446111	184.687	505.74	802.246	DMSO	s3
1521	1086372	11.3965	134.745	182.19	DMSO	g1
1522	1252801	188.765	457.882	768.099	DMSO	s2
1523	1223531	148.233	483.402	798.883	DMSO	s2
1524	1177511	131.235	635.437	982.084	DMSO	s2
1525	1115526	9.9542	121.865	178.588	DMSO	g1
1526	1.15574e+06	15.8224	478.813	658.876	DMSO	g1
1527	1100855	9.96648	74.946	110.815	DMSO	g1
1528	1109564	10.8917	79.4593	120.133	DMSO	g1
1529	1767533	162.123	265.023	449.889	DMSO	s4
1530	1066446	15.3557	687.044	1007.32	DMSO	g1
1531	1067828	15.2842	513.669	756.346	DMSO	g1
1532	2234323	14.8151	11.6741	20.3018	DMSO	g2
1533	1123330	116.873	638.309	949.786	DMSO	s2
1534	1020018	12.8566	460.964	709.848	DMSO	g1
1535	1051764	37.0062	607.758	833.186	DMSO	s1
1536	1134679	131.846	446.622	712.941	DMSO	s2
1537	1086470	16.1724	481.717	749.979	DMSO	g1
1538	1049534	10.0352	172.101	244.348	DMSO	g1
1539	1039324	13.8885	740.615	1016.73	DMSO	g1
1540	1.6059e+06	186.348	219.859	443.639	DMSO	s3
1541	1266577	209.556	337.131	611.675	DMSO	s2
1542	1042372	13.0005	273.63	382.168	DMSO	g1
1543	935801	9.76476	151.493	234.196	DMSO	g1
1544	962912	11.6518	130.095	192.301	DMSO	g1
1545	1102924	110.317	685.637	974.089	DMSO	s2
1546	1091852	101.249	850.293	1197.53	DMSO	s2
1547	1265012	177.794	776.097	1169.5	DMSO	s2
1548	2778355	97.7593	212.061	358.011	DMSO	s6
1549	1048177	15.3655	644.167	851.013	DMSO	g1
1550	1051897	13.6692	521.781	672.207	DMSO	g1
1551	1075114	42.3924	902.248	1197.51	DMSO	s1
1552	2232539	17.017	15.4422	23.6925	DMSO	g2
1553	1356104	165.966	422.626	662.489	DMSO	s2
1554	1203454	13.3838	438.065	614.034	DMSO	g1
1555	1684499	104.541	214.081	383.984	DMSO	s3
1556	1020825	15.2429	13.3662	33.2675	DMSO	g1
1557	2068826	107.213	136.38	262.01	DMSO	s6
1558	2396061	167.071	386.63	647.576	DMSO	s5
1559	1010799	11.3242	327.54	489.266	DMSO	g1
1560	1095755	10.3504	325.478	483.436	DMSO	g1
1561	1141466	84.5399	780.251	1118.66	DMSO	s1
1562	2297674	14.8126	119.714	176.411	DMSO	g2
1563	1115928	72.7855	907.882	1227.04	DMSO	s1
1564	1052214	12.872	315.731	472.369	DMSO	g1
1565	1051818	13.5888	295.609	439.121	DMSO	g1
1566	966949	8.02407	61.558	98.6705	DMSO	g1
1567	1115454	11.4493	356.89	514.056	DMSO	g1
1568	992200	9.60701	57.7672	93.3675	DMSO	g1
1569	1.56932e+06	146.877	358.964	586.148	DMSO	s3
1570	1130774	10.9015	387.128	543.363	DMSO	g1
1571	2294216	193.253	229.75	428.718	DMSO	s5
1572	1191840	62.3044	622.763	1033.38	DMSO	s1
1573	2133453	181.787	185.011	365.735	DMSO	s5
1574	2482360	204.936	50.0087	145.644	DMSO	s5
1575	1635353	177.191	409.631	702.604	DMSO	s3
1576	1186709	15.5639	768.477	1185.34	DMSO	g1
1577	1184854	11.4442	385.297	596.072	DMSO	g1
1578	1175321	11.3497	458.471	719.943	DMSO	g1
1579	1295063	196.858	418.201	714.37	DMSO	s2
1580	2339345	132.517	141.41	246.894	DMSO	s5
1581	2424060	21.7141	15.9411	28.4093	DMSO	g2
1582	2413288	141.155	49.2633	117.22	DMSO	s5
1583	1585306	126.41	237.965	421.583	DMSO	s3
1584	2484035	18.4753	853.412	1291.03	DMSO	g2
1585	1235863	24.7427	275.366	259.78	DMSO	g1
1586	1214014	15.8586	384.166	534.388	DMSO	g1
1587	1089204	115.991	573.393	846.317	DMSO	s2
1588	1621751	139.262	445.4	670.165	DMSO	s3
1589	1795543	103.157	203.055	295.58	DMSO	s4
1590	1203934	15.2813	402.195	562.456	DMSO	g1
1591	1314477	123.434	461.843	627.113	DMSO	s2
1592	1.93546e+06	93.96	145.695	275.233	DMSO	s6
1593	2073496	219.067	135.03	301.747	DMSO	s5
1594	1771845	197.796	261.567	494.136	DMSO	s4
1595	1088801	73.9905	693.209	954.027	DMSO	s1
1596	2187137	15.0142	13.4192	19.4115	DMSO	g2
1597	1425720	119.006	572.586	827.518	DMSO	s3
1598	1199732	15.2376	523.454	675.593	DMSO	g1
1599	2074869	213.475	71.045	186.456	DMSO	s5
1600	1129139	14.1103	501.345	693.192	DMSO	g1
1601	1564401	126.642	476.33	656.828	DMSO	s3
1602	1233305	16.1541	556.992	706.789	DMSO	g1
1603	1.97373e+06	122.071	116.993	234.971	DMSO	s4
1604	1142744	34.2868	470.678	673.28	DMSO	s1
1605	1711992	142.044	413.807	679.226	DMSO	s4
1606	1074616	16.5795	844.771	1161.11	DMSO	g1
1607	2.05737e+06	171.543	150.408	323.93	DMSO	s5
1608	1137123	30.8272	931.168	1319.92	DMSO	s1
1609	1319492	186.434	589.899	943.581	DMSO	s2
1610	2388694	16.4575	13.6339	25.7538	DMSO	g2
1611	2335913	16.7871	14.4096	18.8722	DMSO	g2
1612	1092314	12.9792	588.358	737.634	DMSO	g1
1613	2155252	149.727	84.5626	196.687	DMSO	s5
1614	2161027	232.881	75.3639	223.057	DMSO	s5
1615	2180911	180.365	79.1571	205.995	DMSO	s5
1616	1824332	167.543	252.702	444.869	DMSO	s4
1617	2322531	14.8044	13.4226	17.7158	DMSO	g2
1618	832318	8.69961	24.5227	42.1668	DMSO	g1
1619	1636284	115.534	242.973	441.983	DMSO	s3
1620	1120271	13.5488	481.435	746.605	DMSO	g1
1621	2492080	17.0525	11.6718	20.3362	DMSO	g2
1622	1231525	158.22	662.255	1021.33	DMSO	s2
1623	1154756	27.8976	641.094	1038.02	DMSO	g1
1624	1119210	16.8966	100.476	121.925	DMSO	g1
1625	2351504	16.5217	12.7744	18.2958	DMSO	g2
1626	2066715	138.862	125.515	247.634	DMSO	s5
1627	1131668	19.5733	912.556	1051.49	DMSO	g1
1628	1660379	141.001	287.788	551.048	DMSO	s3
1629	1078337	18.1992	443.237	688.583	DMSO	g1
1630	2235877	151.16	32.0901	98.9049	DMSO	s5
1631	1062348	13.7977	439.073	667.831	DMSO	g1
1632	1263884	203.308	427.166	721.537	DMSO	s2
1633	2453256	21.3313	15.9472	26.6213	DMSO	g2
1634	1167033	156.943	628.534	951.359	DMSO	s2
1635	1108021	17.0711	268.374	244.615	DMSO	g1
1636	2029895	119.218	156.665	264.804	DMSO	s6
1637	2137772	152.315	96.6293	215.391	DMSO	s5
1638	1188001	143.422	529.76	803.559	DMSO	s2
1639	1135286	148.364	610.335	869.33	DMSO	s2
1640	1381033	165.976	325.695	520.626	DMSO	s2
1641	1528056	183.554	228.075	398.072	DMSO	s3
1642	1219127	175.649	525.718	793.185	DMSO	s2
1643	2066734	135.004	143.331	276.509	DMSO	s5
1644	1554083	157.738	255.422	436.339	DMSO	s3
1645	1648114	182.604	256.725	401.99	DMSO	s3
1646	1835293	159.838	198.078	336.694	DMSO	s4
1647	1245276	162.256	515.385	885.826	DMSO	s2
1648	1328417	168.738	351.971	571.229	DMSO	s2
1649	2229462	165.494	55.5497	144.17	DMSO	s5
1650	2216855	21.9468	24.6107	34.8598	DMSO	g2
1651	1210956	50.2959	603.067	897.156	DMSO	s1
1652	1241632	161.26	408.218	711.193	DMSO	s2
1653	2102256	195.29	179.854	371.88	DMSO	s5
1654	2461348	18.4237	14.4172	21.8645	DMSO	g2
1655	2070546	191.177	217.251	430.531	DMSO	s5
1656	1179946	39.0083	824.696	1215.1	DMSO	s1
1657	1749317	117.151	239.425	457.558	DMSO	s4
1658	1091138	98.6587	406.248	654.727	DMSO	s1
1659	1023679	30.031	629.35	914.599	DMSO	s1
1660	1845623	196.188	133.836	282.418	DMSO	s4
1661	1714769	197.12	306.865	512.331	DMSO	s4
1662	2327146	16.5328	14.0758	20.3981	DMSO	g2
1663	2658401	170.436	410.811	699.478	DMSO	s5
1664	2210353	63.6013	18.1908	44.2743	DMSO	s6
1665	1772601	135.45	123.193	256.485	DMSO	s4
1666	1158267	15.6229	112.976	123.251	DMSO	g1
1667	2202482	14.5968	13.5177	22.9166	DMSO	g2
1668	1.03825e+06	13.1415	416.907	591.948	DMSO	g1
1669	1105522	15.7535	875.515	1104.83	DMSO	g1
1670	2307317	46.6085	23.1233	38.2553	DMSO	s6
1671	1.68247e+06	139.524	265.806	421.308	DMSO	s3
1672	1049236	13.2209	393.48	528.655	DMSO	g1
1673	2223827	83.6846	18.6143	72.115	DMSO	s6
1674	1572788	150.481	343.875	575.308	DMSO	s3
1675	1.10988e+06	12.159	224.026	300.237	DMSO	g1
1676	1120257	11.2653	926.913	1151	DMSO	g1
1677	2172525	61.0478	46.4087	52.9461	DMSO	s6
1678	1048592	5.49366	284.297	333.413	DMSO	g1
1679	1584712	163.574	207.015	391.248	DMSO	s3
1680	2433029	15.3046	30.8142	30.3147	DMSO	g2
1681	1393594	148.881	498.956	762.193	DMSO	s2
1682	1761301	132.435	217.954	336.114	DMSO	s4
1683	1151307	21.2048	828.173	1077.33	DMSO	g1
1684	1686428	165.014	144.761	293.399	DMSO	s3
1685	1935037	172.639	84.9253	256.823	DMSO	s4
1686	2323845	11.7744	11.7208	12.5996	DMSO	g2
1687	1069922	33.6011	494.976	720.923	DMSO	s1
1688	1136591	15.8821	489.437	781.691	DMSO	g1
1689	1.91555e+06	170.432	183.969	387.398	DMSO	s4
1690	1110670	9.48015	450.629	242.208	DMSO	g1
1691	1074975	15.2177	496.929	284.037	DMSO	g1
1692	2059330	190.298	107.003	231.542	DMSO	s5
1693	1925873	165.614	171.564	361.297	DMSO	s4
1694	898399	10.3923	135.48	227.176	DMSO	g1
1695	975390	11.9982	165.137	261.672	DMSO	g1
1696	1991743	142.585	131.05	251.603	DMSO	s4
1697	1303583	265.087	492.728	891.233	DMSO	s2
1698	2364571	16.7437	13.063	18.3987	DMSO	g2
1699	1987479	136.648	141.933	264.457	DMSO	s4
1700	2149006	95.9018	28.9136	81.6033	DMSO	s6
1701	1071920	14.1593	546.965	793.485	DMSO	g1
1702	2367423	16.3643	12.8417	20.9685	DMSO	g2
1703	2465920	15.7855	13.6203	20.69	DMSO	g2
1704	1026732	13.801	517.578	736.413	DMSO	g1
1705	1160015	14.5413	353.631	564.8	DMSO	g1
1706	1402836	147.505	316.691	592.741	DMSO	s2
1707	1474556	176.074	213.21	419.308	DMSO	s3
1708	1427292	191.893	244.559	467.972	DMSO	s3
1709	1.36882e+06	102.042	271.721	473.907	DMSO	s2
1710	1124770	11.5512	114.929	172.921	DMSO	g1
1711	1093164	13.2525	345.046	521.431	DMSO	g1
1712	1344367	120.73	292.316	519.446	DMSO	s2
1713	1122500	11.6004	388.426	619.602	DMSO	g1
1714	2240718	29.6701	14.7734	29.7614	DMSO	s6
1715	1088018	67.6071	619.372	841.038	DMSO	s1
1716	2217994	16.8737	17.3087	26.15	DMSO	g2
1717	1041981	57.1854	335.897	545.23	DMSO	s1
1718	1196672	18.0517	162.997	238.874	DMSO	g1
1719	1020103	20.8149	465.209	737.415	DMSO	g1
1720	1.68108e+06	140.732	332.479	581.159	DMSO	s3
1721	1081518	12.2315	316.115	497.859	DMSO	g1
1722	1124205	131.879	526.196	783.191	DMSO	s2
1723	2049295	135.199	199.563	372.478	DMSO	s5
1724	1.16281e+06	133.414	539.813	806.372	DMSO	s2
1725	2053593	150.007	188.548	371.209	DMSO	s5
1726	1054749	52.1742	756.288	1072.03	DMSO	s1
1727	1.56589e+06	196.998	426.212	717.799	DMSO	s3
1728	2135136	123.735	37.8457	101.385	DMSO	s5
1729	2384985	178.137	51.5451	144.782	DMSO	s5
1730	1893377	120.982	205.345	360.908	DMSO	s4
1731	1134860	116.537	808.055	1175.99	DMSO	s2
1732	1648180	179.255	444.858	728.016	DMSO	s3
1733	2325407	15.0285	15.0077	23.2784	DMSO	g2
1734	1050320	41.9752	767.053	1117.65	DMSO	s1
1735	2475006	18.3536	14.006	22.8811	DMSO	g2
1736	1473065	151.971	424.432	692.604	DMSO	s3
1737	1163557	150.331	591.246	937.728	DMSO	s2
1738	2265650	14.7853	12.7683	22.6913	DMSO	g2
1739	2182305	16.7194	12.8237	21.4171	DMSO	g2
1740	2452686	22.4198	17.3199	24.6294	DMSO	g2
1741	1134973	10.8768	253.729	381.785	DMSO	g1
1742	1101143	74.0523	789.273	1142.69	DMSO	s1
1743	1110567	13.6373	673.764	1006.98	DMSO	g1
1744	1136990	18.0161	739.85	1089.51	DMSO	g1
1745	1192590	15.9132	803.859	1142.42	DMSO	g1
1746	1747190	195.261	377.074	608.801	DMSO	s4
1747	2195529	26.5001	14.9063	25.3385	DMSO	g2
1748	1061890	12.4646	699.549	982.343	DMSO	g1
1749	2316689	15.2491	13.5053	21.6657	DMSO	g2
1750	1172744	13.9367	386.385	543.379	DMSO	g1
1751	1071511	16.4481	281.574	374.223	DMSO	g1
1752	2347207	16.9293	14.3493	20.8736	DMSO	g2
1753	1107666	15.3652	574.511	907.839	DMSO	g1
1754	1549936	238.494	344.935	658.946	DMSO	s3
1755	1159528	159.946	548.126	870.247	DMSO	s2
1756	1617834	155.136	323.556	555.297	DMSO	s3
1757	1136018	143.659	615.197	806.001	DMSO	s2
1758	1219616	169.449	532.277	811.109	DMSO	s2
1759	1439032	196.479	266.059	613.999	DMSO	s3
1760	1627877	259.286	172.645	480.395	DMSO	s3
1761	998782	87.1702	748.741	750.802	DMSO	s1
1762	906447	126.337	1244.66	741.334	DMSO	s2
1763	1695313	198.688	305.365	516.7	DMSO	s4
1764	1197114	166.204	508.687	786.028	DMSO	s2
1765	1409797	138.667	338.669	598.549	DMSO	s2
1766	2193733	168.044	144.797	23.7473	DMSO	s5
1767	1184637	17.5027	782.612	1044.7	DMSO	g1
1768	1102399	15.7036	545.4	717.937	DMSO	g1
1769	1381303	181.894	544.747	896.676	DMSO	s2
1770	1094166	16.2703	646.951	845.779	DMSO	g1
1771	2560176	22.8261	18.9888	29.1321	DMSO	g2
1772	1351262	160.741	283.723	490.609	DMSO	s2
1773	2485944	50.7625	17.5092	37.7555	DMSO	s6
1774	1153056	21.7773	370.701	347.15	DMSO	g1
1775	991067	11.1665	160.471	248.049	DMSO	g1
1776	2462206	107.979	28.1839	80.2329	DMSO	s6
1777	1005899	10.3603	174.691	268.037	DMSO	g1
1778	1183837	14.4944	312.704	448.783	DMSO	g1
1779	791337	13.0921	69.7806	98.7522	DMSO	g1
1780	2234572	55.0135	19.9122	40.2351	DMSO	s6
1781	1245846	13.4118	153.179	212.951	DMSO	g1
1782	1235297	139.68	497.083	707.556	DMSO	s2
1783	1.34661e+06	166.185	396.017	696.522	DMSO	s2
1784	2475811	16.5441	13.8614	24.8787	DMSO	g2
1785	1.43853e+06	124.463	427.329	657.621	DMSO	s3
1786	1105750	10.3265	126.092	203.406	DMSO	g1
1787	2188780	22.1804	18.7887	33.0167	DMSO	g2
1788	1113410	10.9267	125.588	210.284	DMSO	g1
1789	1267817	169.886	447.128	704.982	DMSO	s2
1790	1485876	180.061	283.779	560.302	DMSO	s3
1791	1410723	14.1144	91.6564	92.9006	DMSO	g1
1792	2399905	19.8965	18.3558	27.3278	DMSO	g2
1793	1888307	135.219	141.003	274.132	DMSO	s4
1794	1.26127e+06	164.686	409.132	638.775	DMSO	s2
1795	2394182	17.0006	15.8451	23.8144	DMSO	g2
1796	2499518	15.7947	13.8251	21.6218	DMSO	g2
1797	1056914	14.2133	422.401	654.081	DMSO	g1
1798	1.76895e+06	132.586	252.57	464.531	DMSO	s4
1799	2282798	154.023	76.5481	180.46	DMSO	s5
1800	1350730	137.61	468.839	768.681	DMSO	s2
1801	1.71287e+06	178.495	265.376	526.923	DMSO	s4
1802	1.21394e+06	68.2938	406.724	616.1	DMSO	s1
1803	1634549	108.836	322.462	522.465	DMSO	s3
1804	1556530	158.629	263.166	494.613	DMSO	s3
1805	1.89324e+06	173.58	299.441	513.839	DMSO	s4
1806	1913195	122.537	140.405	287.282	DMSO	s4
1807	1106537	11.9928	356.566	536.506	DMSO	g1
1808	1208136	19.5589	413.457	592.583	DMSO	g1
1809	1202935	10.271	127.577	182.536	DMSO	g1
1810	1.15732e+06	9.60935	150.025	196.903	DMSO	g1
1811	1.54772e+06	146.813	297.783	534.164	DMSO	s3
1812	2329038	303.504	64.2261	194.357	DMSO	s5
1813	1250707	103.034	587.042	914.419	DMSO	s2
1814	1629331	145.347	325.501	585.208	DMSO	s3
1815	2094353	157.718	274.273	483.251	DMSO	s5
1816	1432472	175.922	502.671	786.145	DMSO	s3
1817	2485585	44.1054	16.7593	34.5846	DMSO	s6
1818	1222742	172.269	626.394	962.851	DMSO	s2
1819	1024207	11.2688	359.209	562.125	DMSO	g1
1820	1827360	124.354	307.909	490.705	DMSO	s4
1821	1496037	193.444	411.35	646.938	DMSO	s3
1822	1166673	104.188	762.489	1166.78	DMSO	s2
1823	1002853	10.8232	354.64	555.688	DMSO	g1
1824	1056247	15.4746	260.553	327.924	DMSO	g1
1825	1418151	123.441	270.835	484.802	DMSO	s2
1826	1073839	15.4895	258.791	332.583	DMSO	g1
1827	1304111	158.748	420.663	699.097	DMSO	s2
1828	2543558	125.134	424.573	650.48	DMSO	s5
1829	1084511	13.4776	546.426	748.255	DMSO	g1
1830	1.42606e+06	107.366	313.718	519.27	DMSO	s3
1831	1216606	155.509	685.482	1074.52	DMSO	s2
1832	1.04336e+06	14.2416	269.455	412.976	DMSO	g1
1833	1099412	129.309	532.268	783.774	DMSO	s2
1834	1062323	14.1587	96.7634	147.215	DMSO	g1
1835	1086686	38.4027	919.11	1327.64	DMSO	s1
1836	882837	12.115	224.563	351.862	DMSO	g1
1837	1058761	29.2086	721.252	993.004	DMSO	s1
1838	1028638	12.9419	664.498	924.829	DMSO	g1
1839	2188936	16.9615	13.758	21.9328	DMSO	g2
1840	1123528	89.6829	786.927	1173.26	DMSO	s1
1841	1801019	130.464	182.749	348.557	DMSO	s4
1842	1368524	135.319	348.841	607.136	DMSO	s2
1843	993140	12.4881	292.286	431.184	DMSO	g1
1844	1280702	174.632	519.572	820.602	DMSO	s2
1845	973338	11.3002	317.378	462.203	DMSO	g1
1846	2139043	21.1132	211.829	176.811	DMSO	g2
1847	1203708	108.635	639.539	934.674	DMSO	s2
1848	1141516	112.086	502.528	811.065	DMSO	s2
1849	1104063	118.092	550.952	895.065	DMSO	s2
1850	1032531	37.2724	769.723	1148.81	DMSO	s1
1851	1118577	123.665	615.447	905.965	DMSO	s2
1852	1017716	9.98903	319.991	446.816	DMSO	g1
1853	992316	7.18925	120.931	188.036	DMSO	g1
1854	1105577	151.204	572.972	953.489	DMSO	s2
1855	937165	9.25679	270.99	420.356	DMSO	g1
1856	1208805	125.586	505.823	793.774	DMSO	s2
1857	1233720	161.237	519.341	824.703	DMSO	s2
1858	1117064	8.38639	63.4922	92.5811	DMSO	g1
1859	1094939	12.4729	413.558	612.76	DMSO	g1
1860	1053682	8.20439	54.734	82.9179	DMSO	g1
1861	2203170	154.136	36.9249	119.054	DMSO	s5
1862	1172966	10.3195	349.017	522.37	DMSO	g1
1863	2281329	15.3401	14.5527	24.0086	DMSO	g2
1864	1158518	26.9469	653.18	867.579	DMSO	g1
1865	1166848	22.0947	558.871	755.557	DMSO	g1
1866	1954093	149.159	160.211	323.203	DMSO	s4
1867	1204643	163.311	405.169	718.966	DMSO	s2
1868	2384671	13.0309	13.5428	20.4131	DMSO	g2
1869	1083192	10.9797	495.793	725.119	DMSO	g1
1870	2324048	13.9781	12.9714	18.5239	DMSO	g2
1871	1095246	12.1838	508.759	731.759	DMSO	g1
1872	1552114	166.371	384.267	622.779	DMSO	s3
1873	2209233	228.652	121.504	265.805	DMSO	s5
1874	1418722	143.213	387.722	668.384	DMSO	s2
1875	1121052	11.9378	211.739	335.583	DMSO	g1
1876	1.50051e+06	193.583	405.557	732.179	DMSO	s3
1877	1462397	210.067	326.694	615.606	DMSO	s3
1878	1122584	13.2305	241.02	386.659	DMSO	g1
1879	1121970	13.8065	246.892	377.371	DMSO	g1
1880	1107867	15.1238	220.967	327.368	DMSO	g1
1881	2062843	172.094	119.565	229.475	DMSO	s5
1882	1088911	20.3062	514.272	809.129	DMSO	g1
1883	1109357	35.4246	447.906	731.673	DMSO	s1
1884	1076767	12.2076	296.361	422.983	DMSO	g1
1885	1558863	194.782	428.828	720.365	DMSO	s3
1886	980482	16.9487	76.4433	121.748	DMSO	g1
1887	1023280	9.99362	294.932	414.196	DMSO	g1
1888	2606416	10.9058	353.007	509.404	DMSO	g2
1889	999977	9.89271	21.9338	33.6335	DMSO	g1
1890	2013834	225.244	197.534	400.634	DMSO	s5
1891	1.0351e+06	10.4134	23.6893	35.6826	DMSO	g1
1892	2148143	130.371	124.753	247.071	DMSO	s5
1893	2479757	57.4456	19.0881	38.4374	DMSO	s6
1894	2284497	15.3046	12.5773	19.6128	DMSO	g2
1895	1339375	209.855	344.02	596.825	DMSO	s2
1896	1369122	146.74	297.934	497.997	DMSO	s2
1897	1222812	12.5482	243.094	357.743	DMSO	g1
1898	1568037	126.428	402.048	627.398	DMSO	s3
1899	2197412	152.892	53.1584	138.582	DMSO	s5
1900	1505590	134.69	327.148	559.996	DMSO	s3
1901	2233896	34.9913	14.5379	28.0284	DMSO	s6
1902	1254498	42.4402	639.38	830.28	DMSO	s1
1903	1.58816e+06	126.643	283.947	495.272	DMSO	s3
1904	1252912	11.9713	347.629	483.398	DMSO	g1
1905	2249412	17.4767	15.6081	25.7537	DMSO	g2
1906	1687713	153.276	201.793	374.572	DMSO	s3
1907	2160026	248.444	77.4846	233.186	DMSO	s5
1908	2023095	108.94	71.4182	155.573	DMSO	s6
1909	1160990	11.3526	358.347	512.308	DMSO	g1
1910	2038753	132.191	46.1271	128.333	DMSO	s5
1911	2197718	98.141	31.7101	77.7308	DMSO	s6
1912	1186571	10.9533	370.923	540.818	DMSO	g1
1913	2135244	140.656	124.568	242.886	DMSO	s5
1914	2422515	15.3279	12.36	21.5271	DMSO	g2
1915	2219111	17.2893	13.9339	25.3077	DMSO	g2
1916	2349540	16.4739	14.0607	25.3539	DMSO	g2
1917	2052550	134.964	209.589	508.432	DMSO	s5
1918	2505078	17.3915	14.163	22.1239	DMSO	g2
1919	1728458	164.688	390.339	663.268	DMSO	s4
1920	2010951	168.743	122.437	269.129	DMSO	s5
1921	1862900	134.576	116.441	239.001	DMSO	s4
1922	2320134	37.2856	13.7364	34.4774	DMSO	s6
1923	2297101	246.352	33.315	153.246	DMSO	s5
1924	1.01922e+06	13.2227	155.442	232.982	DMSO	g1
1925	2073869	174.585	185.793	403.594	DMSO	s5
1926	1293519	118.274	726.731	1108.85	DMSO	s2
1927	2264254	19.2729	13.774	24.17	DMSO	g2
1928	1236872	66.0991	750.306	1099.65	DMSO	s1
1929	1367499	182	409.657	684.262	DMSO	s2
1930	1317549	180.347	470.354	758.631	DMSO	s2
1931	2024029	175.539	134.038	295.085	DMSO	s5
1932	1252602	93.9427	696.144	989.577	DMSO	s1
1933	1214781	31.6778	751.703	1051.19	DMSO	s1
1934	2512967	14.5618	13.9127	20.1365	DMSO	g2
1935	1234528	61.1456	847.62	1209.65	DMSO	s1
1936	1191828	14.02	703.81	985.967	DMSO	g1
1937	1201438	184.455	756.211	1116.39	DMSO	s2
1938	1192401	76.2097	858.484	1251.34	DMSO	s1
1939	1080535	15.3217	570.773	801.89	DMSO	g1
1940	1163272	18.9463	775.201	1101.94	DMSO	g1
1941	1135986	15.9349	474.01	657.732	DMSO	g1
1942	1325042	130.423	548.913	850.855	DMSO	s2
1943	1799082	210.647	173.53	318.661	DMSO	s4
1944	2345767	129.763	67.0134	156.129	DMSO	s5
1945	1736505	166.576	260.789	411.701	DMSO	s4
1946	1046350	44.8666	444.776	659.851	DMSO	s1
1947	1069456	10.7822	49.2477	74.3064	DMSO	g1
1948	1760378	128.943	87.7808	192.847	DMSO	s4
1949	1.04059e+06	11.4983	391.168	553.278	DMSO	g1
1950	1084632	11.4529	331.387	486.774	DMSO	g1
1951	2206771	133.413	56.4058	133.363	DMSO	s5
1952	1080125	9.99269	201.551	256.172	DMSO	g1
1953	2358973	13.4875	12.335	18.8634	DMSO	g2
1954	1084671	14.5164	540.541	393.211	DMSO	g1
1955	1132237	9.72553	253.813	309.279	DMSO	g1
1956	2502643	14.5373	12.552	21.4677	DMSO	g2
1957	1430513	176.865	348.585	581.386	DMSO	s3
1958	1950824	153.178	225.248	366.116	DMSO	s4
1959	2356709	102.576	19.914	72.2879	DMSO	s6
1960	1151289	11.2666	280.567	385.505	DMSO	g1
1961	1288166	164.583	501.319	857.848	DMSO	s2
1962	2639535	123.632	44.0793	99.1361	DMSO	s5
1963	1147238	10.9409	448.163	632.725	DMSO	g1
1964	2259427	113.864	38.1907	106.171	DMSO	s6
1965	1171026	15.3709	15.5859	29.7871	DMSO	g1
1966	2360479	120.351	50.7942	114.778	DMSO	s6
1967	1550876	152.8	337.176	605.69	DMSO	s3
1968	1.29972e+06	141.152	550.397	922.388	DMSO	s2
1969	2269957	121.882	112.351	213.266	DMSO	s5
1970	1.29751e+06	174.409	545.228	892.068	DMSO	s2
1971	1209696	12.7368	561.044	795.72	DMSO	g1
1972	1170255	11.9886	600.122	860.206	DMSO	g1
1973	2206517	196.1	102.781	243.668	DMSO	s5
1974	1217862	11.895	513.933	712.661	DMSO	g1
1975	1219513	72.8361	802.652	1209.42	DMSO	s1
1976	1184408	13.3402	798.338	1088.86	DMSO	g1
1977	2097497	173.148	80.0794	201.38	DMSO	s5
1978	2397389	178.976	57.1464	148.186	DMSO	s5
1979	1114545	16.226	568.809	784.31	DMSO	g1
1980	2103124	173.879	120.442	237.414	DMSO	s5
1981	1238064	14.5993	262.456	390.422	DMSO	g1
1982	1666875	132.688	269.527	459.506	DMSO	s3
1983	1128434	18.8546	528.604	746.521	DMSO	g1
1984	2276462	141.673	80.3686	165.66	DMSO	s5
1985	1070669	11.9346	268.368	401.816	DMSO	g1
1986	2435184	16.275	12.0518	19.74	DMSO	g2
1987	2256408	11.6269	12.42	22.8527	DMSO	g2
1988	1082684	13.5106	471.794	685.377	DMSO	g1
1989	1116228	10.8028	231.883	335.92	DMSO	g1
1990	2232567	12.3512	171.233	257.16	DMSO	g2
1991	1192033	12.6025	268.505	402.955	DMSO	g1
1992	2245825	13.412	11.1086	18.703	DMSO	g2
1993	2085914	153.915	71.7426	167.769	DMSO	s5
1994	1114565	10.8408	37.8043	61.3143	DMSO	g1
1995	1417981	151.064	427.867	684.761	DMSO	s2
1996	2231350	152.425	147.069	304.142	DMSO	s5
1997	2065620	130.952	57.1335	140.444	DMSO	s5
1998	1108036	9.31157	37.2052	56.1175	DMSO	g1
1999	1120373	11.3641	269.52	394.365	DMSO	g1
[truncated: 18,096 more rows]

## Sheet: 3b
		median of mean intensity of chromatin bound MCM7 #1 (%)		median of mean intensity of chromatin bound MCM4-Halo (%)
		DMSO	ATRi	DMSO	ATRi
S phase stage	S1	100	90.6009	100	108.609
	S2	80.1233	68.567	84.989	102.759
	S3	53.775	42.0647	60.7064	76.8212
	S4	32.6656	21.8798	39.1832	54.1943
	S5	13.2512	7.70416	19.9779	34.2163
	S6	2.46533	0.770416	5.40839	9.16115

## Sheet: 3c
	Pearson correlation coefficient
	CDC45-GFP
	DMSO		ATRi
	MCM4-Halo	MCM7 #1	MCM4-Halo	MCM7 #1
1	0.508	0.239	0.764	0.233
2	0.532	0.313	0.768	0.144
3	0.576	0.175	0.859	0.128
4	0.471	0.266	0.774	0.172
5	0.539	0.301	0.762	0.21
6	0.498	0.278	0.781	0.218
7	0.47	0.256	0.831	-0.035
8	0.48	0.212	0.741	0.048
9	0.535	0.234	0.819	0.003
10	0.515	0.27	0.752	0.076
11	0.535	0.208	0.751	0.22
12	0.536	0.247	0.784	0.118
13	0.523	0.263	0.768	0.194
14	0.582	0.235	0.785	0.177
15	0.414	0.254	0.747	0.122
16	0.545	0.223	0.767	0.007
17	0.493	0.29	0.742	0.044
18	0.507	0.275	0.801	0.141
19	0.523	0.24	0.779	0.242
20	0.497	0.249	0.74	0.212

## Sheet: 3d
	Pearson correlation coefficient
	CDC45-GFP
	DMSO		ATRi
	MCM4-Halo	MCM4 #1	MCM4-Halo	MCM4 #1
1	0.498	0.235	0.823	0.085
2	0.569	0.318	0.761	0.044
3	0.519	0.219	0.814	0.126
4	0.422	0.156	0.781	0.12
5	0.406	0.195	0.696	0.178
6	0.424	0.268	0.781	0.102
7	0.399	0.211	0.795	0.154
8	0.498	0.212	0.81	0.141
9	0.461	0.272	0.78	0.073
10	0.409	0.197	0.817	0.177
11	0.409	0.205	0.727	0.058
12	0.446	0.176	0.778	0.198
13	0.555	0.274	0.84	0.085
14	0.557	0.214	0.767	0.071
15	0.52	0.257	0.727	0.028
16	0.487	0.137	0.828	0.078
17	0.475	0.2	0.832	0.126
18	0.495	0.28	0.787	0.161
19	0.49	0.237	0.829	0.113
20	0.372	0.182	0.798	0.089

## Sheet: 3f
	Pearson correlation coefficient								Pearson correlation coefficient								Pearson correlation coefficient
	MCM4-Halo and MCM7 #1 antibody co-localization								CDC45-GFP and MCM4-Halo co-localization								CDC45-GFP and MCM7 #1 antibody co-localization
	S phase stage								S phase stage								S phase stage
	S1	S2	S3	S4	S5	S6			S1	S2	S3	S4	S5	S6			S1	S2	S3	S4	S5	S6
1	0.66	0.594	0.577	0.537	0.558	0.256		1	0.405	0.494	0.426	0.421	0.602	0.789		1	0.278	0.299	0.296	0.234	0.299	0.213
2	0.727	0.651	0.671	0.667	0.53	0.162		2	0.415	0.475	0.406	0.382	0.583	0.714		2	0.287	0.309	0.288	0.268	0.279	0.067
3	0.824	0.711	0.595	0.668	0.496	-0.027		3	0.433	0.453	0.444	0.401	0.552	0.806		3	0.368	0.348	0.276	0.287	0.298	0.023
4	0.77	0.662	0.718	0.628	0.614	0.305		4	0.437	0.465	0.369	0.399	0.547	0.717		4	0.34	0.257	0.249	0.255	0.253	0.17
5	0.701	0.659	0.703	0.619	0.56	0.289		5	0.424	0.412	0.407	0.458	0.553	0.803		5	0.319	0.232	0.263	0.259	0.235	0.188
6	0.67	0.64	0.743	0.627	0.451	0.126		6	0.478	0.421	0.412	0.431	0.541	0.821		6	0.278	0.251	0.309	0.292	0.235	0.119
7	0.642	0.659	0.676	0.625	0.486	0.287		7	0.478	0.441	0.439	0.433	0.574	0.793		7	0.262	0.253	0.262	0.304	0.229	0.128
8	0.732	0.691	0.747	0.617	0.382	0.098		8	0.421	0.417	0.422	0.432	0.65	0.735		8	0.225	0.276	0.359	0.307	0.293	0.064
9	0.793	0.609	0.669	0.596	0.543	0.084		9	0.366	0.504	0.433	0.412	0.624	0.725		9	0.271	0.284	0.274	0.271	0.219	0.063
10	0.802	0.788	0.634	0.621	0.525	0.112		10	0.389	0.452	0.449	0.482	0.6	0.837		10	0.245	0.341	0.287	0.311	0.255	0.098
