# Supplementary material for: Solving the MCM paradox by visualizing the scaffold of CMG helicase at active replisomes
Source: Nat Commun. 2022 Oct 14;13:6090. doi: 10.1038/s41467-022-33887-5 (PMC9568601; doi:10.1038/s41467-022-33887-5)
Supplement: Supplementary file 4 — Source Data [file 41467_2022_33887_MOESM4_ESM.zip › Polasek-Sedlackova et al_SOURCE DATA_final revision/Source data_Figure 4.xlsx]

## Sheet: 4b
	Pearson correlation coefficient
	CDC45-GFP and MCM7 #1 co-localization
	siCTRL	siTIMELESS
1	0.281	0.534
2	0.329	0.493
3	0.082	0.516
4	0.187	0.418
5	0.308	0.452
6	0.28	0.466
7	0.146	0.491
8	0.25	0.401
9	0.228	0.345
10	0.251	0.405
11	0.127	0.486
12	0.233	0.392
13	0.146	0.488
14	0.174	0.53
15	0.091	0.389
16	0.1	0.435
17	0.126	0.474
18	0.184	0.465
19	0.205	0.484
20	0.185	0.487

## Sheet: 4c
	Pearson correlation coefficient
	CDC45-GFP and MCM4 #1 co-localization
	siCTRL	siTIMELESS
1	0.223	0.275
2	0.169	0.318
3	0.123	0.3
4	0.144	0.292
5	0.126	0.359
6	0.076	0.295
7	0.155	0.325
8	0.2	0.283
9	0.167	0.295
10	0.157	0.317
11	0.076	0.347
12	0.231	0.306
13	0.157	0.299
14	0.094	0.29
15	0.147	0.362
16	0.129	0.36
17	0.077	0.35
18	0.146	0.418
19	0.096	0.343
20	0.235	0.381

## Sheet: 4d
	Pearson correlation coefficient
	CDC45-GFP and MCM5 #1 co-localization
	siCTRL	siTIMELESS
1	0.203	0.183
2	0.278	0.27
3	0.254	0.204
4	0.259	0.354
5	0.244	0.287
6	0.279	0.311
7	0.228	0.346
8	0.224	0.385
9	0.288	0.38
10	0.33	0.237
11	0.314	0.343
12	0.226	0.255
13	0.293	0.305
14	0.241	0.363
15	0.205	0.274
16	0.267	0.324
17	0.388	0.35
18	0.265	0.272
19	0.232	0.344
20	0.256	0.449

## Sheet: 4e
	Pearson correlation coefficient
	CDC45-GFP and MCM4-Halo co-localization
	siCTRL	siTIMELESS
1	0.727	0.796
2	0.842	0.893
3	0.831	0.803
4	0.862	0.745
5	0.846	0.85
6	0.845	0.822
7	0.757	0.843
8	0.77	0.824
9	0.729	0.81
10	0.849	0.799
11	0.835	0.85
12	0.839	0.818
13	0.773	0.791
14	0.767	0.825
15	0.82	0.833
16	0.806	0.816
17	0.81	0.807
18	0.803	0.823
19	0.812	0.762
20	0.789	0.839
