# Supplementary material for: Solving the MCM paradox by visualizing the scaffold of CMG helicase at active replisomes
Source: Nat Commun. 2022 Oct 14;13:6090. doi: 10.1038/s41467-022-33887-5 (PMC9568601; doi:10.1038/s41467-022-33887-5)
Supplement: Supplementary file 4 — Source Data [file 41467_2022_33887_MOESM4_ESM.zip › Polasek-Sedlackova et al_SOURCE DATA_final revision/Source data_Supplementary Figure 1.xlsx]

## Sheet: Supplementary Figure 1b
	Total Intensity DAPI	Mean Intensity A488 - CDC45- GFP	Mean Intensity A647 - EdU	cell cycle
1	2159086	351.139	621.909	S		Acquisition settings:
2	1828640	566.082	829.818	S		Excitation Filter	Emission Filter	Intensity (%)	Exposure time (ms)	Objective
3	2576640	94.7587	102.384	G2		DAPI 377/50	DAPI 440	100	11	UPLSAPO 20x
4	2567933	99.4276	108.147	G2		FITC 485/20	FITC 525	100	500	UPLSAPO 20x
5	2387025	108.26	131.1	G2		Cy5 650/13	Cy5 684	100	200	UPLSAPO 20x
6	2152791	301.536	349.637	S
7	2103305	379.56	577.562	S
8	1866463	396.688	680.426	S
9	2021659	315.09	455.78	S
10	2346504	364.797	495.276	S
11	2405047	72.9137	77.241	G2
12	2008575	343.891	513.368	S
13	1156895	106.988	67.1248	G1
14	1178555	271.145	200.529	S
15	2552255	79.7991	94.3167	G2
16	2504769	74.848	85.6882	G2
17	1254601	172.6	112.085	S
18	2551787	212.533	286.337	S
19	2513826	69.1748	84.4986	G2
20	2291369	91.5938	114.114	G2
21	2119034	324.469	467.311	S
22	1917835	340.181	597.523	S
23	1.67052e+06	639.53	1015.9	S
24	1397844	634.609	804.956	S
25	2069822	277.491	446.835	S
26	1258492	97.0276	66.1273	G1
27	1267402	390.539	377.87	S
28	1101735	85.0989	102.115	G1
29	1196562	323.591	286.784	S
30	1677995	533.232	998.443	S
31	1155240	80.4856	94.7737	G1
32	1275054	269.385	262.431	S
33	1138744	157.183	134.544	G1
34	1184028	264.765	221.139	S
35	2448100	68.0383	93.6269	G2
36	1312647	424.43	424.12	S
37	1214598	194.771	169.581	S
38	1310847	487.737	500.432	S
39	2502831	137.272	184.362	G2
40	2563419	68.8215	74.6085	G2
41	1.64274e+06	760.747	1225.45	S
42	2568248	82.968	94.2018	G2
43	1260771	107.384	68.0425	G1
44	1308009	653.704	661.797	S
45	2638158	69.6305	80.1669	G2
46	1256348	49.5262	43.6262	G1
47	1316405	549.892	803.439	S
48	2414241	71.071	80.6783	G2
49	1240212	180.086	106.292	S
50	1249955	45.898	36.4017	G1
51	1473384	652.319	711.347	S
52	2385736	384.84	359.532	S
53	2285482	505.002	712.932	S
54	2082434	483.864	841.715	S
55	1882278	462.115	686.447	S
56	2316063	461.48	517.457	S
57	1074426	52.9401	45.633	G1
58	2085398	547.131	669.138	S
59	1187820	285.465	187.942	S
60	1511737	657.959	750.158	S
61	1841192	571.585	970.063	S
62	1105823	58.3041	48.2103	G1
63	2.00397e+06	637.056	995.962	S
64	2285713	526.453	719.124	S
65	2136267	529.85	702.662	S
66	2521402	85.413	125.823	G2
67	1884862	689.426	1137.56	S
68	2014365	392.652	579.296	S
69	2558789	72.9237	83.6032	G2
70	2600455	76.5557	85.8462	G2
71	2490975	68.5318	90.3479	G2
72	2185256	39.661	35.5483	G2
73	2065377	480.903	854.29	S
74	2360608	400.977	744.677	S
75	1189077	122.329	79.3823	G1
76	1182812	72.6117	52.3126	G1
77	1742611	477.749	825.059	S
78	1784182	490.523	783.425	S
79	1528452	674.668	1075.66	S
80	1202665	460.529	467.615	S
81	1.59442e+06	553.986	1091.59	S
82	1110901	374.31	338.406	S
83	1461145	549.05	979.496	S
84	1148573	60.5519	59.9536	G1
85	1078018	63.1164	70.5783	G1
86	1113020	57.7239	58.5019	G1
87	1096353	286.994	300.725	S
88	1195857	75.8756	83.4827	G1
89	1113519	60.4836	65.1265	G1
90	1066219	75.27	71.9636	G1
91	1138937	65.8046	67.5685	G1
92	1108935	390.041	476.47	S
93	1084627	56.0657	59.4466	G1
94	2454158	75.7819	95.2821	G2
95	2167397	269.785	486.419	S
96	1043916	45.3775	48.1442	G1
97	1073809	172.611	174.021	S
98	1630130	588.932	837.297	S
99	1182030	276.011	220.107	S
100	1233630	214.632	177.573	S
101	1119767	54.7754	47.9857	G1
102	1.03008e+06	45.4125	53.0093	G1
103	1294699	593.355	929.074	S
104	1063584	216.425	225.811	S
105	2217496	60.9511	88.0913	G2
106	2564947	76.7907	95.5942	G2
107	2536478	195.224	279.084	S
108	1186829	211.405	158.034	S
109	1192883	59.8735	54.3271	G1
110	2049804	385.793	630.685	S
111	1152366	115.103	78.737	G1
112	1181236	43.6181	37.1392	G1
113	2552345	65.5142	92.0577	G2
114	2548622	69.4421	99.7652	G2
115	2710036	622.712	983.092	S
116	1185567	56.732	34.8224	G1
117	1234039	650.994	632.976	S
118	2475276	102.754	103.389	G2
119	1145280	49.0599	28.8562	G1
120	2224101	128.761	142.445	G2
121	1182135	602.926	734.537	S
122	1.72007e+06	374.49	594.64	S
123	1493495	537.922	722.857	S
124	2398739	326.234	497.164	S
125	2374928	79.2095	93.8234	G2
126	1197496	395.141	525.163	S
127	1133732	309.873	410.459	S
128	1190311	49.5546	34.285	G1
129	1557572	492.96	987.641	S
130	2225021	51.3416	42.8678	G2
131	1649132	551.772	1175.64	S
132	2614307	226.291	163.641	S
133	1154281	328.382	237.305	S
134	2057695	340.316	573.373	S
135	1112591	351.478	290.112	S
136	1136565	489.499	324.377	S
137	1300027	441.916	595.674	S
138	1353209	608.65	824.158	S
139	1404197	687.48	1357.21	S
140	1120466	101.625	82.5562	G1
141	1706491	510.27	1022.41	S
142	1220741	603.859	734.201	S
143	1516628	705.54	1414.92	S
144	2455282	97.2637	161.619	G2
145	1119822	306.718	214.434	S
146	2463616	400.951	633.968	S
147	2355602	415.994	754.446	S
148	1188144	61.1843	76.4024	G1
149	2436800	65.8907	82.2408	G2
150	1105333	59.6212	68.925	G1
151	1224253	590.868	681.027	S
152	1097912	92.3914	77.6223	G1
153	1214544	243.024	240.593	S
154	2355726	67.9829	92.219	G2
155	1166555	93.6955	59.0274	G1
156	2257893	412.33	159.475	S
157	1209444	68.0063	65.7847	G1
158	2411962	147.63	119.151	G2
159	1148815	218.128	252.033	S
160	1.77229e+06	438.403	808.723	S
161	2489787	274.17	306.683	S
162	2283341	102.998	108.517	G2
163	1177971	263.125	338.687	S
164	1.70599e+06	436.267	826.378	S
165	1372870	672.5	1074.16	S
166	1.36964e+06	516.66	1093.44	S
167	1379924	556.857	1106.67	S
168	1131175	282.826	228.122	S
169	1144600	188.688	165.075	S
170	1043323	87.2455	69.2701	G1
171	1358925	600.256	1109.64	S
172	1048603	102.902	72.7563	G1
173	1167984	74.4332	63.4468	G1
174	1201076	753.574	900.539	S
175	1185979	663.078	822.036	S
176	1157587	57.7554	54.849	G1
177	1602451	651.167	1184.11	S
178	1114518	52.4947	48.2445	G1
179	1439849	813.134	1438.42	S
180	1301655	467.718	412.477	S
181	1149519	137.442	70.2196	G1
182	1289577	780.626	553.844	S
183	1316477	903.809	764.201	S
184	2507467	108.883	85.413	G2
185	1247425	91.4891	79.426	G1
186	1152539	68.6447	83.9839	G1
187	1107364	252.734	193.059	S
188	1253373	99.5475	82.3262	G1
189	1198467	673.391	312.725	S
190	1209970	614.154	300.136	S
191	1185056	58.0538	58.9617	G1
192	2240348	63.7672	76.2302	G2
193	1193685	684.751	418.995	S
194	1057229	36.2424	33.3666	G1
195	1180612	53.0133	56.8363	G1
196	2293158	62.4751	84.0036	G2
197	1.01798e+06	35.5156	32.6	G1
198	1092600	103.548	61.8151	G1
199	1173349	564.628	487.54	S
200	1158135	49.8845	59.6524	G1
201	1127627	60.0809	54.3709	G1
202	1073388	70.7808	50.6795	G1
203	1190900	234.401	155.457	S
204	1454878	277.094	374.91	S
205	1225420	463.392	554.078	S
206	2266770	72.9806	87.5373	G2
207	1139532	56.8826	60.8966	G1
208	1510616	348.816	484.184	S
209	2229977	511.955	813.804	S
210	1154027	201.89	194.683	S
211	2055532	569.085	880.132	S
212	2445509	71.3676	84.2479	G2
213	1327991	527.517	572.252	S
214	1128587	91.0219	65.5984	G1
215	2001279	351.232	578.917	S
216	1667255	424.817	766.905	S
217	1156996	123.802	106.394	G1
218	1982694	527.43	984.862	S
219	1941875	326.556	459.79	S
220	1790065	271.814	389.56	S
221	1176366	74.3876	51.7611	G1
222	1210975	320.761	463.308	S
223	2095633	537.649	1040.55	S
224	2277927	81.9475	81.5864	G2
225	1250031	47.9589	51.2232	G1
226	1572512	516.295	876.135	S
227	1188960	71.6944	51.5232	G1
228	2367031	78.8811	76.3481	G2
229	1231582	66.4425	67.813	G1
230	2396692	83.5857	94.8857	G2
231	1.77438e+06	570.023	1005.72	S
232	1874120	524.668	798.391	S
233	2531256	69.5645	68.4317	G2
234	2477330	90.6215	88.0475	G2
235	1267209	326.026	226.832	S
236	2494746	86.0254	79.6773	G2
237	1345143	532.193	537.126	S
238	1332754	446.568	366.361	S
239	1337518	589.284	483.544	S
240	1336503	114.939	68.2505	G1
241	2410834	492.422	628.442	S
242	2494976	108.586	80.694	G2
243	1192879	125.183	89.3771	G1
244	2343198	481.769	346.392	S
245	2461080	511.416	710.29	S
246	1266297	379.99	391.552	S
247	1329537	391.262	347.93	S
248	1444751	760.892	788.908	S
249	1311103	606.397	788.955	S
250	1297668	319.658	265.258	S
251	1.88813e+06	651.848	1129.96	S
252	1332733	479.628	528.175	S
253	2595882	76.11	74.867	G2
254	1306695	897.707	907.155	S
255	1289516	362.214	299.553	S
256	1252450	693.758	583.122	S
257	1470192	823.406	933.225	S
258	1260586	764.828	604.266	S
259	1554216	779.762	983.227	S
260	1132149	293.293	130.06	S
261	2166346	470.818	546.419	S
262	1116953	131.527	55.4768	G1
263	1129075	62.641	54.7361	G1
264	2380481	89.9689	81.0162	G2
265	1277401	108.412	58.6731	G1
266	1278383	102.875	55.8183	G1
267	1256097	118.59	37.9195	G1
268	1125788	55.0349	47.4638	G1
269	1312226	86.2366	32.9788	G1
270	1265257	86.5198	63.4701	G1
271	2527745	74.4863	43.9045	G2
272	1184651	250.919	228.366	S
273	1209799	287.074	281.215	S
274	1187786	266.259	247.965	S
275	1230487	121.325	60.0999	G1
276	1275448	366.394	210.288	S
277	2420932	82.1039	76.1209	G2
278	2740158	157.979	120.411	G2
279	1217327	244.123	253.126	S
280	1149987	134.852	72.894	G1
281	2664060	71.8936	69.9907	G2
282	2690206	83.6707	80.2116	G2
283	1217705	254.417	210.907	S
284	1298175	47.5416	43.358	G1
285	1814893	698.713	1018.73	S
286	2588162	323.15	468.358	S
287	1.29525e+06	50.3845	45.5724	G1
288	1837246	528.214	738.693	S
289	2657438	116.95	168.908	G2
290	2572156	216.217	410.772	S
291	1281356	145.185	142.956	G1
292	1915359	594.353	991.423	S
293	2671516	113.868	84.3181	G2
294	2676419	85.813	77.6643	G2
295	2668691	76.5804	77.3796	G2
296	1563719	697.127	901.793	S
297	1505804	628.191	864.215	S
298	1261243	64.646	48.8423	G1
299	2146767	287.016	511.167	S
300	1209503	79.7366	61.5823	G1
301	1241589	75.1907	77.017	G1
302	2027245	438.033	827.465	S
303	2130841	555.845	1011.96	S
304	1760561	430.264	833.482	S
305	1141137	326.089	259.387	S
306	1337690	453.284	665.41	S
307	2602073	110.181	100.56	G2
308	1.62268e+06	406.114	828.841	S
309	1.48254e+06	665.187	904.843	S
310	1229448	79.3411	74.239	G1
311	1216507	72.5007	69.6134	G1
312	2490442	340.805	518.961	S
313	1255299	61.4772	64.5783	G1
314	1.66892e+06	401.267	808.883	S
315	1476937	662.31	896.342	S
316	1279551	60.306	63.4352	G1
317	2138572	334.546	528.031	S
318	2076565	524.275	964.783	S
319	1267644	88.0307	83.1925	G1
320	1764767	477.398	838.394	S
321	2082954	364.764	614.98	S
322	2451748	71.7733	67.9423	G2
323	2499733	77.0487	82.8774	G2
324	2519285	95.7262	131.891	G2
325	1280607	347.815	408.084	S
326	1.30943e+06	464.15	461.964	S
327	1623084	632.37	809.661	S
328	2154321	361.93	635.543	S
329	2483592	125.081	80.6737	G2
330	1.52487e+06	700.574	862.948	S
331	1852411	623.085	1039.49	S
332	1635463	860.043	1072.42	S
333	1669170	516.916	1040.13	S
334	1446031	546.624	893.626	S
335	1105548	74.6892	47.9135	G1
336	2999399	769.091	1383.98	S
337	2511067	188.658	98.0661	S
338	1040790	61.8873	42.1034	G1
339	2396871	431.38	603.889	S
340	2770092	719.496	1325.15	S
341	2690589	163.27	182.542	G2
342	2540860	90.7461	105.703	G2
343	2524342	85.6432	102.449	G2
344	1396512	508.943	899.758	S
345	1324882	451.386	790.951	S
346	2.33392e+06	63.3177	45.0868	G2
347	1124705	180.571	143.176	S
348	1123739	232.884	152.575	S
349	1139626	77.6259	83.6847	G1
350	2381904	45.6412	28.4285	G2
351	1168571	252.872	173.557	S
352	1162841	80.3382	82.0559	G1
353	2293196	63.9139	71.5102	G2
354	944061	36.1911	22.9922	G1
355	1.34261e+06	46.7668	28.186	G1
356	1592932	445.075	854.465	S
357	2205130	80.4346	95.5387	G2
358	2244854	94.3857	94.6873	G2
359	1391316	398.732	616.791	S
360	1798250	533.133	674.341	S
361	1397742	409.489	642.347	S
362	1227555	73.047	76.1177	G1
363	1768754	498.415	909.899	S
364	1241587	263.443	247.067	S
365	2330718	69.8398	80.0123	G2
366	1726442	415.865	676.247	S
367	1229441	66.5565	71.964	G1
368	2452710	42.2375	34.0784	G2
369	2254254	83.9187	100.016	G2
370	2551881	92.196	112.918	G2
371	1725359	533.706	842.488	S
372	3016218	723.517	714.448	S
373	2334741	75.3668	90.9904	G2
374	2424348	95.3783	143.249	G2
375	1288505	372.289	367.064	S
376	2649171	75.6	89.1395	G2
377	2513270	72.9627	85.5722	G2
378	1663811	516.238	569.525	S
379	2543131	76.3968	104.763	G2
380	1649948	515.436	553.255	S
381	2608142	62.2375	77.9032	G2
382	1889539	490.006	515.363	S
383	1281424	375.549	490.02	S
384	2426159	68.3991	87.3909	G2
385	1619251	396.873	518.05	S
386	2530695	57.7496	63.0906	G2
387	1265982	306.115	398.506	S
388	1807461	469.248	717.028	S
389	2001514	576.623	940.197	S
390	1860252	355.945	734.257	S
391	1221582	52.2315	50.9273	G1
392	1666710	494.59	962.751	S
393	1193729	489.039	635.236	S
394	1685704	433.563	822.435	S
395	1146945	100.739	72.4109	G1
396	1272706	255.377	194.673	S
397	1118279	127.467	74.2309	G1
398	1.79563e+06	362.098	615.089	S
399	1245979	230.958	214.765	S
400	2637733	70.9746	92.7706	G2
401	1812209	470.567	1021.2	S
402	1873080	446.581	798.091	S
403	1193741	507.23	630.234	S
404	1214236	50.6996	51.7266	G1
405	1283792	383.595	577.923	S
406	2443659	60.1317	71.2169	G2
407	1275775	441.353	640.545	S
408	2562827	56.7612	69.6426	G2
409	1227443	57.2904	57.9886	G1
410	2274790	56.8422	74.5839	G2
411	2430371	67.1688	85.6549	G2
412	1826943	521.725	1001.5	S
413	2303574	67.0083	81.0904	G2
414	2200499	185.244	285.458	S
415	1229019	53.2608	57.1285	G1
416	1133923	52.8381	55.1091	G1
417	1710050	667.023	1219.75	S
418	1050031	42.9468	43.8557	G1
419	1058691	40.9859	45.8587	G1
420	945493	35.7305	33.5686	G1
421	1088891	74.1872	67.4111	G1
422	1126311	46.711	53.888	G1
423	1058433	80.6751	59.267	G1
424	1129080	69.4075	73.9783	G1
425	2300905	247.651	305.472	S
426	1094573	42.5182	43.6091	G1
427	2324360	52.164	73.5726	G2
428	1075954	36.643	42.8532	G1
429	2350505	55.9557	86.1385	G2
430	2125324	347.81	616.879	S
431	1115646	44.8853	55.2441	G1
432	2277830	311.204	494.108	S
433	1276320	528.437	517.118	S
434	919356	25.4599	24.2981	G1
435	1124872	47.0989	54.662	G1
436	1259480	48.921	51.1405	G1
437	1274513	76.0415	82.8203	G1
438	1389034	631.605	737.998	S
439	1151586	53.9023	63.526	G1
440	2641970	41.3596	31.8179	G2
441	2613988	68.216	91.0916	G2
442	1257910	217.539	208.251	S
443	2421210	61.4207	92.8799	G2
444	2327237	207.892	407.456	S
445	1996603	442.07	762.904	S
446	1306475	560.784	752.87	S
447	1290783	633.612	875.302	S
448	1803589	697.414	1862.96	S
449	1250668	360.383	430.82	S
450	1155584	304.446	418.083	S
451	1684403	609.033	1430.57	S
452	1254283	345.857	371.295	S
453	1135752	385.71	409.248	S
454	1197389	64.9708	82.2211	G1
455	1193159	60.2017	63.8507	G1
456	1159145	407.847	418.462	S
457	1121667	31.7293	28.8284	G1
458	1196422	405.525	332.497	S
459	2320665	73.2864	73.2924	G2
460	1098804	30.9567	26.57	G1
461	1219705	609.003	740.926	S
462	2534935	79.1344	120.059	G2
463	1132884	48.8498	46.4899	G1
464	1247377	716.683	830.28	S
465	1150265	51.1865	47.6264	G1
466	1255686	61.2277	68.8033	G1
467	1202926	60.2743	73.2941	G1
468	2323297	306.914	518.118	S
469	2036178	434.128	627.105	S
470	1118768	178.441	207.17	S
471	1886607	597.751	1602.23	S
472	1189374	62.9955	69.4866	G1
473	1146557	185.989	208.944	S
474	1847889	413.091	778.604	S
475	1902763	447.657	1132.65	S
476	1261868	55.1806	63.4568	G1
477	2366085	41.173	38.2303	G2
478	2413569	68.0712	97.3801	G2
479	1190159	58.8147	52.0178	G1
480	1220949	63.4009	57.3368	G1
481	1193678	62.5698	62.4388	G1
482	2490188	78.0399	93.9647	G2
483	2452505	148.829	185.898	G2
484	2450774	74.8841	80.0854	G2
485	1228238	53.7932	54.0937	G1
486	2043517	608.281	973.582	S
487	1202739	51.0891	49.3024	G1
488	2399621	75.2686	90.5927	G2
489	1362498	573.628	667.625	S
490	1502224	640.912	698.52	S
491	2344060	354.971	394.41	S
492	2345585	405.179	764.244	S
493	2511513	70.9578	88.3269	G2
494	2555157	79.1893	101.615	G2
495	1103612	40.1269	33.0692	G1
496	1107181	34.5724	26.8064	G1
497	2511548	234.49	251.316	S
498	1327420	304.371	392.74	S
499	1087934	71.565	71.7488	G1
500	1085217	71.042	71.756	G1
501	1844781	458.765	1073.07	S
502	1938049	599.843	1656.76	S
503	1110113	70.4273	69.1095	G1
504	1140449	654.321	655.502	S
505	1924759	505.366	1466.03	S
506	1070534	74.4334	69.3963	G1
507	1.79041e+06	457.95	1245.94	S
508	1108684	392.048	439.854	S
509	1329639	472.226	749.441	S
510	2373714	107.019	142.829	G2
511	1321317	400.869	598.761	S
512	1360767	628.077	810.644	S
513	1318929	696.988	705.708	S
514	1220036	584.876	496.14	S
515	1245391	78.5893	70.0805	G1
516	1215202	227.427	185.428	S
517	1170832	62.4608	59.8408	G1
518	1128703	106.461	75.5248	G1
519	1814722	591.763	913.533	S
520	1601438	313.465	458.952	S
521	1235939	87.1742	130.578	G1
522	1185771	49.263	40.33	G1
523	2998191	313.501	445.012	S
524	1101359	64.7162	67.1775	G1
525	2263454	71.1445	86.611	G2
526	1176790	47.2187	40.8777	G1
527	1115519	55.5963	54.3339	G1
528	1169849	479.689	354.099	S
529	981971	44.5177	38.1738	G1
530	1062786	52.1407	46.5519	G1
531	1167780	566.567	406.218	S
532	2197785	66.436	75.0837	G2
533	1070060	41.5756	34.5568	G1
534	1099909	317.945	196.127	S
535	2186784	581.309	1106.37	S
536	1050569	258.672	159.312	S
537	2092270	502.533	917.065	S
538	2188108	67.7078	80.1981	G2
539	1150141	298.378	166.256	S
540	960036	45.3285	38.7964	G1
541	1760289	402.605	852.831	S
542	937626	42.8098	38.7455	G1
543	1176728	98.8705	121.4	G1
544	2159211	389.738	810.68	S
545	1891535	341.975	687.329	S
546	1204920	455.46	633.3	S
547	1232598	493.273	621.492	S
548	2091226	469.128	904.279	S
549	1353207	679.512	1113.99	S
550	2413739	69.2956	89.9191	G2
551	1650541	725.969	919.643	S
552	2278124	352.473	399.45	S
553	1.93406e+06	336.066	509.161	S
554	2196535	509.33	863.873	S
555	1109432	77.9843	71.7499	G1
556	2299208	634.855	598.664	S
557	2233020	491.197	642.501	S
558	1286852	75.8596	68.0115	G1
559	1089474	59.8628	41.2248	G1
560	1104507	55.0931	40.4291	G1
561	2392133	293.995	486.809	S
562	1837872	369.336	654.944	S
563	2.00022e+06	490.433	672.656	S
564	2508054	245.699	327.126	S
565	2208475	496.842	687.293	S
566	2183819	713.013	845.11	S
567	2381394	266.64	437.964	S
568	1914417	402.343	668.666	S
569	2136155	371.925	654.754	S
570	2509174	94.4132	113.162	G2
571	2510162	495.669	627.388	S
572	2523600	218.491	357.377	S
573	1309948	598.456	1238.92	S
574	1431277	492.606	1161.48	S
575	1106776	59.9067	46.4906	G1
576	2212232	406.71	546.922	S
577	1075226	62.2266	47.6739	G1
578	2492907	92.8751	137.467	G2
579	1152027	56.7224	62.7256	G1
580	1161378	56.9893	54.9127	G1
581	1139972	415.405	334.44	S
582	1132393	373.089	289.844	S
583	1094279	202.371	211.005	S
584	1.70884e+06	527.758	795.495	S
585	1668565	970.842	938.423	S
586	1080213	124.787	87.7014	G1
587	1135569	69.6598	57.4466	G1
588	1121674	203.832	226.578	S
589	1121943	116.128	84.6359	G1
590	1708235	333.332	573.045	S
591	1133478	58.743	63.1931	G1
592	1866305	1057.86	1394.55	S
593	1511898	503.976	1269.1	S
594	1582149	729.22	1520.47	S
595	1688650	588.474	1332.01	S
596	1161494	93.239	66.1565	G1
597	1522507	475.392	1227.5	S
598	1.51309e+06	471.86	1115.99	S
599	1141754	420.146	415.64	S
600	1799611	573.672	1184.73	S
601	1091737	40.4855	47.0844	G1
602	1404212	545.132	809.476	S
603	1161800	488.822	385.552	S
604	1180566	143.094	134.975	G1
605	1417032	707.178	1100.08	S
606	1150438	39.318	45.6927	G1
607	1166379	73.3398	64.3081	G1
608	1172057	40.4151	44.0202	G1
609	1120184	49.0043	35.9065	G1
610	1139835	42.505	37.2856	G1
611	2123188	529.999	849.426	S
612	1338900	87.9267	107.956	G1
613	2512278	114.938	124.365	G2
614	2339778	435.177	684.891	S
615	1170116	93.3307	100.933	G1
616	2021803	583.24	960.12	S
617	2211715	514.982	1015.59	S
618	2526554	82.7752	81.5966	G2
619	1656711	587.689	705.905	S
620	2459725	72.7845	63.5661	G2
621	2706474	1059.21	182.773	S
622	2537106	72.0708	79.3726	G2
623	1208709	252.322	113.713	S
624	1580291	440.464	478.247	S
625	1117599	56.1163	44.0778	G1
626	1150023	50.9173	32.2288	G1
627	2455908	71.4443	84.2703	G2
628	1123449	60.5183	37.9771	G1
629	1319823	516.211	537.885	S
630	980798	63.4053	52.1504	G1
631	1.37165e+06	635.452	690.339	S
632	1100171	82.7418	36.9905	G1
633	2319425	77.7209	37.1461	G2
634	1080756	84.8155	36.059	G1
635	2378109	46.1932	22.4542	G2
636	2304599	91.7304	95.1385	G2
637	2365976	84.7507	89.7836	G2
638	1.04334e+06	241.127	178.206	S
639	1128768	507.947	602.275	S
640	2419674	117.837	91.7374	G2
641	1035360	81.9452	57.705	G1
642	1083027	379.536	478.915	S
643	874373	134.278	67.2123	G1
644	937680	84.235	59.0659	G1
645	2514828	77.9768	96.3183	G2
646	2323694	97.1459	84.7471	G2
647	1139120	85.3116	39.8065	G1
648	1182957	84.5548	38.2385	G1
649	1292153	528.472	754.33	S
650	1822758	357.55	718.743	S
651	1365181	473.367	842.546	S
652	1253710	496.773	785.791	S
653	1322735	354.467	447.825	S
654	1246920	463.963	354.795	S
655	2450320	248.389	302.57	S
656	1280449	560.632	463.578	S
657	1173071	82.6254	61.8333	G1
658	1154700	210.152	185.722	S
659	1427876	696.334	650.446	S
660	1180178	86.4447	64.9781	G1
661	1649336	545.818	525.366	S
662	1267325	631.354	781.135	S
663	1298364	736.378	960.049	S
664	1166158	104.054	58.1263	G1
665	1748611	656.163	1104.08	S
666	1167842	97.4731	59.8765	G1
667	1240993	480.296	718.042	S
668	1428886	602.312	1091.51	S
669	1630399	600.781	1115.94	S
670	1593095	667.648	1142.26	S
671	2249978	84.1215	88.4108	G2
672	2221576	79.0292	76.99	G2
673	1848259	421.526	566.505	S
674	1059454	83.7949	46.9225	G1
675	954315	81.5894	47.4481	G1
676	1341104	723.685	769.104	S
677	1950005	481.186	505.885	S
678	1796148	387.754	496.708	S
679	1241571	623.331	595.264	S
680	2433304	79.4589	78.2704	G2
681	2364261	98.5448	111.178	G2
682	2074022	351.05	405.803	S
683	1190318	404.099	491.026	S
684	1399231	611.282	993.301	S
685	1960185	449.693	509.28	S
686	2062072	395.988	545.102	S
687	1400361	647.759	1090.94	S
688	1977037	443.273	442.066	S
689	2234516	666.733	773.113	S
690	2496404	133.305	106.73	G2
691	2191591	131.712	89.6972	G2
692	1486667	937.385	1493.55	S
693	1.40811e+06	941.307	1482.6	S
694	1774293	432.612	778.588	S
695	1647095	440.82	832.709	S
696	1039796	262.613	157.783	S
697	1502277	690.907	1492.92	S
698	797674	114.933	97.2251	G1
699	1299143	497.805	968.288	S
700	1082343	267.634	149.799	S
701	2232614	95.3257	79.4901	G2
702	1205937	465.582	598.135	S
703	1092621	89.5862	76.2169	G1
704	1179137	380.968	503.17	S
705	1075315	129.031	72.5028	G1
706	1212566	84.3277	53.0729	G1
707	1187897	86.4532	66.45	G1
708	1210394	465.546	580.195	S
709	1191620	66.9159	42.1972	G1
710	1234816	441.674	616.913	S
711	1190627	66.5941	67.3937	G1
712	1128307	84.0198	56.7514	G1
713	2389313	108.68	100.673	G2
714	1604016	626.38	919.898	S
715	1561916	558.87	886.35	S
716	1.93641e+06	611.684	751.882	S
717	1197030	84.7851	32.0763	G1
718	1098077	129.438	64.7805	G1
719	2.05826e+06	576.626	594.358	S
720	1098759	94.0191	59.8896	G1
721	1224908	76.883	29.1255	G1
722	1304920	664.168	874.889	S
723	1214588	358.486	420.069	S
724	2213228	217.314	243.907	S
725	1.03406e+06	108.47	68.2865	G1
726	1252208	465.33	712.501	S
727	1207305	341.903	390.616	S
728	1.04013e+06	113.405	70.0194	G1
729	2360086	320.726	510.979	S
730	2193655	426.68	676.596	S
731	1920370	881.858	1119.73	S
732	2201899	123.946	85.8581	G2
733	2211148	271.936	389.434	S
734	1.94668e+06	718.328	949.13	S
735	2143132	352.269	654.442	S
736	1101792	260.648	220.618	S
737	2213052	92.0693	74.8627	G2
738	1088446	242.776	186.915	S
739	1233701	664.531	687.42	S
740	1168226	580.408	501.403	S
741	1318610	853.35	893.812	S
742	2572227	84.1746	20.6046	G2
743	3191774	880.812	804.376	S
744	1.96743e+06	410.864	948.403	S
745	1172776	409.41	581.155	S
746	1825981	546.927	945.806	S
747	1167481	301.876	394.995	S
748	1211281	94.9584	54.3764	G1
749	1816201	497.838	921.054	S
750	1798572	758.46	1374.62	S
751	1210455	87.9401	53.9263	G1
752	2004771	527.753	1119.88	S
753	1163937	240.511	107.263	S
754	2355385	458.459	602.544	S
755	2134061	697.84	799.502	S
756	2040025	713.833	909.629	S
757	2344693	427.406	636.214	S
758	1227764	328.753	304.001	S
759	2582109	129.618	161.786	G2
760	1249638	558.481	508.674	S
761	2134761	419.994	622.807	S
762	1087963	337.717	251.932	S
763	1099915	441.944	364.78	S
764	1108287	289.184	253.362	S
765	2239845	91.881	85.1652	G2
766	2317120	95.7032	84.7869	G2
767	998697	79.2106	42.6682	G1
768	2273268	103.836	93.4327	G2
769	1092101	435.061	282.546	S
770	1.04325e+06	80.9574	50.7133	G1
771	2559104	101.785	100.191	G2
772	2394266	106.623	89.6511	G2
773	1177739	524.695	787.483	S
774	2366310	110.165	96.2355	G2
775	1103350	67.7794	53.0304	G1
776	1409879	626.542	807.642	S
777	1920767	582.314	810.959	S
778	1319895	581.984	691.541	S
779	2.0817e+06	357.773	506.352	S
780	1102804	60.8749	41.6543	G1
781	2558651	36.4291	18.5132	G2
782	1129435	343.828	396.606	S
783	2187750	286.87	387.987	S
784	1092823	462.19	388.324	S
785	2501054	87.3469	74.9468	G2
786	1209838	88.3944	60.579	G1
787	2153306	318.228	403.653	S
788	2490987	95.8839	81.7449	G2
789	2134202	435.894	565.566	S
790	2241812	252.403	313.774	S
791	1211648	153.48	134.881	G1
792	2468674	147.759	212.486	G2
793	1240832	101.187	58.6396	G1
794	1554132	870.05	1154.19	S
795	1648441	798.928	876.922	S
796	2538940	118.267	97.9045	G2
797	1649482	847.623	1011.27	S
798	1716480	998.47	1253.33	S
799	1585765	715.217	1396.6	S
800	1260658	114.207	66.1739	G1
801	1544936	920.527	927.538	S
802	2513441	116.349	91.9282	G2
803	1130336	467.402	317.743	S
804	2295846	87.293	84.9091	G2
805	1040981	255.868	191.924	S
806	2242456	173.248	163.319	G2
807	2347209	94.2582	84.5119	G2
808	2354818	505.007	324.314	S
809	1.96035e+06	116.644	97.0659	G2
810	1271763	84.8986	64.4885	G1
811	1275315	93.4953	69.4128	G1
812	1191734	174.887	72.9889	S
813	1151757	134.944	57.9482	G1
814	2139249	459.799	781.536	S
815	1170300	115.232	72.0819	G1
816	1073295	586.324	61.6648	S
817	1180063	102.1	64.4236	G1
818	1181462	81.4888	34.0454	G1
819	1178529	91.5446	48.8885	G1
820	1092601	55.8791	22.9435	G1
821	1804892	552.637	669.217	S
822	1192235	102.43	48.7365	G1
823	1.7509e+06	443.46	641.551	S
824	1804522	373.138	494.681	S
825	2366120	130.734	140.758	G2
826	1486820	375.99	506.211	S
827	2252503	318.989	407.339	S
828	2553705	143.891	84.0447	G2
829	1216175	96.4527	60.0156	G1
830	2515208	247.378	259.335	S
831	2252623	612.775	956.037	S
832	1207855	101.247	59.5425	G1
833	2260773	365.404	589.148	S
834	2367581	469.727	762.759	S
835	2383085	113.715	100.473	G2
836	1806659	480.297	863.739	S
837	2513639	399.844	685.263	S
838	1225558	124.841	65.7669	G1
839	1245786	131.371	65.575	G1
840	2031232	513.337	895.685	S
841	2061870	653.712	861.754	S
842	1174937	95.1197	58.3009	G1
843	1522826	779.019	1224.43	S
844	1151385	81.84	55.0385	G1
845	1214882	254.746	298.299	S
846	1511759	561.419	1122.41	S
847	2522364	117.176	121.76	G2
848	2552132	81.2692	76.2268	G2
849	2383641	280.601	295.374	S
850	2531111	104.364	77.0832	G2
851	2542190	82.7171	82.7416	G2
852	2265547	623.459	669.26	S
853	1141678	136.066	72.4161	G1
854	1132597	101.228	60.2976	G1
855	2037452	614.743	912.419	S
856	1386558	511.77	1129.33	S
857	2042100	495.913	787.85	S
858	2510169	136.285	105.975	G2
859	1438311	883.543	993.598	S
860	1123801	67.4882	64.3333	G1
861	1249236	513.548	970.491	S
862	1126642	64.8226	55.6683	G1
863	1218849	83.0068	53.6552	G1
864	1405569	481.115	969.273	S
865	1220653	81.1055	55.9338	G1
866	2286299	79.4044	87.5273	G2
867	2157159	1001.95	1794.03	S
868	1789906	950.514	1753.4	S
869	1264045	552.945	847.991	S
870	1130513	55.0865	55.4381	G1
871	1108512	59.6308	59.8929	G1
872	2357651	140.657	114.659	G2
873	1135022	190.858	125.404	S
874	1204119	131.805	37.6534	G1
875	1139856	148.672	41.4759	G1
876	1235601	280.418	240.391	S
877	1255246	476.349	407.465	S
878	1358174	844.847	1121.43	S
879	1345042	743.552	890.184	S
880	1251383	76.3158	58.3763	G1
881	1226191	68.658	49.097	G1
882	2544970	86.4062	79.6344	G2
883	2272938	74.7668	77.7581	G2
884	1181628	59.9474	39.7172	G1
885	2265270	79.953	87.3007	G2
886	1058806	72.2355	85.9811	G1
887	1207409	715.569	637.496	S
888	2027935	360.403	566.808	S
889	1176936	61.9305	50.108	G1
890	1143570	410.521	465.136	S
891	1071268	49.7083	42.0101	G1
892	2202860	308.755	599.577	S
893	1501915	501.266	705.244	S
894	1052504	44.7428	42.0151	G1
895	1935310	449.2	726.145	S
896	2413468	90.5594	86.1266	G2
897	2011961	629.558	681.743	S
898	1.57173e+06	456.216	679.19	S
899	2236687	63.6491	84.2517	G2
900	1058584	52.4591	41.5894	G1
901	2207635	285.413	379.365	S
902	1049982	82.8183	48.1979	G1
903	1958188	575.055	1472.81	S
904	2.06566e+06	414.812	644.654	S
905	2547170	95.0058	90.6132	G2
906	2152690	610.373	767.602	S
907	2109354	590.256	630.267	S
908	2531247	83.2294	84.0428	G2
909	2288502	352.449	627.708	S
910	2433567	113.701	146.825	G2
911	1261139	652.924	1173.56	S
912	1504211	600.826	1365.28	S
913	1.44826e+06	601.505	1341.68	S
914	1234973	578.413	1225.96	S
915	1416019	370.322	373.221	S
916	1231827	111.661	78.2883	G1
917	1223587	94.1295	73.2344	G1
918	1.70355e+06	643.835	1214.55	S
919	2253504	75.0681	89.0974	G2
920	2264459	73.49	89.5693	G2
921	1790331	548.404	1279.53	S
922	2246629	63.6838	84.3446	G2
923	1275042	453.442	667.951	S
924	1597782	745.798	1304.73	S
925	1416514	402.13	748.853	S
926	1372575	778.369	1308.43	S
927	1665150	829.928	1580.24	S
928	1225759	202.61	51.6331	S
929	1237867	224.896	54.8244	S
930	1384161	514.176	1197.7	S
931	1219242	96.4232	99.0468	G1
932	1244126	435.332	960.247	S
933	1376665	411.754	769.498	S
934	1485359	498.216	1212.33	S
935	1177125	105.664	68.5047	G1
936	1225432	499.091	1051.07	S
937	1199823	72.2208	70.6625	G1
938	2457643	83.1057	89.4473	G2
939	1173997	71.9661	60.7243	G1
940	1163252	104.355	77.8569	G1
941	2443875	75.929	90.6722	G2
942	2396098	335.631	681.358	S
943	1235218	206.916	208.58	S
944	1.38111e+06	534.508	773.469	S
945	1268527	384.373	376.438	S
946	1407450	674.754	731.069	S
947	737684	464.634	34.2594	S
948	2284519	86.3855	102.034	G2
949	1501839	599.257	1203.53	S
950	1603983	619.569	1287.8	S
951	1779679	601.421	1308.74	S
952	1560679	560.081	1258.43	S
953	1589827	688.582	1336.68	S
954	1185283	109.036	136.719	G1
955	1539869	561.712	1236.41	S
956	1544528	472.374	870.06	S
957	2486360	67.9548	81.6123	G2
958	1336004	419.323	879.433	S
959	2591085	66.2625	59.4345	G2
960	1264215	448.721	524.163	S
961	1307719	486.937	705.246	S
962	1128580	146.432	121.7	G1
963	1261364	337.657	425.3	S
964	1132836	59.3597	70.8207	G1
965	1181443	318.939	543.211	S
966	1.65116e+06	452.762	899.825	S
967	1121926	61.7439	70.3259	G1
968	1091709	77.7465	76.2875	G1
969	2055316	418.572	781.23	S
970	1258027	541.978	566.241	S
971	1086674	66.6569	77.769	G1
972	2272527	73.3204	98.1002	G2
973	1081549	339.292	224.461	S
974	1348166	708.913	924.864	S
975	2360604	72.1155	107.513	G2
976	2182195	440.026	804.184	S
977	1304795	549.855	684.571	S
978	1261608	67.2351	67.5091	G1
979	1249985	60.6534	59.0993	G1
980	2724777	379.742	588.383	S
981	2072282	584.816	1363.05	S
982	2242840	344.985	749.785	S
983	1157842	35.3917	30.9964	G1
984	1.98204e+06	439.185	972.507	S
985	2363712	185.506	483.952	S
986	1828122	477.222	995.744	S
987	2174583	467.571	1023.49	S
988	1246993	215.361	231.552	S
989	2504662	90.9007	108.458	G2
990	1238102	255.935	284.834	S
991	1169095	143.455	121.664	G1
992	1178933	85.1499	94.0033	G1
993	1019997	46.7106	41.7425	G1
994	1061089	55.612	45.022	G1
995	1453912	626.699	757.481	S
996	2496053	722.6	978.819	S
997	1977483	449.549	823.025	S
998	1105455	65.9727	75.2119	G1
999	1138603	84.3423	77.7394	G1
1000	2235834	190.987	389.558	S
1001	2289603	73.0393	114.44	G2
1002	1179761	70.1662	84.348	G1
1003	1129545	64.2853	81.0865	G1
1004	1742358	485.851	1421.54	S
1005	1836413	502.296	1460.35	S
1006	1844364	590.48	1594.6	S
1007	1121629	58.24	72.9494	G1
1008	1783859	583.824	1653.87	S
1009	2576236	74.1469	90.8552	G2
1010	1706624	606.621	1060.7	S
1011	2549153	66.9629	79.235	G2
1012	2426506	344.305	542.488	S
1013	2533282	139.468	217.439	G2
1014	1182912	179.652	204.1	S
1015	1850914	502.853	812.584	S
1016	1413793	748.936	1021.49	S
1017	2067748	481.813	935.443	S
1018	1143636	88.7921	61.1567	G1
1019	1187141	55.2201	56.2546	G1
1020	1080142	52.0426	48.4013	G1
1021	1431525	599.001	904.211	S
1022	1199200	61.8406	73.5247	G1
1023	2183175	386.035	684.843	S
1024	1589241	605.535	1032.77	S
1025	1071212	53.3945	47.6545	G1
1026	1064811	82.6974	99.5882	G1
1027	1184631	319.485	300.907	S
1028	1119477	53.3691	60.1552	G1
1029	1154411	59.382	71.5535	G1
1030	1132559	48.3406	54.4357	G1
1031	1146377	188.636	211.562	S
1032	1234116	425.337	504.683	S
1033	1147628	55.4443	69.7161	G1
1034	1092748	52.9584	59.1928	G1
1035	1187166	398.081	529.671	S
1036	1115629	291.424	364.874	S
1037	1078619	52.2783	59.1225	G1
1038	2164090	431.499	657.401	S
1039	1094870	51.1107	58.0546	G1
1040	1636159	548.641	922.441	S
1041	1075479	320.646	464.132	S
1042	2365022	349.394	527.443	S
1043	1544282	416.855	817.071	S
1044	1210377	159.599	202.212	G1
1045	1241102	52.0206	66.7756	G1
1046	1213193	284.172	236.358	S
1047	1068622	44.7239	50.5049	G1
1048	1310821	220.82	324.232	S
1049	1162377	403.865	618.448	S
1050	1669711	845.05	1276.26	S
1051	1835169	334.168	669.655	S
1052	1330532	586.75	513.539	S
1053	1690457	396.873	761.49	S
1054	1412445	453.796	780.622	S
1055	2466910	93.5384	109.041	G2
1056	1284742	435.204	368.07	S
1057	1206818	346.681	459.117	S
1058	2545381	72.7331	99.769	G2
1059	1245881	227.059	277.164	S
1060	2398453	81.9258	111.587	G2
1061	1683606	797.372	1380.16	S
1062	1267143	547.801	596.838	S
1063	2465816	216.145	284.303	S
1064	1132087	68.4983	71.4756	G1
1065	2437651	199.547	278.003	S
1066	1945435	733.791	1350.44	S
1067	1240571	342.544	350.734	S
1068	2624217	65.3999	58.0177	G2
1069	2434218	61.8223	49.7304	G2
1070	1274948	384.195	476.054	S
1071	1013402	61.2536	71.1599	G1
1072	2568667	350.927	528.297	S
1073	2491328	77.754	80.4937	G2
1074	2108512	81.6622	105.954	G2
1075	1.85628e+06	533.792	929.959	S
1076	1164137	107.936	75.639	G1
1077	1.20884e+06	299.941	246.94	S
1078	1618811	627.743	973.872	S
1079	1.83187e+06	393.159	715.993	S
1080	2224020	76.5874	96.9812	G2
1081	1290022	702.157	782.815	S
1082	1591431	372.573	649.811	S
1083	1052129	426.149	262.141	S
1084	1374165	520.313	822.166	S
1085	2269022	73.2093	94.1441	G2
1086	1448836	504.064	951.163	S
1087	2207056	84.0558	99.7551	G2
1088	1062650	33.8224	27.1139	G1
1089	1211672	61.2991	64.7445	G1
1090	1080408	228.153	239.488	S
1091	1044371	93.9929	65.1679	G1
1092	1067089	93.2965	80.4523	G1
1093	1159329	66.3975	67.3195	G1
1094	1128356	218.476	143.62	S
1095	1074917	47.9879	42.5528	G1
1096	995986	48.4385	45.395	G1
1097	1417590	603.76	862.088	S
1098	1618030	591.925	1047.9	S
1099	1647880	753.954	1390.54	S
1100	1216385	330.85	396.305	S
1101	1234353	658.279	546.519	S
1102	1.8541e+06	395.272	598.611	S
1103	1175802	355.636	332.289	S
1104	1102318	53.6319	38.6277	G1
1105	1787892	446.935	714.79	S
1106	1106547	52.234	38.3386	G1
1107	1149233	33.3029	23.2053	G1
1108	1670342	506.256	1003.21	S
1109	1406282	557.43	737.472	S
1110	1348561	584.767	942.742	S
1111	1628005	537.573	1044.53	S
1112	2236310	87.6847	107.304	G2
1113	1246010	500.691	284.561	S
1114	1420468	641.583	1150.3	S
1115	2351391	82.9131	103.113	G2
1116	1103242	422.524	511.037	S
1117	1828267	578.051	1012.49	S
1118	1090465	211.559	302.054	S
1119	1839267	636.617	1152.54	S
1120	1540960	741.328	1105.97	S
1121	1482182	556.131	890.936	S
1122	2542717	86.5304	105.385	G2
1123	2333834	76.4625	85.3786	G2
1124	2299996	79.1134	97.567	G2
1125	1223888	58.2199	57.836	G1
1126	1218464	67.2107	65.7273	G1
1127	2326170	86.9577	108.081	G2
1128	1186200	65.7217	54.7339	G1
1129	1172064	71.4463	54.7573	G1
1130	2492710	93.2058	102.137	G2
1131	2538911	77.9776	88.0298	G2
1132	1144634	63.998	58.1125	G1
1133	2425016	171.071	266.519	G2
1134	1149263	60.2108	55.9167	G1
1135	1124651	184.395	125.597	S
1136	2029980	486.433	749.997	S
1137	2325483	644.561	876.024	S
1138	1.86281e+06	588.29	915.981	S
1139	1.9149e+06	437.183	792.659	S
1140	1142600	66.0435	38.1301	G1
1141	1852636	534.091	988.528	S
1142	1073544	59.8153	33.0801	G1
1143	1.9858e+06	442.308	779.457	S
1144	1788551	656.847	1433.07	S
1145	2403124	160.082	264.586	G2
1146	1054885	80.1449	70.023	G1
1147	1119110	72.2232	67.0672	G1
1148	2447474	78.3553	82.906	G2
1149	1815377	465.535	609.446	S
1150	1062191	65.296	59.172	G1
1151	2319208	82.0535	87.8633	G2
1152	1130477	87.118	60.2877	G1
1153	1528116	409.261	957.914	S
1154	1338153	622.868	870.469	S
1155	1.02121e+06	161.8	90.9102	G1
1156	2224221	74.0287	91.9664	G2
1157	1156647	58.8001	54.7292	G1
1158	1190620	71.6422	62.9113	G1
1159	828423	33.8654	26.3848	G1
1160	2.03407e+06	484.547	693.611	S
1161	1297041	495.456	792.115	S
1162	1186892	67.9645	69.9995	G1
1163	2229669	86.5117	105.321	G2
1164	1974007	392.12	586.053	S
1165	884771	39.0505	29.3139	G1
1166	1101912	326.805	214.285	S
1167	1829756	347.168	707.629	S
1168	1203109	102.951	61.3392	G1
1169	1183828	179.301	106.553	S
1170	1121934	342.872	267.4	S
1171	1163787	375.169	617.264	S
1172	1195083	449.274	714.923	S
1173	1822348	607.099	1350.04	S
1174	1.59323e+06	566.631	1161.53	S
1175	1345246	558.695	1094.45	S
1176	1833553	461.525	1129.77	S
1177	1167963	180.996	186.5	S
1178	1184984	142.242	83.4507	G1
1179	1.72741e+06	450.692	663.025	S
1180	1074062	175.832	128.866	S
1181	1058536	154.193	103.235	G1
1182	1559900	601.072	1280.36	S
1183	1.56513e+06	522.065	1114.97	S
1184	2439605	103.39	100.023	G2
1185	2255063	404.789	534.095	S
1186	2172787	465.909	598.246	S
1187	2483187	79.7849	88.7279	G2
1188	2555779	78.5652	87.0359	G2
1189	2306149	77.3198	85.5232	G2
1190	2353920	68.1692	69.432	G2
1191	1540387	382.884	631.204	S
1192	1643311	464.914	835.857	S
1193	2252765	77.0064	88.0204	G2
1194	1240767	89.0371	85.8563	G1
1195	1685718	586.203	1081.74	S
1196	1479037	329.388	562.19	S
1197	1165787	83.7519	93.0233	G1
1198	1067263	232.469	163.356	S
1199	1077502	51.4009	56.0766	G1
1200	2352020	59.1301	69.7207	G2
1201	2120175	412.156	880.193	S
1202	1416918	723.994	836.97	S
1203	977571	35.9736	31.0264	G1
1204	1.38969e+06	551.112	586.103	S
1205	946375	40.6161	36.4781	G1
1206	2391235	161.987	276.183	G2
1207	2379930	68.9529	86.7081	G2
1208	1582086	570.011	1032.12	S
1209	1127229	53.2199	54.3472	G1
1210	1203980	67.2808	54.3965	G1
1211	1121625	46.3659	45.3096	G1
1212	1975884	664.087	1734.29	S
1213	1280615	527.199	674.67	S
1214	1770596	949.997	1931.95	S
1215	1854356	866.121	1488.77	S
1216	1430664	480.758	753.327	S
1217	1146474	84.6202	45.3282	G1
1218	1538369	813.006	1171.84	S
1219	2361134	68.6307	80.0588	G2
1220	1217547	356.578	441.604	S
1221	1103447	77.3957	40.5592	G1
1222	1188674	54.9792	40.7119	G1
1223	1200334	39.8504	24.4872	G1
1224	1149063	73.6609	41.3037	G1
1225	1086878	90.2764	37.1397	G1
1226	2531832	244.386	327.815	S
1227	1207926	119.122	40.6959	G1
1228	1026131	62.8034	34.2313	G1
1229	2481216	451.223	544.852	S
1230	1168676	102.909	60.8637	G1
1231	1449329	655.071	1210.34	S
1232	1.20746e+06	54.0488	40.7423	G1
1233	1061504	67.1902	37.5757	G1
1234	1247153	449.373	945.034	S
1235	1124178	60.6292	58.7685	G1
1236	1298644	330.198	737.432	S
1237	1650476	673.58	1230.97	S
1238	2084428	523.554	827.653	S
1239	1564529	491.699	771.738	S
1240	1762115	439.245	720.747	S
1241	2280796	422.19	578.876	S
1242	2174553	535.831	896.824	S
1243	2262760	395.955	727.011	S
1244	2363984	421.858	894.633	S
1245	1496510	562.872	758.219	S
1246	2148339	372.181	573.336	S
1247	1105954	104.978	65.9539	G1
1248	2132610	531.383	751.863	S
1249	2591435	64.8509	78.9217	G2
1250	1247789	71.5995	77.5621	G1
1251	1133496	72.0599	63.1437	G1
1252	1424249	609.921	1174.79	S
1253	1085292	62.8211	59.1959	G1
1254	2579552	60.6144	72.4076	G2
1255	1266371	76.7124	71.1717	G1
1256	1141878	89.6929	72.1642	G1
1257	1135354	96.0302	65.0974	G1
1258	2177727	103.946	124.914	G2
1259	1570002	698.624	1231.99	S
1260	1390770	462.061	787.77	S
1261	1126627	64.0929	69.0643	G1
1262	1140390	46.6275	47.001	G1
1263	2163438	602.853	945.059	S
1264	1352658	449.404	867.937	S
1265	2280379	327.318	714.64	S
1266	1177691	375.138	367.668	S
1267	1190845	484.741	447.621	S
1268	1231684	100.448	61.6957	G1
1269	2569719	140.736	79.887	G2
1270	2558125	405.774	733.442	S
1271	2478846	98.6212	92.3315	G2
1272	1231165	135.686	71.8517	G1
1273	1217157	83.7263	57.4152	G1
1274	1259335	497.863	590.681	S
1275	1563422	642.872	989.569	S
1276	1240045	88.8767	58.1931	G1
1277	1288845	77.747	74.5967	G1
1278	1237098	362.807	377.371	S
1279	1007411	49.2938	25.2506	G1
1280	1236037	194.281	155.995	S
1281	2489848	229.031	227.03	S
1282	1414532	698.708	1091.04	S
1283	2487089	79.0788	85.1216	G2
1284	1190753	49.343	50.6096	G1
1285	979468	59.2713	33.3568	G1
1286	2483239	66.378	71.1672	G2
1287	1990219	446.677	684.837	S
1288	1223478	113.829	71.4196	G1
1289	1153952	52.911	56.0349	G1
1290	2560110	74.567	77.1884	G2
1291	2499898	146.088	138.825	G2
1292	2514203	84	92.8303	G2
1293	2235555	201.215	198.904	S
1294	1201922	32.6429	20.7131	G1
1295	1507599	527.105	740.294	S
1296	1258147	404.905	358.276	S
1297	1173920	31.3836	20.4122	G1
1298	1258972	517.677	396.096	S
1299	1312625	674.816	1070.37	S
1300	2298380	234.194	275.876	S
1301	2497865	90.3045	86.7903	G2
1302	1043988	41.4592	35.7956	G1
1303	2039329	484.711	577.88	S
1304	1080033	55.5421	19.9393	G1
1305	2142361	334.036	437.459	S
1306	1093171	56.2703	44.4414	G1
1307	1133415	53.9887	25.1525	G1
1308	1260143	277.235	342.719	S
1309	1.20787e+06	179.812	176.712	S
1310	1141839	463.512	434.391	S
1311	1132525	525.409	450.246	S
1312	1.03793e+06	95.2633	58.7062	G1
1313	1062392	92.3592	62.1672	G1
1314	1.48634e+06	563.655	1021.61	S
1315	1232357	239.554	245.593	S
1316	1061371	322.426	303.293	S
1317	1093408	320.726	323.702	S
1318	1109118	83.5698	60.7045	G1
1319	1117160	87.2515	65.6836	G1
1320	2289385	413.13	930.676	S
1321	2342541	96.2236	79.597	G2
1322	1141754	324.381	341.525	S
1323	1919094	608.907	809.646	S
1324	1970011	643.452	990.398	S
1325	1092217	74.2522	57.883	G1
1326	1205304	408.557	441.955	S
1327	1191322	78.1251	42.023	G1
1328	1141134	55.8603	36.0348	G1
1329	1105544	76.6782	54.3254	G1
1330	2.0123e+06	584.513	988.532	S
1331	1599445	790.099	1311.35	S
1332	1125410	277.445	228.658	S
1333	1082181	312.12	210.502	S
1334	1209043	530.507	670.418	S
1335	1197426	474.349	572.335	S
1336	2008309	325.451	416.214	S
1337	1096941	58.7803	38.4937	G1
1338	1213971	85.3674	75.7279	G1
1339	1033112	55.8319	38.2736	G1
1340	1056229	283.269	249.13	S
1341	1262460	102.009	92.2997	G1
1342	2232384	178.585	248.992	G2
1343	1030146	270.528	226.429	S
1344	2055576	622.904	1166.89	S
1345	2137746	657.981	1296.8	S
1346	2341236	81.9609	81.0737	G2
1347	1697271	597.602	974.508	S
1348	1598232	558.409	1039.08	S
1349	1624596	550.234	961.345	S
1350	2345881	176.069	252.167	G2
1351	1.66302e+06	621.664	1111.53	S
1352	2235704	399.245	557.408	S
1353	2080486	441.208	677.018	S
1354	2328870	113.99	110.032	G2
1355	1208141	360.116	336.246	S
1356	1153532	327.025	204.166	S
1357	2437204	109.601	96.0751	G2
1358	2393866	127.282	133.712	G2
1359	1464713	488.809	802.713	S
1360	1354162	422.396	679.795	S
1361	1219310	95.5336	70.6146	G1
1362	2204119	102.879	104.666	G2
1363	1203341	73.57	50.712	G1
1364	1962858	403.516	524.673	S
1365	1229856	68.6643	47.0958	G1
1366	2213983	128.331	146.026	G2
1367	1228765	132.197	83.4356	G1
1368	1976347	500.413	683.845	S
1369	1041899	57.3337	41.2474	G1
1370	1197141	76.6881	56.2444	G1
1371	2511225	93.958	101.798	G2
1372	1002964	70.4202	50.6036	G1
1373	1192817	85.579	62.648	G1
1374	1094547	66.3321	43.3767	G1
1375	1108680	62.9665	42.5934	G1
1376	2292950	461.48	594.197	S
1377	1163291	103.781	78.0941	G1
1378	2450701	115.49	97.5202	G2
1379	1597457	715.228	1549.51	S
1380	1899096	525.669	911.904	S
1381	2497564	105.242	96.0178	G2
1382	2555576	109.351	88.1266	G2
1383	2.0046e+06	641.379	1171.85	S
1384	1153723	85.9628	67.1507	G1
1385	2758487	778.857	1272.25	S
1386	1466367	774.578	1785.12	S
1387	1168582	95.1727	75.5739	G1
1388	2219246	139.875	93.2021	G2
1389	2270112	92.7399	88.5	G2
1390	2529111	132.631	101.695	G2
1391	1962900	278.991	473.945	S
1392	1.77506e+06	504.024	683.122	S
1393	1360073	627.479	508.436	S
1394	1819091	601.649	750.796	S
1395	1636420	491.805	722.866	S
1396	1377968	562.021	574.501	S
1397	2296377	123.419	96.2877	G2
1398	1048006	518.215	346.408	S
1399	2488939	66.9083	83.1969	G2
1400	1784358	470.805	652.556	S
1401	1934984	283.198	460.609	S
1402	2443414	297.865	328.39	S
1403	2301937	217.337	338.067	S
1404	1.53224e+06	334.738	414.36	S
1405	1096374	612.051	503.539	S
1406	1143027	60.6204	55.3266	G1
1407	1062754	62.471	39.5267	G1
1408	2248204	361.604	593.234	S
1409	1667427	471.122	560.349	S
1410	1160910	57.5635	56.0382	G1
1411	2426439	111.763	182.337	G2
1412	1032450	74.4054	40.2001	G1
1413	1059564	107.225	72.7063	G1
1414	2281268	399.87	502.387	S
1415	2399374	75.529	73.1708	G2
1416	1.97735e+06	457.982	968.404	S
1417	2384588	97.1378	91.8462	G2
1418	1705130	649.341	1119.73	S
1419	1097471	187.661	84.013	S
1420	1.89227e+06	511.48	950.364	S
1421	2392063	113.051	110.787	G2
1422	2303338	208.262	294.037	S
1423	1.98238e+06	442.523	856.025	S
1424	1.80282e+06	603.639	583.375	S
1425	1159254	234.54	254.095	S
1426	2481844	101.459	91.3168	G2
1427	1216171	470.26	622.086	S
1428	1148048	72.1263	48.174	G1
1429	1168206	93.7258	70.5568	G1
1430	1149900	102.933	84.8407	G1
1431	1269168	771.146	1031.32	S
1432	1157290	66.5925	46.1798	G1
1433	1199287	104.387	59.335	G1
1434	1176141	105.148	70.7689	G1
1435	2240227	104.164	104.64	G2
1436	1232413	537.796	795.752	S
1437	1177865	95.894	64.9189	G1
1438	1202314	105.322	94.9773	G1
1439	2230326	99.3155	99.3155	G2
1440	2531241	113.451	118.444	G2
1441	2042993	363.157	503.686	S
1442	2077608	611.663	1307.49	S
1443	1705643	632.706	1388.33	S
1444	1714244	732.235	1409.98	S
1445	2307280	450.685	428.064	S
1446	1656511	495.356	1206.92	S
1447	2370714	114.473	83.9941	G2
1448	2322371	87.632	77.4318	G2
1449	1301264	599.141	786.2	S
1450	2337562	78.2453	82.6103	G2
1451	2085280	384.201	468.541	S
1452	2372792	80.2054	80.2105	G2
1453	2109652	326.639	472.767	S
1454	1167152	558.897	639.494	S
1455	1100503	59.4577	48.8987	G1
1456	1.88865e+06	395.359	624.018	S
1457	1113539	59.7824	49.0773	G1
1458	2233090	319.163	644.742	S
1459	1571944	642.917	1111.9	S
1460	2117257	649.98	1050.63	S
1461	2077371	451.528	767.936	S
1462	2322059	59.4921	37.7448	G2
1463	1460560	620.803	1055.52	S
1464	1.90082e+06	574.747	851.407	S
1465	2120768	856.039	1187.82	S
1466	2400436	104.635	100.236	G2
1467	2442883	98.1299	97.5839	G2
1468	1088441	158.555	85.0896	G1
1469	1106901	111.13	79.7764	G1
1470	937769	61.4562	39.1065	G1
1471	974315	65.0296	42.6852	G1
1472	2370098	86.6427	89.415	G2
1473	1183325	155.676	70.8012	G1
1474	1186064	81.4426	55.3108	G1
1475	1409858	713.804	580.647	S
1476	1269917	490.975	1035.08	S
1477	1643610	453.319	561.724	S
1478	1260166	449.314	876.34	S
1479	1149703	115.854	55.8522	G1
1480	1189881	103.993	69.0552	G1
1481	2230150	307.123	347.326	S
1482	1058831	66.8376	39.3734	G1
1483	1.03421e+06	63.9141	32.6766	G1
1484	2292293	161.932	176.163	G2
1485	2395585	236.674	312.716	S
1486	1165733	71.8005	58.8668	G1
1487	1239833	148.046	122.539	G1
1488	1178898	183.729	141.408	S
1489	2416539	93.2303	102.697	G2
1490	1178469	250.058	159.078	S
1491	3220114	708.268	262.081	S
1492	1145664	70.0359	58.0419	G1
1493	1329653	335.834	186.917	S
1494	1174572	144.956	91.0562	G1
1495	1188686	323.47	247.914	S
1496	1192790	88.1658	65.8925	G1
1497	1154161	68.6021	48	G1
1498	1095970	56.5471	39.6133	G1
1499	1.13116e+06	462.168	454.796	S
1500	1214374	400.941	458.932	S
1501	1202237	106.854	100.385	G1
1502	2196777	313.229	344.686	S
1503	2289316	76.498	79.2462	G2
1504	1.56909e+06	422.567	721.949	S
1505	2226263	82.5036	88.0078	G2
1506	978296	56	44.3036	G1
1507	1.56977e+06	674.813	1022.13	S
1508	2181429	316.732	517.958	S
1509	1020610	54.1706	40.5512	G1
1510	1146296	76.362	68.8913	G1
1511	1149251	104.617	60.9247	G1
1512	1344658	618.956	875.881	S
1513	2329791	86.7557	88.4293	G2
1514	1282822	588.797	1267.64	S
1515	1264321	544.566	1069.86	S
1516	1388883	485.21	870.311	S
1517	1.72241e+06	584.693	880.802	S
1518	2534068	87.7012	100.669	G2
1519	1718790	529.324	1133.2	S
1520	1104960	56.2157	51.1153	G1
1521	1247444	339.9	309.403	S
1522	1120237	66.4073	64.3165	G1
1523	2539069	87.3529	101.493	G2
1524	1428183	615.266	661.683	S
1525	1185088	82.6144	73.8378	G1
1526	1206985	276.534	240.154	S
1527	1185266	68.1641	62.5245	G1
1528	1216742	221.293	218.107	S
1529	1117076	67.2988	58.1521	G1
1530	1130115	339.746	257.897	S
1531	1160771	69.6899	67.5716	G1
1532	1172548	494.468	273.395	S
1533	1107182	76.6115	70.7992	G1
1534	1455018	465.331	1099.48	S
1535	1175518	46.1371	36.6901	G1
1536	1839082	487.992	1277.89	S
1537	1507653	708.322	1181.14	S
1538	1525607	574.197	1373.34	S
1539	1601027	603.1	1148.58	S
1540	1119241	488.218	339.711	S
1541	2300435	75.9148	79.4187	G2
1542	1089422	368.06	211.168	S
1543	1083959	77.0784	87.4879	G1
1544	1308685	401.922	953.469	S
1545	2459675	123.194	146.756	G2
1546	2512657	81.6547	88.7556	G2
1547	1341746	411.744	963.051	S
1548	1410496	520.297	1127.04	S
1549	1180277	86.1193	60.5225	G1
1550	1243782	406.634	260.638	S
1551	1608231	625.834	955.538	S
1552	1166577	286.017	176.031	S
1553	1153174	77.9494	56.8281	G1
1554	1092919	84.9506	72.3877	G1
1555	1207807	77.0833	49.7436	G1
1556	1073501	91.2066	65.21	G1
1557	2484779	106.366	101.276	G2
1558	1131281	387.256	372.485	S
1559	1149629	256.939	272.266	S
1560	2225462	368.227	436.067	S
1561	2238983	49.5837	28.5735	G2
1562	2280926	93.4448	74.4301	G2
1563	1213841	452.232	348.744	S
1564	2310277	84.5271	78.0478	G2
1565	2265655	70.512	67.5619	G2
1566	2325817	124.593	154.189	G2
1567	1155870	82.5178	54.664	G1
1568	1113933	405.695	316.472	S
1569	1206343	90.6896	66.9412	G1
1570	1266360	497.472	444.289	S
1571	1049289	243.752	190.534	S
1572	1797168	429.812	718.655	S
1573	2229544	85.7302	77.9924	G2
1574	1.41508e+06	921.126	618.305	S
1575	2071647	669.477	1131.62	S
1576	1.04575e+06	68.2341	53.5247	G1
1577	1059021	77.0067	53.7738	G1
1578	2094843	467.993	842.122	S
1579	1639282	623.343	1180.37	S
1580	1312556	238.818	211.689	S
1581	1098996	292.026	314.519	S
1582	1219750	124.941	91.3108	G1
1583	1287252	983.138	580.017	S
1584	2453703	82.9187	82.4873	G2
1585	1089305	147.663	131.824	G1
1586	1258074	275.655	241.318	S
1587	1484260	581.402	995.272	S
1588	1216815	383.994	588.334	S
1589	1247159	425.802	635.819	S
1590	2339324	162.423	249.98	G2
1591	2293172	287.636	420.142	S
1592	1322400	728.604	539.728	S
1593	2544171	111.323	70.1207	G2
1594	2577478	84.6098	83.5	G2
1595	1176930	104.176	84.3101	G1
1596	1114683	88.1142	80.8013	G1
1597	2264224	422.678	932.326	S
1598	2272971	465.378	772.364	S
1599	2203387	451.944	480.04	S
1600	2558723	101.716	99.7182	G2
1601	2297529	401.739	467.077	S
1602	1720272	545.15	1070.06	S
1603	1210896	373.269	224.265	S
1604	1740819	633.867	1166.42	S
1605	1202683	432.717	241.067	S
1606	1055606	193.786	103.81	S
1607	1092103	154.911	95.2132	G1
1608	1039088	116.858	29.6452	G1
1609	1222723	86.8685	74.4875	G1
1610	1142577	88.9093	66.3332	G1
1611	2442401	94.9884	81.7296	G2
1612	1162163	77.1492	71.7207	G1
1613	1138462	171.293	68.7779	S
1614	2435610	78.227	75.2912	G2
1615	1158929	69.0178	52.6382	G1
1616	2582622	98.4478	77.4119	G2
1617	1258821	124.04	65.7388	G1
1618	1206960	90.4415	44.3817	G1
1619	2153064	536.929	529.686	S
1620	2168214	639.472	610.247	S
1621	1181783	77.2068	39.3211	G1
1622	1494033	630.083	1013.11	S
1623	1184770	52.4982	26.4656	G1
1624	2386943	102.03	78.7147	G2
1625	2243763	570.163	571.436	S
1626	1114485	47.4908	22.6057	G1
1627	1621044	715.474	1121.41	S
1628	2278711	492.844	638.321	S
1629	2321748	107.139	74.9522	G2
1630	1122494	119.374	87.9623	G1
1631	2178919	384.612	580.251	S
1632	1.13524e+06	84.0655	42.4084	G1
1633	1989028	635.377	1199.3	S
1634	1139532	55.5594	41.6252	G1
1635	2255383	123.644	176.136	G2
1636	1437770	527.203	675.983	S
1637	2368600	37.9914	22.235	G2
1638	2181197	262.889	478.478	S
1639	2218083	600.292	1079.08	S
1640	1108114	139.161	66.806	G1
1641	1105251	59.2363	55.452	G1
1642	2459427	105.335	90.914	G2
1643	2501972	55.7181	28.7671	G2
1644	1125945	59.6735	48.1365	G1
1645	1094811	59.2927	52.5242	G1
1646	1102495	99.9621	66.0074	G1
1647	2188602	359.343	559.979	S
1648	1487463	502.359	758.719	S
1649	1498813	365.29	585.673	S
1650	2248375	465.3	682.249	S
1651	1497267	344.856	607.587	S
1652	1112281	73.5087	47.8366	G1
1653	2228015	229.741	404.927	S
1654	1443627	457.858	758.978	S
1655	1305460	900.122	724.687	S
1656	1076035	32.1028	18.9435	G1
1657	1292409	758.709	710.176	S
1658	2116894	445.021	640.148	S
1659	2065660	633.519	1133.4	S
1660	2012364	748.719	1381.98	S
1661	1209973	292.559	405.321	S
1662	1093360	35.1395	19.129	G1
1663	1932619	568.962	885.581	S
1664	1141317	139.969	75.5024	G1
1665	1822822	517.749	1059.07	S
1666	2600998	101.247	93.8246	G2
1667	1529741	732.368	767.803	S
1668	1199636	335.984	395.692	S
1669	1740780	520.092	987.649	S
1670	1127615	174.876	96.0682	S
1671	1489788	640.173	774.311	S
1672	1157438	298.237	289.832	S
1673	1160389	123.221	72.8592	G1
1674	2440627	96.9785	88.3237	G2
1675	2432426	89.6155	75.4329	G2
1676	1494684	588.859	843.533	S
1677	2543492	106.915	90.4094	G2
1678	1109102	73.9979	48.3036	G1
1679	1379440	771.544	801.695	S
1680	1102565	76.0025	49.4347	G1
1681	2232152	314.67	463.229	S
1682	1091504	67.9775	41.1176	G1
1683	1502495	512.067	795.012	S
1684	1262070	651.349	531.897	S
1685	1414494	796.271	885.798	S
1686	1189852	347.511	335.67	S
1687	1179919	121.158	73.3633	G1
1688	1254720	344.48	494.081	S
1689	1128292	266.726	181.815	S
1690	1214980	405.477	315.408	S
1691	2337300	235.679	373.693	S
1692	2481237	98.1601	76.7183	G2
1693	2281742	276.097	283.131	S
1694	2448393	93.9649	75.039	G2
1695	1175940	450.212	400.19	S
1696	1122578	251.414	193.747	S
1697	1248103	437.094	330.799	S
1698	2007901	661.264	887.151	S
1699	2107562	573.006	731.991	S
1700	2083583	269.887	321.864	S
1701	1966047	394.496	638.423	S
1702	1332731	507.128	414.574	S
1703	2544014	97.4486	70.3747	G2
1704	1214488	436.935	402.633	S
1705	2141107	190.415	228.549	S
1706	1229106	675.195	532.652	S
1707	2110618	665.778	920.333	S
1708	2526558	112.124	88.472	G2
1709	1782139	585.112	901.051	S
1710	1317046	629.039	886.981	S
1711	1215431	272.998	297.184	S
1712	1191983	323.147	365.684	S
1713	1179484	117.13	95.0071	G1
1714	2435579	107.378	117.383	G2
1715	2011785	492.706	631.765	S
1716	1194444	89.4547	66.0523	G1
1717	1175440	111.443	86.9897	G1
1718	1456140	840.96	1209.99	S
1719	2172408	415.68	790.809	S
1720	2143668	482.31	819.314	S
1721	1183589	287.847	293.069	S
1722	1525906	434.619	720.845	S
1723	1444527	528.137	987.279	S
1724	1086693	129.738	76.702	G1
1725	1022276	70.97	42.1134	G1
1726	1001378	73.4591	39.0233	G1
1727	1268248	608.92	787.265	S
1728	2213605	262.459	423.659	S
1729	1222614	442.631	581.388	S
1730	2161207	348.201	644.341	S
1731	1076243	84.5003	57.3269	G1
1732	1114913	81.7344	59.0748	G1
1733	1899291	513.078	706.246	S
1734	2136803	408.498	756.444	S
1735	1119455	227.228	191.852	S
1736	1117665	150.294	83.4253	G1
1737	1108948	259.298	128.086	S
1738	1096545	293.409	220.921	S
1739	1072873	116.508	81.8233	G1
1740	1355025	777.838	1045.68	S
1741	1331596	724.76	1171.72	S
1742	1020817	94.0236	62.3591	G1
1743	1441604	606.11	1095.99	S
1744	1.03788e+06	156.559	131.332	G1
1745	1095133	158.894	140.596	G1
1746	1415867	557.434	940.726	S
1747	1215518	338.855	212.67	S
1748	1342841	677.588	832.821	S
1749	1197203	262.126	191.761	S
1750	2404156	125.725	112.841	G2
1751	1480930	748.804	972.471	S
1752	1221762	48.4023	40.2144	G1
1753	1130405	68.5592	37.941	G1
1754	2545077	81.4016	72.5394	G2
1755	2577299	92.4147	96.5135	G2
1756	1314220	427.446	389.806	S
1757	1.25538e+06	46.5761	38.6363	G1
1758	2544183	69.2545	65.0814	G2
1759	2540091	80.1558	77.4835	G2
1760	1689925	584.439	1371.19	S
1761	2408246	91.2115	81.7053	G2
1762	1204168	54.5058	43.3392	G1
1763	1678493	732.886	2054.3	S
1764	1.87036e+06	547.089	1062.88	S
1765	1844899	534.333	737.793	S
1766	1192079	54.2613	39.918	G1
1767	1953408	496.678	1029.83	S
1768	1288323	555.233	391.964	S
1769	1863239	670.081	839.774	S
1770	1257241	439.947	319.291	S
1771	1176829	69.2106	48.7225	G1
1772	2526306	125.125	91.0923	G2
1773	2237531	105.353	96.9472	G2
1774	2230372	105.824	95.4753	G2
1775	2315722	384.364	546.938	S
1776	1746474	515.986	763.003	S
1777	1.82384e+06	467.503	846.111	S
1778	2294578	95.8931	83.4958	G2
1779	2.04762e+06	386.581	479.258	S
1780	1636801	603.762	850.347	S
1781	2257978	93.1223	87.1282	G2
1782	2501440	100.427	109.977	G2
1783	1518967	711.165	997.725	S
1784	2438563	240.451	353.816	S
1785	2515439	86.7586	95.0427	G2
1786	1664682	617.425	690.929	S
1787	2536555	91.4039	78.8004	G2
1788	1555672	844.221	726.822	S
1789	1191956	355.412	478.056	S
1790	2529240	106.701	94.8535	G2
1791	1245755	126.329	66.157	G1
1792	1774367	667.281	1020.47	S
1793	1238708	76.6519	61.9217	G1
1794	1271172	208.019	227.521	S
1795	1576482	680.975	1105.38	S
1796	1243433	72.5322	61.9347	G1
1797	1243489	152.785	68.2855	G1
1798	1624165	656.547	1004.52	S
1799	2550437	87.2049	84.1097	G2
1800	1241382	259.037	288.863	S
1801	2519557	84.8104	92.2924	G2
1802	2518924	120.985	105.475	G2
1803	2040415	390.174	585.121	S
1804	1445891	705.114	946.558	S
1805	2212712	669.879	1387.8	S
1806	2278881	613.638	1342.11	S
1807	1130622	65.6935	59.7326	G1
1808	1149430	108.69	57.7779	G1
1809	1329634	608.485	910.492	S
1810	1303185	499.19	906.127	S
1811	1159988	71.5102	55.2024	G1
1812	2308431	93.1643	89.0725	G2
1813	1455927	488.704	764.078	S
1814	1192433	219.106	96.3636	S
1815	1169197	79.9751	63.3112	G1
1816	1355731	468.468	734.739	S
1817	1212428	377.574	243.31	S
1818	2411585	82.8223	94.4196	G2
1819	2491905	75.5696	78.1694	G2
1820	1220014	66.4977	52.5044	G1
1821	1281603	62.0614	52.3555	G1
1822	2326283	61.0901	42.7392	G2
1823	1224662	63.4296	53.9047	G1
1824	1154515	71.3656	53.2013	G1
1825	1139617	124.947	78.9961	G1
1826	1.8028e+06	576.011	359.328	S
1827	1150999	94.8386	60.3627	G1
1828	1299787	396.135	261.579	S
1829	1619858	436.575	895.602	S
1830	1119651	244.141	211.579	S
1831	2280432	369.578	573.203	S
1832	2106515	353.808	692.41	S
1833	2410820	88.612	101.196	G2
1834	1596050	444.509	758.275	S
1835	1087234	64.3862	51.0196	G1
1836	2569553	92.3331	114.311	G2
1837	1085568	64.2331	50.074	G1
1838	2377781	80.2492	94.3756	G2
1839	2528305	95.2918	111.585	G2
1840	1135238	68.1397	62.2429	G1
1841	2390387	75.9052	85.0803	G2
1842	2143487	263.493	389.197	S
1843	2359053	70.9301	81.9041	G2
1844	2321996	83.1659	89.3672	G2
1845	1138794	114.097	66.4168	G1
1846	2554164	98.585	113.628	G2
1847	2298650	63.5963	63.0009	G2
1848	2460666	79.866	82.751	G2
1849	1289967	397.295	234.304	S
1850	1366159	455.147	407.171	S
1851	2261677	118.38	144.612	G2
1852	2595474	38.2008	21.1864	G2
1853	1314648	391.45	268.438	S
1854	1077372	112.473	87.463	G1
1855	2647877	72.1248	79.38	G2
1856	1132286	73.2836	55.495	G1
1857	1099461	71.4418	58.4941	G1
1858	1113085	101.291	54.7925	G1
1859	1217752	55.8397	42.8746	G1
1860	1247769	67.5075	52.6065	G1
1861	1177030	75.5289	62.0479	G1
1862	1191681	282.332	163.616	S
1863	2584205	76.9951	77.6981	G2
1864	1.24829e+06	30.9586	20.616	G1
1865	1258000	39.183	23.2708	G1
1866	1231275	114.856	66.8502	G1
1867	1608228	493.047	560.563	S
1868	2600775	81.7787	72.4629	G2
1869	1257262	63.6152	53.5017	G1
1870	1243427	83.5967	58.5227	G1
1871	1255575	87.2952	82.6804	G1
1872	1226876	75.4894	72.3496	G1
1873	1269439	256.358	273.993	S
1874	1245395	70.5205	75.5286	G1
1875	1361346	459.78	582.647	S
1876	2078218	378.275	636.779	S
1877	2644231	29.7493	22.4401	G2
1878	2.07158e+06	385.395	590.46	S
1879	1345105	532.843	850.555	S
1880	1.95319e+06	368.938	639.767	S
1881	2193527	566.917	1101.26	S
1882	1242768	69.5781	59.6929	G1
1883	1205750	72.2979	68.8526	G1
1884	1660683	527.463	132.325	S
1885	1211568	62.7035	58.7764	G1
1886	1537637	618.709	948.372	S
1887	1541261	628.466	936.962	S
1888	1196041	355.695	455.722	S
1889	1301275	442.139	769.827	S
1890	1865715	689.986	1110.55	S
1891	1640903	523.46	768.494	S
1892	2249834	62.4608	76.8787	G2
1893	1097908	54.712	52.6754	G1
1894	2349759	67.429	83.6609	G2
1895	1223500	61.7619	55.4595	G1
1896	1289716	35.639	24.88	G1
1897	1321711	36.3269	24.9287	G1
1898	1212422	348.743	566.09	S
1899	2378930	326.874	459.132	S
1900	1573762	481.889	865.87	S
1901	2430474	419.97	913.952	S
1902	1250255	365.674	620.421	S
1903	1.26681e+06	500.935	587.751	S
1904	2083419	443.448	670.194	S
1905	1258451	532.565	558.033	S
1906	1671262	544.958	891.242	S
1907	1.80385e+06	502.654	831.349	S
1908	2.06537e+06	646.109	1059.61	S
1909	2410402	784.431	924.103	S
1910	1686136	515.535	898.33	S
1911	2617860	99.2836	129.679	G2
1912	2378456	28.904	20.4007	G2
1913	1814218	759.491	1200.17	S
1914	1094038	43.6119	42.6599	G1
1915	2420199	69.2129	93.4793	G2
1916	1597427	448.869	818.467	S
1917	1098444	47.6333	45.8191	G1
1918	2439933	61.7383	76.0584	G2
1919	1.99798e+06	288.589	460.428	S
1920	2704487	34.0617	26.2696	G2
1921	2611907	81.0972	113.501	G2
1922	2618685	88.5067	113.28	G2
1923	1559888	378.831	478.07	S
1924	1375162	700.099	1124.88	S
1925	2258007	459.648	1104.84	S
1926	1443312	854.414	1156.11	S
1927	2236638	436.207	1061.62	S
1928	1102571	68.2555	77.9758	G1
1929	1207208	117.636	139.136	G1
1930	1100191	73.019	83.9875	G1
1931	2574852	74.8482	101.039	G2
1932	1013275	1067.89	410.238	S
1933	2584937	159.495	219.545	G2
1934	1025445	906.605	371.125	S
1935	2344485	72.1351	102.676	G2
1936	2303389	341.745	621.111	S
1937	1159281	56.7687	61.1799	G1
1938	1.14339e+06	103.937	77.9139	G1
1939	1147025	56.5986	59.7321	G1
1940	1897186	543.645	1147.89	S
1941	1183177	71.1815	69.1951	G1
1942	1341112	464.45	517.634	S
1943	1078151	47.92	46.598	G1
1944	2075929	496.186	1126.24	S
1945	1198526	276.405	286.182	S
1946	1079762	42.9022	44.9487	G1
1947	1508301	435.429	528.129	S
1948	1205754	66.7309	65.3209	G1
1949	1267520	463.092	571.877	S
1950	1761212	346.788	751.854	S
1951	1505181	732.931	1077.41	S
1952	1103977	285.817	275.107	S
1953	1121941	452.24	499.191	S
1954	1126982	480.081	544.998	S
1955	1104220	204.664	182.331	S
1956	2174763	435.259	590.462	S
1957	1659404	453.418	960.492	S
1958	1843706	656.07	1477.34	S
1959	2215212	104.718	142.417	G2
1960	1017181	50.4005	55.4691	G1
1961	1578598	597.939	1050.79	S
1962	2239556	549.67	1196.41	S
1963	1057606	55.4129	58.5251	G1
1964	2172689	349.003	667.07	S
1965	2148906	890.097	1550.99	S
1966	2453548	88.5185	117.613	G2
1967	1206293	357.239	197.573	S
1968	1144334	52.5389	45.3291	G1
1969	2545074	101.843	112.519	G2
1970	1147932	124.7	69.6283	G1
1971	1194830	79.2769	68.9491	G1
1972	1152776	303.249	188.346	S
1973	1136026	65.1708	57.2488	G1
1974	2333610	78.0861	89.8088	G2
1975	1114422	61.9103	59.5485	G1
1976	2491930	85.85	92.1287	G2
1977	2571408	85.6832	101.046	G2
1978	1141679	66.1618	65.703	G1
1979	2278856	61.8831	71.8936	G2
1980	1255386	701.428	610.388	S
1981	1168769	61.6935	62.7069	G1
1982	2283081	69.6546	90.2285	G2
1983	1140354	61.4824	62.9939	G1
1984	1180676	79.2822	76.5326	G1
1985	1242000	531.708	584.241	S
1986	2081447	385.419	520.146	S
1987	1093706	66.8192	70.604	G1
1988	1130831	69.6648	74.0578	G1
1989	2403975	92.9867	90.3157	G2
1990	1178465	70.2609	74.9262	G1
1991	1099666	144.832	153.91	G1
1992	1205604	82.7174	82.2356	G1
1993	1142281	216.323	241.394	S
1994	1651021	486.577	1186.37	S
1995	1.5676e+06	532.273	1238.31	S
1996	1195186	95.5045	88.9116	G1
1997	1296643	134.172	91.1943	G1
1998	2609747	102.138	140.043	G2
1999	2094252	479.071	663.659	S
[truncated: 8,189 more rows]

## Sheet: Supplementary Figure 1f
	Total Intensity DAPI	Mean Intensity A488 - POLD1-GFP	cell cycle								Total Intensity DAPI	Mean Intensity A488 - POLE1-GFP	cell cycle								Total Intensity DAPI	Mean Intensity A647 - PCNA	cell cycle								Total Intensity DAPI	Mean Intensity A568 - TIMELESS	cell cycle
1	2010440	930.987	s	Acquisition settings:						1	1060734	143.813	g1	Acquisition settings:						1	1555784	440.386	S	Acquisition settings:						1	2120862	208.374	S	Acquisition settings:
2	984571	154.362	s	Excitation Filter	Emission Filter	Intensity (%)	Exposure time (ms)	Objective		2	1150229	135.926	g1	Excitation Filter	Emission Filter	Intensity (%)	Exposure time (ms)	Objective		2	1185188	30.7307	G1	Excitation Filter	Emission Filter	Intensity (%)	Exposure time (ms)	Objective		2	1139547	34.3108	G1	Excitation Filter	Emission Filter	Intensity (%)	Exposure time (ms)	Objective
3	1135607	661.351	s	DAPI 377/50	DAPI 440	100	11	UPLSAPO 20x		3	1724716	581.851	s	DAPI 377/50	DAPI 440	100	11	UPLSAPO 20x		3	2081285	462.286	S	DAPI 377/50	DAPI 440	100	11	UPLSAPO 20x		3	1127517	54	G1	DAPI 377/50	DAPI 440	100	11	UPLSAPO 20x
4	1375301	964.255	s	FITC 485/20	FITC 525	100	800	UPLSAPO 20x		4	1874999	544.085	s	FITC 485/20	FITC 525	100	1000	UPLSAPO 20x		4	1412483	670.104	S	Cy5 650/13	Cy5 684	100	500	UPLSAPO 20x		4	1766527	256.957	S	Cy3 560/25	Cy3 607	100	1000	UPLSAPO 20x
5	2172638	165.55	s							5	1036942	122.631	g1							5	1425253	665.893	S							5	1655853	233.421	S
6	2025354	699.599	s							6	2.02946e+06	590.619	s							6	1338821	566.734	S							6	1151036	38.6835	G1
7	1916853	909.681	s							7	1043339	116.306	g1							7	1237956	16.8495	G1							7	1144177	29.1614	G1
8	1.54738e+06	720.26	s							8	1243024	172.951	g1							8	1216800	34.2273	G1							8	2221817	40.2334	G2
9	1415545	1234.91	s							9	2191358	143.218	g2							9	1256923	20.6375	G1							9	1227424	183.567	S
10	1.04312e+06	858.55	s							10	1.01003e+06	132.433	g1							10	2256421	560.095	S							10	2405346	26.4219	G2
11	2157198	123.617	g2							11	1005017	111.68	g1							11	2329396	550.062	S							11	1250570	190.68	S
12	1947358	729.53	s							12	1063488	97.8677	g1							12	2291698	73.2881	G2							12	2257743	284.662	S
13	1629809	774.32	s							13	1534894	577.096	s							13	1075934	36.3909	G1							13	2.0344e+06	224.781	S
14	1063623	804.204	s							14	1319987	650.588	s							14	2486597	100.759	G2							14	1904523	355.495	S
15	2109143	763.957	s							15	2216696	161.9	g2							15	1202023	42.0864	G1							15	2102460	35.8968	G2
16	869583	348.288	s							16	1376020	617.909	s							16	1051348	34.7617	G1							16	2389692	43.1002	G2
17	1113981	930.261	s							17	2.02269e+06	670.855	s							17	1523659	740.486	S							17	2010528	467.376	S
18	1383566	1036.46	s							18	1075703	88.4923	g1							18	2535757	71.0282	G2							18	2294218	39.6472	G2
19	906020	534.724	s							19	1218638	571.907	s							19	1061793	41.708	G1							19	1161709	33.9308	G1
20	1011223	653.888	s							20	2208718	142.372	g2							20	2151712	641.653	S							20	1171609	33.1044	G1
21	905159	87.7897	g1							21	1957110	279.204	s							21	1232770	307.541	S							21	1146866	29.2643	G1
22	1941652	121.252	g2							22	1990233	850.066	s							22	1056079	39.4982	G1							22	2134639	43.2302	G2
23	933241	72.3876	g1							23	2.04474e+06	126.216	g2							23	1294821	557.339	S							23	1356327	245.095	S
24	919782	81.3084	g1							24	1330269	685.006	s							24	1238925	144.632	S							24	1148874	31.138	G1
25	1509654	920.846	s							25	1587907	748.853	s							25	2164511	478.497	S							25	1090085	37.7667	G1
26	1143357	615.675	s							26	1309934	608.28	s							26	1587471	703.483	S							26	1402155	252.724	S
27	1914239	99.7954	g2							27	1424754	673.29	s							27	1186316	429.068	S							27	1067693	50.6864	G1
28	936928	104.781	g1							28	1697717	558.746	s							28	2487733	47.2739	G2							28	2236244	44.785	G2
29	877968	223.666	s							29	1574390	694.558	s							29	2188573	36.5547	G2							29	2142743	223.512	S
30	926524	315.712	s							30	966046	91.701	g1							30	1865569	559.672	S							30	1370129	291.561	S
31	2175824	119.81	g2							31	1535959	1208.5	s							31	2505108	36.0847	G2							31	1080510	30.2858	G1
32	1.03335e+06	438.361	s							32	1743473	529.887	s							32	2107593	501.584	S							32	2146416	29.3006	G2
33	935954	48.3995	g1							33	981547	109.295	g1							33	2510801	27.8267	G2							33	1084480	37.2853	G1
34	1354039	889.005	s							34	2035292	155.853	g2							34	2263154	49.1079	G2							34	1926310	327.1	S
35	2048516	56.7157	g2							35	2149810	371.026	s							35	2340910	349.135	S							35	2182432	34.0333	G2
36	1795195	932.366	s							36	1033922	113.317	g1							36	1146438	27.5766	G1							36	1546059	116.158	S
37	926851	48.905	g1							37	2265501	121.956	g2							37	2117046	492.559	S							37	1101790	30.8632	G1
38	962709	199.575	s							38	956970	112.856	g1							38	1372845	807.609	S							38	1076042	104.524	S
39	1686596	891.189	s							39	1.90744e+06	406.802	s							39	1160699	28.6036	G1							39	1113391	144.195	S
40	905332	112.436	g1							40	1.42364e+06	706.612	s							40	2200705	400.638	S							40	1089898	27.7696	G1
41	1177467	931.128	s							41	1026694	110.66	g1							41	1065982	40.4329	G1							41	1127580	29.4015	G1
42	965868	165.942	s							42	978724	69.4669	g1							42	2422378	51.4281	G2							42	2338860	45.1219	G2
43	918433	91.3924	g1							43	1613963	520.9	s							43	1057142	19.6426	G1							43	1145587	172.195	S
44	1511982	955.875	s							44	969877	311.357	s							44	1552833	537.799	S							44	2374486	42.1584	G2
45	1676118	877.222	s							45	995190	69.9855	g1							45	1481135	497.198	S							45	1047536	30.4584	G1
46	1517562	848.381	s							46	1.81761e+06	571.047	s							46	1079776	36.7165	G1							46	2372245	38.1334	G2
47	1068771	832.753	s							47	1045144	99.1354	g1							47	1074612	18.3713	G1							47	1706113	281.272	S
48	1531136	1077.37	s							48	937542	88.3317	g1							48	1375946	684.42	S							48	1079034	34.643	G1
49	1013293	383.46	s							49	1445059	1109.62	s							49	2490973	418.714	S							49	1647001	301.098	S
50	1944719	731.793	s							50	1252977	558.362	s							50	1093042	16.3918	G1							50	1254286	206.04	S
51	948462	113.901	g1							51	1886028	531.838	s							51	1440407	600.735	S							51	1283721	390.347	S
52	1515493	805.832	s							52	1267974	594.677	s							52	1120530	29.6855	G1							52	2151157	36.6896	G2
53	940468	111.726	g1							53	1001413	124.455	g1							53	1055469	21.168	G1							53	1166664	190.891	S
54	2009814	125.38	g2							54	1.04069e+06	112.593	g1							54	1327593	746.859	S							54	2172883	47.1293	G2
55	1781336	1317.04	s							55	1732553	594.124	s							55	1041655	17.7425	G1							55	1249242	364.34	S
56	2044894	140.623	g2							56	1326274	821.771	s							56	2046177	537.483	S							56	1951637	287.108	S
57	1837771	1031.37	s							57	1400336	591.209	s							57	1809266	640.186	S							57	1.73213e+06	291.291	S
58	1.9953e+06	527.383	s							58	1.96557e+06	366.509	s							58	1193033	36.1202	G1							58	1.01883e+06	124.477	S
59	1757897	971.542	s							59	2038221	81.9997	g2							59	1.18462e+06	23.2857	G1							59	1166071	236.782	S
60	975130	98.569	g1							60	2136510	136.761	g2							60	2554134	35.8086	G2							60	1601848	235.229	S
61	1264277	784.465	s							61	1075628	146.457	g1							61	2477405	50.0537	G2							61	1507416	202.56	S
62	1679549	978.126	s							62	1495380	531.705	s							62	1689232	739.822	S							62	1919945	252.264	S
63	1660867	1042.42	s							63	1.54562e+06	547.552	s							63	1800025	620.456	S							63	2190754	383.761	S
64	1257970	1249.3	s							64	2197125	156.303	g2							64	2489072	927.181	S							64	1988776	292.803	S
65	1143426	821.486	s							65	1863681	431.939	s							65	1167768	97.7269	G1							65	1.72481e+06	319.366	S
66	1308393	1364.69	s							66	1522784	468.877	s							66	1655689	579.72	S							66	2319485	43.1559	G2
67	1079929	685.286	s							67	1921712	347.625	s							67	1157106	375.335	S							67	2187379	228.404	S
68	1112210	891.88	s							68	1047112	105.9	g1							68	2388565	38.3365	G2							68	1168599	113.64	S
69	1361753	1326.04	s							69	1996046	552.168	s							69	2.08115e+06	543.343	S							69	1150680	45.3043	G1
70	980884	119.951	g1							70	1158983	674.723	s							70	2189814	385.952	S							70	1191264	163.365	S
71	1009894	119.95	g1							71	2224518	139.948	g2							71	1707085	548.984	S							71	1125284	180.154	S
72	952852	232.877	s							72	2112700	130.154	g2							72	2372558	861.941	S							72	1152225	68.5222	S
73	1572545	919.747	s							73	1.65468e+06	704.846	s							73	1092223	38.976	G1							73	1140522	158.61	S
74	1.01323e+06	652.477	s							74	2211067	149.787	g2							74	1281442	704.836	S							74	1178849	177.007	S
75	998126	126.636	g1							75	2032453	270.549	s							75	1102391	59.2425	G1							75	2396645	48.1571	G2
76	1028712	97.1725	g1							76	1299995	605.587	s							76	2454861	435.962	S							76	2419095	46.9042	G2
77	1024652	114.924	g1							77	1344259	709.758	s							77	1737739	517.395	S							77	1127095	115.152	S
78	1535600	1095.38	s							78	2113751	794.579	s							78	2435917	493.438	S							78	1100891	38.2168	G1
79	1900308	789.033	s							79	1816333	519.911	s							79	1058883	296.703	S							79	1300293	204.851	S
80	942764	86.047	g1							80	1675359	715.218	s							80	1081736	30.4833	G1							80	1144312	46.5085	G1
81	1.00279e+06	147.389	s							81	1134780	431.451	s							81	1045024	307.816	S							81	1552869	286.702	S
82	1040305	110.245	g1							82	2291518	153.493	g2							82	2216828	24.3642	G2							82	1149341	30.0054	G1
83	1024977	112.373	g1							83	1144722	642.393	s							83	981500	21.7516	G1							83	2386538	41.103	G2
84	912282	87.7662	g1							84	1038580	147.347	g1							84	1090003	23.2419	G1							84	1185526	37.237	G1
85	940436	129.127	g1							85	1059858	462.987	s							85	2258368	46.4925	G2							85	1054880	33.4591	G1
86	1432780	1042.76	s							86	1404834	924.175	s							86	1069692	34.1111	G1							86	1087305	31.3887	G1
87	957846	112.082	g1							87	1299604	676.016	s							87	986218	36.1931	G1							87	1082543	44.4962	G1
88	994161	103.891	g1							88	1260070	774.159	s							88	1718110	565.759	S							88	1067597	41.6224	G1
89	2185200	130.086	g2							89	1317206	816.876	s							89	1086003	29.0519	G1							89	1191404	161.046	S
90	951754	80.3166	g1							90	1231791	459.074	s							90	2242515	104.77	G2							90	1159398	151.113	S
91	890680	119.729	g1							91	1278142	698.009	s							91	1063853	23.2903	G1							91	2317068	71.0952	S
92	877026	124.155	g1							92	1055582	247.389	s							92	1.65926e+06	485.929	S							92	2449599	47.4777	G2
93	876235	110.585	g1							93	2279183	163.669	g2							93	1040113	19.123	G1							93	2385897	213.23	S
94	1.00386e+06	109.338	g1							94	1923791	476.259	s							94	999329	28.5711	G1							94	1927479	371.686	S
95	1532830	1143.86	s							95	1053483	167.838	g1							95	1051222	24.2253	G1							95	1177265	99.0798	S
96	1908974	125.104	g2							96	1412486	857.992	s							96	1111933	51.8435	G1							96	1886253	332.521	S
97	945390	515.2	s							97	1.2603e+06	498.827	s							97	2287726	40.9526	G2							97	1277807	236.127	S
98	2195132	119.258	g2							98	1006915	265.053	s							98	1.94204e+06	509.068	S							98	1112729	32.1357	G1
99	943120	98.0666	g1							99	2.09689e+06	178.198	g2							99	1152971	56.0704	G1							99	1165275	104.814	S
100	964333	115.585	g1							100	1249629	623.404	s							100	1475097	758.953	S							100	1109258	29.0181	G1
101	1511445	863.64	s							101	1221067	783.942	s							101	1138528	64.6422	G1							101	1320592	176.272	S
102	1044601	584.749	s							102	1089540	356.196	s							102	1902297	465.323	S							102	1148078	107.681	S
103	1053772	897.259	s							103	1191046	687.745	s							103	1974756	547.281	S							103	1161609	101.594	S
104	1102211	831.482	s							104	1223295	591.751	s							104	1877537	591.323	S							104	1916742	223.611	S
105	955467	79.1303	g1							105	1102634	438.8	s							105	1278747	609.493	S							105	1186233	40.3376	G1
106	975956	186.973	s							106	980288	124.105	g1							106	1153291	41.888	G1							106	1662665	202.975	S
107	1121243	714.656	s							107	1067525	133.748	g1							107	1988260	669.372	S							107	2147003	52.0134	G2
108	881672	74.1121	g1							108	1.81618e+06	606.189	s							108	2381996	50.1897	G2							108	2422988	40.9433	G2
109	1052763	820.976	s							109	976474	116.6	g1							109	2394248	65.4229	G2							109	1339237	44.2333	G1
110	923642	100.305	g1							110	1062659	94.6469	g1							110	2339546	223.982	S							110	2346227	50.4549	G2
111	1106034	395.305	s							111	1127898	543.311	s							111	2385437	41.05	G2							111	2412697	49.9576	G2
112	1000784	59.5985	g1							112	1093337	109.82	g1							112	2422889	38.5083	G2							112	1167563	35.6502	G1
113	897008	90.2748	g1							113	947570	100.214	g1							113	1086900	71.3527	G1							113	1405498	490.533	S
114	1363122	856.799	s							114	946159	93.4443	g1							114	1231379	456.92	S							114	1155410	46.6555	G1
115	1.02746e+06	66.1896	g1							115	1070971	113.955	g1							115	1269972	604.554	S							115	1181792	32.532	G1
116	925501	82.7842	g1							116	1009045	371.501	s							116	1150427	64.6021	G1							116	1231034	161.518	S
117	1052858	148.527	g1							117	2060468	257.977	s							117	2170531	500.366	S							117	1138203	25.4836	G1
118	1734564	811.108	s							118	974757	89.5289	g1							118	2365872	54.0326	G2							118	1068773	56.9153	G1
119	916616	130.048	g1							119	1962374	120.417	g2							119	1158444	43.2621	G1							119	1182462	157.426	S
120	897593	100.822	g1							120	1007299	115.916	g1							120	1043671	41.3938	G1							120	1155554	31.0575	G1
121	1987933	212.209	s							121	963336	106.349	g1							121	2084502	537.087	S							121	1253224	46.2015	G1
122	979651	97.3795	g1							122	1477389	755.752	s							122	1181863	48.0622	G1							122	1042348	40.3882	G1
123	1877654	119.105	g2							123	978371	131.768	g1							123	996590	40.0564	G1							123	1128006	31.3513	G1
124	2256961	91.2611	g2							124	1345294	825.005	s							124	2168407	77.3722	G2							124	2221855	173.053	S
125	1107000	826.734	s							125	2273804	86.8523	g2							125	2132146	537.198	S							125	1194219	42.9135	G1
126	1588131	844.009	s							126	989876	109.491	g1							126	2184834	102.999	G2							126	1256588	270.137	S
127	1104327	66.0687	g1							127	2036439	160.946	g2							127	2311409	74.4503	G2							127	1347188	294.446	S
128	1855581	829.878	s							128	1897169	521.834	s							128	2144717	64.3838	G2							128	1.03757e+06	43.4905	G1
129	1805667	883.528	s							129	1323738	632.855	s							129	1663120	392.869	S							129	1142246	32.5687	G1
130	1110937	60.9979	g1							130	1347036	651.326	s							130	2139316	47.3912	G2							130	1101277	37.3968	G1
131	1007265	102.083	g1							131	1262621	601.086	s							131	1271209	457.661	S							131	1058828	61.1142	G1
132	909512	113.828	g1							132	2004525	138.335	g2							132	1177798	141.783	S							132	1092761	39.3823	G1
133	1.02517e+06	100.123	g1							133	1330428	1148.76	s							133	2142013	324.162	S							133	1159840	28.4144	G1
134	1040207	111.011	g1							134	2031044	161.744	g2							134	1345731	75.1042	G1							134	1200044	28.4555	G1
135	939330	97.3874	g1							135	1852856	404.629	s							135	2190536	81.702	G2							135	1061551	39.9585	G1
136	1005612	110.428	g1							136	1026668	120.933	g1							136	1172211	343.517	S							136	1141941	30.5286	G1
137	959622	146.962	s							137	1124536	87.0164	g1							137	1265963	392.088	S							137	2318049	45.0897	G2
138	993153	80.5453	g1							138	1101962	80.2658	g1							138	824091	41.0489	G1							138	2222074	35.3498	G2
139	1.01951e+06	148.981	s							139	1196040	459.376	s							139	985194	31.2345	G1							139	2205428	40.5303	G2
140	997413	120.976	g1							140	2252021	404.188	s							140	2447177	55.3288	G2							140	2307326	68.898	G2
141	914398	92.5765	g1							141	2142626	157.116	g2							141	2564806	37.8714	G2							141	2.05298e+06	415.413	S
142	1.03503e+06	346.993	s							142	988624	258.316	s							142	947413	49.9845	G1							142	1176681	204.95	S
143	1286134	798.268	s							143	2081028	131.901	g2							143	1336970	712.173	S							143	1174740	54.8344	G1
144	954049	101.133	g1							144	1105980	103.094	g1							144	1025537	32.9942	G1							144	2067583	324.168	S
145	1290788	943.421	s							145	1936558	673.976	s							145	2190715	403.484	S							145	2447074	44.5413	G2
146	1118016	857.412	s							146	1130444	507.868	s							146	1163413	29.6099	G1							146	2412908	38.3648	G2
147	1790853	663.751	s							147	1059248	476.552	s							147	1178342	33.4766	G1							147	1816070	214.46	S
148	1.6199e+06	524.623	s							148	1156203	534.347	s							148	1497897	726.743	S							148	1690156	244.035	S
149	1797234	536.388	s							149	1638623	809.947	s							149	1251860	693.652	S							149	1324633	214.316	S
150	1118516	789.332	s							150	995206	104.975	g1							150	1172544	33.452	G1							150	2396794	42.5286	G2
151	1082787	869.945	s							151	1060193	129.467	g1							151	2286361	516.076	S							151	1067621	121.403	S
152	1868729	139.764	g2							152	1243310	585.361	s							152	1193939	26.4775	G1							152	1245508	182.383	S
153	2182475	155.468	g2							153	1266658	710.049	s							153	1199979	25.534	G1							153	1944151	203.794	S
154	1.84393e+06	123.719	g2							154	1205302	635.401	s							154	1120795	109.113	G1							154	1.89545e+06	197.657	S
155	1.04772e+06	376.581	s							155	2269245	175.087	g2							155	1105159	84.8589	G1							155	1079047	91.7272	S
156	2044258	156.84	g2							156	1068892	347.455	s							156	1.26972e+06	36.6831	G1							156	1098847	33.061	G1
157	1222721	1070.27	s							157	1129039	554.892	s							157	1468796	767.603	S							157	2043224	71.3183	S
158	1719511	697.077	s							158	1394428	714.082	s							158	1440061	575.257	S							158	1067707	26.3206	G1
159	902018	201.609	s							159	1207379	739.104	s							159	2372966	44.6541	G2							159	1076060	34.0851	G1
160	1566393	924.407	s							160	1258199	595.9	s							160	1977872	545.95	S							160	1766817	191.592	S
161	956484	99.3838	g1							161	1240201	638.226	s							161	2266213	521.886	S							161	2364483	201.027	S
162	2375860	971.496	s							162	1364780	819.09	s							162	2457542	56.1995	G2							162	1602701	173.171	S
163	948744	118.754	g1							163	2251317	151.521	g2							163	1392356	690.333	S							163	1093027	26.9009	G1
164	1174780	1036.95	s							164	2159880	206.553	s							164	1139580	382.242	S							164	1060438	29.7988	G1
165	936316	435.479	s							165	2206074	142.231	g2							165	2.01306e+06	668.458	S							165	1068446	26.889	G1
166	1157788	121.957	g1							166	1966508	329.946	s							166	2003505	598.86	S							166	1116155	36.014	G1
167	1889309	140.571	g2							167	1100148	88.5928	g1							167	2071140	654.418	S							167	1053411	31.7992	G1
168	1952919	117.554	g2							168	1199007	748.937	s							168	1162877	29.2426	G1							168	1279316	162.413	S
169	986387	78.7789	g1							169	1119294	471.508	s							169	1178961	38.2896	G1							169	1054297	39.1148	G1
170	928163	73.7578	g1							170	1087033	107.555	g1							170	1130200	36.5359	G1							170	1338350	233.17	S
171	2046552	1304.58	s							171	2170745	149.573	g2							171	2453985	134.79	G2							171	1789177	220.427	S
172	1633146	1166.87	s							172	984832	116.262	g1							172	1355629	710.051	S							172	1821614	324.353	S
173	1368949	1197.33	s							173	1852928	566.266	s							173	1046087	37.4849	G1							173	1066329	28.1207	G1
174	2049386	143.548	g2							174	2196548	158.023	g2							174	1148732	388.113	S							174	1261987	132.392	S
175	1199207	97.2784	g1							175	2.02164e+06	145.352	g2							175	2285527	50.987	G2							175	1430778	163.735	S
176	1305625	869.364	s							176	1789136	136.507	g2							176	1125657	59.1523	G1							176	2011894	361.865	S
177	1043742	139.362	g1							177	1007564	95.6165	g1							177	1.34085e+06	824.933	S							177	1280839	141.179	S
178	2147539	213.469	s							178	2380416	90.8575	g2							178	1198745	62.5712	G1							178	1086911	42.229	G1
179	1081609	83.4995	g1							179	2143512	152.531	g2							179	2410543	405.318	S							179	1423116	157.365	S
180	962182	94.3888	g1							180	1099462	504.575	s							180	1917466	569.77	S							180	1278529	110.205	S
181	1033456	103.702	g1							181	2177025	122.077	g2							181	1025089	37.8208	G1							181	2519447	30.8304	G2
182	1.03974e+06	94.5139	g1							182	996179	98.1171	g1							182	1077476	136.644	S							182	2362369	41.5568	G2
183	980700	134.478	s							183	1464086	833.804	s							183	1229847	741.103	S							183	1114496	39.3314	G1
184	1.04771e+06	138.278	g1							184	2057132	155.77	g2							184	790902	32.3361	G1							184	1148217	41.0542	G1
185	1004172	73.2754	g1							185	1011375	160.851	g1							185	2000059	658.477	S							185	2424522	46.9074	G2
186	1.03441e+06	89.79	g1							186	1133079	511.834	s							186	1263200	622.442	S							186	1144652	39.2505	G1
187	994194	72.4868	g1							187	1917778	127.099	g2							187	1050220	333.799	S							187	2269261	187.117	S
188	993620	347.807	s							188	1999213	120.093	g2							188	1576251	686.932	S							188	1433655	271.609	S
189	994879	463.134	s							189	1057931	467.867	s							189	773274	23.5683	G1							189	1981979	289.562	S
190	1000490	88.2126	g1							190	1136276	156.979	g1							190	1937279	751.575	S							190	1134311	31.586	G1
191	995757	102.282	g1							191	973907	123.95	g1							191	1201079	667.423	S							191	2379761	33.9442	G2
192	1065595	106.024	g1							192	1.62151e+06	408.615	s							192	1176300	38.6926	G1							192	1124321	35.4472	G1
193	950578	70.4701	g1							193	1879304	807.487	s							193	1045125	288.803	S							193	2412723	32.1474	G2
194	2128520	151.293	s							194	2201613	90.7734	g2							194	2388778	48.5539	G2							194	2.07112e+06	231.859	S
195	928155	104.352	g1							195	1834734	439.616	s							195	1009125	33.7151	G1							195	1861565	155.069	S
196	951630	73.2255	g1							196	1737652	549.625	s							196	1240142	44.7377	G1							196	1923477	179.185	S
197	993400	103.116	g1							197	2070700	425.953	s							197	1230375	762.702	S							197	1163029	26.3973	G1
198	1004421	92.7807	g1							198	955593	102.097	g1							198	1046114	41.4753	G1							198	1188266	19.7254	G1
199	1.03864e+06	557.421	s							199	2025436	445.623	s							199	2334334	155.523	S							199	1184552	25.6995	G1
200	1002741	71.4374	g1							200	1370319	865.349	s							200	1014661	45.7378	G1							200	1574269	140.62	S
201	1810352	1133.2	s							201	1.5103e+06	458.067	s							201	1.60391e+06	784.346	S							201	1.01129e+06	42.0727	G1
202	943246	113.129	g1							202	2286904	162.691	g2							202	1083907	50.7561	G1							202	1141074	30.6703	G1
203	1066667	754.056	s							203	976345	128.536	g1							203	986569	49.1263	G1							203	1308676	150.069	S
204	1609212	1018.09	s							204	2123759	135.557	g2							204	1112746	349.082	S							204	1146094	42.5608	G1
205	2058449	171.467	g2							205	1087955	100.626	g1							205	1084627	54.647	G1							205	1091157	121.66	S
206	1.03703e+06	546.235	s							206	1958141	638.742	s							206	2073571	739.784	S							206	1574465	189.67	S
207	1878964	880.933	s							207	2165700	152.449	g2							207	2450192	628.64	S							207	1139047	42.811	G1
208	952369	164.817	s							208	2191099	97	g2							208	1053404	44.7582	G1							208	1123388	117.863	S
209	1040708	434.445	s							209	1661201	620.17	s							209	1019236	52.3558	G1							209	1522945	144.213	S
210	2114464	690.936	s							210	2049267	663.887	s							210	1732715	713.892	S							210	1519842	203.918	S
211	996973	295.011	s							211	1611035	484.051	s							211	2272311	50.6006	G2							211	2340835	43.171	G2
212	1144328	796.259	s							212	1007634	74.8288	g1							212	1101342	54.5827	G1							212	2252702	47.5228	G2
213	889891	88.0257	g1							213	1339984	664.879	s							213	2049674	762.062	S							213	1318278	176.306	S
214	953454	438.137	s							214	1068054	97.2655	g1							214	1088498	69.7038	G1							214	2422776	40.1667	G2
215	1629212	996.675	s							215	2036133	155.063	g2							215	1233772	528.805	S							215	1285398	166.978	S
216	1014775	400.924	s							216	1403150	532.7	s							216	2295051	285.971	S							216	1868874	211.95	S
217	1453933	823.91	s							217	2077474	168.177	g2							217	1360826	708.403	S							217	972207	37.6504	G1
218	939912	121.334	g1							218	1130550	102.323	g1							218	1156040	321.093	S							218	2423761	41.3931	G2
219	920616	104.847	g1							219	1299874	789.15	s							219	1436447	840.249	S							219	1581003	276.943	S
220	960058	140.627	s							220	1022175	70.2632	g1							220	1095813	65.3602	G1							220	1218884	198.878	S
221	1.98454e+06	101.661	g2							221	2165930	179.929	g2							221	1.5215e+06	688.111	S							221	2325364	41.1601	G2
222	2150680	144.071	g2							222	1467775	710.97	s							222	1465944	764.943	S							222	1294952	212.073	S
223	1470797	847.663	s							223	2180172	151.188	g2							223	1225542	450.218	S							223	1071501	33.3502	G1
224	2021578	55.408	g2							224	1445554	635.585	s							224	1133500	165.696	S							224	1541030	238.231	S
225	949118	88.1848	g1							225	1077054	172.628	g1							225	1261998	506.106	S							225	1331220	210.284	S
226	2140925	312.853	s							226	1127101	480.36	s							226	1299521	594.417	S							226	1090751	53.3041	G1
227	1023034	89.0965	g1							227	1034509	85.4473	g1							227	1371516	743.679	S							227	1191741	119.443	S
228	962327	309.002	s							228	2230475	157.894	g2							228	1385185	608.26	S							228	1333289	209.498	S
229	1072287	674.009	s							229	2259242	162.129	g2							229	2163729	68.9757	G2							229	1333704	195.603	S
230	966685	81.0586	g1							230	1699805	611.989	s							230	1338616	591.678	S							230	1178648	109.067	S
231	1.0334e+06	105.263	g1							231	1881376	515.168	s							231	904921	59.4789	G1							231	1289814	165.333	S
232	1405403	1134.77	s							232	2.09381e+06	133.536	g2							232	1123990	405.873	S							232	1288590	195.857	S
233	1132664	893.674	s							233	2096106	395.376	s							233	870288	48.9852	G1							233	1136263	132.362	S
234	2072843	968.041	s							234	1099017	561.751	s							234	1122419	479.798	S							234	1700379	176.701	S
235	954060	92.1824	g1							235	1742047	685.227	s							235	1215624	261.718	S							235	1710045	201.523	S
236	1252188	795.644	s							236	1220563	498.415	s							236	1188321	500.803	S							236	1161181	195.429	S
237	1.95617e+06	1055.63	s							237	1764238	669.576	s							237	1124401	59.2852	G1							237	1.71502e+06	85.0566	S
238	2086086	165.431	g2							238	1.04658e+06	104.001	g1							238	950798	46.4653	G1							238	2478351	50.5438	G2
239	968321	121.243	g1							239	1033297	145.718	g1							239	1.51335e+06	708.573	S							239	1689620	234.588	S
240	2172851	357.088	s							240	1310899	592.412	s							240	1203780	94.5214	G1							240	2004974	340.829	S
241	1234796	700.259	s							241	1089864	120.625	g1							241	1190463	660.958	S							241	1367766	34.9893	G1
242	1952288	125.989	g2							242	1100462	156.354	g1							242	1201317	500.617	S							242	2194821	328.877	S
243	1279117	1152.81	s							243	1206656	696.689	s							243	1.02935e+06	138.197	S							243	1382168	94.039	S
244	1053354	122.068	g1							244	1085930	120.99	g1							244	1458046	661.118	S							244	1367997	33.4197	G1
245	1147029	1203.12	s							245	1.86483e+06	516.761	s							245	2334775	192.958	S							245	1521184	281.077	S
246	1075030	124.199	g1							246	1354230	896.426	s							246	1049432	381.014	S							246	1683891	254.728	S
247	2042350	322.722	s							247	2279901	197.896	g2							247	1.2492e+06	683.573	S							247	1630974	365.334	S
248	939873	117.226	g1							248	1026209	381.625	s							248	1119712	57.5723	G1							248	1.03375e+06	30.6896	G1
249	1086757	1039.09	s							249	1839836	797.517	s							249	1.54893e+06	652.943	S							249	2603006	31.78	G2
250	964969	167.645	g1							250	1150543	104.226	g1							250	1065735	349.033	S							250	1.02963e+06	31.475	G1
251	1211202	1004.58	s							251	1.22297e+06	611.706	s							251	1076336	349.667	S							251	1034824	35.5411	G1
252	1033396	114.434	g1							252	1275638	637.182	s							252	1153087	74.7239	G1							252	1134092	37.1768	G1
253	903581	100.622	g1							253	2267292	277.616	s							253	1459738	604.473	S							253	2228725	32.5317	G2
254	1085195	633.981	s							254	2209318	176.699	g2							254	1107038	202.457	S							254	2765761	469.366	S
255	1946672	120.965	g2							255	1063985	130.288	g1							255	1112581	53.4846	G1							255	1218370	139.195	S
256	1929876	702.929	s							256	1177598	653.77	s							256	1527357	680.092	S							256	1162336	102.412	S
257	924175	120.129	g1							257	1596412	879.221	s							257	1126549	56.8984	G1							257	1423748	239.271	S
258	876776	103.269	g1							258	1106825	159.215	g1							258	1730737	744.136	S							258	2209939	39.4151	G2
259	1357535	697.213	s							259	1242806	569.078	s							259	1.95584e+06	632.437	S							259	1123025	36.7701	G1
260	1021278	99.3701	g1							260	1277757	726.11	s							260	2442504	56.7779	G2							260	1526697	211.003	S
261	1183733	1024.96	s							261	1015460	128.525	g1							261	2273120	465.679	S							261	1097044	39.3946	G1
262	1937184	142.22	g2							262	2143726	146.926	g2							262	2136913	540.279	S							262	1506204	245.862	S
263	1470908	744.079	s							263	1067798	140.882	g1							263	1413381	609.776	S							263	1471742	249.267	S
264	1722271	963.576	s							264	1.60129e+06	679.69	s							264	1142311	45.0336	G1							264	1140032	40.6837	G1
265	907961	109.554	g1							265	1098846	317.488	s							265	1924134	623.26	S							265	1948656	320.334	S
266	2.04939e+06	602.111	s							266	1617537	623.203	s							266	2153442	576.432	S							266	2362656	58.9872	G2
267	1749502	1182.33	s							267	2.07103e+06	149.848	g2							267	1110024	45.5043	G1							267	1248897	266.837	S
268	1143909	708.065	s							268	1675209	836.061	s							268	2382103	52.7834	G2							268	2332144	44.5799	G2
269	1240031	752.942	s							269	1135176	493.798	s							269	1128903	74.7873	G1							269	1265363	303.587	S
270	926616	439.038	s							270	1240063	949.39	s							270	1134028	254.999	S							270	2328905	56.7329	G2
271	1274979	977.128	s							271	1955942	646.488	s							271	2271559	625.888	S							271	1084877	42.2133	G1
272	1197864	872.058	s							272	999278	373.106	s							272	1355304	617.704	S							272	1083213	52.4772	G1
273	1456843	972.804	s							273	1789588	901.173	s							273	2436912	134.417	G2							273	1137696	89.9577	S
274	921875	122.117	g1							274	1587955	614.279	s							274	2255646	28.8717	G2							274	1158364	48.3236	G1
275	2234214	174.504	s							275	1.85435e+06	597.039	s							275	1087722	54.8955	G1							275	1157774	39.6976	G1
276	1113357	696.669	s							276	1729498	891.8	s							276	1248981	569.514	S							276	1062092	119.131	S
277	1545357	825.773	s							277	1507331	779.262	s							277	1059828	39.4582	G1							277	1135289	32.2857	G1
278	930789	173.177	s							278	1019776	391.016	s							278	1611423	993.192	S							278	1044632	48.9485	G1
279	944924	346.926	s							279	1.03158e+06	268.889	s							279	1085884	463.621	S							279	2172460	40.1009	G2
280	1030233	767.588	s							280	1954432	444.882	s							280	1503731	513.917	S							280	1572336	253.092	S
281	1178177	1134.84	s							281	1231622	682.453	s							281	1.4772e+06	505.059	S							281	1003636	50.9195	G1
282	1160292	1010.48	s							282	1065246	355.582	s							282	1285967	776.86	S							282	1463721	245.663	S
283	939750	174.303	s							283	1051633	501.459	s							283	1367320	753.077	S							283	1.00732e+06	49.1553	G1
284	1137625	976.71	s							284	2.03015e+06	146.968	g2							284	1808596	523.034	S							284	2232145	51.4665	G2
285	1398090	960.882	s							285	1133187	659.041	s							285	1084855	407.692	S							285	2242578	48.8545	G2
286	1554045	707.741	s							286	1600652	749.592	s							286	1047638	50.5527	G1							286	2279269	127.052	S
287	1917869	1087.82	s							287	1.04467e+06	723.901	s							287	1862484	702.265	S							287	1872900	75.0981	S
288	1405030	856.069	s							288	1068659	289.805	s							288	1305894	734.736	S							288	2284641	42.7022	G2
289	2184658	165.878	g2							289	1.69353e+06	984.61	s							289	1771382	711.078	S							289	1140090	38.6415	G1
290	2027877	181.338	g2							290	2182653	551.511	s							290	2100345	23.9414	G2							290	1179092	44.3603	G1
291	1.03694e+06	86.7187	g1							291	1026553	455	s							291	1335937	708.669	S							291	1165289	47.7377	G1
292	2086442	109.666	g2							292	1060118	73.1591	g1							292	1692921	669.252	S							292	1318027	231.55	S
293	1170874	1051.75	s							293	1560362	626.137	s							293	1070988	35.3542	G1							293	1107770	31.201	G1
294	2167587	200.264	s							294	1040476	138.177	g1							294	1486819	721.295	S							294	1144164	38.523	G1
295	1097407	408.878	s							295	2075710	171.285	g2							295	1086090	576.444	S							295	1520026	182.573	S
296	2088797	116.741	g2							296	1.0018e+06	140.471	g1							296	2238493	48.6457	G2							296	1123076	32.3397	G1
297	1176242	872.031	s							297	1055078	849.728	s							297	1091099	518.693	S							297	1739810	329.713	S
298	988757	113.557	g1							298	1098410	71.6988	g1							298	1456427	1265.76	S							298	1.66312e+06	250.226	S
299	1087741	312.088	s							299	1.03407e+06	509.426	s							299	1112091	36.8212	G1							299	1111972	31.3164	G1
300	1401771	1005.58	s							300	1661522	829.903	s							300	1246580	629.02	S							300	1453527	270.961	S
301	1097834	872.013	s							301	2103478	152.706	g2							301	1.33333e+06	671.819	S							301	1084234	33.5922	G1
302	1258114	1049.72	s							302	1120506	880.482	s							302	1211811	640.244	S							302	1427740	266.649	S
303	1030032	114.653	g1							303	1272846	513.242	s							303	1432230	709.614	S							303	2307085	137.746	S
304	2.00024e+06	125.049	g2							304	1174514	539.65	s							304	1029247	395.314	S							304	2674225	133.634	S
305	2186887	151.776	g2							305	1079699	814.915	s							305	1158327	70.8068	G1							305	1639135	283.553	S
306	970069	142.673	s							306	2037816	143.784	g2							306	1134018	820.651	S							306	2151201	304.115	S
307	1536370	857.086	s							307	1476059	605.582	s							307	1417328	726.225	S							307	1209486	178.057	S
308	976851	199.946	s							308	1842065	955.541	s							308	1231158	709.749	S							308	1308283	207.188	S
309	1013910	99.6409	g1							309	997701	70.9537	g1							309	1541266	469.712	S							309	2065378	347.663	S
310	991626	102.659	g1							310	1196908	677.205	s							310	2179228	54.2796	G2							310	1287774	216.156	S
311	1029709	554.736	s							311	1140718	585.034	s							311	1165322	44.3339	G1							311	1577872	305.434	S
312	1034390	589.545	s							312	1664229	764.544	s							312	2045420	247.649	S							312	1152391	36.9615	G1
313	1292207	637.145	s							313	1015733	71.9118	g1							313	1270776	52.4745	G1							313	2368194	45.317	G2
314	928490	120.006	g1							314	2063959	135.098	g2							314	1650303	822.766	S							314	1249289	43.7006	G1
315	2073942	171.568	s							315	1003633	103.11	g1							315	2452652	343.481	S							315	979253	32.25	G1
316	1.94375e+06	650.867	s							316	1016206	115.31	g1							316	1060394	44.9105	G1							316	1106434	43.8059	G1
317	900058	138.198	s							317	1.72545e+06	661.654	s							317	1862036	577.33	S							317	2346303	48.3902	G2
318	1910092	130.937	g2							318	1276034	846.81	s							318	1486744	600.729	S							318	987021	121.427	S
319	957957	102.784	g1							319	1087402	115.052	g1							319	2348737	93.4774	G2							319	1893964	246.835	S
320	2034769	344.96	s							320	2101293	190.171	g2							320	2114141	716.015	S							320	990390	28.7155	G1
321	1.88749e+06	625.886	s							321	1103046	135.717	g1							321	2492326	130.876	G2							321	1018017	28.2015	G1
322	1895195	607.699	s							322	1038016	135.123	g1							322	2363715	478.961	S							322	1.01711e+06	34.0265	G1
323	891361	84.0716	g1							323	1379100	629.269	s							323	1126489	45.6463	G1							323	1.02671e+06	32.3893	G1
324	2140885	124.983	g2							324	1091465	108.519	g1							324	2562918	141.949	G2							324	1847793	311.665	S
325	868099	139.933	s							325	1114359	274.086	s							325	1413519	622.611	S							325	1.0061e+06	35.6637	G1
326	1917881	140.139	g2							326	1828871	624.905	s							326	1075045	48.0324	G1							326	1284260	186.044	S
327	1061499	111.297	g1							327	1915895	462.79	s							327	2309601	71.6869	G2							327	1054858	34.5856	G1
328	1835919	642.557	s							328	2222440	159.255	g2							328	1138676	321.372	S							328	1280526	184.903	S
329	874623	96.2655	g1							329	1066773	86.5092	g1							329	1160756	64.5876	G1							329	1.02193e+06	36.4643	G1
330	2032330	138.003	g2							330	2276329	131.439	g2							330	1975158	624.086	S							330	1.03123e+06	40.9604	G1
331	1.98701e+06	168.376	s							331	1078760	119.896	g1							331	1110784	53.1054	G1							331	1163102	51.492	G1
332	1044163	140.443	s							332	1064800	112.561	g1							332	1145847	367.72	S							332	1206583	186.182	S
333	1.92131e+06	334.302	s							333	2254869	211.91	s							333	2380178	48.2695	G2							333	1123452	50.3674	G1
334	895494	89.8622	g1							334	1113479	146.718	g1							334	1354258	539.187	S							334	1050337	37.8725	G1
335	1.65663e+06	744.343	s							335	1341807	624.247	s							335	2287600	540.342	S							335	1502894	290.877	S
336	891646	90.1769	g1							336	2142427	159.004	g2							336	1.75914e+06	642.841	S							336	1398290	213.137	S
337	1041228	111.795	g1							337	1759290	655.383	s							337	1699605	566.884	S							337	2212057	77.1594	S
338	1709421	643.947	s							338	1976387	487.866	s							338	2218554	537.478	S							338	2297367	52.1107	G2
339	1214901	795.866	s							339	1328649	520.135	s							339	1110623	47.6295	G1							339	1172343	38.386	G1
340	877523	98.8637	g1							340	1753714	554.581	s							340	1149472	482.104	S							340	1134218	201.47	S
341	1952253	125.404	g2							341	2245482	141.471	g2							341	1380860	505.213	S							341	1135549	32.3737	G1
342	1070117	144.103	s							342	1.60917e+06	565.478	s							342	1154041	129.74	S							342	1185676	192.304	S
343	1215576	861.364	s							343	1865925	787.14	s							343	1085513	36.8496	G1							343	1176662	31.1039	G1
344	928198	90.786	g1							344	1921567	806.944	s							344	1365478	555.388	S							344	1154335	26.0965	G1
345	870381	81.4809	g1							345	1223647	663.638	s							345	1151957	29.1916	G1							345	1135293	207.756	S
346	1473254	870.719	s							346	1102930	252.715	s							346	1041671	30.0652	G1							346	2289454	45.2883	G2
347	948731	283.896	s							347	1766957	624.394	s							347	1161228	512.189	S							347	1101957	166.907	S
348	943932	89.5936	g1							348	1955617	600.903	s							348	1166390	31.3396	G1							348	1054830	89.8464	S
349	932597	101.354	g1							349	2.01273e+06	252.883	s							349	2.07971e+06	646.911	S							349	2141710	45.5031	G2
350	999829	519.325	s							350	2010001	171.649	g2							350	1084501	325.64	S							350	2039750	168.436	S
351	1030263	549.326	s							351	2132332	146.178	g2							351	1150572	33.2742	G1							351	1206539	232.706	S
352	1433031	770.301	s							352	1749572	886.549	s							352	1283637	646.404	S							352	2203970	110.766	S
353	1219802	985.116	s							353	1026467	581.791	s							353	2287540	298.116	S							353	1186865	271.196	S
354	926450	78.2738	g1							354	1362579	781.934	s							354	1887334	552.163	S							354	2127584	177.912	S
355	971116	69.3983	g1							355	2189503	182.813	g2							355	1062372	26.9902	G1							355	1497325	249.02	S
356	1038084	363.22	s							356	2116604	404.35	s							356	2303587	219.509	S							356	1364979	206.519	S
357	1146097	514.841	s							357	1.04534e+06	132.546	g1							357	1140341	39.2668	G1							357	2286635	42.8329	G2
358	989505	123.421	g1							358	1112662	816.408	s							358	2145267	327.926	S							358	1824981	435.387	S
359	1405504	1064.25	s							359	1335658	865.882	s							359	1149952	444.862	S							359	1.01923e+06	41.6539	G1
360	976859	396.608	s							360	1.02086e+06	553.115	s							360	1.31883e+06	618.363	S							360	2281004	21.0846	G2
361	1226638	858.375	s							361	1038949	116.773	g1							361	1.04312e+06	56.3596	G1							361	2.01452e+06	243.336	S
362	1005666	89.2193	g1							362	1106346	551.473	s							362	1135994	24.5779	G1							362	1045748	37.625	G1
363	1604690	952.467	s							363	1636955	669.54	s							363	1.37111e+06	820.331	S							363	1321095	257.594	S
364	2032573	136.624	g2							364	1947506	161.925	g2							364	1414839	620.337	S							364	2194689	54.4844	G2
365	1507069	793.259	s							365	1912598	427.965	s							365	1161098	37.1088	G1							365	1.02204e+06	36.3307	G1
366	929252	96.3381	g1							366	2336494	186.517	g2							366	1287841	611.792	S							366	1035638	33.8839	G1
367	2095093	145.646	g2							367	1025144	97.3747	g1							367	1.04093e+06	73.5173	G1							367	1062478	31.0155	G1
368	1203208	920.187	s							368	1015024	105.176	g1							368	1136838	33.6458	G1							368	1070222	37.2655	G1
369	970867	583.833	s							369	2038541	154.465	g2							369	1178488	28.8558	G1							369	2159649	41.4337	G2
370	1695916	806.023	s							370	2028513	162.471	g2							370	1158217	42.491	G1							370	1046049	33.1663	G1
371	1421796	1031.41	s							371	1427347	881.223	s							371	1069820	39.7662	G1							371	2275322	41.2844	G2
372	1592513	1049.02	s							372	949363	196.459	g1							372	1.57672e+06	767.217	S							372	1062864	35.7435	G1
373	1.00324e+06	612.084	s							373	1973942	479.816	s							373	1.4534e+06	743.373	S							373	2234026	41.5442	G2
374	1.69433e+06	667.341	s							374	1012767	76.9926	g1							374	1162130	28.5665	G1							374	1459343	272.084	S
375	963554	117.393	g1							375	1071588	101.97	g1							375	1.03932e+06	45.9679	G1							375	1514707	276.649	S
376	1270569	738.716	s							376	1585413	807.753	s							376	1046655	36.0104	G1							376	1451027	239.492	S
377	885721	107.975	g1							377	2267882	120.09	g2							377	2273462	61.9701	G2							377	1099309	41.8872	G1
378	1743207	707.756	s							378	1.01035e+06	67.0952	g1							378	1760892	761.445	S							378	1772064	284.565	S
379	1138883	741.743	s							379	938558	74.8438	g1							379	1216169	676.836	S							379	1324927	281.899	S
380	2131664	143.055	g2							380	2063175	534.093	s							380	1028238	25.2763	G1							380	1174451	40.6747	G1
381	779722	165.876	s							381	1106855	541.807	s							381	1064782	47.8206	G1							381	1205843	146.421	S
382	884803	87.1211	g1							382	1857855	600.497	s							382	1322489	728.36	S							382	1178195	136.275	S
383	1.83236e+06	559.906	s							383	1309970	634.888	s							383	1083692	35.5932	G1							383	1505801	307.616	S
384	1001709	88.8924	g1							384	1083476	432.817	s							384	1748848	755.793	S							384	2371364	47.2404	G2
385	966124	134.468	g1							385	981125	179.221	g1							385	1210821	21.5236	G1							385	1165167	36.8026	G1
386	1064305	133.917	s							386	1197702	562.515	s							386	1429423	734.35	S							386	1169477	187.242	S
387	815028	411.297	s							387	1322727	241.512	s							387	2308622	89.4662	G2							387	1471882	226.052	S
388	932385	104.341	g1							388	974510	83.2049	g1							388	2174200	600.367	S							388	2155620	330.93	S
389	1880699	120.221	g2							389	1708854	710.219	s							389	1191086	27.9507	G1							389	1169336	133.039	S
390	986059	95.9043	g1							390	1030089	127.074	g1							390	1185171	29.75	G1							390	2409176	46.5632	G2
391	1.03012e+06	273.412	s							391	1943933	721.905	s							391	1367087	765.256	S							391	1455065	225.182	S
392	1842356	964.328	s							392	1.01244e+06	222.996	s							392	2381375	55.8751	G2							392	1112768	127.004	S
393	1184679	424.242	s							393	2099411	148.711	g2							393	2128878	598.197	S							393	1184523	50.0139	G1
394	1050055	349.199	s							394	1286980	654.76	s							394	1189338	24.7869	G1							394	2244210	347.399	S
395	1.87449e+06	108.36	g2							395	1890850	611.515	s							395	2360255	54.6688	G2							395	1213989	59.2264	G1
396	2075327	152.095	g2							396	1068607	121.64	g1							396	1124303	58.0771	G1							396	1049357	32.6067	G1
397	948036	94.8123	g1							397	1396879	348.926	s							397	1091668	64.4158	G1							397	1169422	166.39	S
398	1.75007e+06	132.938	g2							398	2108707	156.893	g2							398	2094887	499.62	S							398	1841891	341.221	S
399	918046	95.5157	g1							399	2136118	151.411	g2							399	1740601	903.496	S							399	997908	30.3204	G1
400	1055239	341.685	s							400	1443885	959.242	s							400	2236226	414.389	S							400	1151384	123.566	S
401	2181130	111.87	g2							401	2239390	147.778	g2							401	1865764	590.254	S							401	1012948	32.1845	G1
402	851077	193.7	s							402	1204724	791.152	s							402	1668858	530.553	S							402	1647173	114.367	S
403	1024855	583.104	s							403	1114026	106.577	g1							403	1.89968e+06	628.657	S							403	1038215	95.926	S
404	1920784	98.4603	g2							404	1123492	124.386	g1							404	2332616	461.071	S							404	2255202	46.6588	G2
405	930080	83.3448	g1							405	1767026	577.338	s							405	2408983	51.915	G2							405	1572851	214.171	S
406	1055958	358.968	s							406	1960618	595.722	s							406	1875842	1064.44	S							406	2917751	219.21	S
407	981765	508.115	s							407	1095312	116.326	g1							407	2268924	491.243	S							407	2165117	42.9698	G2
408	929636	69.7989	g1							408	2225409	282.622	s							408	1795079	599.457	S							408	1105373	34.791	G1
409	1083848	848.812	s							409	1.84558e+06	538.826	s							409	2460871	376.432	S							409	1687078	218.345	S
410	1135211	881.062	s							410	1100394	124.741	g1							410	2229653	551.173	S							410	1074290	39.0864	G1
411	1099677	606.781	s							411	1813361	499.519	s							411	2134734	588.163	S							411	1295343	235.335	S
412	1188602	824.631	s							412	1138108	106.152	g1							412	1161485	48.675	G1							412	2183774	252.91	S
413	941998	134.127	s							413	1066149	381.23	s							413	1153388	348.712	S							413	1582021	206.783	S
414	953819	88.5341	g1							414	2090486	572.105	s							414	1200807	347.463	S							414	1243926	209.629	S
415	1.29933e+06	652.83	s							415	2150637	216.232	s							415	1164278	349.384	S							415	1275785	233.62	S
416	1.00886e+06	523.97	s							416	1104334	96.048	g1							416	1222214	472.349	S							416	2149598	33.8581	G2
417	2025635	112.636	g2							417	1403538	342.798	s							417	1074682	46.9438	G1							417	1067314	119.691	S
418	2131108	122.144	g2							418	1074137	355.709	s							418	1191157	83.5823	G1							418	1001221	116.606	S
419	1161085	884.94	s							419	1084906	121.029	g1							419	1156222	85.5334	G1							419	1204196	165.057	S
420	889235	73.1224	g1							420	1102384	130.674	g1							420	2428991	150.937	S							420	2088142	38.4459	G2
421	954707	74.5593	g1							421	1503944	991.851	s							421	2389994	486.442	S							421	2215963	46.6546	G2
422	1879778	871.35	s							422	1108012	148.024	g1							422	1134185	128.732	S							422	1.00006e+06	38.6581	G1
423	1.01092e+06	118.391	g1							423	993897	175.727	g1							423	2313397	109.116	G2							423	1144699	143.22	S
424	797369	99.8659	g1							424	1099711	109.73	g1							424	1115103	93.2459	G1							424	2261381	27.1601	G2
425	958039	112.991	g1							425	1079185	117.886	g1							425	1132402	151.454	S							425	1154603	189.993	S
426	1.04464e+06	712.157	s							426	1829581	673.342	s							426	2074096	528.831	S							426	2337913	24.0657	G2
427	1117843	656.69	s							427	1082349	165.69	g1							427	2145847	435.888	S							427	1219565	148.402	S
428	988232	359.56	s							428	1417436	775.56	s							428	1141730	26.3298	G1							428	1126522	175.973	S
429	1244416	730.928	s							429	983862	313.988	s							429	1152743	35.2211	G1							429	1373288	261.887	S
430	1088537	631.828	s							430	1232976	890.965	s							430	1260217	639.22	S							430	1324100	325.444	S
431	2014877	138.957	g2							431	1111578	377.424	s							431	2233961	103.449	G2							431	1071954	32.6107	G1
432	1464352	972.1	s							432	988833	224.239	s							432	2123794	561.031	S							432	2278724	36.9339	G2
433	1922469	143.094	g2							433	1104411	100.891	g1							433	1411320	726.494	S							433	2305946	41.956	G2
434	1887067	129.058	g2							434	988061	121.238	g1							434	1759305	705.365	S							434	1096914	34.918	G1
435	1.01729e+06	154.341	s							435	1075038	101.508	g1							435	1133732	652.249	S							435	1064415	31.4235	G1
436	1621445	1045.41	s							436	1065087	570.733	s							436	1324173	777.701	S							436	1073105	39.2374	G1
437	2036359	131.089	g2							437	2283029	194.334	g2							437	2244716	47.899	G2							437	1219102	146.668	S
438	1.84799e+06	107.238	g2							438	1153182	554.486	s							438	2.0266e+06	584.73	S							438	1096237	40.0107	G1
439	937865	663.966	s							439	1293710	551.605	s							439	2032823	575.077	S							439	1759077	238.136	S
440	1878970	111.565	g2							440	2171532	171.752	g2							440	2121959	497.417	S							440	1055746	35.7819	G1
441	920599	528.997	s							441	2065536	143.235	g2							441	2.03818e+06	47.4083	G2							441	2286674	42.5691	G2
442	1113835	982.232	s							442	2277793	140.858	g2							442	1861462	788.512	S							442	1071981	38.8354	G1
443	1970069	113.15	g2							443	2212426	170.888	g2							443	1.37469e+06	740.584	S							443	1047681	33.4632	G1
444	904092	120.963	g1							444	2065207	527.762	s							444	2129501	63.1983	G2							444	2460837	43.7153	G2
445	1068680	728.375	s							445	1771718	638.38	s							445	1210454	679.218	S							445	1052981	64.7988	S
446	867048	76.3068	g1							446	1219201	501.326	s							446	1634754	912.561	S							446	2290923	42.7329	G2
447	947775	84.7902	g1							447	1.04488e+06	142.665	g1							447	2181877	49.5737	G2							447	1049177	33.7081	G1
448	1502125	951.604	s							448	1032813	192.198	g1							448	2191000	56.0307	G2							448	1637587	309.038	S
449	933299	93.867	g1							449	2082767	716.786	s							449	1121004	107.131	G1							449	1544918	286.423	S
450	1417273	890.626	s							450	1586447	571.914	s							450	984697	38.4413	G1							450	2219093	40.0453	G2
451	1922025	128.389	g2							451	1492820	666.383	s							451	2435780	57.4317	G2							451	1863248	137.13	S
452	1053797	125.112	s							452	953211	148.723	g1							452	1126944	42.0271	G1							452	1052726	32.4601	G1
453	1974798	144.418	g2							453	2295689	152.407	g2							453	903069	39.9898	G1							453	2142232	256.017	S
454	1010677	115.908	g1							454	1037841	323.038	s							454	1124129	237.258	S							454	1.04792e+06	110.868	S
455	942262	404.989	s							455	2.01695e+06	138.5	g2							455	974788	36.3844	G1							455	1.03267e+06	33.982	G1
456	1.04761e+06	122.781	s							456	1333461	706.496	s							456	1133690	45.7217	G1							456	1574084	205.926	S
457	933591	72.6786	g1							457	1291739	766.846	s							457	2335713	48.4748	G2							457	1211197	232.432	S
458	1346001	879.044	s							458	1314007	529.425	s							458	1123706	290.643	S							458	1108130	27.628	G1
459	1.01476e+06	349.557	s							459	1353676	904.454	s							459	974760	41.5493	G1							459	1184461	30.7687	G1
460	1231628	1162.72	s							460	1155971	109.63	g1							460	1063518	410.208	S							460	1.80579e+06	308.493	S
461	1327292	835.455	s							461	2065594	127.385	g2							461	1130803	48.3422	G1							461	1335587	238.835	S
462	1431535	983.231	s							462	2240725	195.313	g2							462	1565350	627.89	S							462	1094893	34.7267	G1
463	1385939	874.868	s							463	1117552	89.9439	g1							463	2360509	49.6049	G2							463	1695993	228.206	S
464	1371328	834.377	s							464	1.43225e+06	766.137	s							464	1094088	532.862	S							464	1061883	39.784	G1
465	1.02605e+06	112.688	g1							465	1266056	788.963	s							465	1.77086e+06	551.802	S							465	1036646	106.63	S
466	1682488	922.8	s							466	1504733	801.329	s							466	1077305	403.604	S							466	1118596	30.1186	G1
467	919771	127.272	s							467	2248678	182.847	g2							467	1057039	456.841	S							467	1225616	152.418	S
468	805579	281.938	s							468	2221646	153.072	g2							468	2169300	52.1554	G2							468	2578230	279.223	S
469	1010517	98.1398	g1							469	1.59971e+06	607.924	s							469	2233456	222.734	S							469	1152652	28.5979	G1
470	1135866	814.183	s							470	1112645	367.808	s							470	1485371	600.097	S							470	2063552	387.639	S
471	1883988	179.818	s							471	1168747	99.9586	g1							471	2153686	49.4003	G2							471	1408699	246.465	S
472	1009782	93.7041	g1							472	2298349	162.058	g2							472	1106020	38.0318	G1							472	2222959	48.5795	G2
473	972587	98.0468	g1							473	1058933	119.91	g1							473	1839687	540.987	S							473	1443204	202.605	S
474	1064830	669.551	s							474	1086028	130.636	g1							474	1070185	38.0598	G1							474	1083692	28.1065	G1
475	1068147	551.451	s							475	1287516	157.651	g1							475	1.2899e+06	671.456	S							475	1214260	122.189	S
476	1094910	798.096	s							476	1120368	136.723	g1							476	1.02819e+06	44.0731	G1							476	1085380	31.7737	G1
477	1901521	155.098	g2							477	1420858	637.041	s							477	1090810	76.5028	G1							477	2038663	324.934	S
478	974983	97.644	g1							478	1203656	137.911	g1							478	1125922	644.524	S							478	1140765	35.2617	G1
479	1113588	880.546	s							479	1731001	823.008	s							479	2187425	507.269	S							479	1119657	104.559	S
480	1425675	732.95	s							480	1423281	575.077	s							480	2049591	572.943	S							480	1408238	214.072	S
481	880664	106.484	g1							481	2168742	965.504	s							481	2157607	531.084	S							481	2192241	257.783	S
482	1152708	850.931	s							482	1680889	670.992	s							482	1100593	628.157	S							482	1183866	114.591	S
483	1506358	778.413	s							483	1166966	523.096	s							483	2344793	93.5409	G2							483	1464003	176.661	S
484	859160	93.2814	g1							484	1117329	168.881	g1							484	1093722	461.381	S							484	1729597	194.799	S
485	1480725	840.275	s							485	2216641	247.669	s							485	2391221	91.1699	G2							485	1990217	182.807	S
486	1.02547e+06	419.927	s							486	1511805	889.64	s							486	1196842	595.778	S							486	1160264	47.501	G1
487	1.00817e+06	379.144	s							487	2297794	196.481	g2							487	1097462	520.462	S							487	1079171	33.7465	G1
488	2278361	409.486	s							488	1163588	113.65	g1							488	2223613	536.481	S							488	1084869	35.5196	G1
489	1410945	881.163	s							489	1195549	212.636	s							489	1227465	783.225	S							489	1226989	162.984	S
490	1310091	901.387	s							490	1086382	379.351	s							490	1113393	458.676	S							490	1163486	57.7294	G1
491	1197693	729.673	s							491	1716483	599.749	s							491	1400419	879.212	S							491	1164521	175.323	S
492	989064	101.088	g1							492	1069947	131.238	g1							492	1183642	118.421	G1							492	1.03999e+06	34.7182	G1
493	996095	95.2524	g1							493	1113009	195.218	g1							493	1816209	884.863	S							493	1137007	37.6478	G1
494	1953507	225.682	s							494	2279422	148.568	g2							494	1182581	65.8632	G1							494	1108446	58.4012	G1
495	1855317	735.725	s							495	1790315	933.369	s							495	1.97649e+06	569.429	S							495	1824707	250.62	S
496	971071	70.2016	g1							496	1.04284e+06	188.662	g1							496	2273561	469.516	S							496	1180612	41.8828	G1
497	965974	229.171	s							497	1415990	529.269	s							497	1458508	716.141	S							497	1083609	44.4136	G1
498	2159217	153.285	g2							498	1200368	395.607	s							498	1398150	791.711	S							498	1368287	196.271	S
499	1968488	112.899	g2							499	2132339	177.473	g2							499	2431648	416.709	S							499	1045435	30.9399	G1
500	2168173	116.721	g2							500	2362310	726.349	s							500	1144702	54.8574	G1							500	2815553	54.4175	G2
501	969863	77.8024	g1							501	2110313	141.895	g2							501	1388891	676.075	S							501	1260029	239.789	S
502	1029756	616.732	s							502	2055801	123.92	g2							502	1.53439e+06	795.151	S							502	1169213	134.725	S
503	959219	77.3105	g1							503	1684982	621.972	s							503	1136418	44.7965	G1							503	1589847	214.795	S
504	952766	167.905	g1							504	2177191	155.028	g2							504	1665022	884.608	S							504	1773889	259.26	S
505	1050609	88.841	g1							505	1465986	677.544	s							505	1768102	925.858	S							505	1116415	186.461	S
506	1.00392e+06	72.5816	g1							506	1135976	744.784	s							506	1337229	686.337	S							506	1793926	199.556	S
507	1647332	936.965	s							507	1069509	156.224	g1							507	1148471	673.696	S							507	1148596	264.344	S
508	998989	77.3688	g1							508	1773098	602.333	s							508	2439834	60.0477	G2							508	1456679	226.69	S
509	1681853	895.202	s							509	2.07919e+06	677.421	s							509	1123768	550.613	S							509	2468715	54.3632	G2
510	2189122	94.7237	g2							510	2.04173e+06	118.58	g2							510	2425034	497.444	S							510	1147942	198.465	S
511	1392798	1194.46	s							511	2024401	130.027	g2							511	1.42623e+06	782.958	S							511	1188548	225.965	S
512	949448	120.334	g1							512	1092610	676.281	s							512	1458556	1165.5	S							512	1371898	186.516	S
513	1.90156e+06	541.496	s							513	1863186	652.475	s							513	1059152	555.843	S							513	2417343	46.5726	G2
514	961228	122.18	g1							514	1725955	736.276	s							514	2267963	49.0844	G2							514	1216859	29.7736	G1
515	1444697	970.256	s							515	1149653	331.129	s							515	1670779	847.985	S							515	1228280	39.909	G1
516	1.01044e+06	627.382	s							516	1646984	541.013	s							516	2333241	237.573	S							516	1214284	39.4799	G1
517	982159	76.9249	g1							517	996721	126.086	g1							517	1050478	520.963	S							517	1545944	163.881	S
518	1151805	972.577	s							518	1982707	147.245	g2							518	1027129	65.326	G1							518	1203644	33.0129	G1
519	1098527	490.137	s							519	2174941	122.597	g2							519	1701680	847.586	S							519	2444847	43.9511	G2
520	1.03513e+06	430.925	s							520	985925	116.528	g1							520	1.04054e+06	46.9143	G1							520	2450492	36.1727	G2
521	929662	482.419	s							521	2.00221e+06	437.676	s							521	2288463	500.924	S							521	1206021	38.3258	G1
522	996556	660.921	s							522	2.04341e+06	95.9082	g2							522	1051815	36.7755	G1							522	2143452	245.038	S
523	945721	108.946	g1							523	2056900	595.929	s							523	2235464	643.702	S							523	1189534	77.9704	S
524	1540912	922.367	s							524	968078	86.1924	g1							524	1031218	38.8563	G1							524	1778885	350.456	S
525	1157981	930.77	s							525	1129311	575.555	s							525	2406722	58.3756	G2							525	2.06641e+06	290.884	S
526	1009496	452.426	s							526	1780803	540.189	s							526	1772846	874.94	S							526	1369965	201.779	S
527	1152763	772.002	s							527	1829748	396.881	s							527	1148569	550.338	S							527	1072097	34.2302	G1
528	1889266	119.998	g2							528	1767064	658.735	s							528	1090821	533.381	S							528	1150167	73.3584	S
529	1455355	581.432	s							529	1214332	775.822	s							529	2151066	271.666	S							529	1232044	63.2351	S
530	1471482	953.062	s							530	2277316	606.714	s							530	1173798	556.976	S							530	1.01114e+06	36.1851	G1
531	1984604	133.33	g2							531	1030579	125.745	g1							531	1345490	197.279	S							531	1203101	143.529	S
532	1596116	991.544	s							532	1262997	473.142	s							532	1216549	598.313	S							532	1226440	179.216	S
533	1278307	826.416	s							533	2.04633e+06	510.044	s							533	2419493	60.493	G2							533	933452	34.7162	G1
534	1937414	56.3408	g2							534	2410811	134.127	g2							534	2480210	129.794	G2							534	876597	35.7135	G1
535	995835	92.7517	g1							535	1114747	454.46	s							535	1203283	692.912	S							535	1233097	34.8117	G1
536	1041179	637.768	s							536	1040784	156.656	g1							536	1551570	1094.62	S							536	1197671	34.3266	G1
537	1975036	183.118	s							537	1049346	117.818	g1							537	2431675	46.4058	G2							537	1069820	187.771	S
538	1864247	882.427	s							538	1181086	451.579	s							538	2237357	515.551	S							538	1577369	219.904	S
539	1921431	127.221	g2							539	1474414	666.261	s							539	1160913	112.541	G1							539	1.00624e+06	169.356	S
540	1456494	998.022	s							540	1.00139e+06	137.898	g1							540	1288831	858.081	S							540	903999	34.7769	G1
541	968960	594.391	s							541	1052094	114.427	g1							541	1472651	936.849	S							541	1751655	197.982	S
542	1483305	872.574	s							542	1053182	315.691	s							542	2374211	57.5644	G2							542	1647076	236.728	S
543	1749672	641.514	s							543	1034578	207.411	g1							543	2074718	698.064	S							543	2117465	404.795	S
544	1006646	637.422	s							544	1038420	118.671	g1							544	2387399	49.2808	G2							544	934320	33.4329	G1
545	2151521	449.559	s							545	1645865	573.19	s							545	1757362	661.668	S							545	2194908	115.111	S
546	1773940	121.178	g2							546	1073320	371.132	s							546	2385793	361.678	S							546	1763746	258.338	S
547	1588679	880.467	s							547	2206691	325.926	s							547	2222770	562.509	S							547	1124351	190.056	S
548	1589173	589.674	s							548	1116257	128.207	g1							548	1.69079e+06	662.866	S							548	1210511	192.184	S
549	1306243	878.218	s							549	2000456	622.948	s							549	1830744	1023.81	S							549	1961597	283.025	S
550	1.04763e+06	780.169	s							550	1.45182e+06	672.342	s							550	1339833	782.004	S							550	2043004	228.934	S
551	1642588	896.607	s							551	2236600	101.844	g2							551	1906511	746.412	S							551	1132417	37.4503	G1
552	1388578	869.608	s							552	1.88993e+06	813.944	s							552	997494	192.873	S							552	2184558	47.4176	G2
553	1417858	1255.3	s							553	1641941	722.289	s							553	2.00794e+06	1031.55	S							553	1843754	262.801	S
554	2198301	128.273	g2							554	1784508	502.953	s							554	970792	56.0099	G1							554	1674908	207.747	S
555	1526462	780.745	s							555	1750454	884.772	s							555	1.38519e+06	856.3	S							555	1687315	239.538	S
556	1443140	804.954	s							556	1.75123e+06	1036.12	s							556	1631142	700.164	S							556	1195446	37.0718	G1
557	1707566	827.614	s							557	2074958	734.089	s							557	1108589	730.545	S							557	1574629	329.416	S
558	1742177	1101.7	s							558	1670125	937.216	s							558	1064505	490.039	S							558	1134240	35.9882	G1
559	1397928	959.594	s							559	2257609	168.946	g2							559	1645684	685.64	S							559	1231524	48.3211	G1
560	1.56924e+06	891.471	s							560	2034944	742.384	s							560	2551714	436.425	S							560	1221318	44.3056	G1
561	1397129	966.636	s							561	1234730	643.142	s							561	1072959	600.601	S							561	2.36174e+06	53.7308	G2
562	998368	112.594	g1							562	1728173	637.551	s							562	1.4877e+06	927.507	S							562	1118790	33.6192	G1
563	1160209	1059.79	s							563	1438233	909.028	s							563	1.40234e+06	791.889	S							563	1188095	44.6674	G1
564	1466581	1110.4	s							564	1902666	705.851	s							564	2.00103e+06	754.895	S							564	2341985	43.9715	G2
565	1006233	128.998	g1							565	1135041	422.885	s							565	1.97609e+06	830.521	S							565	1200265	41.1066	G1
566	1432147	1187.56	s							566	1398525	892.168	s							566	1080677	49.3229	G1							566	1227182	141.51	S
567	986696	132.052	g1							567	785904	124.411	g1							567	1163872	55.0183	G1							567	2172505	299.328	S
568	1665110	981.458	s							568	1515774	744.919	s							568	1173191	38.297	G1							568	1128212	36.8825	G1
569	1091250	736.547	s							569	1235250	954.166	s							569	1527167	694.413	S							569	2146251	48.5573	G2
570	1590368	831.7	s							570	2203565	158.049	g2							570	1049377	48.3002	G1							570	2298615	38.2052	G2
571	1073370	868.933	s							571	1400726	609.955	s							571	2471509	63.5729	G2							571	1520928	218.413	S
572	895074	87.0935	g1							572	2194919	213.362	s							572	1691682	805.873	S							572	2278802	28.458	G2
573	2119706	167.707	g2							573	1101401	297.392	s							573	1869099	661.162	S							573	2013049	31.033	G2
574	904923	100.693	g1							574	2300391	357.242	s							574	1126955	438.583	S							574	1261745	28.6685	G1
575	2177904	142.496	g2							575	1060390	177.57	g1							575	2423729	113.358	G2							575	1343447	226.008	S
576	1087348	784.651	s							576	2094530	181.903	g2							576	1131151	648.487	S							576	964854	20.4466	G1
577	971489	129.366	s							577	2.00463e+06	841.966	s							577	1768533	918.873	S							577	1138432	106.607	S
578	1615634	818.525	s							578	1.5488e+06	612.002	s							578	2443569	47.3745	G2							578	1.02144e+06	29.6908	G1
579	1004177	193.899	s							579	1.70473e+06	711.758	s							579	2405638	450.324	S							579	1099691	32.3525	G1
580	2093426	111.711	g2							580	979079	188.328	g1							580	1184266	676.12	S							580	868221	70.3173	S
581	1813328	1023.02	s							581	1010047	226.137	s							581	2168997	543.979	S							581	953979	31.2762	G1
582	1887721	464.776	s							582	1495383	894.664	s							582	2384237	47.7868	G2							582	1150827	192.742	S
583	1069040	700.405	s							583	1723119	829.625	s							583	1375608	854.26	S							583	1123038	28.5939	G1
584	1159126	980.877	s							584	1506943	614.852	s							584	2415676	364.139	S							584	1075733	39.9301	G1
585	1951140	81.6298	g2							585	2168609	234.668	s							585	870150	32.9151	G1							585	1068006	28.9918	G1
586	1016392	100.902	g1							586	1066850	137.363	g1							586	1328218	711.995	S							586	1042625	42.7782	G1
587	957344	162.261	s							587	991070	134.841	g1							587	2281879	50.5272	G2							587	1066238	36.9221	G1
588	1110708	763.651	s							588	987053	124.097	g1							588	1074042	444.15	S							588	959554	52.504	G1
589	1073549	779.305	s							589	1013896	97.101	g1							589	913578	35.3714	G1							589	779502	91.9233	S
590	949303	156.941	g1							590	1.03548e+06	180.643	g1							590	1088956	343.18	S							590	937940	48.2149	G1
591	930597	106.922	g1							591	1470792	791.588	s							591	2400279	44.7645	G2							591	1.00735e+06	38.5017	G1
592	1080140	784.322	s							592	1058627	141.728	g1							592	2126518	342.076	S							592	791862	54.7007	G1
593	1079968	593.364	s							593	1432128	579.322	s							593	1019037	38.7438	G1							593	986244	29.885	G1
594	971830	98.7061	g1							594	1257273	827.322	s							594	943000	36.2909	G1							594	968459	27.9618	G1
595	936179	91.365	g1							595	1221727	864.098	s							595	1033283	318.491	S							595	1880663	40.3594	G2
596	1188545	745.532	s							596	2276107	328.462	s							596	1939171	446.647	S							596	2002254	46.4212	G2
597	1031099	586.503	s							597	1238729	677.08	s							597	2380757	44.9583	G2							597	1206626	31.3375	G1
598	1106874	668.139	s							598	1368091	778.185	s							598	1002786	382.862	S							598	2360464	34.6162	G2
599	1103503	471.64	s							599	2128525	87.4518	g2							599	2460950	50.6535	G2							599	1230624	36.5139	G1
600	965105	626.755	s							600	1383080	579.811	s							600	2.06288e+06	565.134	S							600	2004375	326.716	S
601	1.00503e+06	376.614	s							601	1023092	116.617	g1							601	1.04654e+06	583.159	S							601	1194351	37.7601	G1
602	966500	365.881	s							602	1032485	101.385	g1							602	1598631	631.707	S							602	2287816	36.6531	G2
603	934806	81.221	g1							603	1057658	330.476	s							603	1040589	666.36	S							603	1201905	37.1583	G1
604	990379	129.063	g1							604	1186693	683.949	s							604	1897484	590.991	S							604	1161137	71.0573	S
605	938169	99.0077	g1							605	1167685	451.531	s							605	2168008	60.9747	G2							605	1186316	36.8701	G1
606	1014479	119.918	g1							606	1261782	587.766	s							606	1024692	45.1803	G1							606	1161344	73.8189	S
607	1052792	91.2093	g1							607	1148432	541.477	s							607	1126660	583.845	S							607	1188999	38.4471	G1
608	1045623	90.0875	g1							608	1924183	663.298	s							608	1001076	28.7211	G1							608	2360826	43.225	G2
609	1312843	1363.82	s							609	1495469	735.496	s							609	1060377	52.1933	G1							609	1133004	37.6536	G1
610	1200621	811.506	s							610	1911487	545.472	s							610	1083299	46.7681	G1							610	1713900	168.331	S
611	1.01236e+06	621.721	s							611	2202833	165.875	g2							611	1113582	473.388	S							611	1285339	169.517	S
612	2084965	133.237	g2							612	2219093	158.753	g2							612	2227153	55.3982	G2							612	2333000	75.6655	S
613	2200922	199.049	s							613	2060858	169.964	g2							613	1032715	35.8052	G1							613	1136166	33.8691	G1
614	1307084	1008.88	s							614	2013170	528.497	s							614	1075602	61.095	G1							614	1576086	305.117	S
615	2072731	223.182	s							615	1573381	581.218	s							615	1753073	750.664	S							615	1429440	227.172	S
616	1402105	1000.85	s							616	2040888	176.909	g2							616	1637079	624.389	S							616	2202653	42.7038	G2
617	956762	369.429	s							617	2232962	136.027	g2							617	1119778	170.468	S							617	2361813	46.6635	G2
618	1146627	939.762	s							618	1264938	582.462	s							618	1116131	379.047	S							618	1139310	23.2759	G1
619	1393187	1159.14	s							619	1000151	138.508	g1							619	1416917	879.491	S							619	1919430	240.314	S
620	2067575	151.427	g2							620	2.04812e+06	154.269	g2							620	2398037	126.02	G2							620	1104883	29.6012	G1
621	1852233	833.113	s							621	1333365	544.962	s							621	1.82265e+06	590.219	S							621	2199444	43.4382	G2
622	1231622	1099.61	s							622	939829	77.5917	g1							622	1235646	581.497	S							622	1063223	37.0107	G1
623	1228272	1055.35	s							623	1075707	96.1143	g1							623	1131752	61.6575	G1							623	1134789	28.0561	G1
624	2161878	94.7235	g2							624	1.79589e+06	534.647	s							624	1134696	324.07	S							624	1165516	30.1763	G1
625	2113420	142.741	g2							625	1039389	80.2828	g1							625	2436312	515.322	S							625	1819069	199.008	S
626	1147112	801.662	s							626	2129552	160.154	g2							626	975766	49.4355	G1							626	1545340	163.545	S
627	1012594	115.037	g1							627	957955	79.4105	g1							627	1853266	764.276	S							627	1441128	264.69	S
628	980552	104.251	g1							628	1.01273e+06	93.7838	g1							628	1166209	85.7584	G1							628	1857765	220.716	S
629	1764532	667.205	s							629	1001471	88.391	g1							629	1700497	654.015	S							629	2456306	37.0728	G2
630	1816524	918.075	s							630	1806321	578.92	s							630	1040468	492.151	S							630	1850300	292.461	S
631	905883	91.5772	g1							631	1015196	157.068	g1							631	996914	41.8944	G1							631	1137517	39.013	G1
632	977347	141.989	s							632	1121948	107.445	g1							632	2096831	444.292	S							632	1993648	211.479	S
633	939520	89.7179	g1							633	1392448	974.026	s							633	994170	377.817	S							633	1656181	247.099	S
634	1930449	143.735	g2							634	1.72411e+06	639.495	s							634	2.08499e+06	746.629	S							634	2431975	48.3053	G2
635	1256661	1154.2	s							635	1330776	460.267	s							635	1019775	42.1699	G1							635	2284683	49.2959	G2
636	1993446	137.364	g2							636	1967513	143.669	g2							636	1.50658e+06	708.238	S							636	1162039	36.3355	G1
637	954464	101.041	g1							637	1026568	100.389	g1							637	1445595	591.163	S							637	1923894	278.552	S
638	905877	95.3064	g1							638	2183227	138.391	g2							638	1127854	609.452	S							638	1159017	32.4152	G1
639	1202475	1091.23	s							639	978178	97.7538	g1							639	2070963	644.31	S							639	2298576	50.3773	G2
640	910285	99.3547	g1							640	1044979	122.152	g1							640	2202878	355.872	S							640	1174423	38.3944	G1
641	856701	86.0111	g1							641	1176382	698.139	s							641	975203	605.234	S							641	1139748	33.512	G1
642	921679	665.457	s							642	987816	118.14	g1							642	2140000	492.389	S							642	1165653	183.355	S
643	1955536	159.5	g2							643	1108765	111.564	g1							643	1514328	563.657	S							643	1132259	40.2284	G1
644	931849	93.2494	g1							644	1831908	641.649	s							644	2294993	429.036	S							644	1187049	62.6162	S
645	2050677	133.856	g2							645	1178653	612.836	s							645	2369892	69.0115	G2							645	1146658	153.909	S
646	1.02312e+06	98.9845	g1							646	1151922	585.596	s							646	1206142	32.1475	G1							646	1207276	86.8998	S
647	917372	125.571	g1							647	1221944	1056.4	s							647	2125136	549.431	S							647	1087614	44.158	G1
648	951941	80.3422	g1							648	922855	93.0591	g1							648	2512450	75.5225	G2							648	2353313	31.311	G2
649	1.02911e+06	150.721	g1							649	1075244	118.117	g1							649	1173554	33.5762	G1							649	2324988	194.866	S
650	2078625	490.835	s							650	1051842	523.229	s							650	2492655	52.5148	G2							650	1.04087e+06	37.0892	G1
651	2032955	104.479	g2							651	1070425	381.291	s							651	1488272	744.762	S							651	1067100	48.0184	G1
652	2074348	132.858	g2							652	2284555	280.664	s							652	2407111	112.97	G2							652	1082198	108.043	S
653	1.48856e+06	1164.96	s							653	1109461	103.925	g1							653	2222914	36.3536	G2							653	1070596	48.4832	G1
654	1962040	110.387	g2							654	1919550	418.189	s							654	1166917	149.412	S							654	2384505	53.7969	G2
655	1.00599e+06	110.619	g1							655	1.98323e+06	316.049	s							655	1174207	498.93	S							655	1220954	201.14	S
656	1042961	854.876	s							656	1942957	815.154	s							656	1164439	294.895	S							656	1241604	224.345	S
657	1377844	1103.48	s							657	1074483	273.682	s							657	2417424	47.3511	G2							657	2281373	38.547	G2
658	1026971	90.8994	g1							658	2214940	132.608	g2							658	1159397	53.7222	G1							658	1.03951e+06	35.2806	G1
659	981245	93.9845	g1							659	975156	336.898	s							659	1211208	62.0254	G1							659	2347663	41.5132	G2
660	999051	582.612	s							660	1094351	87.1824	g1							660	2196567	48.0565	G2							660	2409771	44.8336	G2
661	1018779	107.422	g1							661	987164	120.169	g1							661	1165100	132.555	S							661	1874202	212.371	S
662	2062853	145.772	g2							662	2.03881e+06	150.804	g2							662	1220412	47.5978	G1							662	1988908	200.89	S
663	1077128	419.01	s							663	1010976	126.244	g1							663	2409914	59.027	G2							663	1286533	213.282	S
664	868369	68.8099	g1							664	1155711	570.641	s							664	1194330	472.266	S							664	1292617	162.43	S
665	1481997	887.861	s							665	1927944	673.127	s							665	2115701	413.21	S							665	1859266	187.797	S
666	1272308	665.228	s							666	1688865	404.391	s							666	1.75929e+06	606.375	S							666	1340426	164.999	S
667	980058	95.4774	g1							667	1.01177e+06	389.402	s							667	2177604	43.6836	G2							667	2172717	40.9802	G2
668	2008729	469.267	s							668	2276259	160.043	g2							668	2173082	268.266	S							668	2128862	40.2925	G2
669	2125945	152.099	g2							669	1047404	93.5107	g1							669	1284808	670.857	S							669	1215031	123.323	S
670	1232108	736.364	s							670	1102535	328.774	s							670	1.83516e+06	528.5	S							670	1430188	289.37	S
671	2186463	107.659	g2							671	1066434	113.096	g1							671	2240396	43.4228	G2							671	1177657	188.062	S
672	1750960	690.076	s							672	1089903	428.052	s							672	2431794	47.456	G2							672	1331091	232.206	S
673	1880031	933.549	s							673	1099322	672.504	s							673	1.44603e+06	822.728	S							673	1139162	166.448	S
674	1.85661e+06	770.931	s							674	820946	198.973	g1							674	1290620	571.23	S							674	1090945	59.4449	G1
675	1265046	916.468	s							675	2057092	140.085	g2							675	1792605	717.49	S							675	1487603	249.182	S
676	1959176	835.119	s							676	2112026	181.33	g2							676	1558268	838.369	S							676	1383324	272.245	S
677	911604	98.2297	g1							677	1230485	603.687	s							677	1418760	792.229	S							677	1116463	85.2017	S
678	2179188	122.893	g2							678	2112725	427.561	s							678	1381996	660.754	S							678	1165423	33.2365	G1
679	863429	90.491	g1							679	1181921	565.353	s							679	1413929	892.976	S							679	2428300	40.6231	G2
680	894910	119.412	g1							680	2238910	198.172	g2							680	2426932	96.2101	G2							680	1111155	36.926	G1
681	953579	104.548	g1							681	2.06155e+06	510.555	s							681	988373	575.866	S							681	2319239	43.3074	G2
682	1.01639e+06	133.335	g1							682	1575300	558.903	s							682	2221723	261.128	S							682	2309014	218.33	S
683	974250	108.071	g1							683	2091374	182.282	g2							683	2489599	51.1651	G2							683	1216573	43.6257	G1
684	942338	533.737	s							684	2237385	132.953	g2							684	2343762	340.042	S							684	1142274	30.7961	G1
685	2125706	143.567	g2							685	2305754	145.163	g2							685	2425276	49.4821	G2							685	1210952	37.0927	G1
686	1490414	775.919	s							686	1555939	758.045	s							686	2230208	467.49	S							686	2176429	159.469	S
687	1692032	815.031	s							687	1096986	118.828	g1							687	1899732	754.288	S							687	1095673	28.654	G1
688	974251	100.337	g1							688	1433748	1484.38	s							688	1117572	641.51	S							688	2390200	53.9174	G2
689	962706	110.811	g1							689	2294820	160.23	g2							689	2465319	45.7864	G2							689	2424606	43.9657	G2
690	1049524	743.303	s							690	1141965	937.363	s							690	920349	29.0851	G1							690	2254446	48.3745	G2
691	918969	268.238	s							691	2184042	159.663	g2							691	2212358	717.1	S							691	1146551	41.3848	G1
692	1001473	595.179	s							692	1107137	84.5983	g1							692	1149772	57.7197	G1							692	1621003	192.971	S
693	1097079	872.713	s							693	1523905	587.292	s							693	1167355	44.6283	G1							693	1128488	39.1544	G1
694	1135507	1493.8	s							694	1115748	86.4876	g1							694	2368060	191.079	S							694	1331409	174.039	S
695	1040459	530.151	s							695	1076612	192.317	g1							695	2471358	45.4711	G2							695	1433292	165.72	S
696	934525	526.856	s							696	1012693	128.137	g1							696	1162611	49.6051	G1							696	1429871	168.302	S
697	960886	63.9964	g1							697	2150524	723.275	s							697	1423948	646.046	S							697	1071004	84.2135	S
698	1971247	104.1	g2							698	1053624	279.239	s							698	1198477	45.2321	G1							698	1.47095e+06	229.769	S
699	966506	108.101	g1							699	993501	122.808	g1							699	1.75454e+06	727.484	S							699	1.04457e+06	76.5386	S
700	1658888	211.821	s							700	1895655	704.107	s							700	2104624	490.953	S							700	1805188	135.08	S
701	1031870	564.65	s							701	2080388	605.463	s							701	1926827	645.436	S							701	2340236	39.8847	G2
702	916167	112.327	g1							702	1.57286e+06	480.752	s							702	1111126	408.107	S							702	1150073	38.8904	G1
703	1024556	715.883	s							703	995455	111.947	g1							703	2489819	45.8503	G2							703	1176288	28.94	G1
704	994239	89.687	g1							704	2268452	139.43	g2							704	1081726	461.653	S							704	1965499	215.405	S
705	890927	65.7355	g1							705	1977582	158.979	g2							705	1083673	38	G1							705	1147556	35.6845	G1
706	1723215	728.745	s							706	2106244	714.555	s							706	1.87207e+06	629.244	S							706	1451676	181.789	S
707	1076050	121.437	g1							707	2.01742e+06	162.794	g2							707	879101	34.8252	G1							707	1185253	28.3751	G1
708	1.604e+06	735.334	s							708	996959	106.895	g1							708	1045745	360.78	S							708	1972128	209.354	S
709	1845062	852.298	s							709	1486497	717.465	s							709	1.48906e+06	763.469	S							709	1246410	196.454	S
710	978825	70.0743	g1							710	2186173	125.697	g2							710	1068614	54.7054	G1							710	1223019	174.293	S
711	1044674	110.795	g1							711	2.05131e+06	147.708	g2							711	1.07229e+06	464.002	S							711	1185895	28.1368	G1
712	1176840	795.675	s							712	2103330	172.062	g2							712	2249194	447.902	S							712	1179385	29.0851	G1
713	935957	76.1112	g1							713	1680214	831.277	s							713	1253097	667.656	S							713	1283220	264.721	S
714	1495562	599.297	s							714	1223376	723.7	s							714	848321	27.6504	G1							714	1174559	31.1395	G1
715	1418707	600.514	s							715	2162869	289.281	s							715	2145855	40.8235	G2							715	1111797	29.6431	G1
716	967416	114.028	g1							716	1125294	638.572	s							716	1382858	852.749	S							716	1962810	227.032	S
717	1.62805e+06	686.328	s							717	1778062	741.592	s							717	1351912	872.839	S							717	1129232	34.8673	G1
718	1139608	746.359	s							718	1165733	477.198	s							718	1323845	744.285	S							718	2404900	50.2926	G2
719	1681241	787.229	s							719	2143167	463.502	s							719	2083163	580.336	S							719	2392040	39.0706	G2
720	928071	87.4252	g1							720	2.0096e+06	144.441	g2							720	1200189	681.308	S							720	1890076	239.04	S
721	2.08821e+06	145.784	g2							721	1272938	702.306	s							721	1160122	58.327	G1							721	2328281	43.4882	G2
722	968381	98.555	g1							722	941777	107.61	g1							722	1137429	54.4236	G1							722	1168563	73.6217	S
723	991545	113.637	g1							723	1152296	669.867	s							723	1223224	748.095	S							723	1131573	32.8574	G1
724	2.02719e+06	118.95	g2							724	1017790	310.113	s							724	2465212	53.5622	G2							724	1138782	124.076	S
725	973830	72.3886	g1							725	1660087	548.174	s							725	2170737	44.9866	G2							725	2329251	44.1569	G2
726	983184	119.746	g1							726	1.04846e+06	369.08	s							726	1258370	594.129	S							726	1173847	37.1409	G1
727	961298	168.277	g1							727	956124	106.016	g1							727	1061044	42.8659	G1							727	2331926	42.1932	G2
728	2154088	157.547	g2							728	2073546	128.613	g2							728	1145379	46.3026	G1							728	1.04473e+06	38.2305	G1
729	1606170	864.888	s							729	1037536	86.2613	g1							729	1.03742e+06	41.6935	G1							729	1146902	56.0006	G1
730	2002088	948.42	s							730	2209396	544.234	s							730	1148706	57.3632	G1							730	2072107	35.378	G2
731	1874495	1162.57	s							731	999482	80.1832	g1							731	1130415	63.297	G1							731	1035654	68.5273	S
732	2146086	157.109	g2							732	2257922	165.65	g2							732	2451697	40.2641	G2							732	2189361	32.4568	G2
733	1614133	761.592	s							733	935309	91.2719	g1							733	1216536	40.1818	G1							733	1046457	142.756	S
734	2134811	170.648	g2							734	1348930	572.27	s							734	1662523	585.755	S							734	972901	28.5622	G1
735	925000	95.7862	g1							735	1822187	907.475	s							735	1192972	85.8819	G1							735	2272756	34.9162	G2
736	1343247	660.788	s							736	2134057	179.134	g2							736	1133995	678.065	S							736	1.01524e+06	31.5744	G1
737	2186384	129.285	g2							737	2011540	93.6352	g2							737	2321106	47.1409	G2							737	1087890	134.825	S
738	911636	91.6372	g1							738	967042	74.6391	g1							738	1480111	643.177	S							738	1002097	27.5559	G1
739	1368586	1057.42	s							739	1001010	129.222	g1							739	1174422	52	G1							739	1.04205e+06	30.4768	G1
740	2128614	555.272	s							740	1038018	165.341	g1							740	2377995	198.265	S							740	1036888	29.6765	G1
741	2126744	149.31	g2							741	1169841	629.253	s							741	1167638	70.2944	G1							741	998667	30.4491	G1
742	1772691	1043.81	s							742	1134094	434.846	s							742	2392029	60.4896	G2							742	1620166	247.654	S
743	1469285	938.056	s							743	998643	110.283	g1							743	1148686	33.7939	G1							743	1627044	140.011	S
744	1964839	187.238	s							744	1114345	510.823	s							744	1098878	36.2667	G1							744	1025390	39.5144	G1
745	1575328	994.255	s							745	1049709	424.044	s							745	1114448	38.7647	G1							745	2292515	39.2134	G2
746	1472248	879.838	s							746	796674	84.5003	g1							746	2389046	59.4194	G2							746	2223047	33.6777	G2
747	2178391	176.889	g2							747	2119580	179.592	g2							747	2126411	556.563	S							747	1723175	271.974	S
748	1909521	181.462	s							748	2245224	150.522	g2							748	1064980	249.127	S							748	1.02861e+06	31.4733	G1
749	1598380	1092.47	s							749	2093796	335.967	s							749	1088048	599.372	S							749	2119659	232.248	S
750	1897678	845.691	s							750	2151537	103.353	g2							750	2131436	258.613	S							750	1503677	290.476	S
751	1542947	1094.46	s							751	1102571	97.6633	g1							751	2252349	447.012	S							751	1094823	40.0598	G1
752	1459316	708.782	s							752	1388356	886.485	s							752	1.89375e+06	713.776	S							752	1769905	353.226	S
753	1111275	654.38	s							753	2218961	152.768	g2							753	2152418	216.014	S							753	1518195	206.835	S
754	1777254	819.122	s							754	1663741	632.755	s							754	2189140	223.461	S							754	2258099	35.981	G2
755	2020921	60.0794	g2							755	1545726	696.445	s							755	2198391	520.901	S							755	1331085	196.547	S
756	1038959	154.588	s							756	1133561	529.437	s							756	1868925	665.598	S							756	1035115	28.7939	G1
757	1.0417e+06	188.472	s							757	1169370	649.927	s							757	1456648	829.821	S							757	1325187	138.367	S
758	2047252	135.082	g2							758	1729536	705.135	s							758	1103267	42.1487	G1							758	1281213	147.908	S
759	2030802	228.663	g2							759	2197772	147.7	g2							759	1160417	49.6681	G1							759	1286612	133.949	S
760	924962	84.0384	g1							760	1111409	435.819	s							760	1133915	78.2244	G1							760	1917059	313.449	S
761	962877	108.65	g1							761	1062198	91.166	g1							761	1069491	283.35	S							761	1742357	224.6	S
762	1494211	616.156	s							762	1122494	183.958	g1							762	2510724	52.9491	G2							762	1160055	38.7458	G1
763	1357837	654.291	s							763	2132720	146.77	g2							763	1043573	37.329	G1							763	1368745	175.901	S
764	2.01308e+06	108.102	g2							764	1117309	275.133	s							764	1775432	600.15	S							764	1103600	39.1749	G1
765	968887	105.194	g1							765	1.62446e+06	764.743	s							765	1047207	32.6847	G1							765	1203121	124.193	S
766	1.02379e+06	169.192	g1							766	1383987	696.592	s							766	1111836	56.0785	G1							766	1114393	33.7753	G1
767	993088	111.795	g1							767	1510988	838.789	s							767	1097326	53.2316	G1							767	1078778	32.3052	G1
768	2101846	134.36	g2							768	1581382	862.053	s							768	1.57382e+06	686.346	S							768	1121745	34.0372	G1
769	1654480	253.219	s							769	2117931	202.918	g2							769	1073533	505.017	S							769	1107623	40.5459	G1
770	1080237	478.442	s							770	1049403	99.9154	g1							770	1022139	380.373	S							770	1419194	276.55	S
771	1047143	107.377	g1							771	1450343	923.722	s							771	2446183	75.7024	G2							771	1333798	265.485	S
772	1.03834e+06	130.133	g1							772	1061140	93.6668	g1							772	1008558	61.1022	G1							772	1097866	42.5478	G1
773	1036447	136.355	g1							773	2.04915e+06	179.916	g2							773	1017800	527.453	S							773	1603228	245.26	S
774	2254787	163.552	g2							774	1.69474e+06	502.183	s							774	1013326	285.196	S							774	1011920	33.5085	G1
775	1072869	263.517	s							775	1080474	124.692	g1							775	2255315	51.5425	G2							775	2062748	33.0831	G2
776	1006807	140.977	g1							776	1071286	119.307	g1							776	1032719	362.592	S							776	1015489	33.9909	G1
777	1070934	150.166	s							777	1531559	564.42	s							777	1077598	276.398	S							777	2151928	42.4197	G2
778	975648	385.136	s							778	1758976	850.155	s							778	2378110	52.6445	G2							778	1396872	221.671	S
779	1963241	208.725	s							779	1279254	685.574	s							779	2451138	262.143	S							779	1402573	209.303	S
780	1061151	120.824	g1							780	1078697	101.257	g1							780	2472328	225.817	S							780	1082547	56.3305	G1
781	1019035	119.97	g1							781	1780469	772.502	s							781	1606960	759.965	S							781	2213347	270.327	S
782	1089160	800.855	s							782	2094925	217.458	s							782	2327363	55.8802	G2							782	1210721	167.093	S
783	1964971	159.643	g2							783	1599398	670.316	s							783	1293770	559.185	S							783	1133632	104.49	S
784	1066508	125.602	s							784	1799969	508.61	s							784	1181032	53.1253	G1							784	1198462	53.0045	G1
785	939942	96.8052	g1							785	2.00965e+06	600.521	s							785	1.77228e+06	645.849	S							785	1113304	77.3921	S
786	1309055	970.198	s							786	1068325	264.005	s							786	1654828	832.146	S							786	2.01307e+06	189.433	S
787	1481436	939.453	s							787	1939697	403.273	s							787	2040595	691.213	S							787	1217571	48.1442	G1
788	1151618	1281.26	s							788	1090946	228.529	s							788	1210802	110.965	G1							788	1117793	36.4374	G1
789	2096921	159.503	g2							789	2076168	593.672	s							789	1225816	46.6184	G1							789	2367168	50.555	G2
790	2.02265e+06	148.134	g2							790	1662013	666.341	s							790	2096841	490.064	S							790	1127706	38.3548	G1
791	2204775	154.44	g2							791	1038784	92.8965	g1							791	2465411	41.6749	G2							791	2318357	47.5433	G2
792	2068474	80.8621	g2							792	2295671	149.469	g2							792	1970841	511.889	S							792	1351635	202.205	S
793	2039482	134.579	g2							793	2.01305e+06	137.7	g2							793	2403908	47.5253	G2							793	1112601	42.0421	G1
794	998322	118.993	g1							794	2159355	252.778	s							794	2213960	529.808	S							794	1077375	33.0978	G1
795	1104212	174.332	s							795	1.76445e+06	888.102	s							795	1832259	800.157	S							795	1129721	118.881	S
796	1583258	774.98	s							796	1403119	484.952	s							796	2439933	47.0189	G2							796	1128045	176.785	S
797	859702	139.542	s							797	1640925	429.562	s							797	1198683	32.7024	G1							797	1954581	341.346	S
798	2000649	178.739	s							798	1021063	100.036	g1							798	1179603	32.2377	G1							798	1068334	124.17	S
799	1037580	128.198	g1							799	1039256	457.712	s							799	1183761	154.812	S							799	1232380	251.972	S
800	1055094	128.704	s							800	1100710	537.758	s							800	2513742	209.04	S							800	2048320	276.269	S
801	1.94278e+06	166.503	s							801	1847440	608.381	s							801	1185045	93.4902	G1							801	1198435	282.915	S
802	1008185	111.571	g1							802	1998350	354.047	s							802	1136453	33.1416	G1							802	2238229	41.0503	G2
803	2091124	126.777	g2							803	1763761	522.52	s							803	2272215	38.1057	G2							803	1124207	198.089	S
804	1909904	108.19	g2							804	2027816	309.129	s							804	2253564	30.2002	G2							804	1707607	216.521	S
805	2098304	174.822	g2							805	2185604	157.528	g2							805	2212344	412.843	S							805	1127031	187.587	S
806	1088038	622.371	s							806	1214964	728.458	s							806	2313288	36.5058	G2							806	2307043	36.9872	G2
807	1980349	143.793	g2							807	1216860	820.477	s							807	1662337	462.745	S							807	1083881	40.6296	G1
808	1461872	1157.86	s							808	1094859	116.661	g1							808	1605872	746.1	S							808	1069615	137.08	S
809	1943476	489.26	s							809	1106527	158.422	g1							809	2395422	38.1803	G2							809	1065406	38.7734	G1
810	2082183	149.478	g2							810	2169102	174.226	g2							810	1186700	31.271	G1							810	1.00841e+06	29.0431	G1
811	1415614	1021.71	s							811	1032711	364.698	s							811	2352496	64.1853	G2							811	1008007	30.206	G1
812	1.96675e+06	87.446	g2							812	1010499	382.657	s							812	1893959	513.638	S							812	1773378	222.421	S
813	2.04968e+06	169.445	s							813	1.00264e+06	134.179	g1							813	1289514	603.948	S							813	1.77799e+06	258.706	S
814	983640	179.93	s							814	1708143	526.708	s							814	1197389	31.1478	G1							814	1767741	230.118	S
815	981751	76.2143	g1							815	2083338	620.818	s							815	986389	29.925	G1							815	1151703	189.745	S
816	1398956	920.29	s							816	1123245	165.574	g1							816	1170897	28.9314	G1							816	1786796	291.498	S
817	2240190	425.587	s							817	1108529	194.492	g1							817	1787837	1165.63	S							817	1817667	471.243	S
818	981915	104.482	g1							818	997432	125.496	g1							818	2391838	56.7911	G2							818	1077637	68.4102	S
819	2185402	70.3032	g2							819	1016597	310.128	s							819	1.21096e+06	677.574	S							819	2216608	221.093	S
820	1096566	95.2722	g1							820	1124824	617.521	s							820	991972	182.151	S							820	1127696	96.4161	S
821	2128007	139.039	g2							821	1937614	368.094	s							821	1766546	675.526	S							821	1066979	32.7464	G1
822	1074138	80.7422	g1							822	2.00996e+06	449.601	s							822	1175850	73.3404	G1							822	1095706	35.5683	G1
823	1035973	95.3943	g1							823	2207651	186.525	g2							823	1177374	30.2356	G1							823	1119072	152.397	S
824	900891	91.453	g1							824	1646966	734.48	s							824	1251739	789.118	S							824	1080278	42.6585	G1
825	2223778	165.614	s							825	1881331	688.778	s							825	1201729	566.972	S							825	1509143	188.172	S
826	1879948	890.21	s							826	1014011	90.0435	g1							826	1149742	30.4024	G1							826	1058985	32.8078	G1
827	1066265	772.325	s							827	1104982	160.53	g1							827	1137476	32.0838	G1							827	1138482	143.151	S
828	2160010	106.948	g2							828	1117162	408.044	s							828	1144439	30.0358	G1							828	1541366	188.093	S
829	1883095	667.217	s							829	1456648	506.323	s							829	1780448	570.436	S							829	980290	30.0598	G1
830	1025560	127.139	g1							830	1799696	889.522	s							830	1130312	672.41	S							830	1046622	35.2075	G1
831	1151394	840.071	s							831	1531354	925.598	s							831	1.2909e+06	615.606	S							831	987290	36.0245	G1
832	1132817	838.544	s							832	1484242	842.633	s							832	1.17005e+06	554.316	S							832	2.0943e+06	47.1517	G2
833	1041044	825.299	s							833	1050750	115.204	g1							833	1144424	38.7606	G1							833	986769	33.3985	G1
834	1992531	986.338	s							834	1430990	682.804	s							834	1168860	36.6037	G1							834	1057959	74.5136	S
835	1993210	150.637	g2							835	2219831	200.13	g2							835	2577604	31.4061	G2							835	999043	30.2372	G1
836	2168752	131.022	g2							836	2248979	323.977	s							836	2011432	489.64	S							836	1077525	127.208	S
837	1.01862e+06	729.222	s							837	1.80439e+06	619.852	s							837	1.20541e+06	14.7717	G1							837	975628	29.8751	G1
838	995017	780.16	s							838	1.00805e+06	115.164	g1							838	1182007	17.1541	G1							838	2160732	44.2297	G2
839	1.02164e+06	853.472	s							839	1066712	488.749	s							839	1158031	17.6557	G1							839	2111415	40.7644	G2
840	1057482	785.456	s							840	2213892	154.71	g2							840	2593251	31.8976	G2							840	1075669	56.2007	G1
841	2225539	157.728	g2							841	2146379	163.129	g2							841	2151739	781.938	S							841	2132691	50.0479	G2
842	1.27424e+06	764.075	s							842	1842665	580.348	s							842	1128960	18.4549	G1							842	1937431	248.586	S
843	2070706	1184.87	s							843	1.01892e+06	257.103	s							843	1157410	24.509	G1							843	2089385	95.8116	S
844	1149631	950.155	s							844	2102045	137.655	g2							844	1180608	13.8234	G1							844	1101484	174.808	S
845	1.0458e+06	1035.81	s							845	1657608	1043.61	s							845	2630054	21.9811	G2							845	1163279	231.902	S
846	1061357	779.667	s							846	1101333	486.381	s							846	1121447	44.6348	G1							846	1069906	30.7251	G1
847	1874553	95.5771	g2							847	2117703	776.387	s							847	1291964	23.5419	G1							847	1121969	43.2247	G1
848	1138572	1080.29	s							848	1966342	671.447	s							848	1199192	23.7903	G1							848	1069194	34.1365	G1
849	1081869	587.397	s							849	986817	104.459	g1							849	1148104	22.9171	G1							849	1096799	31.5785	G1
850	1616671	1115.28	s							850	1058303	532.709	s							850	1504058	802.746	S							850	2246173	149.75	S
851	1896668	117.452	g2							851	2157954	139.837	g2							851	1404242	763.137	S							851	1987211	174.934	S
852	1319565	898.906	s							852	2047892	489.621	s							852	1434461	1023.67	S							852	2137454	44.0515	G2
853	1515604	1080.86	s							853	984253	72.9872	g1							853	1893057	666.965	S							853	1713931	237.139	S
854	1042385	105.927	g1							854	2244038	155.187	g2							854	1190864	60.5226	G1							854	2120168	50.1841	G2
855	2140157	101.014	g2							855	1303625	848.276	s							855	1453357	912.151	S							855	1782394	289.586	S
856	1829580	998.527	s							856	1244105	645.369	s							856	1127476	17.3149	G1							856	1090305	42.0643	G1
857	1941989	960.646	s							857	1157843	391.268	s							857	1218031	53.849	G1							857	1608236	210.089	S
858	1282459	1020.1	s							858	2028118	773.66	s							858	1.31937e+06	23.2881	G1							858	1166585	39.4457	G1
859	1049790	111.751	g1							859	2048059	273.622	s							859	2442036	346.745	S							859	1310513	260.123	S
860	1.04525e+06	80.3082	g1							860	1096982	685.623	s							860	1246360	537.516	S							860	1061424	27.5835	G1
861	917510	326.663	s							861	951539	116.368	g1							861	2213343	593.748	S							861	2227060	48.0969	G2
862	1571435	759.054	s							862	2216839	126.513	g2							862	1130491	20.8112	G1							862	2305830	144.138	S
863	1009660	125.79	g1							863	1245537	1049.05	s							863	1251485	21.6362	G1							863	2237578	42.7645	G2
864	880540	263.853	s							864	2049116	463.567	s							864	1188518	34.436	G1							864	1569113	286.832	S
865	1585508	801.505	s							865	1325005	649.292	s							865	1.42424e+06	776.825	S							865	1167664	31.6833	G1
866	1052408	94.5401	g1							866	1031236	78.7519	g1							866	1625226	669.894	S							866	2202831	46.4637	G2
867	1942870	102.609	g2							867	1026503	508.858	s							867	2217943	424.638	S							867	1175442	56.2471	G1
868	2187790	135.376	g2							868	1055029	523.935	s							868	1485773	935.782	S							868	1323689	176.438	S
869	1282648	1011.51	s							869	2073177	153.253	g2							869	1189469	25.8286	G1							869	2249887	49.5688	G2
870	930439	102.791	g1							870	1641221	887.642	s							870	1269797	34.7283	G1							870	1242561	221.071	S
871	2011679	115.172	g2							871	961483	89.0952	g1							871	1711213	635.891	S							871	2017203	196.771	S
872	1212902	920.267	s							872	1709067	899.612	s							872	1767043	686.396	S							872	2687825	56.4709	G2
873	1170235	829.299	s							873	1796494	697.68	s							873	2462551	52.573	G2							873	2117094	286.614	S
874	1.03983e+06	159.307	s							874	1263183	669.551	s							874	1189385	26.1094	G1							874	2411401	33.9554	G2
875	1521163	969.358	s							875	1055084	784.175	s							875	1230230	1130.61	S							875	1133033	39.0906	G1
876	2023847	124.11	g2							876	1191030	716.432	s							876	1955155	589.365	S							876	2100146	379.549	S
877	1153411	974.461	s							877	1.50213e+06	763.747	s							877	1580001	862.193	S							877	1097956	34.7626	G1
878	1.03316e+06	104.075	g1							878	1041406	85.9921	g1							878	1284752	37.5214	G1							878	2279032	355.794	S
879	1554533	1324.56	s							879	1.2799e+06	584.522	s							879	1511252	879.076	S							879	1107902	32.1179	G1
880	1914483	913.732	s							880	978615	108.315	g1							880	1283208	698.15	S							880	2106578	47.806	G2
881	1002922	164.494	s							881	1348523	712.082	s							881	2224419	578.873	S							881	2353225	27.3365	G2
882	1097434	143.181	g1							882	980172	181.164	g1							882	1.2274e+06	546.807	S							882	1149467	44.1763	G1
883	1165010	894.329	s							883	1.01455e+06	203.476	g1							883	1144594	18.9009	G1							883	1075443	34.8635	G1
884	2261566	181.753	g2							884	2188987	245.091	s							884	1635793	671.602	S							884	1084478	135.927	S
885	1063775	701.605	s							885	949169	155.34	g1							885	1783040	562.224	S							885	1142030	41.8171	G1
886	991549	497.818	s							886	1336334	769.276	s							886	2356174	818.32	S							886	1020849	42.471	G1
887	1045600	225.117	s							887	1678665	646.243	s							887	1132211	22.3684	G1							887	1113659	198.522	S
888	1117404	872.614	s							888	1.02779e+06	189.085	g1							888	1181331	23.1451	G1							888	1076873	52.1236	G1
889	1166561	948.602	s							889	1082742	557.244	s							889	2462456	551.041	S							889	2.08793e+06	245.433	S
890	1647636	1138.82	s							890	1.02329e+06	117.696	g1							890	2604655	39.6603	G2							890	1968810	397.987	S
891	989374	490.41	s							891	2103079	153.627	g2							891	1283559	756.19	S							891	2197275	172.83	S
892	976055	328.569	s							892	969997	248.874	s							892	1145617	17.4088	G1							892	2067732	411.194	S
893	1997532	148.178	g2							893	992242	127.848	g1							893	2583866	39.8936	G2							893	1409022	194.733	S
894	2.01176e+06	229.315	s							894	1274209	672.893	s							894	1387343	114.027	G1							894	1185017	216.759	S
895	1182480	1005.71	s							895	1655814	753.154	s							895	1156537	25.5354	G1							895	1177242	203.758	S
896	1065028	108.081	g1							896	988398	401.259	s							896	1132924	35.405	G1							896	1.53936e+06	322.083	S
897	1593309	889.529	s							897	1312044	669.063	s							897	1311594	825.555	S							897	1154599	234.338	S
898	1230343	1206	s							898	1019579	182.815	g1							898	1131076	20.9635	G1							898	1806316	192.984	S
899	1420713	1038.56	s							899	1991680	135.476	g2							899	2223834	718.808	S							899	1755037	107.312	S
900	1283945	1226.02	s							900	1064658	128.027	g1							900	1085014	26.978	G1							900	1274541	216.244	S
901	1092276	878.839	s							901	2.09109e+06	109.329	g2							901	1145551	36.9244	G1							901	1101192	138.241	S
902	1124831	932.572	s							902	1312782	804.374	s							902	1172550	67.0716	G1							902	1287267	173.112	S
903	992752	762.764	s							903	1154836	509.893	s							903	1.97029e+06	815.642	S							903	1167701	68.2368	S
904	1010949	108.209	g1							904	1127041	471.962	s							904	2322362	28.6935	G2							904	1142046	142.873	S
905	1127869	658.89	s							905	1969192	653.954	s							905	2047855	765.437	S							905	2390571	44.7616	G2
906	2007828	135.94	g2							906	1020974	87.8554	g1							906	1703002	765.6	S							906	2248864	49.688	G2
907	916968	123.645	g1							907	1036184	88.3968	g1							907	1227654	21.572	G1							907	1137690	67.9811	S
908	1062955	90.4606	g1							908	1822470	728.846	s							908	1463959	846.417	S							908	2324674	58.5425	G2
909	1993982	161.133	s							909	2284524	73.1962	g2							909	2390159	27.3265	G2							909	1307943	246.506	S
910	1120450	609.019	s							910	1591158	514.01	s							910	1519537	1060.97	S							910	1157306	47.971	G1
911	1119211	710.509	s							911	1050616	369.169	s							911	1832732	645.667	S							911	1158918	39.7185	G1
912	1272757	1018.87	s							912	1040487	107.592	g1							912	1931055	555.327	S							912	1105547	43.6358	G1
913	1220199	749.73	s							913	1052272	218.99	s							913	2459939	47.0765	G2							913	1484128	147.167	S
914	969989	114.798	g1							914	1732869	851.455	s							914	1237627	354.1	S							914	1365991	237.253	S
915	2204863	230.046	s							915	2255180	137.843	g2							915	2424609	672.1	S							915	1140096	40.2053	G1
916	1362370	769.051	s							916	1035061	274.091	s							916	2285884	640.701	S							916	1558789	186.735	S
917	926868	81.8593	g1							917	1041632	137.397	g1							917	2532941	24.0677	G2							917	982384	36.6173	G1
918	956761	89.5064	g1							918	1585842	617.466	s							918	2421120	38.2722	G2							918	1146836	165.268	S
919	1060753	319.206	s							919	1514133	443.609	s							919	2099298	541.058	S							919	1007221	29.0977	G1
920	948754	98.5461	g1							920	1251045	646.969	s							920	1218376	31.8207	G1							920	1083495	104.11	S
921	2012212	119.532	g2							921	1219733	642.705	s							921	1177426	47.0572	G1							921	1286965	277.962	S
922	2038020	159.802	s							922	1416349	512.599	s							922	1140489	388.4	S							922	1.99895e+06	33.615	G2
923	2168944	166.932	g2							923	1.609e+06	871.111	s							923	2508802	36.3476	G2							923	1482862	332.986	S
924	1045725	123.633	g1							924	1544660	859.882	s							924	2297442	515.367	S							924	1129716	30.4732	G1
925	1910963	465.939	s							925	1186662	1061.1	s							925	1964767	582.505	S							925	1101712	30.5718	G1
926	1380702	989.856	s							926	1831578	791.533	s							926	1789602	688.064	S							926	1218406	51.5525	G1
927	992947	72.5039	g1							927	2236071	133.597	g2							927	2532380	40.8868	G2							927	1124517	32.804	G1
928	990888	91.6985	g1							928	1361509	888.006	s							928	1940656	632.651	S							928	2290393	68.7169	G2
929	1.99338e+06	871.695	s							929	1129853	496.307	s							929	1242586	68.3448	G1							929	1115204	32.218	G1
930	1132174	675.781	s							930	1795246	729.316	s							930	1151824	18.1167	G1							930	2066748	335.567	S
931	1381144	1001.73	s							931	1170210	467.405	s							931	2391111	29.5773	G2							931	2284029	41.726	G2
932	1939368	595.119	s							932	1138403	447.209	s							932	1147302	17.7212	G1							932	1161971	25.6986	G1
933	965029	86.3979	g1							933	1054321	410.602	s							933	1395387	750.026	S							933	2139374	350.978	S
934	1.02951e+06	584.014	s							934	1361300	671.008	s							934	1672270	782.761	S							934	1039342	77.3006	S
935	1396204	1110.23	s							935	1204200	820.761	s							935	1271390	635.517	S							935	2368327	50.8902	G2
936	1015806	613.608	s							936	1975181	943.524	s							936	1274486	395.119	S							936	2270148	41.5129	G2
937	921639	105.865	g1							937	1252478	614.475	s							937	1183769	523.734	S							937	1071400	31.3497	G1
938	943727	83.4904	g1							938	2066623	159.354	g2							938	1118118	18.9144	G1							938	1102210	67.8757	S
939	1956510	131.741	g2							939	1190779	625.119	s							939	1290679	46.2504	G1							939	1073096	28.2484	G1
940	971486	118.47	g1							940	1098214	338.62	s							940	2468775	45.996	G2							940	1238796	231.52	S
941	928439	431.957	s							941	1170438	690.978	s							941	1654901	870.395	S							941	1246787	223.495	S
942	1980787	199.02	s							942	1133414	555.657	s							942	2491977	29.0491	G2							942	1279903	187.331	S
943	964470	108.657	g1							943	1199493	587.433	s							943	2237979	459.745	S							943	2360958	41.9791	G2
944	922500	96.5651	g1							944	2029365	140.877	g2							944	1163574	24.8484	G1							944	1128965	42.2524	G1
945	2069282	155.736	s							945	1011477	440.853	s							945	2522928	44.3007	G2							945	1149908	42.059	G1
946	1954100	136.884	g2							946	1015692	446.785	s							946	1478213	848.209	S							946	1632791	378.146	S
947	956596	144.749	s							947	1133099	519.929	s							947	1136515	19.0916	G1							947	1273249	206.033	S
948	2.06842e+06	139.153	g2							948	1092826	490.548	s							948	1.38422e+06	497.651	S							948	1220052	171.048	S
949	1.78349e+06	716.274	s							949	2310095	134.293	g2							949	1788022	549.358	S							949	1163763	37.0364	G1
950	878836	82.5427	g1							950	1280052	816.773	s							950	2451811	246.833	S							950	1188923	187.935	S
951	853901	71.49	g1							951	1180563	468.251	s							951	2514342	183.236	S							951	1176253	161.156	S
952	930605	96.4141	g1							952	1143312	609.45	s							952	1227709	618.403	S							952	1184141	44.3783	G1
953	1183022	692.588	s							953	1130151	589.736	s							953	1100584	33.5479	G1							953	1127125	40.931	G1
954	990235	107.93	g1							954	1955288	537.011	s							954	2253408	447.296	S							954	1094619	77.3106	S
955	1086446	663.32	s							955	1381829	952.23	s							955	2416408	27.7252	G2							955	1801647	565.804	S
956	1898144	119.85	g2							956	1.02451e+06	315.907	s							956	2739042	26.2723	G2							956	1162713	45.1238	G1
957	875597	141.523	s							957	1459494	759.713	s							957	2506204	24.4034	G2							957	1.7986e+06	480.755	S
958	2013595	129.348	g2							958	1078811	112.779	g1							958	1.63714e+06	706.645	S							958	1134549	45.8604	G1
959	1949476	131.443	g2							959	982919	136.827	g1							959	2629457	35.7213	G2							959	1080176	40.8864	G1
960	1001011	126.445	g1							960	1132416	114.809	g1							960	1297826	572.082	S							960	1126087	81.6404	S
961	995150	110.546	g1							961	964773	185.789	g1							961	2117618	617.776	S							961	1221888	42.1282	G1
962	938289	84.2416	g1							962	1022153	335.955	s							962	2216360	625.418	S							962	1100921	45.4278	G1
963	1511892	794.746	s							963	986504	138.351	g1							963	2534071	415.659	S							963	1945600	180.147	S
964	1195219	835.426	s							964	1083325	105.944	g1							964	2150661	499.129	S							964	2227232	32.0259	G2
965	973543	98.1936	g1							965	1559627	763.319	s							965	1222787	34.3736	G1							965	1130466	41.1801	G1
966	1979962	194.881	s							966	2174483	129.889	g2							966	1579320	741.764	S							966	1156838	67.7753	S
967	1098124	872.404	s							967	1062770	535.996	s							967	1432197	733.329	S							967	1.99812e+06	233.144	S
968	1956210	132.286	g2							968	1000787	120.235	g1							968	2460691	52.5746	G2							968	1918263	176.765	S
969	2086414	406.35	s							969	1058781	577.009	s							969	1347731	47.8955	G1							969	1004433	29.3399	G1
970	989591	128.125	s							970	2113682	554.027	s							970	1259836	330.019	S							970	1012459	27.9068	G1
971	1180734	708.333	s							971	2246192	141.22	g2							971	1452886	534.222	S							971	1865994	256.382	S
972	1756547	754.253	s							972	1027692	156.161	g1							972	1268855	507.865	S							972	1860449	187.345	S
973	1130960	864.068	s							973	1.01402e+06	115.884	g1							973	2683560	62.9986	G2							973	1177559	43.7324	G1
974	2240114	118.05	g2							974	1024799	518.383	s							974	2524834	32.9323	G2							974	2097936	45.3721	G2
975	2042668	128.288	g2							975	804712	127.487	g1							975	2633882	32.4769	G2							975	2185417	304.516	S
976	2156967	111.689	g2							976	1196120	679.167	s							976	2.09172e+06	529.079	S							976	2195081	39.4238	G2
977	2054757	112.821	g2							977	1068074	315.219	s							977	2610222	29.9419	G2							977	1801569	186.78	S
978	1196118	1002.41	s							978	977778	110.537	g1							978	1.69029e+06	473.786	S							978	2256548	23.6704	G2
979	949056	76.8804	g1							979	1008420	119.323	g1							979	1.49469e+06	668.622	S							979	2161441	43.9811	G2
980	1017323	509.3	s							980	1648201	632.197	s							980	1656035	588.967	S							980	1521646	279.848	S
981	980061	90.2639	g1							981	1077787	146.435	g1							981	2493855	32.5697	G2							981	1100653	30.2366	G1
982	1069382	422.285	s							982	1881623	943.242	s							982	1725219	512.478	S							982	993434	32.0131	G1
983	2160052	104.311	g2							983	1764407	664.177	s							983	1254507	264.208	S							983	2250145	139.263	S
984	1171937	989.948	s							984	1.66565e+06	657.859	s							984	2516505	38.3171	G2							984	1364976	234.312	S
985	1814204	1128.95	s							985	1092658	144.009	g1							985	1444098	666.757	S							985	1120160	40.3488	G1
986	1019640	809.751	s							986	1071121	104.715	g1							986	1128662	34.1448	G1							986	1119733	55.7141	G1
987	2156302	355.404	s							987	2.0498e+06	191.778	g2							987	1010524	57.1163	G1							987	1530610	222.984	S
988	1100780	897.645	s							988	1066145	65.1495	g1							988	2579401	367.845	S							988	1.04666e+06	27.2237	G1
989	918058	111.704	g1							989	1.98489e+06	633.496	s							989	1282050	158.875	S							989	1155953	35.2422	G1
990	975643	677.86	s							990	1.99892e+06	692.364	s							990	1441730	682.146	S							990	1120962	34.7006	G1
991	888634	185.396	s							991	1067071	104.583	g1							991	1893256	551.793	S							991	1041828	35.4424	G1
992	1884434	969.122	s							992	1079333	93.3056	g1							992	1107433	34.6402	G1							992	1706580	239.821	S
993	1481129	792.64	s							993	1792038	683.249	s							993	1737712	616.261	S							993	2187667	47.4428	G2
994	1336695	790.413	s							994	1027588	104.547	g1							994	2067860	525.577	S							994	1152412	29.4301	G1
995	1068056	939.745	s							995	2108833	139.478	g2							995	1126604	35.2243	G1							995	1156765	37.1417	G1
996	1327807	1015.1	s							996	1037109	60.6144	g1							996	2596649	27.4574	G2							996	1583138	243.879	S
997	2.0733e+06	101.931	g2							997	1034091	192.151	g1							997	1471405	579.294	S							997	1153503	32.7479	G1
998	1300590	795.839	s							998	1109355	98.7932	g1							998	1558210	585.47	S							998	1.97767e+06	161.301	S
999	2195841	150.498	g2							999	1003535	141.812	g1							999	2590515	53.9436	G2							999	1320213	171.622	S
1000	1266178	875.512	s							1000	1555615	721.111	s							1000	2509639	33.7625	G2							1000	1313664	161.32	S
1001	1.65119e+06	936.966	s							1001	2.09558e+06	361.64	s							1001	1050236	23.78	G1							1001	1654928	236.65	S
1002	959849	596.633	s							1002	1303565	816.526	s							1002	1070600	25.14	G1							1002	2058301	332.491	S
1003	1972692	163.38	s							1003	1.04704e+06	118.26	g1							1003	2287971	34.6206	G2							1003	2448958	41.3511	G2
1004	1904914	161.891	s							1004	1031259	108.044	g1							1004	2256706	25.1276	G2							1004	2155225	34.3495	G2
1005	1294345	1076.86	s							1005	1050629	52.9488	g1							1005	972292	20.5636	G1							1005	1125816	31.2394	G1
1006	1722662	634.362	s							1006	1067924	53.7316	g1							1006	1291979	557.709	S							1006	1149897	42.0718	G1
1007	1605284	652.455	s							1007	1134971	469.254	s							1007	1010598	22.2888	G1							1007	1149095	34.4844	G1
1008	879506	79.1026	g1							1008	1.83701e+06	537.911	s							1008	1293031	614.455	S							1008	1203277	30.3382	G1
1009	1077888	1074.61	s							1009	1504078	604.219	s							1009	1.85274e+06	553.746	S							1009	1086649	33.5578	G1
1010	952405	160.012	s							1010	2186079	150.39	g2							1010	1015891	22.1166	G1							1010	1692515	232.974	S
1011	893578	99.2603	g1							1011	1295494	471.535	s							1011	978129	21.5506	G1							1011	1116922	167.997	S
1012	1.0196e+06	108.128	g1							1012	1055921	146.722	g1							1012	2280537	29.5155	G2							1012	1084336	51.1393	G1
1013	992527	950.135	s							1013	2152462	498.616	s							1013	1.83567e+06	516.173	S							1013	1166283	46.6025	G1
1014	2212484	146.905	g2							1014	1716603	961.645	s							1014	2309040	61.009	G2							1014	1739937	321.441	S
1015	2154127	605.724	s							1015	1306805	479.693	s							1015	1225812	27.8048	G1							1015	1.77901e+06	280.793	S
1016	1006699	113.31	g1							1016	1080066	164.181	g1							1016	1200210	23.7437	G1							1016	1170325	195.719	S
1017	961646	757.228	s							1017	1383775	669.84	s							1017	1342109	605.414	S							1017	1134211	34.8058	G1
1018	1604892	738.317	s							1018	1069051	94.9977	g1							1018	1356213	589.928	S							1018	1130066	31.9021	G1
1019	1967099	671.85	s							1019	1066821	448.456	s							1019	1.34885e+06	578.63	S							1019	1152678	168.404	S
1020	1425503	602.576	s							1020	1063885	93.536	g1							1020	2155214	537.935	S							1020	1085412	29.9399	G1
1021	1061255	156.725	s							1021	1216357	716.516	s							1021	1134350	24.1371	G1							1021	1080769	33.8844	G1
1022	943032	89.252	g1							1022	1086478	131.125	g1							1022	1598207	677.38	S							1022	1.00779e+06	33.9582	G1
1023	1489556	769.634	s							1023	2281144	184.676	g2							1023	1672906	674.462	S							1023	1040391	38.4166	G1
1024	1254908	929.179	s							1024	1054692	295.78	s							1024	2003254	564.257	S							1024	1085327	34.335	G1
1025	1.69926e+06	862.075	s							1025	1.04093e+06	142.733	g1							1025	2218294	65.8885	G2							1025	2270720	42.7301	G2
1026	923432	112.471	g1							1026	1.01912e+06	125.653	g1							1026	1111431	19.6571	G1							1026	1027230	26.287	G1
1027	1.91487e+06	134.877	g2							1027	1119731	315.672	s							1027	1035678	21.8508	G1							1027	1051206	31.5679	G1
1028	2066598	323.553	s							1028	1.01677e+06	124.987	g1							1028	1003741	20.9146	G1							1028	1089301	27.4695	G1
1029	1327810	1062.37	s							1029	1116030	330.312	s							1029	1024616	18.1057	G1							1029	1.93201e+06	238.537	S
1030	1049915	107.735	g1							1030	1079234	111.463	g1							1030	1096794	24.5771	G1							1030	1117729	114.553	S
1031	1112530	746.874	s							1031	1.02541e+06	456.015	s							1031	1046508	26.4344	G1							1031	1809877	257.633	S
1032	1019127	376.279	s							1032	1.03187e+06	128.657	g1							1032	1519693	755.484	S							1032	1727183	162.223	S
1033	1106652	721.021	s							1033	1948169	569.942	s							1033	1155640	23.6095	G1							1033	1463138	177.748	S
1034	995822	87.1099	g1							1034	1316844	818.973	s							1034	1103138	21.8122	G1							1034	2014280	310.882	S
1035	999354	123.809	g1							1035	1010742	86.4253	g1							1035	932433	17.4235	G1							1035	1117950	44.8653	G1
1036	1026594	478.32	s							1036	1135961	529.387	s							1036	1169484	21.6672	G1							1036	1133198	81.0007	S
1037	1099858	981.405	s							1037	1523162	756.348	s							1037	2280400	26.8298	G2							1037	2475883	50.1491	G2
1038	1030709	429.726	s							1038	1027473	180.431	g1							1038	2255274	404.474	S							1038	2353078	52.9396	G2
1039	1506680	1349.11	s							1039	2020603	160.518	g2							1039	1654356	685.471	S							1039	1121394	214.255	S
1040	2056400	114.697	g2							1040	1460165	653.802	s							1040	1238296	24.1319	G1							1040	1303990	225.321	S
1041	1708867	694.857	s							1041	1206531	614.305	s							1041	2211970	29.8497	G2							1041	1151546	36.2457	G1
1042	1082177	706.201	s							1042	2207420	152.091	g2							1042	1926915	512.057	S							1042	1149359	182.058	S
1043	1759911	887.858	s							1043	1317583	706.862	s							1043	2265506	30.2387	G2							1043	1120690	35.3491	G1
1044	2.08509e+06	123.65	g2							1044	1958924	552.559	s							1044	1485776	570.69	S							1044	1059014	40.5841	G1
1045	1373278	1080.7	s							1045	1167166	496.111	s							1045	2234730	31.4687	G2							1045	1235375	248.19	S
1046	939118	131.428	s							1046	2054325	191.198	g2							1046	1260365	411.079	S							1046	1.03282e+06	33.6532	G1
1047	962444	389.417	s							1047	1493960	731.53	s							1047	2407227	124.207	G2							1047	1068648	42.2779	G1
1048	1962966	135.252	g2							1048	1753941	494.906	s							1048	1111958	289.405	S							1048	1121360	209.811	S
1049	1919373	669.193	s							1049	2187880	163.76	g2							1049	2.00194e+06	505.459	S							1049	1104496	33.6265	G1
1050	1668738	817.436	s							1050	2126220	110.354	g2							1050	1127740	309.048	S							1050	982903	39.3959	G1
1051	1381906	807.917	s							1051	2227582	245.98	s							1051	2243801	47.817	G2							1051	1191530	194.304	S
1052	902150	120.251	g1							1052	1916422	697.067	s							1052	1242560	287.287	S							1052	2251396	42.0884	G2
1053	1491775	926.908	s							1053	1201811	737.698	s							1053	2323575	32.4571	G2							1053	1050249	141.763	S
1054	1211701	943.903	s							1054	1046359	126.121	g1							1054	2044825	542.068	S							1054	965260	44.5606	G1
1055	1317269	829.25	s							1055	1549138	826.09	s							1055	1287530	676.634	S							1055	2278964	58.2507	G2
1056	1513202	854.805	s							1056	1077608	93.485	g1							1056	1423497	752.742	S							1056	999661	67.2223	S
1057	2098120	357.143	s							1057	1010676	152.262	g1							1057	1241326	666.388	S							1057	1067048	149.694	S
1058	1952391	164.238	s							1058	1093355	509.49	s							1058	2262980	507.829	S							1058	1129026	211.759	S
1059	868890	193.608	s							1059	1.01036e+06	148.647	g1							1059	2276900	556.642	S							1059	1064841	34.0024	G1
1060	1946145	792.4	s							1060	1573851	631.63	s							1060	2337538	331.859	S							1060	1144329	144.903	S
1061	1128353	648.608	s							1061	2217759	202.669	g2							1061	1379823	638.174	S							1061	1004286	54.8163	G1
1062	908913	87.4402	g1							1062	1824106	613.166	s							1062	1205645	310.583	S							1062	1194480	314.602	S
1063	1117229	804.098	s							1063	1115912	635.384	s							1063	1251722	610.041	S							1063	1061568	65.8069	S
1064	831848	275.901	s							1064	1608995	1252.44	s							1064	1254744	580.978	S							1064	990556	42.5165	G1
1065	1144622	942.657	s							1065	2226215	143.599	g2							1065	1224519	421.378	S							1065	1153038	111.194	S
1066	906512	94.7498	g1							1066	1133999	166.964	g1							1066	2356486	34.6268	G2							1066	1039463	64.9894	S
1067	985854	575.64	s							1067	998611	148.722	g1							1067	1728135	635.083	S							1067	1033107	44.3143	G1
1068	1.00845e+06	732.614	s							1068	2001801	145.866	g2							1068	2330301	490.533	S							1068	1058994	41.9144	G1
1069	2070460	167.864	s							1069	1065095	142.97	g1							1069	1499025	670.62	S							1069	1035891	58.01	G1
1070	1759463	662.041	s							1070	1346139	619.148	s							1070	1884283	562.825	S							1070	1272165	283.275	S
1071	956658	439.047	s							1071	1100062	574.394	s							1071	1764297	659.231	S							1071	1039923	41.1041	G1
1072	1.86913e+06	665.322	s							1072	1155141	590.014	s							1072	1048819	20.1158	G1							1072	1.8753e+06	330.43	S
1073	2.0416e+06	363.469	s							1073	1041964	105.35	g1							1073	2442333	34.5247	G2							1073	1126415	43.1471	G1
1074	1873407	622.731	s							1074	1079287	170.446	g1							1074	1406580	590.58	S							1074	1306841	264.202	S
1075	974124	790.233	s							1075	1124307	490.108	s							1075	2462815	34.986	G2							1075	1082352	30.6558	G1
1076	957713	541.084	s							1076	1095075	376.159	s							1076	1103773	23.2985	G1							1076	2166608	33.8563	G2
1077	1901858	128.679	g2							1077	1099217	140.32	g1							1077	1741146	607.939	S							1077	1882598	209.188	S
1078	1989343	316.374	s							1078	1005057	175.249	g1							1078	1.95068e+06	618.646	S							1078	1091861	33.6677	G1
1079	960000	81.7387	g1							1079	1107014	179.351	g1							1079	2199569	627.712	S							1079	1171984	161.298	S
1080	1861677	915.487	s							1080	2115764	144.549	g2							1080	1130047	21.9573	G1							1080	1103628	33.9913	G1
1081	2057626	95.8592	g2							1081	1227189	537.067	s							1081	1976815	431.184	S							1081	1098052	31.682	G1
1082	2.05727e+06	133.651	g2							1082	1082981	414.837	s							1082	1123654	255.277	S							1082	1232099	274.548	S
1083	1.56855e+06	1142.35	s							1083	2057912	135.601	g2							1083	1188970	619.503	S							1083	1242611	204.212	S
1084	1557221	889.844	s							1084	2.03632e+06	154.435	g2							1084	1092067	295.794	S							1084	1118308	182.621	S
1085	1655425	602.258	s							1085	1.61501e+06	701.74	s							1085	1173366	578.4	S							1085	1222315	214.224	S
1086	882675	86.7011	g1							1086	1163826	703.951	s							1086	1096716	194.889	S							1086	1163883	130.628	S
1087	1882548	537.035	s							1087	1165545	482.879	s							1087	1137306	116.484	G1							1087	1142329	191.583	S
1088	1721188	787.039	s							1088	2103405	107.609	g2							1088	1116999	23.5732	G1							1088	1055372	38.0428	G1
1089	1682271	916.794	s							1089	1152050	720.182	s							1089	1746903	772.46	S							1089	2207996	40.3868	G2
1090	1976970	115.776	g2							1090	1129054	79.6273	g1							1090	1160539	483.06	S							1090	1070400	39.0615	G1
1091	892433	88.7626	g1							1091	2177478	171.842	g2							1091	1936535	576.497	S							1091	1109246	39.5873	G1
1092	1728235	940.323	s							1092	1701808	646.433	s							1092	1393788	588.721	S							1092	1420211	283.812	S
1093	2047578	144.141	g2							1093	1114410	71.8805	g1							1093	1980590	596.884	S							1093	1111483	34.8629	G1
1094	1537421	945.923	s							1094	1108716	417.798	s							1094	2249219	31.9719	G2							1094	2375213	46.7895	G2
1095	1788183	647.004	s							1095	2224415	144.098	g2							1095	1233446	491.489	S							1095	1828338	289.155	S
1096	959163	805.551	s							1096	1397613	724.007	s							1096	1.8362e+06	611.293	S							1096	1496875	264.473	S
1097	1042268	618.116	s							1097	1359658	738.663	s							1097	2238156	32.2671	G2							1097	1479541	293.071	S
1098	830800	69.7083	g1							1098	2004249	859.722	s							1098	1182839	865.693	S							1098	1350291	245.392	S
1099	879406	342.503	s							1099	2000074	593.06	s							1099	1156513	501.52	S							1099	1193298	30.0023	G1
1100	850286	270.293	s							1100	2.01222e+06	460.941	s							1100	1172208	459.024	S							1100	1.00207e+06	28.228	G1
1101	893050	140.166	g1							1101	1079482	393.15	s							1101	1.76801e+06	497.775	S							1101	2286185	40.4732	G2
1102	825904	69.8548	g1							1102	1026196	71.8202	g1							1102	1303185	586.118	S							1102	1.0288e+06	30.1247	G1
1103	939705	94.9722	g1							1103	1141859	684.252	s							1103	1147830	436.709	S							1103	1101038	40.1277	G1
1104	1372139	762.352	s							1104	1152899	861.697	s							1104	1265710	765.006	S							1104	2323561	39.1315	G2
1105	855713	317.876	s							1105	1468534	1091.44	s							1105	2223270	52.3681	G2							1105	1.04178e+06	41.5636	G1
1106	1875687	482.764	s							1106	1124095	119.214	g1							1106	2203331	37.207	G2							1106	2375297	34.935	G2
1107	993509	606.115	s							1107	2070027	214.661	s							1107	2380012	284.667	S							1107	1699946	251.223	S
1108	1335624	689.261	s							1108	1.97813e+06	671.671	s							1108	2016836	554.334	S							1108	2337706	43.4758	G2
1109	993336	81.8935	g1							1109	1273279	641.769	s							1109	2159898	388.109	S							1109	1065721	164.169	S
1110	1324871	789.51	s							1110	1026664	56.8706	g1							1110	1091983	24.5924	G1							1110	1122961	38.8534	G1
1111	1.48607e+06	776.889	s							1111	1048794	81.7757	g1							1111	2349326	36.2215	G2							1111	1094707	41.6522	G1
1112	1845860	807.669	s							1112	1292522	768.872	s							1112	961235	21.519	G1							1112	1310814	116.751	S
1113	964539	85.6036	g1							1113	1.61196e+06	1067.3	s							1113	2031703	402.515	S							1113	1175285	261.583	S
1114	1195334	863.892	s							1114	1829233	751.778	s							1114	2249142	49.6093	G2							1114	1167355	129.148	S
1115	987733	93.1464	g1							1115	2.04696e+06	74.9243	g2							1115	1739523	689.885	S							1115	1147553	142.36	S
1116	954291	487.804	s							1116	2060653	150.032	g2							1116	2017100	526.163	S							1116	1089854	52.7662	G1
1117	1000540	92.3431	g1							1117	1057741	624.777	s							1117	1.65916e+06	671.655	S							1117	1113018	200.174	S
1118	931164	363.243	s							1118	1224513	683.723	s							1118	1042627	23.3805	G1							1118	1157816	254.127	S
1119	917577	87.0067	g1							1119	2.01593e+06	176.206	g2							1119	1915737	59.9555	G2							1119	1146235	109.205	S
1120	1998838	97.5572	g2							1120	1745670	710.155	s							1120	999340	23.5683	G1							1120	2353592	39.9315	G2
1121	1004729	742.428	s							1121	1618692	570.315	s							1121	1.57053e+06	601.625	S							1121	1083262	35.5712	G1
1122	1202523	648.363	s							1122	1606090	813.006	s							1122	1562168	550.85	S							1122	1045880	35.3555	G1
1123	956490	82.0941	g1							1123	1324159	846.721	s							1123	2296068	33.7964	G2							1123	1069104	33.9994	G1
1124	2099149	142.806	g2							1124	1429300	681.123	s							1124	2143975	38.8122	G2							1124	2320309	60.1581	G2
1125	972681	88.9826	g1							1125	1385807	741.562	s							1125	1827973	683.282	S							1125	1091007	35.5585	G1
1126	1579115	949.072	s							1126	1414004	704.347	s							1126	1886815	570.789	S							1126	1124175	46.5854	G1
1127	943694	94.4163	g1							1127	1101748	617.742	s							1127	2303039	31.6772	G2							1127	1125833	40.6437	G1
1128	2071047	95.3433	g2							1128	1755645	600.828	s							1128	1017383	23.9618	G1							1128	2233964	40.3305	G2
1129	1251786	899.38	s							1129	1547048	635.308	s							1129	1027258	26.2183	G1							1129	1719027	284.929	S
1130	2058628	103.354	g2							1130	2.00867e+06	459.787	s							1130	1108347	25.4971	G1							1130	1777977	331.197	S
1131	998281	641.195	s							1131	1.39178e+06	762.303	s							1131	1618298	732.946	S							1131	1171709	26.2589	G1
1132	1394044	604.775	s							1132	1110632	432.472	s							1132	2303489	29.0144	G2							1132	2408795	61.162	G2
1133	1094522	701.331	s							1133	946317	107.702	g1							1133	2268060	415.636	S							1133	1158328	32.8862	G1
1134	1600417	801.469	s							1134	1350702	765.035	s							1134	1402753	645.654	S							1134	1166411	32.3524	G1
1135	2029526	119.198	g2							1135	1120685	570.567	s							1135	1066279	60.9329	G1							1135	1190474	37.2617	G1
1136	900320	107.25	g1							1136	2076914	79.8592	g2							1136	1138038	548.2	S							1136	1070785	28.3007	G1
1137	2030051	98.3103	g2							1137	1099613	399.308	s							1137	1960452	575.617	S							1137	2269342	186.57	S
1138	811748	128.397	s							1138	1996050	342.444	s							1138	1190915	427.598	S							1138	2335911	39.1798	G2
1139	2243247	104.813	g2							1139	1216573	650.428	s							1139	1307639	808.201	S							1139	1653844	264.46	S
1140	1392368	766.455	s							1140	2063350	662.706	s							1140	1106893	84.9361	G1							1140	1.66991e+06	288.602	S
1141	1900496	890.717	s							1141	2044867	121.607	g2							1141	2.37233e+06	70.5327	G2							1141	1421833	176.889	S
1142	805826	97.9917	g1							1142	1.01615e+06	135.54	g1							1142	1855865	615.713	S							1142	1105355	37.7406	G1
1143	1946805	123.217	g2							1143	2369663	108.992	g2							1143	2418772	40.9416	G2							1143	1158497	38.6318	G1
1144	751416	77.5469	g1							1144	2.05297e+06	139.724	g2							1144	1855696	559.591	S							1144	1211968	162.288	S
1145	688312	78.7458	g1							1145	1318901	581.725	s							1145	1168887	57.6031	G1							1145	1.82257e+06	198.003	S
1146	1.49951e+06	871.806	s							1146	1385946	649.709	s							1146	1414925	946.622	S							1146	2391081	51.5873	G2
1147	1.97329e+06	123.541	g2							1147	2238500	174.767	g2							1147	1115162	82.7734	G1							1147	1066316	33.4369	G1
1148	1.02734e+06	621.332	s							1148	1159982	577.074	s							1148	1940302	516.172	S							1148	2296422	41.5545	G2
1149	1259126	1111.48	s							1149	2329220	101.289	g2							1149	1151120	68.8193	G1							1149	1199256	132.58	S
1150	892576	149.809	s							1150	1316649	612.321	s							1150	1069414	333.909	S							1150	2034193	219.342	S
1151	1544192	831.252	s							1151	1139079	546.992	s							1151	1540615	923.396	S							1151	1081490	171.47	S
1152	1293286	671.111	s							1152	2.07761e+06	138.218	g2							1152	1465686	815.006	S							1152	2232283	287.173	S
1153	1025341	721.079	s							1153	1460187	689.333	s							1153	1386001	782.819	S							1153	1040291	115.988	S
1154	867760	540.082	s							1154	2130689	123.554	g2							1154	1089882	30.4954	G1							1154	2376347	43.8947	G2
1155	1.03007e+06	672.625	s							1155	1581865	821.978	s							1155	2378418	48.8037	G2							1155	2446087	170.228	S
1156	888774	572.303	s							1156	1176849	765.806	s							1156	1073354	23.8603	G1							1156	2158210	37.4064	G2
1157	1263627	884.373	s							1157	1089761	78.9731	g1							1157	1890771	478.289	S							1157	1990773	276.259	S
1158	988101	94.751	g1							1158	1925024	718.657	s							1158	1096841	29.0813	G1							1158	1290543	322.564	S
1159	997575	94.4371	g1							1159	1113698	96.6369	g1							1159	1200909	70.0264	G1							1159	1074937	80.1555	S
1160	806464	78.0876	g1							1160	1564558	745.517	s							1160	2291736	182.399	S							1160	2350849	197.607	S
1161	1909610	130.796	g2							1161	1086012	109.683	g1							1161	1045034	62.2982	G1							1161	2245892	49.6186	G2
1162	956567	441.048	s							1162	1861912	532.655	s							1162	953650	29.9641	G1							1162	1131991	137.812	S
1163	1025172	115.493	g1							1163	1112124	109.335	g1							1163	911602	18.5559	G1							1163	2279344	39.799	G2
1164	837067	83.199	g1							1164	2319211	122.992	g2							1164	1275062	34.3428	G1							1164	2116267	254.635	S
1165	749307	75.5427	g1							1165	2071803	502.646	s							1165	2490255	49.443	G2							1165	1342812	236.146	S
1166	1077178	689.238	s							1166	1721385	649.697	s							1166	2356599	194.207	S							1166	1.80386e+06	222.312	S
1167	1911915	133.339	g2							1167	1105300	116.787	g1							1167	1145449	450.984	S							1167	1189279	30.1216	G1
1168	991617	100.241	g1							1168	1684902	661.716	s							1168	1197827	617.353	S							1168	1697151	384.015	S
1169	989897	91.0432	g1							1169	1104036	118.105	g1							1169	1201097	510.439	S							1169	1191200	29.3845	G1
1170	1264586	701.943	s							1170	1096306	171.988	g1							1170	1168292	504.882	S							1170	1206184	30.0857	G1
1171	865804	56.977	g1							1171	2150233	137.602	g2							1171	1142669	24.2613	G1							1171	1836942	352.65	S
1172	1178872	533.671	s							1172	967400	68.6749	g1							1172	1016731	55.1068	G1							1172	1174455	31.9116	G1
1173	1271069	663.657	s							1173	1328294	687.411	s							1173	1146121	29.567	G1							1173	1373517	205.553	S
1174	1266068	721.866	s							1174	998604	64.7783	g1							1174	918323	21.2427	G1							1174	2285766	44.5079	G2
1175	2073809	117.182	g2							1175	1334670	913.368	s							1175	1054158	395.846	S							1175	1654179	343.774	S
1176	899447	73.2207	g1							1176	2175611	105.708	g2							1176	1132776	580.008	S							1176	2353623	57.5758	G2
1177	872749	51.9857	g1							1177	1041685	122.628	g1							1177	987530	30.2231	G1							1177	1086105	30.9662	G1
1178	1378089	640.377	s							1178	1080886	167.722	g1							1178	2333149	34.5502	G2							1178	1050693	34.7233	G1
1179	999093	94.6543	g1							1179	2033535	162.703	g2							1179	973057	22.0369	G1							1179	1923448	278.01	S
1180	989849	552.124	s							1180	1281349	734.011	s							1180	935582	28.2438	G1							1180	1.04623e+06	30.1896	G1
1181	1983666	110.601	g2							1181	1097102	306.495	s							1181	1190372	833.126	S							1181	1044099	31.6089	G1
1182	1397369	832.324	s							1182	2.05953e+06	130.954	g2							1182	2306911	656.526	S							1182	1061138	101.255	S
1183	1402811	940.446	s							1183	1007751	137.637	g1							1183	2317978	600.908	S							1183	1338452	204.082	S
1184	848648	90.4335	g1							1184	992369	279.336	s							1184	2525060	38.5867	G2							1184	1394217	226.054	S
1185	941155	87.3257	g1							1185	1030891	275.693	s							1185	2457114	33.613	G2							1185	2392271	79.9456	S
1186	923914	75.4768	g1							1186	1124680	495.833	s							1186	2033023	464.43	S							1186	1261257	171.198	S
1187	1405486	820.935	s							1187	1228727	586.847	s							1187	1732406	838.089	S							1187	1068990	128.084	S
1188	1217265	1013.09	s							1188	1067595	372.622	s							1188	1983198	624.118	S							1188	2379698	73.1499	S
1189	1054493	685.533	s							1189	1090823	98.6513	g1							1189	1143319	38.1734	G1							1189	1648724	192.16	S
1190	972156	100.451	g1							1190	2153086	132.203	g2							1190	1144619	39.0131	G1							1190	1479620	140.056	S
1191	1335335	956.699	s							1191	1084782	417.434	s							1191	2319887	40.1627	G2							1191	2203109	105.48	S
1192	1085244	897.977	s							1192	1997444	407.414	s							1192	2502325	41.2848	G2							1192	1392101	101.249	S
1193	1337259	1028	s							1193	1038258	100.653	g1							1193	1253397	428.109	S							1193	1179218	33.5067	G1
1194	923721	98.9203	g1							1194	991843	107.933	g1							1194	1213838	35.4644	G1							1194	2270827	70.4753	S
1195	1187345	856.422	s							1195	974628	68.2678	g1							1195	1164029	34.0559	G1							1195	1725461	361.025	S
1196	870629	88.1608	g1							1196	1139898	432.812	s							1196	1384306	642.173	S							1196	2344686	39.2696	G2
1197	1232726	911.622	s							1197	1089282	103.01	g1							1197	1065607	23.0798	G1							1197	1636696	197.734	S
1198	1893551	111.762	g2							1198	1062129	91.1488	g1							1198	1124319	25.0805	G1							1198	1130922	31.6414	G1
1199	920729	62.6228	g1							1199	1.02594e+06	95.6349	g1							1199	1130263	27.2289	G1							1199	1034934	33.6568	G1
1200	1.01954e+06	863.027	s							1200	2048850	174.321	g2							1200	1299180	497.397	S							1200	1160926	29.792	G1
1201	1266901	996.101	s							1201	1028331	115.712	g1							1201	1313093	661.916	S							1201	1157462	31.5499	G1
1202	925763	56.4716	g1							1202	1779936	714.82	s							1202	1093690	28.0303	G1							1202	1078252	42.101	G1
1203	1038133	590.163	s							1203	2199334	145.539	g2							1203	1063764	30.2432	G1							1203	1194122	39.7417	G1
1204	1100913	547.54	s							1204	964899	93.8361	g1							1204	1145832	509.414	S							1204	2318714	36.9186	G2
1205	1.00859e+06	470.332	s							1205	1182157	618.773	s							1205	1133871	530.058	S							1205	1169928	35.0788	G1
1206	1.95045e+06	164.69	g2							1206	990470	88.7555	g1							1206	1008595	25.9005	G1							1206	2441496	38.4134	G2
1207	1338521	445.622	s							1207	1946636	435.606	s							1207	2258459	45.9488	G2							1207	1467238	205.545	S
1208	871674	441.55	s							1208	1704687	670.967	s							1208	971671	28.069	G1							1208	1765649	269.232	S
1209	993733	531.891	s							1209	1992575	116.426	g2							1209	986101	29.2415	G1							1209	1481923	193.572	S
1210	918950	538.782	s							1210	2215935	137.9	g2							1210	1109264	32.0417	G1							1210	1136149	36.4748	G1
1211	974686	502.597	s							1211	1.88437e+06	605.658	s							1211	1.69698e+06	577.383	S							1211	1111073	40.1076	G1
1212	890416	89.6718	g1							1212	1013835	109.619	g1							1212	1.69345e+06	614.273	S							1212	1749234	291.844	S
1213	1083613	662.098	s							1213	936716	92.7449	g1							1213	1590204	795.908	S							1213	1158237	32.5902	G1
1214	897210	496.166	s							1214	1668619	544.146	s							1214	2604560	76.375	G2							1214	1088734	37.2616	G1
1215	1420001	872.179	s							1215	2077084	137.274	g2							1215	2069952	456.378	S							1215	1121790	31.8274	G1
1216	916741	420.02	s							1216	1295788	654.807	s							1216	2185412	39.2856	G2							1216	1176472	64.5769	S
1217	874299	100.895	g1							1217	2263169	145.283	g2							1217	2258613	40.851	G2							1217	1356529	211.734	S
1218	1071434	1118.59	s							1218	955808	107.651	g1							1218	1802136	773.482	S							1218	1152013	45.4108	G1
1219	1700742	137.427	g2							1219	1135687	505.323	s							1219	1228472	388.84	S							1219	1115605	41.845	G1
1220	1137434	1035.76	s							1220	1917849	752.657	s							1220	1017115	18.4938	G1							1220	1113243	47.8511	G1
1221	1364163	1078.5	s							1221	1100342	713.483	s							1221	1026165	24.674	G1							1221	1128751	35.0006	G1
1222	976412	97.262	g1							1222	2257472	130.965	g2							1222	2426878	42.8677	G2							1222	1135782	63.3534	S
1223	921084	104.706	g1							1223	1875209	451.703	s							1223	1355938	718.574	S							1223	1517055	222.012	S
1224	1305371	772.51	s							1224	2291434	131.902	g2							1224	1.54024e+06	654.88	S							1224	1492634	250.04	S
1225	1155952	1083.98	s							1225	999369	99.9503	g1							1225	2235341	422.594	S							1225	1453337	258.794	S
1226	1115695	891.969	s							1226	1.01296e+06	100.446	g1							1226	2477301	45.9087	G2							1226	1132874	38.9321	G1
1227	2142899	118.554	g2							1227	1884010	626.6	s							1227	1213669	40.2566	G1							1227	1556684	182.587	S
1228	1514474	756.257	s							1228	1348293	689.914	s							1228	2285378	134.872	G2							1228	1696405	260.276	S
1229	1128147	839.16	s							1229	1191930	621.665	s							1229	1398582	654.738	S							1229	1987027	276.117	S
1230	935177	87.4166	g1							1230	2184545	122.986	g2							1230	1086059	35.9241	G1							1230	1153576	169.745	S
1231	959622	93.9963	g1							1231	1319340	746.183	s							1231	1348839	790.925	S							1231	2232335	54.6631	G2
1232	1164356	851.645	s							1232	989280	380.645	s							1232	1251180	70.0106	G1							1232	1203321	36.0621	G1
1233	2001256	113.639	g2							1233	1074464	168.659	g1							1233	1198884	36.7446	G1							1233	1.80548e+06	291.838	S
1234	1408612	854.596	s							1234	1374170	583.806	s							1234	1360332	923.281	S							1234	1515180	196.627	S
1235	1.50318e+06	978.158	s							1235	1577066	678.444	s							1235	1190865	46.3822	G1							1235	1834510	212.883	S
1236	1019805	489.47	s							1236	1040248	130.632	g1							1236	2157255	612.079	S							1236	1104837	89.7185	S
1237	1058876	812.338	s							1237	1058225	427.169	s							1237	1701332	809.563	S							1237	1123790	151.276	S
1238	1115016	793.552	s							1238	993116	114.572	g1							1238	1084197	70.3136	G1							1238	1111407	105.839	S
1239	1369260	887.933	s							1239	2264999	169.478	g2							1239	1521793	725.581	S							1239	1095411	31.2113	G1
1240	1208414	947.326	s							1240	1329648	810.136	s							1240	1598924	916.931	S							1240	1087121	42.7808	G1
1241	1522486	749.939	s							1241	2117989	404.96	s							1241	2345392	405.306	S							1241	1274626	197.853	S
1242	1416166	903.995	s							1242	1.00995e+06	161.898	g1							1242	1148785	37.1079	G1							1242	1426971	213.011	S
1243	1991109	127.077	g2							1243	1067037	368.576	s							1243	1510934	714.1	S							1243	1105692	29.7724	G1
1244	1306952	861.294	s							1244	1100143	91.0291	g1							1244	1555317	819.131	S							1244	1095556	31.6703	G1
1245	1001833	752.833	s							1245	2320123	137.984	g2							1245	2338556	632.692	S							1245	1303060	230.432	S
1246	1469955	831.576	s							1246	2214048	119.328	g2							1246	1.02077e+06	32.5719	G1							1246	1076903	29.1206	G1
1247	1588423	748.085	s							1247	1785440	624.062	s							1247	2326579	467.646	S							1247	1093982	28.776	G1
1248	1.0254e+06	915.659	s							1248	2291936	170.318	g2							1248	1.04509e+06	68.335	G1							1248	1387897	252.519	S
1249	1468846	1034.69	s							1249	1092580	112.406	g1							1249	1.04044e+06	38.1757	G1							1249	1.01846e+06	32.6057	G1
1250	1412631	953.525	s							1250	2033276	495.457	s							1250	1127573	23.4763	G1							1250	1060519	39.0706	G1
1251	1365002	921.881	s							1251	1206194	658.735	s							1251	2357672	43.2814	G2							1251	1.02765e+06	33.839	G1
1252	938030	597.348	s							1252	2134584	188.748	g2							1252	1073622	137.633	S							1252	1125203	105.729	S
1253	1783549	1013.46	s							1253	2125041	126.639	g2							1253	1130170	19.5764	G1							1253	991326	38.1136	G1
1254	1241226	734.163	s							1254	1899270	629.872	s							1254	1962905	611.14	S							1254	2402588	168.585	S
1255	980687	625.435	s							1255	1104964	189.109	g1							1255	1161862	124.348	S							1255	1066040	38.3331	G1
1256	1243477	1315.81	s							1256	1734666	679.464	s							1256	1574231	821.868	S							1256	2314267	232.626	S
1257	1206854	1127.63	s							1257	2097298	124.883	g2							1257	1204816	94.5028	G1							1257	1558809	204.576	S
1258	1777626	1016.15	s							1258	2126388	134.73	g2							1258	1204602	299.016	S							1258	2287707	47.1888	G2
1259	974463	98.4281	g1							1259	1141865	103.125	g1							1259	2454976	45.9581	G2							1259	1184265	32.1664	G1
1260	924593	95.8921	g1							1260	1176271	361.067	s							1260	1226830	46.6499	G1							1260	1621557	381.509	S
1261	976758	91.3277	g1							1261	1134235	333.377	s							1261	2404838	163.611	S							1261	1158624	34.7284	G1
1262	1711144	860.297	s							1262	1772397	661.736	s							1262	1557772	755.104	S							1262	1102451	38.6374	G1
1263	1645083	1127.89	s							1263	1.81618e+06	598.874	s							1263	1178698	251.536	S							1263	1915316	231.651	S
1264	1253207	892.139	s							1264	1093678	110.813	g1							1264	1267994	42.6206	G1							1264	1032180	42.0977	G1
1265	893841	106.127	g1							1265	1563665	924.71	s							1265	2276756	462.804	S							1265	1162574	33.6363	G1
1266	1861001	431.72	s							1266	1065123	716.948	s							1266	1179048	41.4861	G1							1266	1304894	32.8495	G1
1267	1764892	1056.88	s							1267	985615	95.8819	g1							1267	1.98229e+06	431.482	S							1267	1.78008e+06	295.957	S
1268	1.78404e+06	527.404	s							1268	1213363	438.438	s							1268	2294471	546.292	S							1268	1668773	207.338	S
1269	1103126	962.014	s							1269	2205581	282.952	s							1269	1154186	27.1376	G1							1269	1075640	39.1535	G1
1270	963755	677.617	s							1270	1092309	452.212	s							1270	1.99688e+06	573.537	S							1270	1110863	41.6552	G1
1271	889136	102.814	g1							1271	1108440	141.442	g1							1271	1195114	26.9692	G1							1271	2356556	52.2401	G2
1272	901263	87.577	g1							1272	996496	242.569	s							1272	1116787	30.4813	G1							1272	2316263	24.0273	G2
1273	877623	95.458	g1							1273	980720	107.516	g1							1273	925905	25.4111	G1							1273	1193892	31.7947	G1
1274	966323	770.344	s							1274	1628803	690.289	s							1274	1886045	690.082	S							1274	2271121	47.9775	G2
1275	865764	85.2393	g1							1275	992776	436.92	s							1275	2201073	623.401	S							1275	1187106	43.0163	G1
1276	863433	71.0125	g1							1276	1015583	161.016	g1							1276	2398259	31.0425	G2							1276	1684624	244.328	S
1277	1.60587e+06	670.232	s							1277	1056278	84.8382	g1							1277	1079256	458.934	S							1277	1480079	220.249	S
1278	842958	64.6445	g1							1278	987918	263.889	s							1278	1813710	680.843	S							1278	1174911	133.524	S
1279	1793647	740.836	s							1279	1068547	206.807	g1							1279	871630	22.3455	G1							1279	1110933	28.0296	G1
1280	1.84399e+06	731.456	s							1280	2325394	468.371	s							1280	1150851	542.189	S							1280	1536273	246.229	S
1281	1100922	796.844	s							1281	1004440	136.343	g1							1281	2422254	35.1971	G2							1281	1132217	190.853	S
1282	976113	664.311	s							1282	1004260	328.83	s							1282	1115815	638.942	S							1282	2217829	219.217	S
1283	1996426	160.995	g2							1283	1284590	693.045	s							1283	981008	23.1136	G1							1283	1080368	147.963	S
1284	1141005	909.18	s							1284	986849	107.857	g1							1284	1007575	140.31	S							1284	1740633	181.029	S
1285	865008	77.351	g1							1285	1231797	570.069	s							1285	989377	25.8889	G1							1285	1107348	33.2131	G1
1286	1.03204e+06	591.857	s							1286	1089060	213.652	s							1286	1170298	33.1154	G1							1286	1090367	39.9248	G1
1287	922864	81.9949	g1							1287	1265842	709.817	s							1287	1018264	115.187	G1							1287	1087155	165.779	S
1288	1.78856e+06	859.707	s							1288	1711983	770.794	s							1288	1.22655e+06	549.59	S							1288	1136663	229.773	S
1289	977950	112.635	g1							1289	2.03113e+06	140.146	g2							1289	1303888	894.353	S							1289	1.92902e+06	265.542	S
1290	997634	132.316	g1							1290	1288657	602.132	s							1290	1145106	27.8599	G1							1290	1606115	291.687	S
1291	981858	104.199	g1							1291	1544249	612.654	s							1291	1148184	26.0565	G1							1291	1309423	247.753	S
1292	960054	422.876	s							1292	1228882	811.449	s							1292	1090694	17.001	G1							1292	1315011	178.209	S
1293	974749	120.19	g1							1293	1063405	120.866	g1							1293	1.36231e+06	781.664	S							1293	2235887	42.3659	G2
1294	1.00636e+06	101.709	g1							1294	2201594	152.466	g2							1294	1299134	728.082	S							1294	1779726	233.083	S
1295	932955	68.1016	g1							1295	2192390	173.097	g2							1295	1912999	470.911	S							1295	1038301	39.506	G1
1296	1279432	1023.1	s							1296	972234	101.576	g1							1296	1110234	23.963	G1							1296	1697019	296.445	S
1297	942679	98.4818	g1							1297	1754249	782.022	s							1297	1429862	559.037	S							1297	1335275	241.403	S
1298	1244323	791.811	s							1298	1.03874e+06	319.621	s							1298	2300971	62.7417	G2							1298	1067518	35.84	G1
1299	1.03448e+06	112.684	g1							1299	1900465	564.839	s							1299	1100214	196.698	S							1299	1296751	249.141	S
1300	881719	202.785	s							1300	1123733	484.813	s							1300	1202480	600.046	S							1300	1173206	30.505	G1
1301	2.06039e+06	113.91	g2							1301	1.5209e+06	635.188	s							1301	1142405	497.863	S							1301	1756455	345.634	S
1302	1.00109e+06	134.107	g1							1302	1041316	298.167	s							1302	2442656	32.6446	G2							1302	1173533	35.7699	G1
1303	1472768	1135.41	s							1303	1100921	310.967	s							1303	1153196	609.414	S							1303	1187236	33.6766	G1
1304	1814475	751.424	s							1304	1563052	671.482	s							1304	1093973	61.4527	G1							1304	1159146	312.03	S
1305	1259806	1002.36	s							1305	1056180	289.161	s							1305	2379512	36.1155	G2							1305	2332132	38.0177	G2
1306	1038032	642.79	s							1306	2166230	139.206	g2							1306	1320522	596.55	S							1306	2065513	40.733	G2
1307	889467	99.9433	g1							1307	1216222	503.361	s							1307	2518270	37.6747	G2							1307	2091652	67.6279	G2
1308	950813	370.053	s							1308	1172581	602.761	s							1308	1173099	635.908	S							1308	2405709	39.4769	G2
1309	1282798	854.838	s							1309	1588864	717.526	s							1309	1713371	645.014	S							1309	1062542	35.0254	G1
1310	1779036	848.833	s							1310	1049428	146.904	g1							1310	2395831	37.98	G2							1310	1069430	77.456	S
1311	943062	104.473	g1							1311	1026748	147.526	g1							1311	1119681	48.8914	G1							1311	1148516	217.148	S
1312	912665	84.5717	g1							1312	2164803	607.591	s							1312	2529472	23.0193	G2							1312	1285225	137.197	S
1313	886001	99.4373	g1							1313	1067975	163.367	g1							1313	1228831	60.1599	G1							1313	1082593	37.1254	G1
1314	1.86081e+06	608.295	s							1314	1062972	170.451	g1							1314	1085285	31.4847	G1							1314	1484513	373.395	S
1315	973878	83.1798	g1							1315	2352421	71.1874	g2							1315	1035953	27.7801	G1							1315	1435591	214.035	S
1316	1025396	493.133	s							1316	2181619	152.334	g2							1316	1121249	139.106	S							1316	2007331	248.906	S
1317	1813082	110.225	g2							1317	1516217	713.909	s							1317	1119983	36.176	G1							1317	1.03012e+06	35.6933	G1
1318	2150192	149.44	g2							1318	1124093	130.298	g1							1318	1681039	642.304	S							1318	1093028	87.1567	S
1319	1868646	139.072	g2							1319	1135367	143.922	g1							1319	1267459	541.823	S							1319	1056007	34.9203	G1
1320	2.02441e+06	145.058	g2							1320	1269196	886.055	s							1320	2412862	287.596	S							1320	1046682	26.2214	G1
1321	1775270	757.501	s							1321	1140347	109.842	g1							1321	1238733	299.94	S							1321	1093013	37.2309	G1
1322	957019	163.106	g1							1322	1282296	714.841	s							1322	1199641	267.65	S							1322	1676517	240.038	S
1323	1310250	958.105	s							1323	1042720	381.568	s							1323	1878849	682.341	S							1323	1.34396e+06	251.776	S
1324	902986	47.4407	g1							1324	1589156	759.582	s							1324	1977405	675.065	S							1324	1257808	246.441	S
1325	1858077	113.203	g2							1325	1305120	314.934	s							1325	1211181	349.026	S							1325	1681026	389.821	S
1326	811906	65.3454	g1							1326	1327785	758.137	s							1326	1205003	233.731	S							1326	1636554	330.937	S
1327	939479	550.338	s							1327	2090995	143.737	g2							1327	1107796	35.0044	G1							1327	972527	38.47	G1
1328	879588	45.8948	g1							1328	1291280	730.884	s							1328	1491993	782.767	S							1328	1020694	30.4363	G1
1329	1617071	943.293	s							1329	1022955	110.072	g1							1329	963169	59.9912	G1							1329	2183122	40.6197	G2
1330	832922	72.2327	g1							1330	1042597	137.311	g1							1330	2384981	42.7993	G2							1330	2013680	167.173	S
1331	987283	93.956	g1							1331	1993527	578.827	s							1331	1309131	542.478	S							1331	1187895	48.131	G1
1332	866377	89.0542	g1							1332	991992	183.248	g1							1332	1473393	750.165	S							1332	1127752	55.4555	G1
1333	1193750	661.026	s							1333	1363694	838.795	s							1333	1243557	509.413	S							1333	1073595	58.7783	G1
1334	878968	94.9823	g1							1334	1123688	621.182	s							1334	1057310	29.1115	G1							1334	1737474	263.667	S
1335	1863458	147.487	g2							1335	1310338	964.266	s							1335	1311359	584.789	S							1335	2.08847e+06	35.4393	G2
1336	2106696	139.103	g2							1336	1329071	906.713	s							1336	2484259	42.6287	G2							1336	1655708	267.951	S
1337	929166	84.1005	g1							1337	986210	89.8223	g1							1337	1009821	34.7434	G1							1337	1643531	252.774	S
1338	1499145	747.079	s							1338	1101066	552.916	s							1338	2246692	60.6024	G2							1338	1091701	22.1096	G1
1339	974781	82.773	g1							1339	1.85256e+06	596.403	s							1339	1124282	37.6196	G1							1339	881317	20.6458	G1
1340	802809	79.2451	g1							1340	1443041	1381.05	s							1340	1057784	26.9782	G1							1340	1798108	339.953	S
1341	892558	76.3224	g1							1341	1382492	548.43	s							1341	1290528	481.322	S							1341	1472386	329.619	S
1342	908190	77.5111	g1							1342	2003785	405.801	s							1342	1386945	678.631	S							1342	2.07375e+06	31.6873	G2
1343	1.023e+06	392.143	s							1343	2022615	132.361	g2							1343	1122646	29.1855	G1							1343	2041901	38.0037	G2
1344	1066834	942.943	s							1344	1234934	745.083	s							1344	1240317	23.594	G1							1344	1083158	45.7139	G1
1345	863459	73.9397	g1							1345	1.00221e+06	80.0916	g1							1345	2433596	44.503	G2							1345	1533716	287.015	S
1346	871193	78.5061	g1							1346	1739888	766.195	s							1346	1242604	21.5403	G1							1346	2091627	42.1781	G2
1347	1146626	779.95	s							1347	1348242	571.347	s							1347	2379226	68.8795	G2							1347	1810878	284.503	S
1348	1103113	1076.86	s							1348	1777086	120.012	g2							1348	1051867	30.6865	G1							1348	1828735	296.159	S
1349	914796	106.315	g1							1349	1977656	444.034	s							1349	2177359	659.773	S							1349	1088157	37.9322	G1
1350	1.01637e+06	433.599	s							1350	2232987	143.862	g2							1350	1291682	382.406	S							1350	1090239	155.042	S
1351	1600798	965.781	s							1351	1067826	341.029	s							1351	2157088	613.126	S							1351	1126741	42.5185	G1
1352	1028258	770.868	s							1352	1.93409e+06	416.328	s							1352	2144360	532.81	S							1352	1163384	34.463	G1
1353	1445060	990.609	s							1353	1.02561e+06	366.631	s							1353	2212652	494.307	S							1353	1129019	33.0397	G1
1354	1821230	688.224	s							1354	1208548	799.943	s							1354	1448358	683.447	S							1354	1094923	24.3897	G1
1355	1006628	167.281	s							1355	1425375	455.793	s							1355	1353607	574.21	S							1355	1227443	55.0481	G1
1356	1012585	604.373	s							1356	1436322	622.265	s							1356	2030753	530.973	S							1356	1115977	26.4547	G1
1357	940784	424.768	s							1357	1161468	460.189	s							1357	1919669	805.076	S							1357	1088609	36.6513	G1
1358	992628	119.873	g1							1358	1458879	525.544	s							1358	1798191	873.729	S							1358	1811657	207.115	S
1359	941772	175.577	g1							1359	1213986	428.608	s							1359	1198473	36.0076	G1							1359	1073753	25.9327	G1
1360	2169029	694.607	s							1360	2087256	147.525	g2							1360	1155414	29.4715	G1							1360	1068320	30.4427	G1
1361	1541621	835.507	s							1361	1171084	411.14	s							1361	1263585	31.6017	G1							1361	2295031	45.2336	G2
1362	1600344	773.354	s							1362	1224307	679.634	s							1362	1797620	713.287	S							1362	1171646	44.0042	G1
1363	1993015	171.317	g2							1363	2035433	226.451	s							1363	2389089	44.1349	G2							1363	1085524	38.1333	G1
1364	1548818	950.318	s							1364	1062513	92.2845	g1							1364	1162646	29.6304	G1							1364	1100412	50.3927	G1
1365	1.98859e+06	141.82	g2							1365	1.85021e+06	581.219	s							1365	1.54417e+06	661.919	S							1365	1054329	32.8345	G1
1366	1.01168e+06	123.582	g1							1366	2.04465e+06	127.159	g2							1366	1614141	568.25	S							1366	1617431	201.997	S
1367	968632	109.317	g1							1367	1674926	756.882	s							1367	1110215	25.012	G1							1367	2286279	44.7377	G2
1368	952257	110.808	g1							1368	1339749	551.724	s							1368	2388539	529.461	S							1368	1042408	41.741	G1
1369	876839	96.1651	g1							1369	1072029	159.518	g1							1369	1143457	32.5485	G1							1369	2082839	53.4033	G2
1370	1.76767e+06	777.312	s							1370	1786031	376.771	s							1370	1070405	29.7122	G1							1370	1112195	31.8864	G1
1371	1090594	829.105	s							1371	1025557	81.2785	g1							1371	2519435	36.8884	G2							1371	1078317	157.45	S
1372	906382	130.038	g1							1372	1215653	756.875	s							1372	1141909	39.134	G1							1372	1066914	28.5074	G1
1373	937674	379.63	s							1373	1.96086e+06	593.995	s							1373	2455650	390.972	S							1373	1866548	267.251	S
1374	1670864	1027.99	s							1374	1747128	434.891	s							1374	1112430	27.9626	G1							1374	1065669	118.802	S
1375	2.02009e+06	553.294	s							1375	1579787	577.067	s							1375	1447648	751.504	S							1375	2302279	43.4741	G2
1376	1106264	732.909	s							1376	1909129	454.979	s							1376	1300635	592.96	S							1376	1173352	32.1475	G1
1377	1938741	213.778	s							1377	1326493	448.562	s							1377	2523443	42.5752	G2							1377	1833355	240.961	S
1378	878754	87.5344	g1							1378	1180076	444.47	s							1378	2337996	47.8312	G2							1378	2412380	49.6594	G2
1379	2181063	130.362	g2							1379	1636359	654.677	s							1379	1177754	33.4765	G1							1379	1127277	38.097	G1
1380	1.03502e+06	663.799	s							1380	1977120	614.885	s							1380	1077699	380.504	S							1380	1050323	79.3059	S
1381	1892340	132.102	g2							1381	1036258	107.706	g1							1381	990656	24.0955	G1							1381	1049932	74.5076	S
1382	946697	116.514	g1							1382	2107788	139.371	g2							1382	859931	30.8612	G1							1382	1402314	200.455	S
1383	849533	97.2786	g1							1383	1029466	91.134	g1							1383	1282802	503.803	S							1383	1074751	115.092	S
1384	1520277	961.428	s							1384	2167142	150.05	g2							1384	2269692	521.676	S							1384	1115453	29.2631	G1
1385	944427	103.609	g1							1385	1520935	951.873	s							1385	1702564	718.784	S							1385	1423672	203.165	S
1386	909071	111.443	g1							1386	2142901	133.986	g2							1386	1.24839e+06	459.314	S							1386	1164309	71.2958	S
1387	1427950	852.374	s							1387	1356385	663.561	s							1387	1138954	50.0846	G1							1387	1916842	219.634	S
1388	943757	76.0418	g1							1388	2253884	155.827	g2							1388	1073305	399.581	S							1388	1723749	240.892	S
1389	2108929	582.204	s							1389	1.96456e+06	703.267	s							1389	862037	27.5924	G1							1389	2570911	65.1378	G2
1390	1.04669e+06	104.914	g1							1390	1174139	361.321	s							1390	1003303	24.3063	G1							1390	1615263	334.094	S
1391	1449954	903.279	s							1391	2330895	133.519	g2							1391	1.75457e+06	560.235	S							1391	1201103	113.466	S
1392	2010147	117.767	g2							1392	1797134	909.044	s							1392	1699673	713.804	S							1392	1173829	116.574	S
1393	1951694	106.474	g2							1393	1549948	537.264	s							1393	924194	22.7693	G1							1393	1200231	114.898	S
1394	2118938	130.458	g2							1394	1202603	575.778	s							1394	1169059	25.437	G1							1394	1162247	57.3059	G1
1395	1063351	96.9078	g1							1395	1244997	807.546	s							1395	1079262	19.7068	G1							1395	1109572	33.4362	G1
1396	1400872	967.042	s							1396	1159909	421.82	s							1396	1832506	485.529	S							1396	1320716	149.094	S
1397	1276968	845.134	s							1397	1305948	843.41	s							1397	1053014	22.3645	G1							1397	1731933	154.183	S
1398	2090473	221.823	s							1398	1461401	735.113	s							1398	1154371	377.5	S							1398	1127615	33.5032	G1
1399	1634158	958.964	s							1399	1309885	764.11	s							1399	1232901	54.8479	G1							1399	1142735	129.994	S
1400	854495	60.7009	g1							1400	1601596	653.501	s							1400	1.90282e+06	523.77	S							1400	1636540	169.663	S
1401	962002	58.0392	g1							1401	2288894	123.246	g2							1401	932246	18.9801	G1							1401	1622906	238.368	S
1402	1934439	123.339	g2							1402	2122417	126.963	g2							1402	1236075	41.2593	G1							1402	1138295	30.5278	G1
1403	984345	75.1442	g1							1403	1.34843e+06	641.331	s							1403	946369	20.0938	G1							1403	1216062	48.2202	G1
1404	2123291	267.852	s							1404	1060769	213.224	s							1404	1094117	352.47	S							1404	1586207	264.163	S
1405	847231	76.2738	g1							1405	1129591	346.958	s							1405	1373193	39.5411	G1							1405	1818569	257.016	S
1406	990683	158.954	s							1406	1141151	113.791	g1							1406	1126516	426	S							1406	2271043	48.6863	G2
1407	1057534	491.069	s							1407	1068007	160.194	g1							1407	1051422	253.73	S							1407	2038319	234.929	S
1408	2086192	98.6344	g2							1408	1281504	577.556	s							1408	1083670	365.859	S							1408	1156698	38.0836	G1
1409	2178397	145.696	g2							1409	2267382	151.91	g2							1409	2503203	46.47	G2							1409	1149218	39.0481	G1
1410	973360	163.244	s							1410	958864	67.6164	g1							1410	1500636	670.754	S							1410	2147808	157.733	S
1411	1490765	1100.89	s							1411	1648828	936.665	s							1411	1082945	353.546	S							1411	1105726	96.4997	S
1412	1.5441e+06	962.493	s							1412	1801382	458.3	s							1412	2261416	39.0895	G2							1412	1213634	182.035	S
1413	993116	402.545	s							1413	1134431	120.297	g1							1413	1580386	681.22	S							1413	1062722	130.608	S
1414	1687030	817.551	s							1414	1742460	470.285	s							1414	867008	23.2139	G1							1414	2058136	254.62	S
1415	2114574	470.328	s							1415	1404353	605.701	s							1415	2350052	46.3041	G2							1415	2080088	158.774	S
1416	2.02803e+06	150.988	g2							1416	966078	78.912	g1							1416	835513	22.5589	G1							1416	1409207	217.417	S
1417	2003276	435.339	s							1417	1.88996e+06	590.165	s							1417	1167378	28.3113	G1							1417	1023688	99.5306	S
1418	2113437	135.311	g2							1418	1238629	629.793	s							1418	1586887	672.43	S							1418	1194936	134.966	S
1419	1445939	872.273	s							1419	2096422	132.272	g2							1419	1511644	566.651	S							1419	1131727	96.3993	S
1420	2153039	214.876	g2							1420	1462781	563.265	s							1420	1157145	40.0761	G1							1420	1330913	225.43	S
1421	1077475	785.662	s							1421	1316196	791.099	s							1421	1661404	573.852	S							1421	2159289	43.2744	G2
1422	2165976	162.232	g2							1422	1116356	433.071	s							1422	974418	32.2085	G1							1422	1115882	32.1368	G1
1423	2155092	112.441	g2							1423	1056890	121.592	g1							1423	1139160	437.508	S							1423	1112526	34.8969	G1
1424	933709	101.631	g1							1424	1103224	485.473	s							1424	1607922	627.058	S							1424	1431312	62.6997	G1
1425	2111213	152.215	g2							1425	1471260	823.98	s							1425	2284494	31.1274	G2							1425	1820249	249.22	S
1426	1.88855e+06	685.876	s							1426	1305656	598.06	s							1426	1153042	35.8311	G1							1426	1826056	247.057	S
1427	1041320	872.117	s							1427	1113482	503.119	s							1427	1510218	638.384	S							1427	2309347	42.7791	G2
1428	931814	90.8061	g1							1428	2006580	115.874	g2							1428	1198021	543.012	S							1428	1872347	273.197	S
1429	930222	479.667	s							1429	2060909	385.712	s							1429	1594784	599.219	S							1429	2509206	45.437	G2
1430	2194367	160.199	g2							1430	2.03029e+06	138.907	g2							1430	2236592	210.477	S							1430	1159875	184.208	S
1431	1027617	105.018	g1							1431	1854231	654.528	s							1431	1153903	39.8514	G1							1431	2153086	192.921	S
1432	909552	456.476	s							1432	1125865	536.393	s							1432	1141490	63.555	G1							1432	1862701	320.928	S
1433	1127375	831.374	s							1433	2018458	128.362	g2							1433	1661386	739.527	S							1433	1147869	141.475	S
1434	1788596	818.665	s							1434	1014680	102.579	g1							1434	1210675	450.771	S							1434	1351355	117.689	S
1435	1000207	823.606	s							1435	2126852	704.53	s							1435	2055708	479.866	S							1435	2153406	238.042	S
1436	1238319	637.792	s							1436	1159792	766.77	s							1436	1141690	35.1547	G1							1436	1175256	41.1256	G1
1437	1235541	859.62	s							1437	1028849	487.629	s							1437	1169030	42.6094	G1							1437	1174284	27.8204	G1
1438	914111	103.605	g1							1438	2175545	127.854	g2							1438	2245874	530.459	S							1438	1099993	21.0972	G1
1439	1049790	135.969	g1							1439	1056528	113.726	g1							1439	1200919	29.1726	G1							1439	1175243	57.2787	G1
1440	998936	121.783	g1							1440	2.08368e+06	145.169	g2							1440	1343976	526.979	S							1440	2278505	309.107	S
1441	947282	577.929	s							1441	2133652	90.2921	g2							1441	1193627	62.3722	G1							1441	2320372	217.736	S
1442	1117516	672.68	s							1442	1360978	670.888	s							1442	1.34609e+06	600.44	S							1442	2253321	44.7959	G2
1443	1005844	113.564	g1							1443	1.3868e+06	624.213	s							1443	1148598	498.64	S							1443	1115718	38.669	G1
1444	1235431	847.158	s							1444	1017977	114.636	g1							1444	1448153	705.415	S							1444	2201753	42.5444	G2
1445	963348	129.715	s							1445	1141481	663.106	s							1445	2141182	366.236	S							1445	1158213	31.8954	G1
1446	1.0445e+06	796.731	s							1446	971488	101.086	g1							1446	2472786	35.7308	G2							1446	1154076	92.1246	S
1447	1.47647e+06	735.727	s							1447	1973536	585.157	s							1447	1.48698e+06	581.808	S							1447	1913992	307.13	S
1448	886329	87.1041	g1							1448	2002502	485.328	s							1448	2480780	36.7947	G2							1448	1193125	132.078	S
1449	1017469	99.1013	g1							1449	1057310	113.318	g1							1449	1998408	701.65	S							1449	1011333	37.5678	G1
1450	1.01107e+06	111.775	g1							1450	1038946	127.322	g1							1450	2488816	35.1215	G2							1450	2.03543e+06	269.749	S
1451	1250321	821.744	s							1451	1047406	86.8203	g1							1451	1453887	494.826	S							1451	1136663	77.626	S
1452	1178725	830.734	s							1452	1.01459e+06	102.094	g1							1452	2274341	531.967	S							1452	1216122	177.891	S
1453	2.05061e+06	151.302	g2							1453	1.03831e+06	105.171	g1							1453	1964842	574.09	S							1453	1002242	38.4108	G1
1454	1566148	855.312	s							1454	1351156	618.576	s							1454	1.70556e+06	476.962	S							1454	1.041e+06	26.2134	G1
1455	1.66314e+06	900.23	s							1455	1088941	137.695	g1							1455	2523181	36.9196	G2							1455	1145504	95.8576	S
1456	1085473	930.739	s							1456	1033247	116.558	g1							1456	1494878	717.199	S							1456	1.0401e+06	29.5935	G1
1457	1034648	537.514	s							1457	2198222	117.083	g2							1457	1744477	635.443	S							1457	1215298	169.87	S
1458	947738	118.941	g1							1458	1020507	99.8778	g1							1458	2410275	45.8633	G2							1458	1079912	27.8002	G1
1459	875957	94.6456	g1							1459	1.91195e+06	417.177	s							1459	2087836	530.49	S							1459	2164899	38.9446	G2
1460	1871894	951.84	s							1460	2142729	135.261	g2							1460	2410511	93.3005	G2							1460	1084392	97.3958	S
1461	2071643	62.6046	g2							1461	1037302	102.356	g1							1461	1082987	38.7568	G1							1461	2100324	35.4197	G2
1462	1051213	399.052	s							1462	1833575	889.882	s							1462	1070079	63.6364	G1							1462	1182627	179.613	S
1463	1.18457e+06	674.267	s							1463	2274554	161.209	g2							1463	1076135	35.246	G1							1463	2273426	45.2358	G2
1464	989603	154.227	s							1464	1067561	95.179	g1							1464	1087350	42.2399	G1							1464	1070358	32.2806	G1
1465	1146636	566.259	s							1465	1669167	692.347	s							1465	1379224	676.9	S							1465	1.04167e+06	42.1733	G1
1466	1138445	938.302	s							1466	2267207	159.741	g2							1466	1139625	151.518	S							1466	2090769	269.36	S
1467	1974640	149.535	g2							1467	1356865	585.36	s							1467	1143292	42.6533	G1							1467	2397216	46.0395	G2
1468	978684	95.4493	g1							1468	1138177	336.66	s							1468	1327782	659.682	S							1468	1424661	245.073	S
1469	1787048	694.328	s							1469	1566082	578.809	s							1469	1253183	31.4521	G1							1469	1342368	265.481	S
1470	993196	91.9365	g1							1470	1166282	601.546	s							1470	1156730	67.2134	G1							1470	1039603	32.3644	G1
1471	2036181	65.2812	g2							1471	1180983	494.891	s							1471	1261591	48.534	G1							1471	1788440	252.666	S
1472	959911	91.6936	g1							1472	1148557	90.119	g1							1472	1768417	542.673	S							1472	1142413	108.247	S
1473	1039788	546.948	s							1473	2174347	267.653	s							1473	1156755	28.5784	G1							1473	1112057	37.5509	G1
1474	2164144	130.656	g2							1474	1116906	130.262	g1							1474	1139957	64.3889	G1							1474	2309556	98.9668	S
1475	1001322	93.665	g1							1475	1107057	110.622	g1							1475	1368679	653.307	S							1475	1808091	280.217	S
1476	1025947	123.762	g1							1476	1136076	98.6479	g1							1476	1346661	675.617	S							1476	1854824	236.934	S
1477	1226609	802.03	s							1477	2304811	589.322	s							1477	2276368	457.309	S							1477	2096079	54.8519	G2
1478	1284418	1136.66	s							1478	1051722	76.0907	g1							1478	1327687	459.451	S							1478	1160822	32.0127	G1
1479	959315	100.517	g1							1479	1847142	722.614	s							1479	2364780	44.1417	G2							1479	1180701	33.984	G1
1480	1.02808e+06	84.1528	g1							1480	2078131	158.494	g2							1480	2303933	568.453	S							1480	2275323	39.6047	G2
1481	1193325	743.632	s							1481	2111863	171.018	g2							1481	1538401	798.664	S							1481	1128390	200.997	S
1482	1258652	1083.06	s							1482	2349708	153.737	g2							1482	1.44746e+06	803.034	S							1482	1511991	242.968	S
1483	1537989	948.115	s							1483	1040238	133.9	g1							1483	1257293	546.235	S							1483	1073877	36.3242	G1
1484	1038972	112.389	g1							1484	1130188	607.407	s							1484	2352812	49.8081	G2							1484	1077136	32.5607	G1
1485	1.02996e+06	285.973	s							1485	1743130	608.282	s							1485	1647997	697.116	S							1485	1167194	224.456	S
1486	1770302	1023.22	s							1486	1180711	656.169	s							1486	2296414	391.495	S							1486	1094360	34.1741	G1
1487	1034843	881.329	s							1487	2163637	275.839	s							1487	1260639	454.913	S							1487	1189214	49.0488	G1
1488	1021980	329.667	s							1488	1037541	530.036	s							1488	1238200	158.698	S							1488	1126238	31.4961	G1
1489	946999	119.131	g1							1489	1025503	102.149	g1							1489	1251836	422.289	S							1489	1116080	43.5655	G1
1490	1861058	163.761	s							1490	1143900	670.051	s							1490	1146930	25.0204	G1							1490	1172575	48.3503	G1
1491	1.01611e+06	547.735	s							1491	1021290	457.218	s							1491	1274538	550.656	S							1491	1149543	32.7162	G1
1492	949516	124.505	g1							1492	965131	78.9936	g1							1492	1117363	33.788	G1							1492	1173810	42.1233	G1
1493	1053865	582.773	s							1493	968995	78.3282	g1							1493	1245204	243.552	S							1493	1127611	43.4028	G1
1494	1014116	459.886	s							1494	1.71882e+06	739.74	s							1494	2.04788e+06	479.179	S							1494	2300313	32.3676	G2
1495	2073351	144.817	g2							1495	1392613	686.068	s							1495	1663373	526.415	S							1495	1072553	53.0672	G1
1496	1604145	665.512	s							1496	1412168	449.858	s							1496	1329595	623.261	S							1496	1515333	244.834	S
1497	2054746	139.96	g2							1497	1524182	578.906	s							1497	1667868	617.87	S							1497	2220503	319.942	S
1498	1178473	740.275	s							1498	1654216	748.204	s							1498	1253159	66.8204	G1							1498	1148039	31.0642	G1
1499	1690414	702.504	s							1499	1.99583e+06	159.492	g2							1499	2369753	37.603	G2							1499	1183836	43.2429	G1
1500	1025016	532.085	s							1500	2174417	181.925	g2							1500	2490862	53.2463	G2							1500	1136682	58.5007	G1
1501	2147741	166.995	s							1501	1072834	104.817	g1							1501	2366518	35.7808	G2							1501	1059674	38.8258	G1
1502	1408360	1020.26	s							1502	1988675	169.742	g2							1502	1921868	407.38	S							1502	2315489	41.1194	G2
1503	1077325	771.25	s							1503	2139018	108.833	g2							1503	2315327	31.9462	G2							1503	2378522	79.1089	S
1504	993795	85.5855	g1							1504	1129040	460.157	s							1504	2509846	53.978	G2							1504	1577954	76.876	S
1505	1034387	536.572	s							1505	2174269	155.953	g2							1505	2288147	29.7319	G2							1505	2327698	48.1163	G2
1506	971450	82.5257	g1							1506	1172763	524.555	s							1506	2280967	32.8074	G2							1506	1370888	113.859	S
1507	1295611	829.49	s							1507	2.0324e+06	138.01	g2							1507	1.53775e+06	515.951	S							1507	1482063	184.669	S
1508	1337348	1188.09	s							1508	1464440	783.233	s							1508	2380706	35.4234	G2							1508	2008618	347.147	S
1509	1.01052e+06	317.172	s							1509	2074358	171.514	g2							1509	1419138	669.29	S							1509	1860313	165.496	S
1510	1189495	1152.41	s							1510	948838	72.7045	g1							1510	1129004	521.85	S							1510	2224095	40.2932	G2
1511	1059840	396.321	s							1511	1204342	696.905	s							1511	1478899	505.361	S							1511	2332478	53.2404	G2
1512	1981808	945.028	s							1512	1077517	233.381	s							1512	1193689	530.416	S							1512	1133390	53.949	G1
1513	1911801	1491.01	s							1513	1097928	150.513	g1							1513	2317183	36.5537	G2							1513	2301876	41.3002	G2
1514	1.02151e+06	498.835	s							1514	1837758	713.219	s							1514	2481438	31.5506	G2							1514	1.87638e+06	140.25	S
1515	1656213	1002.66	s							1515	960663	79.6294	g1							1515	1097168	318.753	S							1515	2233890	372.447	S
1516	951523	390.326	s							1516	1008232	82.164	g1							1516	1175094	503.699	S							1516	1106419	70.802	S
1517	1044354	442.536	s							1517	939446	69.83	g1							1517	1.93264e+06	405.722	S							1517	1772740	290.937	S
1518	1899234	1056.92	s							1518	2306520	316.58	s							1518	1321914	642.614	S							1518	2.70856e+06	241.616	S
1519	1.03127e+06	296.219	s							1519	1048932	88.3847	g1							1519	2154631	399.364	S							1519	1052373	31.9495	G1
1520	920307	115.762	g1							1520	1641864	612.765	s							1520	2278769	288.114	S							1520	2138805	41.1545	G2
1521	1041549	522.153	s							1521	1167490	770.375	s							1521	1213458	559.115	S							1521	2099140	55.2016	G2
1522	964056	809.747	s							1522	2.09142e+06	612.067	s							1522	1910235	657.757	S							1522	2320142	44.07	G2
1523	1670540	900.148	s							1523	1334319	754.528	s							1523	1215999	539.594	S							1523	2148465	37.5807	G2
1524	1896456	144.629	g2							1524	1026571	108.05	g1							1524	1.94691e+06	448.249	S							1524	1774535	192.725	S
1525	1330329	388.377	s							1525	1591309	604.791	s							1525	1191736	29.4081	G1							1525	2326429	44.3207	G2
1526	1873217	121.725	g2							1526	2.02569e+06	138.347	g2							1526	1190546	26.0242	G1							1526	1083483	41.9595	G1
1527	1916901	122.448	g2							1527	1060834	114.103	g1							1527	1265421	415.594	S							1527	2180433	128.441	S
1528	1510692	755.171	s							1528	2249041	514.362	s							1528	1144565	48.5896	G1							1528	2127694	43.7699	G2
1529	1277718	272.918	s							1529	1.9568e+06	476.119	s							1529	1150964	194.487	S							1529	2092475	200.317	S
1530	995797	749.157	s							1530	1054002	109.879	g1							1530	1895513	713.343	S							1530	1134765	35.1911	G1
1531	2156644	121.497	g2							1531	1225745	604.09	s							1531	1189203	74.9003	G1							1531	2307000	39.8509	G2
1532	1585168	982.612	s							1532	1050348	199.66	g1							1532	1096437	28.0273	G1							1532	2148989	299.548	S
1533	1595602	988.945	s							1533	2047406	149.347	g2							1533	1770011	580.285	S							1533	1147850	38.4854	G1
1534	916759	97.5361	g1							1534	1352864	521.956	s							1534	2355935	325.602	S							1534	2361157	80.387	S
1535	1950312	122.384	g2							1535	1255944	484.029	s							1535	1094679	19.5196	G1							1535	1077650	41.6011	G1
1536	1.97387e+06	365.599	s							1536	1037489	312.167	s							1536	968660	19.8744	G1							1536	1223149	158.442	S
1537	1483817	275.802	s							1537	1144517	418.351	s							1537	1242503	310.547	S							1537	1196222	48.276	G1
1538	1295219	878.824	s							1538	1037155	622.45	s							1538	1150985	23.6071	G1							1538	1150955	42.416	G1
1539	881052	70.7272	g1							1539	1232500	512.487	s							1539	2639235	43.4972	G2							1539	2360766	42.9283	G2
1540	940394	107.423	g1							1540	1278421	745.253	s							1540	1268820	636.456	S							1540	1194068	39.7565	G1
1541	876892	91.2443	g1							1541	1134507	472.851	s							1541	1323824	679.548	S							1541	1151615	36.9734	G1
1542	2146454	125.123	g2							1542	1.01574e+06	89.8834	g1							1542	2484287	185.238	S							1542	1178840	37.8535	G1
1543	1011909	127.508	g1							1543	1245355	611.806	s							1543	2498384	52.1725	G2							1543	1144212	41.4896	G1
1544	1.00857e+06	403.805	s							1544	2.07505e+06	652.352	s							1544	2275608	378.178	S							1544	2443873	45.609	G2
1545	1867450	109.351	g2							1545	1.04559e+06	92.6724	g1							1545	2564769	33.6985	G2							1545	1105909	38.5415	G1
1546	1014022	94.0073	g1							1546	1986616	769.457	s							1546	1.23673e+06	41.3171	G1							1546	1342441	230.303	S
1547	1141149	721.616	s							1547	2310906	112.778	g2							1547	1854739	598.209	S							1547	1343798	216.732	S
1548	952306	364.709	s							1548	2229515	268.621	s							1548	1574694	610.29	S							1548	1247876	218.742	S
1549	1012349	482.412	s							1549	1030863	71.0302	g1							1549	2319879	394.422	S							1549	1185660	103.261	S
1550	1066879	825.071	s							1550	1713333	631.441	s							1550	1951368	715.49	S							1550	1271307	208.812	S
1551	2099317	84.4815	g2							1551	1066449	82.3982	g1							1551	1020295	18.4552	G1							1551	2346582	42.4331	G2
1552	1565856	868.625	s							1552	2121438	576.381	s							1552	1224308	56.9395	G1							1552	1089751	38.9849	G1
1553	1.92189e+06	202.421	g2							1553	2141594	110.246	g2							1553	2559183	50.3518	G2							1553	1080550	39.8074	G1
1554	2093717	153.061	g2							1554	2286363	112.562	g2							1554	2088738	526.141	S							1554	1085789	49.7008	G1
1555	1265127	798.195	s							1555	1147456	81.4933	g1							1555	2223917	142.133	S							1555	1174407	229.813	S
1556	1101720	912.352	s							1556	1061015	84.007	g1							1556	1063149	30.9722	G1							1556	1089974	36.0823	G1
1557	1084042	610.463	s							1557	1161560	74.8207	g1							1557	1767434	591.629	S							1557	1193862	177.645	S
1558	978151	443.712	s							1558	2161122	122.333	g2							1558	1885165	595.841	S							1558	1055999	35.9892	G1
1559	1175040	919.746	s							1559	1576672	833.603	s							1559	2349636	20.3686	G2							1559	1442347	250.429	S
1560	1.96905e+06	106.059	g2							1560	1251403	344.867	s							1560	2452067	33.7164	G2							1560	1361252	211.055	S
1561	1.82692e+06	511.843	s							1561	2286483	202.249	g2							1561	1501126	473.071	S							1561	1285956	228.417	S
1562	1370858	1033.97	s							1562	974656	81.9935	g1							1562	1.91237e+06	665.48	S							1562	1302510	244.819	S
1563	1270435	1084.83	s							1563	2215507	124.404	g2							1563	1719079	694.466	S							1563	1293063	217.77	S
1564	1033606	142.187	g1							1564	1761277	860.446	s							1564	2346714	626.265	S							1564	1048629	46.1573	G1
1565	982941	86.7015	g1							1565	1458066	809.961	s							1565	1294632	20.3497	G1							1565	2172338	46.5718	G2
1566	927714	117.786	g1							1566	1475783	1002.4	s							1566	2551979	41.0955	G2							1566	1131267	43.7375	G1
1567	1373189	1111.82	s							1567	968937	106.861	g1							1567	1.44905e+06	566.342	S							1567	1599009	254.169	S
1568	1144999	685.854	s							1568	992449	100.253	g1							1568	2342061	429.175	S							1568	1021593	48.1554	G1
1569	1011224	64.1923	g1							1569	1461359	535.895	s							1569	1159683	73.4416	G1							1569	2136239	41.5624	G2
1570	2015660	88.7927	g2							1570	1647238	699.798	s							1570	1098574	23.278	G1							1570	2121106	52.6165	G2
1571	1002801	64.5657	g1							1571	984812	75.7481	g1							1571	1185682	115.764	G1							1571	1641034	233.249	S
1572	962165	134.677	g1							1572	1770591	644.61	s							1572	2382693	453.043	S							1572	1026708	103.701	S
1573	1165157	776.395	s							1573	1.54509e+06	648.235	s							1573	1225728	459.607	S							1573	1174087	167.255	S
1574	936011	131.282	g1							1574	1.70582e+06	605.941	s							1574	1180178	34.2539	G1							1574	2317846	43.2157	G2
1575	1110859	619.114	s							1575	1562731	706.105	s							1575	1488372	479.306	S							1575	1060581	41.1386	G1
1576	2101480	148.025	g2							1576	1759460	519.156	s							1576	1391633	723.976	S							1576	1117182	48.4018	G1
1577	965664	271.691	s							1577	965017	81.4136	g1							1577	1.23578e+06	506.333	S							1577	1224678	181.745	S
1578	1055737	405.398	s							1578	1882004	665.907	s							1578	1329542	492.453	S							1578	1895242	288.115	S
1579	948487	94.4076	g1							1579	1736047	528.949	s							1579	1247428	526.289	S							1579	1135438	37.9434	G1
1580	1382935	1040.85	s							1580	1.61933e+06	730.692	s							1580	1153122	320.354	S							1580	1052243	29.8283	G1
1581	1090656	530.174	s							1581	1777258	713.589	s							1581	1903005	471.732	S							1581	1920769	358.712	S
1582	936510	92.8439	g1							1582	957608	100.566	g1							1582	1112925	399.799	S							1582	1676546	183.686	S
1583	951777	242.971	s							1583	1542988	608.823	s							1583	2244224	486.047	S							1583	1911720	263.385	S
1584	914354	74.3369	g1							1584	1207878	154.86	g1							1584	1167810	239.664	S							1584	2185385	309.475	S
1585	1.97355e+06	147.919	g2							1585	1423444	541.68	s							1585	1507738	620.527	S							1585	2193336	42.2952	G2
1586	2238961	67.895	g2							1586	1082794	86.8883	g1							1586	2027950	358.19	S							1586	1093808	71.681	S
1587	1507718	554.823	s							1587	1249913	521.297	s							1587	1455689	843.297	S							1587	1183920	114.909	S
1588	1129348	655.147	s							1588	1167673	85.0693	g1							1588	1444888	652.276	S							1588	1731250	252.844	S
1589	1.02645e+06	115.072	g1							1589	1320044	560.626	s							1589	1191174	82.3122	G1							1589	1755176	219.622	S
1590	1.02989e+06	79.572	g1							1590	985366	73.4368	g1							1590	2501040	181.66	S							1590	1.72061e+06	187.845	S
1591	2.06826e+06	186.022	g2							1591	2113893	100.226	g2							1591	2326264	471.301	S							1591	2282405	41.9175	G2
1592	1926067	93.3633	g2							1592	1139794	194.473	g1							1592	1145374	54.1823	G1							1592	2319343	35.446	G2
1593	1030186	114.868	g1							1593	2296671	199.848	g2							1593	2481191	218.915	S							1593	1122037	109.338	S
1594	1085694	484.834	s							1594	1170644	92.1054	g1							1594	2459234	405.047	S							1594	1193761	32.1377	G1
1595	1.97312e+06	101.626	g2							1595	975452	64.5824	g1							1595	1.7644e+06	697.563	S							1595	1197320	41.0691	G1
1596	1705779	523.548	s							1596	1033698	385.706	s							1596	2325392	68.5887	G2							1596	1110589	103.622	S
1597	904760	95.9272	g1							1597	1245577	405.127	s							1597	1.58543e+06	568.921	S							1597	1085593	30.9555	G1
1598	2083572	106.046	g2							1598	2.00259e+06	113.979	g2							1598	1231082	56.5448	G1							1598	1060653	32.0283	G1
1599	990035	99.5161	g1							1599	1125960	504.805	s							1599	1162933	415.948	S							1599	1108313	125.122	S
1600	1829775	1285.38	s							1600	1282635	406.813	s							1600	1094625	71.0148	G1							1600	1066361	27.0086	G1
1601	2046940	319.413	s							1601	1020447	388.207	s							1601	1208911	361.079	S							1601	1146720	35.3402	G1
1602	2006545	151.447	g2							1602	1607565	591.673	s							1602	1225290	44.2557	G1							1602	1434425	336.7	S
1603	1616441	735.631	s							1603	1716196	814.604	s							1603	2364938	303.886	S							1603	1045581	25.3064	G1
1604	2115207	144.405	g2							1604	1196997	298.454	s							1604	1167373	327.489	S							1604	1191646	211.332	S
1605	2023404	172.104	g2							1605	1872388	567.654	s							1605	1136582	408.106	S							1605	2432455	47.9919	G2
1606	1019175	120.719	g1							1606	1097947	414.602	s							1606	1475552	645.658	S							1606	1076641	39.1131	G1
1607	1324477	1177.7	s							1607	1375580	635.108	s							1607	1385113	557.427	S							1607	2.0385e+06	36.6862	G2
1608	1277081	1110.41	s							1608	1770908	936.351	s							1608	1234103	307.215	S							1608	1698745	388.461	S
1609	2055512	127.354	g2							1609	1115903	745.338	s							1609	2175132	465.089	S							1609	1096747	93.2141	S
1610	994783	131.211	g1							1610	1068209	78.0092	g1							1610	1230067	138.312	S							1610	1210840	28.8963	G1
1611	958908	83.8443	g1							1611	1729156	890.372	s							1611	1197085	429.209	S							1611	1213431	32.8189	G1
1612	1.44658e+06	690.325	s							1612	1085620	319.593	s							1612	2234040	472.769	S							1612	1139247	66.3977	S
1613	1522764	734.325	s							1613	1083334	288.237	s							1613	2559403	50.5067	G2							1613	1658416	194.379	S
1614	2.00783e+06	808.956	s							1614	1206205	127.935	g1							1614	1159271	293.768	S							1614	1252078	148.793	S
1615	2061939	229.395	s							1615	2303163	100.978	g2							1615	1126104	449.26	S							1615	1.04479e+06	109.518	S
1616	1914720	764.793	s							1616	1059091	88.1711	g1							1616	2123314	562.67	S							1616	1069682	108.349	S
1617	2028754	122.16	g2							1617	1926298	536.981	s							1617	1042499	96.4176	G1							1617	1806071	218.854	S
1618	1529781	942.156	s							1618	1.8149e+06	735.473	s							1618	1048394	88.8903	G1							1618	1233706	115.566	S
1619	2146053	100.516	g2							1619	1138890	459.442	s							1619	2482804	44.109	G2							1619	1555230	107.212	S
1620	1844158	672.387	s							1620	1186598	94.6445	g1							1620	1.14113e+06	63.3795	G1							1620	1026767	34.2155	G1
1621	2145749	136.917	g2							1621	1267304	678.338	s							1621	2198729	42.9954	G2							1621	1103505	32.4791	G1
1622	1.97703e+06	532.877	s							1622	1.85607e+06	770.436	s							1622	1966077	491.502	S							1622	1647015	213.458	S
1623	1.02611e+06	63.3925	g1							1623	1061243	84.4448	g1							1623	1201038	53.7114	G1							1623	1122267	38.1564	G1
1624	1156534	816.486	s							1624	1265742	447.782	s							1624	2296967	39.4584	G2							1624	1023262	37.9594	G1
1625	2104971	130.086	g2							1625	1229514	78.5423	g1							1625	2290150	474.165	S							1625	1112317	35.8386	G1
1626	1112272	717.532	s							1626	1343848	499.497	s							1626	1.21739e+06	47.2763	G1							1626	2206123	38.4137	G2
1627	895367	91.5327	g1							1627	1215142	118.617	g1							1627	2187486	42.4602	G2							1627	2181881	33.9206	G2
1628	890780	78.1859	g1							1628	1213339	90.8337	g1							1628	1418319	842.216	S							1628	1147507	32.6424	G1
1629	857227	62.873	g1							1629	1248851	84.9064	g1							1629	1007019	31.3211	G1							1629	2101995	228.29	S
1630	1855919	82.7464	g2							1630	1177569	90.4633	g1							1630	2192643	37.9304	G2							1630	1119405	32.5008	G1
1631	1758206	1031.55	s							1631	1527358	532.515	s							1631	1.94111e+06	651.037	S							1631	2200862	41.214	G2
1632	863508	147.786	g1							1632	2385914	118.66	g2							1632	1215889	397.528	S							1632	1119180	76.4559	S
1633	1884701	705.104	s							1633	2416433	110.582	g2							1633	1056620	35.4333	G1							1633	1102366	58.6102	G1
1634	889379	80.312	g1							1634	2101524	609.512	s							1634	1063404	75.4585	G1							1634	1378364	302.856	S
1635	1326066	943.356	s							1635	1634572	560.631	s							1635	1498860	678.195	S							1635	2364517	40.5342	G2
1636	1196214	749.89	s							1636	1324452	547.528	s							1636	1128700	51.679	G1							1636	1738503	214.542	S
1637	1275573	779.607	s							1637	1191362	566.76	s							1637	1609841	451.973	S							1637	1496389	265.453	S
1638	1757970	189.72	g2							1638	1708420	869.932	s							1638	1259661	692.808	S							1638	1396802	200.275	S
1639	1526841	499.663	s							1639	1222252	587.622	s							1639	1333391	646.881	S							1639	1292170	183.802	S
1640	1506775	797.201	s							1640	2000259	186.872	g2							1640	1.67261e+06	641.363	S							1640	1150422	27.7969	G1
1641	1568002	869.584	s							1641	1.70219e+06	847.963	s							1641	1255991	499.038	S							1641	1078382	28.2863	G1
1642	1484504	787.141	s							1642	949872	108.661	g1							1642	2452676	334.009	S							1642	1459367	180.108	S
1643	690561	252.647	g1							1643	1203552	631.685	s							1643	2149833	441.623	S							1643	1410264	37.9712	G1
1644	1281020	676.262	s							1644	1095194	487.851	s							1644	1868729	812.115	S							1644	1157321	38.9021	G1
1645	1393482	694.507	s							1645	963637	101.191	g1							1645	1.33338e+06	638.89	S							1645	990018	34.8275	G1
1646	791990	227.356	g1							1646	1739177	718.203	s							1646	1488260	804.109	S							1646	1222835	177.507	S
1647	747863	273.895	g1							1647	1405429	532.826	s							1647	2501205	98.7678	G2							1647	1238286	180.893	S
1648	743122	352.867	s							1648	1421990	634.65	s							1648	1.86017e+06	684.736	S							1648	1151274	52.1517	G1
1649	1093347	805.552	s							1649	1109543	109.338	g1							1649	1847816	478.922	S							1649	1.71569e+06	242.018	S
1650	1109348	760.486	s							1650	1.41294e+06	668.657	s							1650	1.89681e+06	539.218	S							1650	1158844	95.8662	S
1651	1.04685e+06	669.178	s							1651	1477215	726.412	s							1651	2.01945e+06	465.567	S							1651	1.49534e+06	200.802	S
1652	632339	7.35021	g1							1652	1722952	748.655	s							1652	2473697	55.7973	G2							1652	2.03826e+06	269.294	S
1653	1007130	132.035	g1							1653	1130464	289.142	s							1653	1115136	36.4754	G1							1653	1153891	28.9579	G1
1654	944423	466.599	s							1654	1163252	692.35	s							1654	1134702	39.4818	G1							1654	2187932	32.9722	G2
1655	682101	13.7298	g1							1655	1.6352e+06	683.24	s							1655	1430610	659.178	S							1655	1140653	26.8876	G1
1656	799020	492.335	s							1656	1017128	100.313	g1							1656	2553230	42.4849	G2							1656	1144981	41.4636	G1
1657	983314	105.7	g1							1657	1056374	161.648	g1							1657	1289310	453.777	S							1657	2249052	35.8233	G2
1658	917045	452.185	s							1658	1.98896e+06	576.97	s							1658	1377694	631.744	S							1658	1864648	287.124	S
1659	1793685	373.423	s							1659	1141275	350.319	s							1659	2294388	424.903	S							1659	1189161	34.3982	G1
1660	1151426	517.337	s							1660	1293052	570.545	s							1660	1597339	644.195	S							1660	1257622	168.962	S
1661	734349	686.898	s							1661	1161706	551.264	s							1661	1121068	33.0358	G1							1661	1191227	36.1281	G1
1662	696055	63.0478	g1							1662	1079823	126.188	g1							1662	1289838	495.064	S							1662	1157892	29.8927	G1
1663	1782797	8.48227	g2							1663	1044062	239.274	s							1663	2287772	203.969	S							1663	1199515	152.523	S
1664	764537	434.883	s							1664	1005842	67.1407	g1							1664	1125422	121.531	G1							1664	1157627	29.1245	G1
1665	898268	15.3075	g1							1665	1.8472e+06	548.522	s							1665	1156316	618.887	S							1665	1078242	84.4487	S
1666	1.93433e+06	560.507	s							1666	1191512	561.071	s							1666	1147013	599.231	S							1666	1447947	249.399	S
1667	909485	507.003	s							1667	1240422	555.914	s							1667	1383235	704.531	S							1667	1103899	31.407	G1
1668	1416599	839.682	s							1668	1045953	133.885	g1							1668	1640852	580.606	S							1668	1135147	37.7706	G1
1669	1341486	905.856	s							1669	1056082	338.686	s							1669	1629229	603.343	S							1669	2038887	254.09	S
1670	2096647	112.534	g2							1670	1100292	394.611	s							1670	1103607	41.889	G1							1670	1150439	158.2	S
1671	1918400	123.662	g2							1671	1114247	536.924	s							1671	1067773	50.8631	G1							1671	1242873	177.543	S
1672	2093666	153.251	g2							1672	1207557	515.135	s							1672	1127166	55.3199	G1							1672	1155305	203.644	S
1673	1120873	636.209	s							1673	1.04441e+06	124.43	g1							1673	1.69985e+06	664.862	S							1673	1150948	195.146	S
1674	955441	75.5931	g1							1674	2112273	107.607	g2							1674	984687	32.21	G1							1674	1168029	33.3731	G1
1675	893801	89.5205	g1							1675	1024685	84.8181	g1							1675	2217078	27.5606	G2							1675	1182895	33.4518	G1
1676	1147837	771.575	s							1676	1159859	463.589	s							1676	1053191	36.4873	G1							1676	1811278	159.372	S
1677	1022390	507.611	s							1677	996446	78.6266	g1							1677	1395430	768.437	S							1677	1322113	191.481	S
1678	946707	42.4379	g1							1678	1261605	649.57	s							1678	1872430	652.614	S							1678	1338375	213.955	S
1679	960046	95.4468	g1							1679	1292831	710.724	s							1679	887813	38.7932	G1							1679	1149988	121.994	S
1680	926317	77.1509	g1							1680	1088335	157.125	g1							1680	2225898	51.6531	G2							1680	2227894	44.7252	G2
1681	937176	67.9202	g1							1681	1422760	783.406	s							1681	2346121	531.822	S							1681	1128613	76.0561	S
1682	1063699	104.825	g1							1682	1106331	135.567	g1							1682	1028395	44.5187	G1							1682	1101557	33.4809	G1
1683	1094847	61.3853	g1							1683	1103269	167.232	g1							1683	2510578	58.4931	G2							1683	2488470	45.5355	G2
1684	824668	58.7604	g1							1684	1.58996e+06	620.972	s							1684	1514954	782.998	S							1684	1229940	148.798	S
1685	1052756	115.456	g1							1685	1.71532e+06	696.88	s							1685	854572	31.6516	G1							1685	1253913	175.574	S
1686	1861529	144.393	g2							1686	1941962	640.677	s							1686	1144669	41.5882	G1							1686	1.77427e+06	258.43	S
1687	1268787	845.574	s							1687	2124153	162.089	g2							1687	2622100	60.4994	G2							1687	1081566	34.9017	G1
1688	1079825	70.6851	g1							1688	1093824	126.949	g1							1688	2529259	88.8631	G2							1688	1086291	31.4351	G1
1689	1151106	742.049	s							1689	1100054	118.371	g1							1689	1119987	66.1334	G1							1689	1087706	39.5858	G1
1690	1610087	937.953	s							1690	1.9117e+06	585.988	s							1690	1667628	657.276	S							1690	1158261	131.512	S
1691	1860021	94.4814	g2							1691	1111680	593.476	s							1691	1193385	49.0506	G1							1691	1275533	176.938	S
1692	1487218	693.032	s							1692	1055892	99.4716	g1							1692	2330721	34.007	G2							1692	1012640	27.1762	G1
1693	1050733	125.509	g1							1693	1189300	420.868	s							1693	1968780	347.061	S							1693	1409724	159.686	S
1694	972842	659.588	s							1694	1.81625e+06	608.187	s							1694	1122308	27.3468	G1							1694	1561253	218.898	S
1695	1297815	817.772	s							1695	967433	76.3469	g1							1695	2425395	70.7428	G2							1695	1610313	220.5	S
1696	1025078	98.7077	g1							1696	1126486	414.895	s							1696	1179096	337.156	S							1696	2159506	51.5684	G2
1697	918193	187.728	s							1697	1085569	97.937	g1							1697	1505018	737.18	S							1697	1926452	188.698	S
1698	1.01598e+06	85.4492	g1							1698	1091283	450.042	s							1698	2453313	257.018	S							1698	1104676	89.6995	S
1699	1426812	867.032	s							1699	1050131	309.298	s							1699	1556303	563.546	S							1699	1152594	86.177	S
1700	1484461	682.352	s							1700	1174085	576.825	s							1700	1.98759e+06	758.229	S							1700	1404638	143.96	S
1701	951411	475.885	s							1701	1117937	603.009	s							1701	1170630	62.8442	G1							1701	1169313	58.3368	G1
1702	885176	365.38	s							1702	1541499	536.55	s							1702	1195653	14.4216	G1							1702	2285659	52.0125	G2
1703	1411647	744.744	s							1703	2.01531e+06	156.54	g2							1703	1252639	765.629	S							1703	2389723	42.878	G2
1704	957022	427.507	s							1704	1096592	136.138	g1							1704	1209007	44.0784	G1							1704	2176985	44.0443	G2
1705	917185	649.112	s							1705	1.97256e+06	550.827	s							1705	1242059	323.26	S							1705	1070489	30.8749	G1
1706	865882	624.706	s							1706	1.82175e+06	507.126	s							1706	1202399	35.9967	G1							1706	2144323	39.3188	G2
1707	1829494	746.013	s							1707	1.93081e+06	830.082	s							1707	1263692	39.2047	G1							1707	1623236	165.188	S
1708	1888908	106.516	g2							1708	1000101	74.1415	g1							1708	1784559	610.516	S							1708	1187452	50.237	G1
1709	2169369	130.59	g2							1709	1154511	458.037	s							1709	1160353	57.9111	G1							1709	2122730	331.678	S
1710	2080771	94.7244	g2							1710	1084695	656.476	s							1710	1192182	360.92	S							1710	1064162	37.396	G1
1711	1024147	864.63	s							1711	1836448	810.532	s							1711	1072814	443.07	S							1711	1200962	34.1329	G1
1712	1755018	64.9042	g2							1712	991854	76.4989	g1							1712	1171465	39.9611	G1							1712	1.18449e+06	31.0092	G1
1713	2143868	169.203	g2							1713	1404171	701.733	s							1713	2554234	48.8531	G2							1713	1067349	33.2951	G1
1714	1.82501e+06	643.084	s							1714	1061285	539.013	s							1714	1134266	138.957	S							1714	1.03729e+06	31.0095	G1
1715	1.94769e+06	116.628	g2							1715	1263318	705.072	s							1715	1103226	50.3289	G1							1715	2265785	153.284	S
1716	1366063	625.176	s							1716	1104172	534.446	s							1716	1120323	41.7833	G1							1716	2304514	38.5639	G2
1717	981814	396.181	s							1717	1105636	408.211	s							1717	1244562	257.328	S							1717	1.99563e+06	271.012	S
1718	906947	79.1708	g1							1718	1189195	480.887	s							1718	1154665	38.0175	G1							1718	1584757	236.455	S
1719	1502326	1133.52	s							1719	1.40088e+06	569.868	s							1719	2413416	459.735	S							1719	2324146	46.5396	G2
1720	880583	75.6315	g1							1720	1298777	574.544	s							1720	1267472	621.913	S							1720	2041474	323.681	S
1721	906396	78.8118	g1							1721	1811315	813.961	s							1721	2319195	327.862	S							1721	2245971	40.536	G2
1722	906188	77.4451	g1							1722	1402671	962.779	s							1722	1.79132e+06	579.343	S							1722	2012951	212.285	S
1723	2047123	645.408	s							1723	1086412	594.807	s							1723	1272241	306.219	S							1723	2189893	48.498	G2
1724	1.40372e+06	817.823	s							1724	1083080	304.126	s							1724	1.73629e+06	659.386	S							1724	1212894	203.733	S
1725	1489371	1121.01	s							1725	1.48485e+06	545.309	s							1725	1959275	576.863	S							1725	1181591	144.285	S
1726	1508616	672.2	s							1726	1506375	667.673	s							1726	912062	40.512	G1							1726	2328077	36.1423	G2
1727	1155612	794.935	s							1727	1639352	467.961	s							1727	2068572	408.073	S							1727	2393452	287.664	S
1728	1.99537e+06	673.978	s							1728	1808617	505.612	s							1728	2152840	398.751	S							1728	1093998	30.4161	G1
1729	1124476	859.544	s							1729	2244384	136.446	g2							1729	1153967	707.241	S							1729	2273365	38.8113	G2
1730	2187649	135.658	g2							1730	2077284	109.639	g2							1730	1929430	917.168	S							1730	2303696	38.0684	G2
1731	1.30529e+06	855.97	s							1731	1780978	684.553	s							1731	1159676	26.1091	G1							1731	2354890	41.9266	G2
1732	1018907	440.284	s							1732	2194676	174.636	g2							1732	1176308	28.6388	G1							1732	1069632	31.075	G1
1733	2138741	162.088	g2							1733	2205277	145.315	g2							1733	1036438	52.7746	G1							1733	2356864	394.491	S
1734	2176657	125.114	g2							1734	1318712	516.738	s							1734	2441212	43.9267	G2							1734	1852253	323.424	S
1735	1033405	662.075	s							1735	1699165	639.408	s							1735	2156513	601.942	S							1735	1593683	279.516	S
1736	1015448	96.7172	g1							1736	1053174	314.337	s							1736	1154359	100.461	G1							1736	1089000	82.9441	S
1737	1312067	1009.9	s							1737	2129891	123.513	g2							1737	1353134	650.354	S							1737	1688509	251.085	S
1738	2127803	208.721	s							1738	1956999	598.265	s							1738	2339745	49.9045	G2							1738	1609893	191.992	S
1739	2153280	174.143	g2							1739	2060124	465.032	s							1739	1905468	604.329	S							1739	1088976	46.1711	G1
1740	792411	487.471	s							1740	1084317	447.011	s							1740	1179866	97.2427	G1							1740	1082561	115.11	S
1741	2.03463e+06	239.032	s							1741	1026261	257.716	s							1741	1.8611e+06	490.696	S							1741	1114220	63.3084	S
1742	1037398	113.784	g1							1742	1055528	479.355	s							1742	2261125	45.9185	G2							1742	2210397	45.3977	G2
1743	1548910	543.977	s							1743	1131770	291.457	s							1743	1135835	28.8781	G1							1743	1080252	38.0714	G1
1744	2177182	621.823	s							1744	2182681	165.975	g2							1744	1939263	543.699	S							1744	2192660	37.1783	G2
1745	1070164	481.025	s							1745	2159795	214.083	s							1745	2448935	334.395	S							1745	1099843	39.9872	G1
1746	2061273	140.24	g2							1746	1000275	330.541	s							1746	1171453	39.3053	G1							1746	1684454	244.599	S
1747	947994	90.2609	g1							1747	1250725	195.527	g1							1747	1059279	25.73	G1							1747	1109710	36.2197	G1
1748	1090820	543.195	s							1748	1042486	338.556	s							1748	1258825	671.545	S							1748	1122875	55.7409	G1
1749	1224297	1100.13	s							1749	1002454	116.569	g1							1749	2332615	61.4323	G2							1749	1913629	361.757	S
1750	1229662	1143.28	s							1750	2123776	267.427	s							1750	1155941	44.4802	G1							1750	1125674	43.5653	G1
1751	1941938	112.275	g2							1751	1043783	64.2573	g1							1751	1166281	393.968	S							1751	1201499	196.881	S
1752	1060456	512.225	s							1752	1206604	713.958	s							1752	1018805	33.9237	G1							1752	1158150	54.3464	G1
1753	922130	476.824	s							1753	1146561	86.1995	g1							1753	2489539	713.692	S							1753	1101576	102.943	S
1754	1100479	94.5566	g1							1754	1080190	90.7817	g1							1754	1873758	597.947	S							1754	1156405	147.551	S
1755	992450	292.195	s							1755	1212441	76.0962	g1							1755	1029695	37.5656	G1							1755	1017465	47.2572	G1
1756	917559	72.7385	g1							1756	1057774	286.928	s							1756	1952336	622.307	S							1756	2218312	91.945	S
1757	1207410	872.671	s							1757	1.27606e+06	704.039	s							1757	1212503	380.458	S							1757	1012397	58.5783	G1
1758	1118832	83.7998	g1							1758	1209332	77.1917	g1							1758	2278757	26.9567	G2							1758	1166138	435.5	S
1759	1642437	104.06	g2							1759	1780762	576.993	s							1759	2289823	64.3976	G2							1759	1.02822e+06	100.496	S
1760	875682	92.7015	g1							1760	1296542	754.322	s							1760	2485855	538.787	S							1760	1148925	233.817	S
1761	1063827	604.747	s							1761	1269159	693.817	s							1761	1930697	569.149	S							1761	1126485	189.933	S
1762	1192199	1072.05	s							1762	1634725	636.122	s							1762	1216600	38.7752	G1							1762	1433242	239.477	S
1763	1940012	109.418	g2							1763	1296222	674.196	s							1763	2515077	66.6374	G2							1763	1447260	322.403	S
1764	913694	90.1282	g1							1764	1627798	598.497	s							1764	2416155	50.7937	G2							1764	1572080	285.274	S
1765	1954558	93.5253	g2							1765	976563	107.184	g1							1765	1206649	64.2348	G1							1765	1742960	160.349	S
1766	2.01204e+06	123.178	g2							1766	1559463	1052.68	s							1766	2540728	70.2339	G2							1766	1717022	249.009	S
1767	1865509	89.8142	g2							1767	963749	101.344	g1							1767	1134362	284.988	S							1767	1034088	29.8614	G1
1768	1325092	769.341	s							1768	1020047	115.481	g1							1768	1122348	37.2559	G1							1768	1180495	235.575	S
1769	1237120	936.233	s							1769	1292244	790.568	s							1769	1497653	807.546	S							1769	1116405	127.316	S
1770	870307	295.964	s							1770	1.95936e+06	622.275	s							1770	1117782	31.6238	G1							1770	2067329	191.078	S
1771	859318	87.427	g1							1771	1315659	746.212	s							1771	1213821	46.9513	G1							1771	1126708	35.8494	G1
1772	1927955	110.643	g2							1772	1660722	454.544	s							1772	2537509	48.1849	G2							1772	1500168	248.096	S
1773	901764	93.6892	g1							1773	1354455	670.003	s							1773	1203142	457.352	S							1773	2192428	105.303	S
1774	1015568	787.689	s							1774	1492981	572.418	s							1774	2342446	54.2054	G2							1774	1034354	28.9408	G1
1775	1389619	919.842	s							1775	1398841	655.084	s							1775	2374388	69.9534	G2							1775	1481712	195.67	S
1776	1360155	814.984	s							1776	1476451	624.285	s							1776	1219290	51.4018	G1							1776	1001104	26.5315	G1
1777	1376058	461.081	s							1777	1430957	653.988	s							1777	1406933	769.41	S							1777	1227772	193.791	S
1778	2.0638e+06	147.964	g2							1778	1099472	144.791	g1							1778	1200011	76.2122	G1							1778	1100969	32.3835	G1
1779	1578766	887.665	s							1779	1191315	576.628	s							1779	1.20343e+06	40.3033	G1							1779	1088388	33.2491	G1
1780	1315290	868.003	s							1780	1097016	132.652	g1							1780	1224938	410.768	S							1780	1053208	158.6	S
1781	1010343	75.9206	g1							1781	1297127	790.526	s							1781	2221647	51.9499	G2							1781	1118233	248.836	S
1782	1258555	964.412	s							1782	1070563	459.735	s							1782	2449323	501.877	S							1782	971992	41.832	G1
1783	1703912	833.259	s							1783	1073991	238.205	s							1783	1078287	120.058	G1							1783	1037691	40.8254	G1
1784	1025130	727.736	s							1784	1.00565e+06	420.774	s							1784	2476325	447.973	S							1784	1321067	241.772	S
1785	1792873	309.779	s							1785	1099932	102.702	g1							1785	1470470	867.436	S							1785	1278484	240.18	S
1786	1024184	747.541	s							1786	1.04823e+06	333.021	s							1786	2350581	276.42	S							1786	1024696	68.4533	S
1787	1055207	113.206	g1							1787	1081289	155.256	g1							1787	2307866	100.144	G2							1787	1171732	194.393	S
1788	2110563	125.611	g2							1788	1091223	87.8546	g1							1788	1784747	673.092	S							1788	1324988	241.976	S
1789	1037148	94.4752	g1							1789	1087859	280.272	s							1789	1063641	141.523	S							1789	1344138	191.294	S
1790	1020851	72.0845	g1							1790	1007386	419.487	s							1790	1513931	956.511	S							1790	1237326	203.965	S
1791	939392	580.784	s							1791	1606707	579.652	s							1791	1187685	58.441	G1							1791	1606935	239.264	S
1792	1136759	724.854	s							1792	2118697	149.675	g2							1792	2568658	70.3761	G2							1792	2.04623e+06	214.669	S
1793	1055668	125.028	g1							1793	1412106	607.043	s							1793	1083644	62.4527	G1							1793	2.02682e+06	196.361	S
1794	1.01773e+06	81.9624	g1							1794	1123972	607.289	s							1794	1688844	710.935	S							1794	1104324	145.613	S
1795	1019010	440.439	s							1795	1420307	607.003	s							1795	1634631	852.562	S							1795	2184506	53.9361	G2
1796	1.01635e+06	103.394	g1							1796	1073315	85.8592	g1							1796	1189973	282.985	S							1796	1184941	46.3333	G1
1797	1.00202e+06	132.945	g1							1797	1066776	163.456	g1							1797	1184334	48.3167	G1							1797	1175806	45.635	G1
1798	1.02791e+06	456.6	s							1798	1273428	716.039	s							1798	2215829	83.048	G2							1798	1154222	36.974	G1
1799	1.91412e+06	811.083	s							1799	1.43447e+06	688.422	s							1799	2174822	560.505	S							1799	1151294	47.0897	G1
1800	946618	69.9827	g1							1800	1788780	564.749	s							1800	1188499	64.6537	G1							1800	2013572	450.581	S
1801	957931	85.9009	g1							1801	1202944	441.533	s							1801	2181866	397.453	S							1801	1147893	33.6349	G1
1802	1083573	781.081	s							1802	950385	78.7416	g1							1802	2430641	72.3271	G2							1802	1143618	34.3702	G1
1803	1013544	98.277	g1							1803	1005938	86.1663	g1							1803	1429058	870.059	S							1803	1102353	35.5826	G1
1804	1.01185e+06	94.0289	g1							1804	1596710	841.126	s							1804	1211428	601.278	S							1804	1115235	109.268	S
1805	1050621	589.82	s							1805	1080010	143.269	g1							1805	2222930	51.6568	G2							1805	1053839	55.3304	G1
1806	1432012	801.555	s							1806	1445217	790.874	s							1806	2.0442e+06	769.818	S							1806	1122782	67.7009	S
1807	2047149	138.665	g2							1807	1.37976e+06	638.614	s							1807	2205930	84.631	G2							1807	1.02635e+06	107.936	S
1808	978254	72.637	g1							1808	998194	85.7273	g1							1808	1124627	50.5046	G1							1808	1015894	125.572	S
1809	1272181	833.974	s							1809	1284933	557.692	s							1809	1153017	433.858	S							1809	1118760	36.8699	G1
1810	1000913	81.7806	g1							1810	1020137	96.3117	g1							1810	2453475	771.985	S							1810	1160192	38.8534	G1
1811	997896	75.5065	g1							1811	1402044	551.187	s							1811	2168187	412.616	S							1811	1126032	36.3326	G1
1812	972902	73.6243	g1							1812	1114337	85.863	g1							1812	1141255	53.4405	G1							1812	1027788	31.6952	G1
1813	980385	87.1159	g1							1813	1.31313e+06	715.558	s							1813	1188579	80.4499	G1							1813	999300	34.5323	G1
1814	1005148	81.8665	g1							1814	2133833	86.8821	g2							1814	2214217	59.0273	G2							1814	1048516	109.707	S
1815	1938717	144.292	g2							1815	1039122	84.4183	g1							1815	1148733	336.051	S							1815	1026061	76.6567	S
1816	1210734	710.174	s							1816	2150036	124.816	g2							1816	2305756	74.3758	G2							1816	2154496	40.0065	G2
1817	1911481	131.883	g2							1817	1101138	78.2715	g1							1817	1947106	669.362	S							1817	1.04687e+06	128.119	S
1818	1061335	239.998	s							1818	1093644	74.44	g1							1818	1781115	822.903	S							1818	1175791	39.7392	G1
1819	1003593	80.4105	g1							1819	2054493	87.7224	g2							1819	2384216	74.5194	G2							1819	1098735	41.1673	G1
1820	1.9817e+06	694.621	s							1820	1226203	640.562	s							1820	1973739	835.611	S							1820	1126820	40.932	G1
1821	1874414	621.104	s							1821	1101965	80.0667	g1							1821	2369514	405.616	S							1821	2094639	280.102	S
1822	1334779	881.775	s							1822	1344849	679.574	s							1822	2237063	136.994	S							1822	1883959	302.034	S
1823	1086060	422.118	s							1823	1.04681e+06	101.599	g1							1823	1589615	601.413	S							1823	1874391	215.952	S
1824	1898485	741.753	s							1824	1045511	113.594	g1							1824	1.76808e+06	794.078	S							1824	1179992	46.5773	G1
1825	1635607	893.852	s							1825	1268549	693.436	s							1825	1317851	771.192	S							1825	1168790	142.703	S
1826	997322	81.1749	g1							1826	2.07382e+06	104.939	g2							1826	871167	43.7062	G1							1826	1717900	271.556	S
1827	1150951	774.844	s							1827	1617912	619.247	s							1827	1108200	63.1734	G1							1827	1248145	247.193	S
1828	1054941	554.708	s							1828	1351008	898.699	s							1828	1156071	62.1217	G1							1828	1189281	179.248	S
1829	1012226	109.159	g1							1829	2177492	103.147	g2							1829	2311341	73.4289	G2							1829	1124190	34.2197	G1
1830	1008942	87.0024	g1							1830	1203083	650.151	s							1830	1120135	80.9345	G1							1830	2241487	221.529	S
1831	1325726	827.063	s							1831	1204563	733.541	s							1831	1778789	871.539	S							1831	1.03747e+06	105.583	S
1832	1000314	88.9269	g1							1832	1492206	723.677	s							1832	1117712	73.2423	G1							1832	1701076	252.67	S
1833	1052684	386.285	s							1833	1285702	905.736	s							1833	2266715	492.719	S							1833	1107221	39.4943	G1
1834	1672353	848.951	s							1834	1155256	420.406	s							1834	1155690	72.4369	G1							1834	1521661	202.206	S
1835	1644432	866.244	s							1835	1.95035e+06	128.183	g2							1835	1508394	822.066	S							1835	1322222	203.805	S
1836	927441	66.4445	g1							1836	1390321	526.192	s							1836	1238047	73.314	G1							1836	2368559	45.5327	G2
1837	1049429	769.756	s							1837	1098879	335.827	s							1837	1228328	70.3531	G1							1837	1037941	100.513	S
1838	1070226	1018.62	s							1838	1081107	106.611	g1							1838	2529346	128.779	G2							1838	2222220	42.3297	G2
1839	1010720	80.7297	g1							1839	1449114	492.678	s							1839	1.80207e+06	617.46	S							1839	2143021	286.978	S
1840	1026185	93.3797	g1							1840	1916047	118.092	g2							1840	2466997	609.228	S							1840	1690935	186.813	S
1841	2120484	133.239	g2							1841	1792343	656.028	s							1841	2432404	643.659	S							1841	2414617	37.3043	G2
1842	918576	108.487	g1							1842	1166419	79.2823	g1							1842	1285979	624.769	S							1842	1374296	259.23	S
1843	993255	108.006	g1							1843	1087109	153.646	g1							1843	2355208	66.2464	G2							1843	1623981	224.024	S
1844	1041673	104.031	g1							1844	1868603	736.076	s							1844	1376635	819.042	S							1844	1139712	34.0751	G1
1845	2029872	116.75	g2							1845	1163564	361.897	s							1845	1185278	74.9076	G1							1845	1133165	32.2387	G1
1846	987202	99.2546	g1							1846	1.84716e+06	619.243	s							1846	1241028	830.098	S							1846	1376776	191.766	S
1847	1578037	953.198	s							1847	1470234	523.469	s							1847	1830810	612.798	S							1847	1713190	272.573	S
1848	2.02275e+06	91.5076	g2							1848	1373071	712.604	s							1848	1059219	387.034	S							1848	2001327	310.432	S
1849	1055687	100.001	g1							1849	1.24342e+06	91.7441	g1							1849	2471389	79.2727	G2							1849	2254230	36.3694	G2
1850	1081388	760.935	s							1850	1136903	210.604	g1							1850	1.45676e+06	764.185	S							1850	2193924	56.0335	G2
1851	938858	107.446	g1							1851	1.3512e+06	611.633	s							1851	1.82876e+06	692.254	S							1851	1290967	214.152	S
1852	2068206	148.5	g2							1852	1005403	89.1594	g1							1852	1148664	79.7252	G1							1852	2008481	458.583	S
1853	2118237	317.64	s							1853	1209778	620.473	s							1853	1018994	491.081	S							1853	1294355	183.538	S
1854	890775	72.6498	g1							1854	1901353	642.681	s							1854	1130530	45.4362	G1							1854	2227770	87.7637	S
1855	1182373	1147.93	s							1855	983771	78.2188	g1							1855	1035074	340.155	S							1855	1069767	27.5647	G1
1856	2089633	303.798	s							1856	1444418	588.147	s							1856	1400004	762.127	S							1856	1082226	36.5649	G1
1857	1983756	147.274	g2							1857	1674886	522.833	s							1857	2035647	684.032	S							1857	1323578	221.261	S
1858	956425	102.523	g1							1858	1136049	82.9525	g1							1858	1015078	51.9991	G1							1858	1078707	34.8159	G1
1859	2.09e+06	181.986	s							1859	1032962	65.5493	g1							1859	2241292	68.4329	G2							1859	1.85502e+06	252.503	S
1860	1895553	130.091	g2							1860	1134092	446.981	s							1860	2099977	735.571	S							1860	1089265	36.2672	G1
1861	1913287	168.429	s							1861	1093551	80.0054	g1							1861	1163198	341.335	S							1861	1103133	94.2687	S
1862	1053120	353.125	s							1862	1326393	594.279	s							1862	1813170	828.364	S							1862	2375047	85.2771	S
1863	986981	203.665	s							1863	1587856	487.637	s							1863	1076024	318.143	S							1863	1123413	101.4	S
1864	1059909	89.4266	g1							1864	1123179	73.3229	g1							1864	2183918	54.7204	G2							1864	1115439	32.6414	G1
1865	1658587	790.419	s							1865	1.89213e+06	588.923	s							1865	1067540	518.601	S							1865	1369230	248.631	S
1866	1041607	503.266	s							1866	1057840	455.663	s							1866	2293577	790.582	S							1866	2437288	46.7404	G2
1867	998982	101.97	g1							1867	975924	100.538	g1							1867	2486836	109.559	G2							1867	1879619	285.581	S
1868	1139274	898.535	s							1868	2158637	89.6898	g2							1868	1174468	379.532	S							1868	1048615	45.8839	G1
1869	2037713	135.42	g2							1869	1090344	466.86	s							1869	1067539	543.047	S							1869	1785857	229.918	S
1870	1913080	118.762	g2							1870	1186622	583.581	s							1870	1491041	766.664	S							1870	1.03956e+06	93.4087	S
1871	1710993	764.728	s							1871	986175	188.168	g1							1871	2445627	209.262	S							1871	1299816	250.871	S
1872	1061310	120.272	g1							1872	1186063	578.025	s							1872	1300931	872.563	S							1872	2262831	322.788	S
1873	1805402	760.924	s							1873	982128	429.037	s							1873	1876118	505.395	S							1873	1203948	226.068	S
1874	2.08533e+06	123.117	g2							1874	2221229	116.777	g2							1874	1812545	517.578	S							1874	2271384	51.799	G2
1875	1295447	1125.78	s							1875	1091266	545.551	s							1875	1407668	1105.45	S							1875	2223836	258.497	S
1876	1997505	103.344	g2							1876	2089054	124.292	g2							1876	2496448	428.375	S							1876	1686611	211.167	S
1877	2047802	140.527	g2							1877	2250590	132.295	g2							1877	1533013	768.262	S							1877	1522258	165.664	S
1878	1999106	897.38	s							1878	2255340	96.334	g2							1878	2378763	83.3619	G2							1878	1287853	113.219	S
1879	919843	85.1561	g1							1879	2200648	544.425	s							1879	1157145	69.5886	G1							1879	1269096	135.466	S
1880	1.02677e+06	150.283	g1							1880	965038	67.2613	g1							1880	1155329	81.0451	G1							1880	2232370	237.137	S
1881	1266148	1090.6	s							1881	2.06792e+06	330.141	s							1881	1001477	104.244	G1							1881	1205079	140.784	S
1882	990181	239.739	s							1882	2059370	98.12	g2							1882	1270214	170.444	S							1882	1422191	228.079	S
1883	1034531	92.91	g1							1883	2219559	151.191	g2							1883	1202216	489.61	S							1883	1232220	153.293	S
1884	869618	61.2318	g1							1884	1.94977e+06	372.776	s							1884	1556552	830.673	S							1884	1111344	96.5768	S
1885	1467145	934.421	s							1885	1029521	98.2752	g1							1885	1095637	73.4022	G1							1885	1016306	139.999	S
1886	974623	210.182	s							1886	1015691	87.162	g1							1886	1185026	672.817	S							1886	1644708	286.071	S
1887	963664	92.2509	g1							1887	942187	59.8808	g1							1887	1041655	73.4637	G1							1887	1086626	34.7624	G1
1888	983448	104.891	g1							1888	1160657	72.1216	g1							1888	1130136	75.1953	G1							1888	2235038	43.5764	G2
1889	1540656	1085.89	s							1889	2091390	104.266	g2							1889	1321363	849.228	S							1889	1002561	65.1833	S
1890	2229128	83.4674	g2							1890	1023832	94.5563	g1							1890	1214801	795.557	S							1890	1.03927e+06	200.703	S
1891	1071983	645.37	s							1891	1.12459e+06	85.8027	g1							1891	1270536	599.637	S							1891	2314760	40.4932	G2
1892	1886913	999.642	s							1892	2015273	94.4958	g2							1892	1160135	70.0381	G1							1892	2418778	42.2624	G2
1893	2074429	123.834	g2							1893	1021782	89.5308	g1							1893	2408399	66.892	G2							1893	1121856	142.868	S
1894	1025938	369.643	s							1894	995450	63.6073	g1							1894	2317398	788.147	S							1894	1143704	34.5394	G1
1895	1087834	553.179	s							1895	1039617	81.2815	g1							1895	1580735	768.15	S							1895	1055032	146.219	S
1896	1095993	78.3069	g1							1896	977467	68.3017	g1							1896	1257150	536.682	S							1896	1423467	268.271	S
1897	2224784	151.495	g2							1897	2.06475e+06	87.8474	g2							1897	1226549	653.657	S							1897	1495053	230.168	S
1898	1977755	129.473	g2							1898	1082368	71.7461	g1							1898	1156621	73.7053	G1							1898	1211308	122.798	S
1899	1144201	110.281	g1							1899	2076929	97.953	g2							1899	2452137	69.1598	G2							1899	1156314	39.3465	G1
1900	1694983	641.82	s							1900	997516	65.1714	g1							1900	2403949	599.913	S							1900	1085935	41.0316	G1
1901	1192643	1109.33	s							1901	1629982	511.696	s							1901	1521385	850.457	S							1901	1059893	47.1575	G1
1902	1661661	738.693	s							1902	1073344	227.97	s							1902	1.35165e+06	819.89	S							1902	1112102	89.5914	S
1903	1010722	561.78	s							1903	1286759	418.996	s							1903	1497608	814.245	S							1903	1348310	214.068	S
1904	2205741	132.185	g2							1904	2199219	72.3304	g2							1904	1277025	706.13	S							1904	1839634	231.024	S
1905	1084273	707.776	s							1905	1114383	378.564	s							1905	1178964	348.037	S							1905	2210191	44.6327	G2
1906	1523513	740.286	s							1906	977082	71.4081	g1							1906	1029939	61.9329	G1							1906	1079818	39.8038	G1
1907	2188983	123.575	g2							1907	1854594	432.855	s							1907	1030211	67.8779	G1							1907	1467702	190.356	S
1908	1029013	137.45	g1							1908	1099018	71.2983	g1							1908	1561110	728.969	S							1908	1104797	69.5222	S
1909	1331453	810.985	s							1909	2075225	193.791	g2							1909	2359900	75.3703	G2							1909	2300498	33.9559	G2
1910	1.7766e+06	685.48	s							1910	1072293	138.16	g1							1910	1488980	676.091	S							1910	1049978	35.0433	G1
1911	1768236	1098.32	s							1911	1133362	330.56	s							1911	1234469	556.463	S							1911	1122788	28.125	G1
1912	1728873	802.74	s							1912	1359925	1117.73	s							1912	1849983	634.439	S							1912	1136393	34.4292	G1
1913	1949369	463.104	s							1913	1261069	644.574	s							1913	2200682	373.931	S							1913	1420515	293.388	S
1914	2141144	322.061	s							1914	2165442	218.331	s							1914	1526515	778.927	S							1914	1.9675e+06	289.082	S
1915	1427812	978.101	s							1915	1201464	245.881	s							1915	1601343	551.992	S							1915	1625898	185.109	S
1916	1563356	978.651	s							1916	1060532	64.6551	g1							1916	1190741	68.1514	G1							1916	1485294	238.833	S
1917	983554	404.504	s							1917	1078910	271.219	s							1917	1516200	779.389	S							1917	1703218	311.173	S
1918	1574366	939.571	s							1918	1110438	76.1717	g1							1918	1080136	109.61	G1							1918	1974050	299.213	S
1919	807039	123.411	g1							1919	1364553	798.009	s							1919	2261366	602.496	S							1919	1170714	70.6431	S
1920	1629286	1000.51	s							1920	1789669	705.558	s							1920	2.052e+06	747.402	S							1920	2364709	42.1911	G2
1921	1.02031e+06	100.942	g1							1921	2042578	132.25	g2							1921	1138946	108.163	G1							1921	1496309	228.534	S
1922	1052065	115.183	g1							1922	1086928	307.932	s							1922	1903726	566.37	S							1922	1621229	169.035	S
1923	1058944	90.6885	g1							1923	1117109	97.7845	g1							1923	1048408	66.1652	G1							1923	1604480	260.891	S
1924	1256704	960.675	s							1924	1080297	293.082	s							1924	2140707	530.816	S							1924	1140165	38.1083	G1
1925	973380	94.1682	g1							1925	1073523	291.119	s							1925	1371490	657.329	S							1925	1038435	150.554	S
1926	2098271	131.155	g2							1926	1207401	465.795	s							1926	2197634	90.6742	G2							1926	1055966	192.066	S
1927	1938716	1054.24	s							1927	1156340	615.878	s							1927	1995090	659.367	S							1927	1071932	123.46	S
1928	1257860	999.075	s							1928	1685836	554.59	s							1928	1374765	722.031	S							1928	1590695	233.444	S
1929	1.00097e+06	65.4742	g1							1929	1196778	698.163	s							1929	2218683	60.4384	G2							1929	1050666	131.691	S
1930	1.00551e+06	168.415	s							1930	2250715	105.21	g2							1930	1175586	48.868	G1							1930	2450286	104.196	S
1931	988788	60.1239	g1							1931	1299828	588.004	s							1931	1812725	643.925	S							1931	1278039	161.398	S
1932	994317	110.176	g1							1932	2247128	104.938	g2							1932	1101063	96.045	G1							1932	1173293	41.3423	G1
1933	1.00032e+06	290.7	s							1933	1378813	677.163	s							1933	1152466	481.776	S							1933	1157433	33.4585	G1
1934	2205589	168.525	g2							1934	1156604	529.343	s							1934	1066801	45.8965	G1							1934	1914109	378.074	S
1935	1525474	1105.07	s							1935	1283085	847.144	s							1935	1116427	77.4942	G1							1935	1269663	289.951	S
1936	2.06071e+06	152.398	s							1936	1262905	524.983	s							1936	1244303	70.1267	G1							1936	1339560	335.319	S
1937	1137218	919.567	s							1937	2406879	145.126	g2							1937	1229530	116.182	G1							1937	1168818	230.144	S
1938	2129806	142.801	g2							1938	1124950	621.788	s							1938	802691	32.9692	G1							1938	1184852	198.805	S
1939	996534	97.9409	g1							1939	1009420	80.5964	g1							1939	1063106	54.0857	G1							1939	1161217	158.752	S
1940	1168967	523.557	s							1940	1265447	570.586	s							1940	2465835	61.8625	G2							1940	2058184	508.272	S
1941	2128701	626.049	s							1941	1297212	585.358	s							1941	2230180	490.114	S							1941	2185698	44.8291	G2
1942	1152638	715.72	s							1942	1017539	86.6111	g1							1942	1637322	702.012	S							1942	2188300	44.8284	G2
1943	1040808	135.416	g1							1943	1027379	85.9144	g1							1943	2085568	748.926	S							1943	1842700	333.389	S
1944	1.02198e+06	92.8224	g1							1944	2287345	139.91	g2							1944	1296813	744.439	S							1944	1153231	57.5354	G1
1945	1240685	889.314	s							1945	989024	75.1417	g1							1945	1634110	680.312	S							1945	1127346	34.7958	G1
1946	1055074	147.215	s							1946	1476515	902.38	s							1946	1363487	750.255	S							1946	1137452	35.151	G1
1947	1053330	600.346	s							1947	1270582	583.272	s							1947	1589210	704.875	S							1947	1086191	48.7663	G1
1948	985615	139.623	s							1948	990166	75.0643	g1							1948	1181812	424.624	S							1948	1136055	37.8555	G1
1949	1976056	142.933	g2							1949	1291785	519.654	s							1949	1183971	67.628	G1							1949	1402436	266.897	S
1950	1056482	537.907	s							1950	1021597	76.4798	g1							1950	1176334	371.617	S							1950	2315204	37.5484	G2
1951	1.03311e+06	664.137	s							1951	1.45286e+06	812.335	s							1951	1208927	78.1123	G1							1951	1522301	335.45	S
1952	1181480	776.6	s							1952	1251212	559.907	s							1952	2449720	74.331	G2							1952	1407777	266.502	S
1953	1017986	527.397	s							1953	2045480	112.528	g2							1953	1206294	346.991	S							1953	1257992	267.966	S
1954	1385789	1090.04	s							1954	1219715	555.512	s							1954	1177037	673.191	S							1954	2360021	50.8239	G2
1955	990680	615.51	s							1955	1580007	511.763	s							1955	1255860	734.503	S							1955	2284478	57.4091	G2
1956	1304094	796.858	s							1956	1149936	562.972	s							1956	2542410	71.0839	G2							1956	1010555	28.5653	G1
1957	1400573	690.22	s							1957	2230766	138.04	g2							1957	1221946	817.509	S							1957	1004370	31.6199	G1
1958	2027128	134.26	g2							1958	2.0521e+06	510.574	s							1958	1376670	733.509	S							1958	1410884	251.092	S
1959	1323839	824.92	s							1959	1346420	490.133	s							1959	1874950	575.038	S							1959	1031771	33.3288	G1
1960	2060581	699.416	s							1960	1.82691e+06	562.67	s							1960	1051134	95.1439	G1							1960	1017870	27.5287	G1
1961	1721588	730.2	s							1961	1.01199e+06	56.8735	g1							1961	2195335	758.718	S							1961	1913708	254.245	S
1962	1176460	995.4	s							1962	1161153	552.292	s							1962	1028795	120.231	G1							1962	1971402	287.458	S
1963	2192164	173.452	g2							1963	1043115	57.4317	g1							1963	1919286	587.349	S							1963	1129704	37.5038	G1
1964	1118587	910.878	s							1964	1156513	588.327	s							1964	2300072	76.4858	G2							1964	1465330	202.508	S
1965	2153849	208.613	s							1965	1903775	405.614	s							1965	1121905	61.4582	G1							1965	1128125	36.0321	G1
1966	1037106	102.31	g1							1966	1107343	313.35	s							1966	1054081	67.9655	G1							1966	1093205	41.7586	G1
1967	1.02052e+06	83.7338	g1							1967	2149097	545.301	s							1967	1034790	61.2299	G1							1967	1081832	40.9527	G1
1968	940813	111.985	s							1968	1010871	60.0193	g1							1968	2483681	27.6228	G2							1968	1406892	183.115	S
1969	909841	93.9291	g1							1969	915659	55.8062	g1							1969	1106479	63.2548	G1							1969	1638543	260.539	S
1970	890615	98.7981	g1							1970	1871731	480.884	s							1970	2288270	83.4598	G2							1970	1080480	35.3092	G1
1971	1.95197e+06	118.949	g2							1971	1.46004e+06	504.999	s							1971	973720	63.1963	G1							1971	1407881	253.065	S
1972	973293	88.5965	g1							1972	1148300	514.332	s							1972	1067172	61.3958	G1							1972	1894525	211.778	S
1973	1.91555e+06	104.169	g2							1973	1.26049e+06	460.434	s							1973	1763343	738.271	S							1973	2395091	24.1563	G2
1974	1413675	1004.09	s							1974	997281	72.174	g1							1974	1070628	81.7169	G1							1974	1962875	213.774	S
1975	1041256	92.335	g1							1975	1160344	450.023	s							1975	1624581	788.252	S							1975	2199001	38.7873	G2
1976	2049293	134.985	g2							1976	914404	57.0242	g1							1976	1392341	757.997	S							1976	1.63734e+06	207.796	S
1977	918234	80.4004	g1							1977	1132245	577.449	s							1977	2188849	502.683	S							1977	1788572	240.107	S
1978	1995465	134.166	g2							1978	1775390	669.944	s							1978	1089353	77.2666	G1							1978	2166654	268.857	S
1979	2064470	146.666	g2							1979	1330690	440.858	s							1979	1767463	848.52	S							1979	2285872	42.9828	G2
1980	1943155	125.902	g2							1980	1135344	62.3798	g1							1980	1311322	722.185	S							1980	2158938	40.3798	G2
1981	1045612	93.2332	g1							1981	1065803	56.1649	g1							1981	1057398	304.659	S							1981	1150255	239.133	S
1982	966158	426.553	s							1982	999753	243.734	s							1982	983221	55.3928	G1							1982	1375717	320.02	S
1983	1058316	100.393	g1							1983	988216	262.871	s							1983	1103065	408.758	S							1983	1271781	367.31	S
1984	1900512	94.4617	g2							1984	1387772	306.491	s							1984	1.33007e+06	809.046	S							1984	1612015	291.676	S
1985	1427850	965.672	s							1985	1531712	551.763	s							1985	1850398	588.753	S							1985	1316531	187.129	S
1986	970727	118.783	g1							1986	2081393	48.1363	g2							1986	1037071	57.1663	G1							1986	1688980	345.746	S
1987	2324115	132.457	g2							1987	1.00905e+06	58.775	g1							1987	1324555	597.872	S							1987	1319646	243.447	S
1988	960227	335.347	s							1988	1100001	67.2324	g1							1988	1070110	43.924	G1							1988	1391666	242.435	S
1989	2192712	150.6	g2							1989	1087437	130.113	g1							1989	1097755	52.2428	G1							1989	2058292	283.189	S
1990	2226676	127.594	g2							1990	2013828	62.6319	g2							1990	1246278	456.267	S							1990	1137870	187.017	S
1991	2048492	136.973	g2							1991	1026935	94.106	g1							1991	2232173	586.579	S							1991	1.02802e+06	37.5274	G1
1992	2092973	100.13	g2							1992	1077504	44.2966	g1							1992	984260	45.932	G1							1992	1069664	72.9132	S
1993	1960734	161.96	g2							1993	1.68794e+06	653.732	s							1993	2599670	54.5644	G2							1993	2231878	26.417	G2
1994	1031177	105.324	g1							1994	1275924	571.883	s							1994	1254918	420.705	S							1994	2235376	253.427	S
1995	1065456	629.791	s							1995	1006921	72.1149	g1							1995	1141166	216.779	S							1995	1273955	190.849	S
1996	1035768	647.97	s							1996	1189239	493.923	s							1996	2323393	47.6441	G2							1996	2152139	41.2099	G2
1997	2056443	114.041	g2							1997	1086380	69.3105	g1							1997	1248568	653.68	S							1997	1945309	276.198	S
1998	1154964	863.392	s							1998	2157162	63.8352	g2							1998	952358	28.3885	G1							1998	1975818	318.075	S
1999	2.18266e+06	163.348	s							1999	1091961	52.8242	g1							1999	1240153	337.136	S							1999	1089967	73.765	S
[truncated: 8,304 more rows]
