# Supplementary material for: Solving the MCM paradox by visualizing the scaffold of CMG helicase at active replisomes
Source: Nat Commun. 2022 Oct 14;13:6090. doi: 10.1038/s41467-022-33887-5 (PMC9568601; doi:10.1038/s41467-022-33887-5)
Supplement: Supplementary file 4 — Source Data [file 41467_2022_33887_MOESM4_ESM.zip › Polasek-Sedlackova et al_SOURCE DATA_final revision/Source data_Supplementary Figure 2.xlsx]

## Sheet: Supplementary Figure 2a
	Total Intensity DAPI	Mean Intensity A488 - CDC45-GFP	Mean Intensity A647 - MCM2 #1	Mean Intensity A568 - PCNA	cell cycle								Total Intensity DAPI	Mean Intensity A488 - CDC45-GFP	Mean Intensity A647 - MCM2 #2	Mean Intensity A568 - PCNA	cell cycle								Total Intensity DAPI	Mean Intensity A488 - CDC45-GFP	Mean Intensity A647 - MCM2 #3	Mean Intensity A568 - PCNA	cell cycle								Total Intensity DAPI	Mean Intensity A488 - CDC45-GFP	Mean Intensity A647 - MCM3 #1	Mean Intensity A568 - PCNA	cell cycle								Total Intensity DAPI
1	1294728	34.6377	1105.59	42.8529	g1	Acquisition settings:						1	1298329	41.7608	138.182	248.769	S	Acquisition settings:						1	635506	53.1756	96.5928	25.1778	S	Acquisition settings:						1	1143553	27.9785	374.624	82.1001	g1	Acquisition settings:						1	637181
2	1.32403e+06	139.23	820.069	283.537	s	Excitation Filter	Emission Filter	Intensity (%)	Exposure time (ms)	Objective		2	935240	36.9888	399.326	244.791	S	Excitation Filter	Emission Filter	Intensity (%)	Exposure time (ms)	Objective		2	741125	233.563	227.36	37.0144	S	Excitation Filter	Emission Filter	Intensity (%)	Exposure time (ms)	Objective		2	1168169	49.7392	491.577	126.171	g1	Excitation Filter	Emission Filter	Intensity (%)	Exposure time (ms)	Objective		2	638598
3	1317679	102.818	877.09	126.401	s	DAPI 377/50	DAPI 440	100	11	UPLSAPO 20x		3	760571	10.8973	37.5975	13.8635	G1	DAPI 377/50	DAPI 440	100	11	UPLSAPO 20x		3	1006901	97.4598	177.824	24.9901	S	DAPI 377/50	DAPI 440	100	11	UPLSAPO 20x		3	2504562	44.1046	12.5173	74.285	g2	DAPI 377/50	DAPI 440	100	11	UPLSAPO 20x		3	628591
4	1.25248e+06	39.4329	992.859	48.9127	g1	FITC 485/20	FITC 525	100	200	UPLSAPO 20x		4	765054	15.6179	139.421	20.7107	G1	FITC 485/20	FITC 525	100	1000	UPLSAPO 20x		4	710538	231.086	246.56	39.1997	S	FITC 485/20	FITC 525	100	200	UPLSAPO 20x		4	1132037	20.6883	355.676	71.032	g1	FITC 485/20	FITC 525	100	200	UPLSAPO 20x		4	581325
5	1221356	137.246	653.458	295.843	s	Cy3 560/25	Cy3 607	100	500	UPLSAPO 20x		5	765563	10.3519	39.4226	12.7147	G1	Cy3 560/25	Cy3 607	100	500	UPLSAPO 20x		5	868098	127.329	169.214	26.755	S	Cy3 560/25	Cy3 607	100	500	UPLSAPO 20x		5	1238047	153.428	310.117	290.702	s	Cy3 560/25	Cy3 607	100	500	UPLSAPO 20x		5	593686
6	2492296	324.166	187.502	510.711	s	Cy5 650/13	Cy5 684	100	500	UPLSAPO 20x		6	1041456	37.6782	449.37	273.227	S	Cy5 650/13	Cy5 684	100	500	UPLSAPO 20x		6	1420651	18.3822	23.3909	16.1901	G2	Cy5 650/13	Cy5 684	100	1000	UPLSAPO 20x		6	1130952	21.9829	169.633	47.6197	g1	Cy5 650/13	Cy5 684	100	500	UPLSAPO 20x		6	628396
7	1.35545e+06	183.001	486.019	328.736	s							7	1.58317e+06	16.4167	55.5169	21.6388	G2							7	766597	125.425	193.65	34.9964	S							7	1147719	25.656	175.654	51.5898	g1							7	617612
8	2583580	39.2292	23.6193	45.1589	g2							8	1659516	9.15734	24.2164	14.3147	G2							8	1380021	22.1215	24.6219	19.2968	G2							8	1194496	78.82	357.26	294.261	s							8	676195
9	1051023	20.6833	298.202	22.9649	g1							9	930689	32.5851	269.782	215.275	S							9	591427	71.3421	93.9305	39.8733	S							9	1087466	21.4392	154.095	48.9401	g1							9	1.41778e+06
10	2189671	185.317	336.354	394.681	s							10	967909	36.8865	443.035	262.672	S							10	668712	137.387	189.916	45.6751	S							10	2.03443e+06	218.459	172.411	372.39	s							10	583729
11	2688512	43.7731	24.5803	37.2839	g2							11	839171	32.2381	470.517	218.575	S							11	727349	148.967	221.766	33.0735	S							11	1573559	277.737	259.588	411.317	s							11	1307869
12	1074984	23.689	314.76	27.5569	g1							12	1681057	36.8242	85.863	218.234	S							12	862137	118.367	173.923	29.6018	S							12	942571	20.6402	132.836	43.3638	g1							12	650754
13	1790797	172.781	306.877	273.612	s							13	1102042	28.0446	483.614	193.366	S							13	583033	24.1995	33.0126	35.6359	G1							13	1278256	138.186	361.958	456.129	s							13	595086
14	1173367	28.9444	699.836	31.9996	g1							14	1.58206e+06	31.6085	87.7079	203.71	S							14	706076	130.596	190.343	33.1218	S							14	1705854	194.297	186.65	387.196	s							14	648543
15	1202339	135.109	690.333	215.603	s							15	1472042	40.3952	108.389	207.088	S							15	571789	13.1983	15.525	18.2463	G1							15	1075499	37.8756	444.903	116.264	g1							15	1471612
16	1065088	50.2677	894.875	66.446	g1							16	1420729	45.2942	210.589	322.892	S							16	1403930	13.016	17.3353	12.2838	G2							16	1093686	22.2067	157.062	45.1174	g1							16	1429144
17	2.04097e+06	194.598	361.668	332.458	s							17	765991	25.3979	647.339	158.65	S							17	880651	172.864	231.88	32.3095	S							17	2402757	14.746	9.10796	22.5481	g2							17	1243764
18	1861218	156.736	411.976	306.629	s							18	988890	36.852	279.748	230.178	S							18	1023207	123.672	156.587	23.0816	S							18	1388616	230.026	354.18	435.064	s							18	659662
19	1737981	180.786	328.615	306.36	s							19	1548838	49.1946	112.83	260.409	S							19	613845	16.8041	21.7973	17.4426	G1							19	1068857	23.0556	259.262	62.1801	g1							19	588015
20	1204629	166.729	749.12	285.986	s							20	1494131	34.9418	191.51	205.962	S							20	553750	14.8328	20.5619	21.2836	G1							20	2550551	15.7249	6.89502	21.9545	g2							20	1635194
21	1200674	175.322	842.706	324.814	s							21	746641	28.2538	505.711	173.266	S							21	707815	80.079	41.2597	24.3339	G1							21	1020749	27.8588	366.183	74.3259	g1							21	592176
22	2270721	161.537	183.103	239.338	s							22	713702	11.9953	334.503	20.0273	G1							22	575262	27.2812	37.0369	46.0984	G1							22	1879376	196.28	177.48	350.56	s							22	650598
23	2378706	44.3424	24.5674	36.2841	g2							23	800870	27.575	570.518	184.295	S							23	638296	17.4527	24.7027	25.6356	G1							23	1340390	191.408	386.018	466.57	s							23	1360296
24	1809524	181.923	456.786	380.305	s							24	1608217	16.3095	58.9985	27.665	G2							24	618663	18.5561	22.7347	16.9459	G1							24	1204167	112.056	434.966	358.457	s							24	872791
25	1201526	179.373	789.991	306.25	s							25	779886	13.5836	274.973	23.1662	G1							25	575057	29.4481	39.1111	48.3321	G1							25	1581283	214.845	194.856	443.912	s							25	582468
26	1067734	27.6649	634.495	33.813	g1							26	810860	28.8217	339.177	179.256	S							26	756243	20.6297	27.9259	26.6019	G1							26	1.00043e+06	20.6301	11.2538	24.2958	g1							26	1395456
27	1136622	23.2072	627.654	31.2064	g1							27	1063975	39.8285	333.297	249.464	S							27	647702	17.2484	22.9582	23.9612	G1							27	2247962	145.12	22.8528	247.802	s							27	558582
28	2348160	37.11	21.9426	33.8262	g2							28	1162909	44.0649	265.96	295.496	S							28	1450423	21.8111	27.7185	18.2555	G2							28	2182064	68.9212	11.9875	111.592	s							28	579718
29	1.88244e+06	192.105	390.443	351.412	s							29	722659	17.4865	597.41	33.8718	G1							29	1199167	22.0396	28.5666	20.513	G2							29	1019307	24.5391	11.6702	27.5511	g1							29	584419
30	1198113	37.0837	15.8905	29.4634	g1							30	1251697	26.7359	267.646	181.86	S							30	1264976	68.9739	109.715	18.0742	S							30	2232856	31.1966	13.5552	36.6566	g2							30	591629
31	2388669	34.8839	23.9173	36.5378	g2							31	745482	12.1187	212.53	17.5265	G1							31	1268981	22.0123	31.3931	19.5258	G2							31	1997619	194.716	69.4907	305.166	s							31	576062
32	1214051	22.7402	12.8247	23.5175	g1							32	746406	15.1449	327.586	31.6614	G1							32	1213503	18.4691	29.9079	18.5619	G2							32	1103755	126.03	331.317	351.551	s							32	601879
33	1744762	169.811	367.422	278.67	s							33	788350	16.4619	665.769	31.0336	G1							33	658075	17.644	24.8631	21.3928	G1							33	972183	21.7519	222.73	52.6404	g1							33	606392
34	1165751	30.7335	771.908	35.5903	g1							34	770412	25.9848	642.353	148.632	S							34	657344	16.9692	22.8905	22.3366	G1							34	1400736	179.75	233.797	403.058	s							34	553426
35	2370056	41.1104	29.3489	37.6901	g2							35	1051253	42.7455	346.339	290.723	S							35	1343498	22.6792	34.6303	28.9167	G2							35	2114538	71.6914	16.4968	139.113	s							35	1330375
36	1227348	220.823	1035.12	348.613	s							36	903312	35.559	446.51	263.332	S							36	1357414	137.01	138.916	19.793	S							36	1003847	201.525	450.11	573.667	s							36	623752
37	2296567	36.9835	23.1689	32.2674	g2							37	1.40219e+06	32.4782	107.238	168.455	S							37	666632	62.5289	151.201	38.2136	S							37	883585	20.1848	189.961	45.3427	g1							37	637135
38	1668414	187.455	628.09	409.309	s							38	1050140	33.7281	369.175	236.528	S							38	656273	21.1125	27.053	18.6502	G1							38	2576050	29.7216	12.0942	36.9648	g2							38	610609
39	1823660	221.671	468.928	386.708	s							39	1358902	36.2809	175.871	215.065	S							39	1155392	140.35	174.861	23.7962	S							39	2472004	16.5096	18.0023	23.6455	g2							39	630670
40	2052617	211.737	172.859	405.818	s							40	730082	15.0756	361.131	22.4578	G1							40	636191	61.8126	95.0185	28.7316	S							40	1114054	50.1443	494.127	131.2	g1							40	937541
41	2422373	39.895	24.68	37.8516	g2							41	1473555	13.452	47.014	18.0736	G2							41	696108	20.3692	27.9601	16.6349	G1							41	1027128	19.5645	190.145	47.7756	g1							41	620156
42	1466114	381.694	885.3	602.581	s							42	728246	14.3363	72.3751	20.8547	G1							42	1395490	19.0404	26.2113	17.9671	G2							42	1126777	125.178	176.293	207.669	s							42	629161
43	1110556	29.256	830.016	34.7766	g1							43	767210	29.2191	426.924	217.075	S							43	674431	20.5948	27.2078	22.0893	G1							43	1117115	18.8708	194.871	49.8646	g1							43	860820
44	2439087	35.8093	22.2761	38.5522	g2							44	1021942	38.1531	393.912	210.26	S							44	623776	44.4318	77.192	36.1575	S							44	1304277	207.982	343.828	440.8	s							44	628283
45	1839431	224.786	512.149	588.634	s							45	786413	16.211	574.202	26.8171	G1							45	807615	105.215	180.133	29.0014	S							45	1334591	232.363	288.557	406.785	s							45	641600
46	1269357	29.0341	863.473	34.5166	g1							46	711066	12.5967	202.253	16.3463	G1							46	709491	94.3133	172.865	34.773	S							46	1085598	19.6785	168.837	47.9811	g1							46	647675
47	1170594	25.3353	774.975	31.302	g1							47	747511	13.2188	77.2283	16.3491	G1							47	651674	74.4327	103.987	30.976	S							47	1206606	353.797	217.997	458.803	s							47	862372
48	1274247	122.158	528.644	330.111	s							48	780244	13.8182	355.833	20.4613	G1							48	696431	96.6649	162.925	28.8422	S							48	1.39004e+06	156.37	278.554	341.628	s							48	627767
49	1187491	31.9815	557.219	33.3442	g1							49	752036	34.4158	449.837	238.762	S							49	661317	71.7439	104.338	34.1067	S							49	2424385	164.412	34.2458	238.484	s							49	666828
50	1597898	358.137	482.896	546.447	s							50	759883	14.4031	456.186	21.6661	G1							50	624583	9.94839	11.3527	11.0629	G1							50	2046526	205.601	83.2206	323.734	s							50	709224
51	1232158	27.4334	955.984	38.485	g1							51	1483781	32.8366	64.3746	168.522	S							51	634526	10.6238	13.6621	11.9127	G1							51	1702134	273.065	186.829	377.611	s							51	699603
52	1.72606e+06	272.276	426.887	504.842	s							52	899888	30.0268	474.47	206.135	S							52	853103	172.056	180.38	32.9651	S							52	1036715	20.9393	223.006	53.7828	g1							52	760702
53	1124518	50.7199	1020.45	74.7086	g1							53	797404	31.6853	461.799	230.548	S							53	719513	86.1666	157.352	27.6224	S							53	2175849	207.217	85.5673	331.582	s							53	566714
54	1229859	30.2716	923.391	38.3237	g1							54	701566	12.7614	61.4406	15.8191	G1							54	856488	167.869	191.021	31.7971	S							54	1479438	266.368	187.542	363.557	s							54	751111
55	1230119	33.3652	195.221	33.7421	g1							55	1153286	27.3547	351.721	180.595	S							55	806903	135.422	199.762	30.7135	S							55	1653295	253.685	227.619	393.618	s							55	605435
56	2134942	263.845	439.081	430.624	s							56	770973	13.3805	275.546	19.4432	G1							56	552849	14.9807	18.9028	20.6864	G1							56	995052	22.3004	235.579	56.9953	g1							56	612340
57	2652868	40.7614	25.3345	43.0038	g2							57	752790	12.7575	134.149	16.7028	G1							57	818094	128.069	171.746	31.423	S							57	1012429	185.976	223.62	259.522	s							57	1304168
58	2049024	210.717	350.273	426.136	s							58	673898	12.4443	133.513	15.5791	G1							58	962099	126.503	168.434	26.4104	S							58	1041376	212.05	258.049	343.406	s							58	889873
59	1206768	35.1335	563.277	43.9143	g1							59	692715	10.2282	196.383	13.8259	G1							59	690210	155.336	191.358	29.625	S							59	1175342	114.901	296.439	239.32	s							59	827474
60	1418405	192.216	625.981	325.269	s							60	1439271	28.991	79.4961	136.794	S							60	648085	92.2808	151.873	40.4169	S							60	1433340	266.765	258.75	424.833	s							60	898215
61	2508287	145.334	53.3599	208.795	s							61	786801	14.9253	254.631	20.5972	G1							61	578287	17.3641	22.3063	31.55	G1							61	2080390	122.958	76.6067	217.274	s							61	634680
62	1218265	106.218	839.461	146.778	s							62	799071	10.3342	50.4393	11.8483	G1							62	747415	80.9918	125.72	27.8821	S							62	995936	22.5989	246.667	57.7692	g1							62	743190
63	1636429	172.621	472.835	355.471	s							63	1595920	11.4703	26.9451	13.5931	G2							63	574173	15.2448	18.0945	22.9133	G1							63	1304310	234.549	235.818	413.067	s							63	633675
64	1375552	208.47	873.413	390.043	s							64	761680	14.2743	142.208	17.1728	G1							64	599698	56.3836	86.8785	32.0973	S							64	1151838	145.646	348.326	267.934	s							64	585171
65	1336853	179.915	686.402	304.728	s							65	747147	30.6962	464.3	219.089	S							65	874124	64.3993	117.628	24.6876	S							65	2.00681e+06	210.093	70.5594	325.574	s							65	753873
66	2767830	40.5963	22.0105	61.7956	g2							66	769061	23.1358	617.286	157.757	S							66	785780	108.09	152.726	29.8561	S							66	1383029	282.511	264.715	470.499	s							66	1093924
67	2521308	186.055	99.8698	279.339	s							67	765244	29.2237	511.986	193.819	S							67	777345	109.866	154.724	32.298	S							67	978988	22.3452	248.167	55.9275	g1							67	1.28652e+06
68	1291967	35.3589	1064.18	50.1593	g1							68	833663	33.7407	500.759	183.682	S							68	805805	105.433	161.886	31.3424	S							68	1242126	232.512	166.077	367.879	s							68	618615
69	1153912	19.3369	426.271	22.3749	g1							69	675533	12.8018	168.619	16.7683	G1							69	1083433	119.138	155.285	22.5293	S							69	1026235	18.3472	136.67	40.5449	g1							69	607405
70	1159260	88.3263	647.697	164.62	s							70	774713	9.65246	45.5286	11.6655	G1							70	1067260	129.052	163.417	23.6729	S							70	1211139	166.06	258.423	314.275	s							70	612243
71	1340563	213.069	799.485	301.94	s							71	918438	39.2016	371.727	241.997	S							71	799376	129.212	165.683	34.5047	S							71	1081494	32.6071	191.801	60.6936	g1							71	640455
72	1.76036e+06	157.577	245.794	344.988	s							72	722180	12.5309	226.483	17.6337	G1							72	1018942	110.597	149.036	30.9843	S							72	1105990	21.4726	348.039	74.9262	g1							72	817466
73	1120937	22.2572	637.177	28.3838	g1							73	709666	14.0687	98.862	18.1606	G1							73	871170	114.463	163.588	25.4196	S							73	1995915	245.11	100.85	360.893	s							73	675619
74	1200895	18.5608	439.636	26.9992	g1							74	738117	11.2007	62.1537	13.2419	G1							74	736264	110.354	137.844	29.5294	S							74	950873	19.4337	123.844	40.3044	g1							74	623679
75	1278036	27.5233	1009.66	35.2654	g1							75	791691	15.717	132.731	21.0398	G1							75	1142547	112.708	154.171	22.7463	S							75	1103278	19.5468	153.522	43.6273	g1							75	881853
76	1883165	118.543	185.397	275.048	s							76	973140	36.8039	225.49	241.477	S							76	1305235	20.306	22.8272	27.6515	G2							76	997656	19.6934	59.9521	31.9203	g1							76	610995
77	1195853	23.286	704.275	32.5009	g1							77	715001	13.9178	98.1129	18.8576	G1							77	1311789	19.1726	22.1844	22.3413	G2							77	1116194	22.0921	351.905	76.696	g1							77	700634
78	2784166	36.8105	19.3654	76.0661	g2							78	888475	35.5775	567.672	269.91	S							78	636722	20.2928	23.0079	16.7174	G1							78	1072748	16.7877	158.954	42.2783	g1							78	1088485
79	2223302	95.8059	227.395	207.741	s							79	1147584	30.0095	216.717	179.677	S							79	820338	168.211	223.668	33.4101	S							79	1020418	115.201	254.218	215.918	s							79	1431656
80	2670199	144.61	48.6498	257.633	s							80	769220	16.212	279.4	26.4813	G1							80	675294	134.132	164.976	26.9529	S							80	1.75012e+06	216.989	178.636	369.846	s							80	778152
81	1315130	103.875	953.41	181.712	s							81	720112	11.9257	164.242	15.3577	G1							81	670918	82.3193	142.914	19.5195	S							81	1791645	186.693	195.619	331.902	s							81	750744
82	1128126	64.1129	640.943	126.38	s							82	837304	27.4136	334.529	226.627	S							82	784214	159.917	221.662	31.0125	S							82	960187	21.3123	148.693	44.8922	g1							82	670045
83	2317533	204.758	144.515	292.405	s							83	1132569	39.7932	199.331	217.584	S							83	1242101	105.637	113.69	17.4258	S							83	1824438	188.276	198.977	361.306	s							83	655957
84	1201342	28.8886	326.358	37.3823	g1							84	945294	41.1364	371.049	219.826	S							84	1186020	22.5768	33.0286	17.3909	G2							84	1199250	137.421	418.638	364.286	s							84	1328171
85	1085155	23.0753	493.863	27.8459	g1							85	1023122	31.6296	231.371	240.838	S							85	779517	105.332	175.752	28.138	S							85	1049412	17.5033	78.305	49.8797	g1							85	625567
86	1868306	248.833	444.21	382.161	s							86	745013	13.3447	323.109	19.1744	G1							86	722116	80.8608	206.993	28.0662	S							86	1172847	43.8023	407.692	110.914	g1							86	888976
87	1138474	22.8615	324.612	25.796	g1							87	683431	12.0782	154.592	15.9722	G1							87	569500	18.2326	21.4597	25.0722	G1							87	1076537	16.6257	62.9059	37.2874	g1							87	600878
88	1151921	23.079	342.965	27.7287	g1							88	838787	35.9873	510.474	237.186	S							88	705131	79.7111	155.437	31.5395	S							88	2459842	57.3155	12.4342	114.256	s							88	650590
89	1188034	23.7441	196.628	28.0673	g1							89	1244835	30.62	233.195	252.548	S							89	1317786	20.1029	24.3761	17.5863	G2							89	1082264	19.9734	305.837	59.8864	g1							89	1.02474e+06
90	1274006	141.067	682.793	242.264	s							90	791452	31.0838	478.615	242.354	S							90	1196690	62.4483	95.4503	23.0426	S							90	1302068	160.128	179.87	303.554	s							90	631086
91	1544574	289.246	75.91	127.655	s							91	703232	13.684	270.486	20.6308	G1							91	651972	90.061	175.294	30.0151	S							91	1264095	186.566	274.63	364.347	s							91	663678
92	1230288	116.476	465.578	207.786	s							92	893386	31.6992	319.658	214.976	S							92	561509	16.411	20.6082	22.9638	G1							92	1099920	225.303	302.135	350.296	s							92	776739
93	1172788	27.4455	590.601	33.6697	g1							93	714435	12.3294	192.242	15.6937	G1							93	755925	92.2066	150.709	27.9815	S							93	1633273	231.848	270.712	431.774	s							93	587482
94	2384487	35.5067	22.4042	33.0532	g2							94	895317	32.9434	186.485	195.54	S							94	624599	23.5266	31.7402	37.3368	G1							94	1132681	24.8192	250.988	62.7399	g1							94	616110
95	1153962	28.9753	511.125	39.9486	g1							95	848213	26.6513	319.604	196.69	S							95	610299	61.7403	89.8685	23.7971	S							95	2398607	36.6123	17.2081	52.082	g2							95	682677
96	1219713	108.51	964.453	242.074	s							96	753702	13.5912	284.044	20.7419	G1							96	595990	17.5278	21.2473	16.8331	G1							96	1304093	256.12	285.835	446.246	s							96	670254
97	1268289	24.0426	662.475	31.8459	g1							97	753120	30.5625	327.633	216.726	S							97	1208182	19.3186	25.0703	19.396	G2							97	2301267	103.487	18.8373	210.216	s							97	633024
98	2578424	131.584	43.0425	216.888	s							98	1100890	31.8174	156.394	222.665	S							98	651491	16.9562	19.1041	14.0939	G1							98	2411051	28.1705	11.739	47.163	g2							98	1388798
99	997748	27.3937	453.747	28.4134	g1							99	1252907	30.9926	211.035	178.094	S							99	598189	68.8817	136.114	27.5775	S							99	1054527	18.6839	62.5467	34.2378	g1							99	757350
100	1120051	30.8983	286.272	32.884	g1							100	700652	14.0152	261.593	24.9468	G1							100	845971	136.021	202.513	29.5329	S							100	2266052	35.8427	364.091	94.5257	s							100	610607
101	1738368	210.898	555.664	404.872	s							101	893620	34.5844	415.381	246.729	S							101	1049762	116.443	155.652	22.9614	S							101	1088897	89.2236	362.644	235.555	s							101	1230438
102	2464424	34.7913	22.8599	33.6525	g2							102	763501	23.7207	370.467	164.302	S							102	952318	88.3859	133.477	23.7214	S							102	1128469	20.9848	315.157	65.3112	g1							102	1251423
103	2678972	39.638	25.0156	36.5217	g2							103	1253072	34.9109	260.63	210.815	S							103	642748	104.285	140.007	22.4377	S							103	1169544	121.527	380.789	280.224	s							103	649495
104	1518852	195.82	579.394	357.938	s							104	798202	11.4436	72.2678	15.4253	G1							104	613691	87.0421	107.002	33.789	S							104	1.41303e+06	225.174	137.952	391.42	s							104	674673
105	1298826	40.9934	999.406	49.3506	g1							105	864114	34.8443	406.684	249.862	S							105	615424	92.6719	157.056	30.386	S							105	2201788	187.351	52.9421	314.671	s							105	660438
106	1143789	161.325	702.415	268.615	s							106	825794	14.127	219.058	25.1416	G1							106	689860	107.741	157.173	24.8915	S							106	1444453	244.808	189.474	433.698	s							106	597763
107	1821716	256.137	480.248	418.431	s							107	927995	39.829	291.56	300.676	S							107	1232637	18.9879	24.1053	20.6723	G2							107	1167554	141.912	344.382	300.771	s							107	1272785
108	1.67104e+06	255.588	569.422	411.695	s							108	763933	13.1059	425.324	25.251	G1							108	785471	89.6971	152.646	26.048	S							108	1171265	22.5388	346.68	72.4195	g1							108	520795
109	1287643	237.314	465.672	365.614	s							109	843623	13.1022	92.9678	21.606	G1							109	813508	67.7937	143.326	22.9501	S							109	1017359	34.7021	24.8365	46.764	g1							109	609137
110	1233845	25.8113	284.806	27.4308	g1							110	1060408	28.371	178.742	189.889	S							110	728187	90.4518	149.694	32.1118	S							110	2442916	257.58	25.4091	96.164	s							110	636273
111	1.32167e+06	27.1193	357.846	30.7879	g1							111	1693313	25.0159	169.809	155.254	S							111	612909	12.0503	15.5777	19.4564	G1							111	1147636	138.216	313.684	299.435	s							111	595366
112	1454991	268.916	696.382	448.129	s							112	717980	13.6013	238.426	24.0936	G1							112	572318	26.326	43.6881	34.3563	G1							112	985544	23.1322	85.0471	40.0215	g1							112	622649
113	1353835	221.08	644.53	355.524	s							113	718623	26.3339	550.001	175.561	S							113	591667	14.4401	19.0238	15.0835	G1							113	1230239	227.514	342.113	378.496	s							113	1.38057e+06
114	1370882	225.505	764.748	374.485	s							114	1555644	13.9798	221.764	26.7435	G2							114	714736	107.316	143.179	24.3015	S							114	997903	22.4473	73.2766	35.6947	g1							114	540934
115	1825289	240.118	379.717	395.547	s							115	776437	20.8878	472.964	119.38	S							115	614462	16.0532	17.1444	16.7317	G1							115	2390053	29.8259	16.2657	35.8698	g2							115	933603
116	1677679	216.421	449.526	335.101	s							116	833342	12.4404	452.122	25.3267	G1							116	618419	25.4103	31.2214	35.7025	G1							116	2417610	27.1847	13.8346	30.2548	g2							116	506398
117	1378173	199.144	555.783	371.956	s							117	751079	27.0345	450.957	215.503	S							117	797114	99.3841	157.823	26.995	S							117	1610055	160.98	293.579	344.171	s							117	1279462
118	1287751	188.109	772.666	319.923	s							118	1046452	39.2311	151.793	223.35	S							118	1420404	102.547	172.112	42.3827	S							118	1088691	19.6817	153.076	46.3773	g1							118	806314
119	1447720	178.431	508.132	311.111	s							119	864526	11.4541	86.0795	16.6432	G1							119	579339	30.5693	36.7726	31.5678	G1							119	1450439	268.097	315.178	471.126	s							119	640910
120	1.30269e+06	27.0581	354.446	32.6115	g1							120	922705	36.9822	270.602	252.232	S							120	821675	77.4799	137.568	27.0547	S							120	1140066	58.0892	375.199	129.078	g1							120	517667
121	1296868	104.174	779.957	245.217	s							121	719942	25.4502	521.105	175.249	S							121	595243	11.8223	19.3373	10.6483	G1							121	1703221	231.628	230.595	424.194	s							121	648635
122	1283946	11.4105	23.7624	17.3886	g1							122	868019	32.2009	459.21	238.491	S							122	1.03946e+06	47.7435	105.343	24.7297	S							122	1862730	218.868	164.012	430.05	s							122	637778
123	1846438	202.685	422.618	435.259	s							123	765244	35.6021	407.08	255.72	S							123	666846	73.721	136.921	25.5622	S							123	1087183	19.4824	155.145	46.7584	g1							123	534471
124	1295085	13.0768	28.1451	20.2343	g1							124	1334324	33.5347	177.417	195.132	S							124	631622	78.5898	137.178	34.3597	S							124	1131253	27.9756	360.515	76.5157	g1							124	642468
125	1401003	209.368	853.239	488.822	s							125	1153868	34.3695	230.235	242.487	S							125	747065	105.726	158.034	26.3816	S							125	2063459	273.131	112.425	385.43	s							125	535396
126	1254758	30.7981	459.598	36.7545	g1							126	1109415	34.4803	181.786	246.609	S							126	601458	15.4704	23.6278	23.9382	G1							126	1232876	263.041	499.1	501.029	s							126	486529
127	1147740	16.5615	94.525	26.6684	g1							127	957892	38.0633	220.961	266.453	S							127	756770	94.5027	146.457	23.2964	S							127	2311359	269.878	138.349	136.548	s							127	492173
128	2516629	34.6108	22.8683	31.796	g2							128	766396	10.9822	98.71	16.7641	G1							128	1268794	19.6297	30.0004	18.5535	G2							128	1212381	157.285	429.228	372.541	s							128	458778
129	1249699	37.3477	525.381	51.4916	g1							129	1130530	36.5352	156.897	279.73	S							129	940952	138.863	185.313	28.0517	S							129	1.93264e+06	263.802	163.843	409.966	s							129	905843
130	1185971	25.989	648.516	34.4207	g1							130	805037	15.543	453.611	91.1051	S							130	646502	46.7799	103.998	28.3739	S							130	1521025	248.264	278.638	532.119	s							130	1305142
131	1143430	19.6724	107.066	25.5818	g1							131	841627	34.4279	326.526	234.449	S							131	668299	129.414	157.32	38.765	S							131	1099206	157.709	442.268	314.618	s							131	563287
132	1183933	107.418	557.078	245.751	s							132	769329	13.0862	359.458	20.4697	G1							132	1357935	51.3333	70.9533	17.0464	S							132	1164739	31.4334	125.454	51.6307	g1							132	661851
133	1990098	214.251	245.328	398.145	s							133	844488	33.511	472.31	202.462	S							133	989378	128.496	170.367	26.2025	S							133	1246600	115.903	412.479	318.627	s							133	580915
134	1148765	24.4304	658.665	31.9359	g1							134	687748	18.4127	281.952	103.159	S							134	670860	98.5407	137.983	37.8678	S							134	1436962	300.52	454.838	439.39	s							134	634057
135	1202810	73.5579	823.551	173.981	s							135	1090762	19.6397	181.864	94.5919	S							135	859789	73.2647	126.416	26.7913	S							135	2141296	220.188	167.042	361.413	s							135	511099
136	1315478	25.4487	644.195	32.9745	g1							136	557446	33.9024	454.075	270.246	S							136	637294	53.865	74.0169	16.1953	S							136	1872332	160.008	184.279	321.501	s							136	575474
137	1.71577e+06	98.385	341.097	265.985	s							137	706545	25.5746	242.75	155.811	S							137	650075	66.9165	106.425	19.6856	S							137	1165361	21.4424	101.407	39.1887	g1							137	1259477
138	1117663	84.567	537.667	224.73	s							138	809980	28.5069	525.205	205.014	S							138	606815	110.815	142.115	40.2571	S							138	1367012	224.468	326.246	473.001	s							138	535915
139	1091879	103.284	503.409	234.038	s							139	795385	12.3808	299.362	21.5508	G1							139	1258463	20.3641	23.7882	17.4748	G2							139	2108888	169.065	105.93	261.848	s							139	464940
140	1522212	214.547	501.774	426.307	s							140	1430774	37.8708	84.0309	186.014	S							140	693238	15.8093	20.37	17.9976	G1							140	1.9372e+06	309.055	154.559	408.936	s							140	585270
141	1242010	18.5295	150.385	25.8128	g1							141	778523	13.1461	359.26	22.7369	G1							141	664218	15.2512	20.392	17.2027	G1							141	1121456	20.03	96.8172	39.2638	g1							141	1261679
142	1423493	234.913	641.378	430.205	s							142	719283	9.02521	26.5528	10.9458	G1							142	1009845	83.0093	118.916	23.0618	S							142	1857112	231.786	224.594	363.408	s							142	581346
143	1120314	52.004	727.315	110.393	s							143	757552	13.1367	381.406	19.6567	G1							143	591274	16.0293	21.7061	20.9104	G1							143	2121672	315.107	148.349	381.903	s							143	525631
144	1234836	19.3551	155	27.0796	g1							144	753688	19.0932	778.217	44.5917	G1							144	639393	43.4448	81.0149	20.0541	S							144	1274461	210.867	489.183	424.428	s							144	580381
145	1091980	22.8952	545.326	30.6718	g1							145	665362	11.9934	88.5998	20.5	G1							145	772511	198.478	249.939	32.8399	S							145	1201053	137.089	382.129	318.718	s							145	538915
146	1459892	248.73	548.327	346.041	s							146	758751	9.86637	27.7094	11.8776	G1							146	583487	15.8354	23.5895	16.079	G1							146	2530991	33.9329	12.9449	39.1064	g2							146	602987
147	1149142	32.8149	828.945	49.7435	g1							147	858141	43.0773	355.12	263.723	S							147	686592	20.7193	24.7236	28.5655	G1							147	1701887	282.603	302.871	505.451	s							147	568043
148	1440901	205.271	426.944	353.21	s							148	1146816	23.0523	203.435	169.043	S							148	586894	16.4457	20.4093	25.1859	G1							148	1.1899e+06	180.422	381.483	415.525	s							148	604891
149	1430639	158.334	417.485	274.563	s							149	749149	23.6812	725.622	162.093	S							149	1140827	68.6083	96.2638	17.2432	S							149	1157993	39.7756	379.566	98.3081	g1							149	643397
150	1230097	222.892	993.717	496.073	s							150	744274	26.025	488.717	151.234	S							150	580214	14.8094	21.8704	14.5374	G1							150	2039665	331.763	98.9699	434.729	s							150	1248667
151	1355919	224.608	557.076	423.582	s							151	1151698	35.9094	74.3957	232.295	S							151	613715	81.1052	125.31	39.9125	S							151	1145584	105.272	294.171	248.913	s							151	669052
152	1801001	192.421	281.322	339.355	s							152	732005	23.8018	416.064	142.635	S							152	595236	21.4513	28.0685	22.1301	G1							152	1624674	238.984	275.485	368.066	s							152	643382
153	1415123	188.742	499.584	357.99	s							153	960421	45.7	330.927	306.708	S							153	950888	64.8558	158.121	24.0446	S							153	1191498	57.4799	300.491	83.427	g1							153	619423
154	1265746	112.506	479.924	228.944	s							154	967733	33.2299	325.566	219.564	S							154	586549	25.3617	29.2292	37.0215	G1							154	1060321	80.8912	384.108	178.83	s							154	631979
155	2066151	134.733	151.078	376.804	s							155	654443	9.4651	57.6903	11.4935	G1							155	559243	17.7962	22.1603	17.8916	G1							155	1057591	21.6353	150.16	51.8009	g1							155	585015
156	1178131	26.6127	708.884	40.9644	g1							156	1067891	48.7989	228.026	312.484	S							156	585229	58.5232	102.571	30.8706	S							156	2070884	315.348	120.629	431.216	s							156	620242
157	2231242	133.479	96.3118	300.669	s							157	730402	13.2162	342.854	23.6476	G1							157	659979	100.75	161.014	25.502	S							157	1080878	27.5425	42.8058	38.0174	g1							157	619658
158	1228894	190.608	782.395	362.763	s							158	1551020	13.9831	58.9953	23.8024	G2							158	1278552	106.346	164.352	37.3266	S							158	1081502	35.0158	426.257	102.937	g1							158	580039
159	1967753	136.587	233.572	321.927	s							159	728890	15.6715	397.196	35.5419	G1							159	780699	158.806	199.677	26.6549	S							159	1077885	27.0374	469.414	101.78	g1							159	666838
160	1236378	27.3142	607.139	35.5435	g1							160	1171096	45.8616	195.652	296.808	S							160	1248103	20.7148	25.9824	19.4572	G2							160	1052835	22.1969	215.449	58.5192	g1							160	1102201
161	1247948	28.6487	551.727	38.8449	g1							161	748150	15.3812	454.239	26.0625	G1							161	1106618	30.9173	101.849	22.7195	S							161	1122277	135.173	473.461	259.885	s							161	612839
162	1309500	32.9301	14.5151	35.5066	g1							162	743745	26.2049	659.931	178.874	S							162	1259013	80.3878	135.926	33.075	S							162	2301285	32.5365	21.7687	40.3759	g2							162	1147329
163	2694936	92.8451	19.5213	145.72	s							163	1087077	35.4884	227.209	216.063	S							163	581871	20.3261	26.9898	21.0498	G1							163	1519834	284.868	374.202	378.379	s							163	607367
164	1319587	25.1386	264.048	33.2545	g1							164	1634711	16.7056	50.9993	23.7697	G2							164	755162	128.103	168.366	25.7595	S							164	1.03208e+06	24.1722	434.45	87.7697	g1							164	1247225
165	1272833	116.328	275.106	206.92	s							165	735059	12.85	322.084	25.7612	G1							165	731137	95.0935	155.672	33.7882	S							165	1080571	30.5188	440.037	97.3091	g1							165	1414134
166	2150303	44.9813	245.478	47.1273	g2							166	736631	14.459	366.612	21.6661	G1							166	1213477	20.4711	25.5948	18.4593	G2							166	1359229	211.764	329.978	348.501	s							166	696281
167	1319037	25.8833	281.306	33.4674	g1							167	1027638	41.8351	370.943	372.146	S							167	690811	67.3579	122.164	33.2361	S							167	896689	237.635	416.272	340.69	s							167	737408
168	2622982	194.428	24.6722	293.931	s							168	704713	15.7751	223.04	29.5627	G1							168	1216276	95.2441	136.247	22.253	S							168	2566359	187.518	415.156	332.706	s							168	1.4136e+06
169	2595545	33.5087	10.2191	29.7725	g2							169	1019519	65.7905	423.685	339.89	S							169	626724	17.4257	23.72	26.9537	G1							169	1090377	36.7341	29.9369	47.8274	g1							169	779834
170	1268149	36.3963	761.488	47.3593	g1							170	1426593	29.4464	136.921	159.326	S							170	620999	16.1254	19.79	24.5657	G1							170	1011323	107.528	459.774	249.18	s							170	1341385
171	1146228	23.3404	243.932	30.9781	g1							171	920122	40.5322	381.015	302.269	S							171	1371343	44.6445	64.7054	18.2745	S							171	1548700	186.586	167.891	325.374	s							171	1349925
172	1730022	165.768	192.019	364.271	s							172	919851	35.3025	278.992	207.851	S							172	639272	14.8627	17.1198	22.9978	G1							172	1138470	184.104	407.531	322.896	s							172	547049
173	1419254	170.456	190.219	360.773	s							173	939383	63.0345	394.253	320.159	S							173	619788	16.9988	19.7834	17.3393	G1							173	2194952	204.961	47.8932	290.081	s							173	589542
174	1189909	21.3044	86.7092	24.811	g1							174	739532	14.2515	459.422	25.1394	G1							174	684103	106.024	139.101	31.5385	S							174	1750722	269.729	125.824	391.258	s							174	839091
175	1167865	26.363	277.484	35.5056	g1							175	1334329	37.3537	106.685	202.957	S							175	1240411	30.5454	55.4359	26.0142	S							175	1642062	183.582	204.752	306.921	s							175	1423532
176	1081805	24.9	334.413	36.0864	g1							176	772364	16.9223	459.003	36.4887	G1							176	616962	17.831	19.5859	20.2093	G1							176	1.69459e+06	222.825	278.463	419.411	s							176	1419094
177	2457111	34.6456	14.3665	33.0769	g2							177	1078670	36.8939	223.233	270.493	S							177	1187542	145.311	153.678	22.5569	S							177	2251294	189.44	41.1614	251.81	s							177	616905
178	1483081	200.881	286.978	457.127	s							178	1336043	35.6165	237.048	249.195	S							178	1340182	100.639	144.329	20.1808	S							178	1041638	21.1799	166.226	48.8262	g1							178	630660
179	2448315	84.8709	14.8538	183.74	s							179	769055	14.7028	234.047	21.1637	G1							179	698398	153.326	211.202	33.1064	S							179	1328694	185.947	303.657	359.374	s							179	935707
180	1248639	30.9763	324.765	45.8367	g1							180	778639	34.7183	461.8	265.026	S							180	1316652	24.051	40.9252	19.1192	G2							180	1158127	38.1772	300.387	90.9948	g1							180	705834
181	1296251	166.271	269.326	311.801	s							181	752278	12.1926	67.8122	15.6333	G1							181	1106785	158.546	180.558	27.3218	S							181	1.67877e+06	195.308	244.78	326.781	s							181	860926
182	2396914	31.2144	12.3415	32.064	g2							182	755904	11.7262	70.1324	16.4234	G1							182	1212890	21.3471	26.8799	19.7431	G2							182	1892091	308.159	204.922	453.791	s							182	896863
183	1183078	25.48	71.8156	31.741	g1							183	1077516	31.4545	248.837	221.923	S							183	649533	149.743	208.167	42.316	S							183	1049604	19.7618	165.363	47.0588	g1							183	1149007
184	1147540	44.1185	437.734	95.7762	s							184	801977	34.6636	489.376	266.506	S							184	1250632	11.9643	13.0279	12.2438	G2							184	2057486	332.571	149.161	516.419	s							184	685772
185	1.89456e+06	132.772	147.891	351.058	s							185	826255	27.023	559.478	167.654	S							185	635512	20.0804	26.1927	26.1146	G1							185	2416716	28.759	12.5007	34.7322	g2							185	916729
186	2060841	90.168	71.846	243.491	s							186	766126	19.5443	590.767	35.1374	G1							186	641040	21.6778	29.116	33.3919	G1							186	1195317	34.9231	395.725	101.853	g1							186	654158
187	1116540	87.5978	393.859	238.009	s							187	1586182	12.9197	27.6244	14.2778	G2							187	1314700	20.287	25.6383	18.3607	G2							187	1.58972e+06	205.038	170.689	368.219	s							187	684111
188	1523747	118.648	210.773	343.568	s							188	757297	15.39	451.299	26.1486	G1							188	1294055	20.9943	29.0478	18.9075	G2							188	2402587	25.8779	11.8106	32.3333	g2							188	610922
189	1151911	24.1146	34.5945	31.0486	g1							189	758414	32.5576	310.179	219.308	S							189	1223266	28.7505	33.6331	27.5333	G2							189	1777858	148.117	195.144	305.403	s							189	605484
190	1179524	95.1109	306.943	267.065	s							190	767800	12.7838	132.162	18.4808	G1							190	1214528	28.0404	32.4749	25.1415	G2							190	1.76972e+06	157.165	149.812	310.305	s							190	684730
191	1312761	31.8308	344.675	54.5886	g1							191	773947	12.6335	134.831	18.0483	G1							191	988981	108.283	174.827	30.2749	S							191	1.79632e+06	149.466	194.152	295.391	s							191	825013
192	1.93614e+06	189.027	193.844	374.596	s							192	1.02856e+06	34.7606	308.433	258.338	S							192	1086583	134.479	177.394	25.4777	S							192	1354125	194.288	321.866	367.15	s							192	593896
193	1361764	151.394	325.436	249.623	s							193	1067592	35.3152	264.052	276.083	S							193	607725	14.5055	19.8845	24.6767	G1							193	2077098	232.322	225.964	387.649	s							193	793547
194	1435263	197.612	258.204	353.765	s							194	1543767	16.9042	57.5051	30.7197	G2							194	991076	116.452	159.051	23.2049	S							194	2034168	227.577	140.076	402.733	s							194	629594
195	2341518	29.6025	13.3424	32.2831	g2							195	1345368	32.403	165.864	185.934	S							195	693639	89.382	128.437	24.4109	S							195	2476141	29.379	12.726	40.1163	g2							195	692331
196	2307768	182.345	110.672	357.903	s							196	1454345	13.4992	48.9889	18.9634	G2							196	611336	13.9611	19.2682	25.5775	G1							196	1319223	35.4059	298.576	82.1932	g1							196	625815
197	990551	15.6509	43.0513	20.8882	g1							197	1055922	49.7338	334.263	314.089	S							197	630139	128.126	172.68	28.4841	S							197	1245765	25.8841	360.237	84.0776	g1							197	629167
198	1405787	128.74	378.313	282.38	s							198	753324	24.4711	548.483	138.17	S							198	939652	83.5055	154.249	23.3988	S							198	2486972	28.6194	12.3393	42.9318	g2							198	1.51881e+06
199	1113937	16.1109	47.4767	20.4068	g1							199	709409	13.2329	102.75	24.0839	G1							199	1126913	135.211	141.66	19.2494	S							199	2107002	232.792	187.719	377.254	s							199	1461719
200	2599045	97.0841	17.7611	225.453	s							200	1461744	13.721	54.4262	17.2971	G2							200	771961	135.212	177.615	30.8292	S							200	1.30238e+06	140.298	411.788	308.675	s							200	648162
201	1090239	21.224	261.614	29.4598	g1							201	732105	10.1366	49.5507	14.7853	G1							201	755559	106.762	152.664	28.9841	S							201	2335627	153.92	22.9853	261.951	s							201	730266
202	1339403	126.22	344.876	273.629	s							202	1543315	15.235	44.5268	28.5204	G2							202	672951	157.759	194.099	29.9693	S							202	1241868	131.413	287.131	228.555	s							202	1287530
203	2402805	27.2883	11.9767	31.0493	g2							203	1596316	14.2493	39.455	19.7347	G2							203	612746	17.9119	22.6927	28.6933	G1							203	1239041	156.799	433.055	359.861	s							203	705523
204	2432222	89.2589	17.7224	194.304	s							204	1655922	15.1272	39.8724	21.7387	G2							204	908273	141.936	175.965	27.6681	S							204	1889917	164.231	181.297	293.586	s							204	546821
205	1150634	85.8528	284.432	192.407	s							205	1.34101e+06	40.3154	101.834	245.248	S							205	664945	44.9023	52.7461	36.6842	S							205	1887724	200.877	161.058	354.537	s							205	851827
206	1158395	35.6505	451.273	62.4624	g1							206	687947	13.3893	139.937	20.169	G1							206	830403	102.505	167.483	23.3669	S							206	1092113	23.7246	111.498	50.1705	g1							206	683321
207	1246541	25.9773	215.349	36.6493	g1							207	761071	15.4021	307.869	25.5644	G1							207	902445	107.997	186.653	25.2482	S							207	1275341	145.77	339.72	308.429	s							207	695367
208	2689761	26.703	11.9181	34.0974	g2							208	709971	14.4712	248.57	24.4699	G1							208	657374	58.4104	73.3396	37.4	S							208	2227963	42.7278	28.0204	106.221	s							208	1411503
209	1746514	201.898	238.743	417.315	s							209	726426	20.1437	570.653	77.4328	S							209	667502	52.9279	79.9605	25.3303	S							209	2562124	32.1615	14.4511	40	g2							209	1149951
210	2257465	98.8896	44.8904	226.662	s							210	757538	9.81203	48.3473	14.804	G1							210	612928	13.7017	17.4391	23.3119	G1							210	1404570	263.293	298.288	415.13	s							210	1259481
211	1315678	20.7345	128.3	20.7609	g1							211	717264	11.5098	190.547	17.6155	G1							211	652533	49.6705	78.5445	29.5395	S							211	2436094	139.071	23.064	197.658	s							211	603000
212	1260850	103.42	688.576	197.283	s							212	681075	14.1873	342.056	24.193	G1							212	631664	17.4566	22.085	25.3863	G1							212	1.26515e+06	224.118	308.375	381.743	s							212	702454
213	1292670	31.2128	550.738	30.2202	g1							213	1536341	12.0566	38.0997	16.4086	G2							213	639850	16.9495	21.8146	16.395	G1							213	1269404	200.94	259.071	366.68	s							213	1440816
214	1253610	111.776	644.251	206.615	s							214	693350	12.6559	236.264	21.1185	G1							214	620854	18.0389	22.1324	24.6876	G1							214	2371573	207.766	38.9821	304.152	s							214	617626
215	2487088	281.431	174.545	422.862	s							215	1483638	17.0141	52.7431	33.8146	G2							215	620089	21.2694	28.6919	39.3308	G1							215	1166802	218.631	371.228	393.358	s							215	697840
216	1.31232e+06	22.6275	131.564	23.9088	g1							216	989958	45.5688	358.929	296.775	S							216	593154	22.8025	29.3608	30.089	G1							216	2321980	155.476	85.5914	256.874	s							216	924196
217	2457012	243.635	147.348	404.479	s							217	1076449	41.5294	249.116	245.465	S							217	1064425	94.1098	130.88	23.7248	S							217	1056587	22.8296	252.255	66.9346	g1							217	1346416
218	1371353	188.204	1174.68	392.32	s							218	774030	14.1297	91.6236	17.7423	G1							218	600434	46.8432	90.9691	35.0467	S							218	1148522	284.295	475.293	524.868	s							218	1173174
219	1292115	16.2037	75.0811	20.7846	g1							219	1492062	13.8566	46.6003	23.1062	G2							219	684044	18.5052	23.475	22.7081	G1							219	2116874	249.075	62.0217	304.37	s							219	897920
220	1188639	34.4334	702.961	35.0005	g1							220	1098513	45.596	247.997	263.224	S							220	599375	12.5303	16.5575	12.437	G1							220	1.97827e+06	318.153	136.261	351.636	s							220	1370301
221	1587631	245.843	963.73	466.412	s							221	748928	10.4866	81.1152	14.1326	G1							221	645843	20.6046	28.6651	28.3373	G1							221	1152629	142.185	406.107	276.371	s							221	688472
222	2189603	172.8	264.529	376.44	s							222	780723	12.3481	51.981	16.0017	G1							222	873396	154.331	199.474	38.5322	S							222	1038930	24.424	265.043	71.5172	g1							222	1098729
223	1310180	16.8031	91.9406	21.0222	g1							223	713639	13.5661	349.804	22.5111	G1							223	731636	143.877	192.853	25.1671	S							223	2317884	34.0122	14.7644	55.4771	g2							223	540715
224	1810223	209.889	341.227	371.462	s							224	1276730	11.4661	82.5178	18.212	G2							224	629490	24.4875	30.3197	27.0171	G1							224	1113237	167.599	305.214	339.228	s							224	1050020
225	2009632	323.559	355.423	438.201	s							225	948903	43.7895	318.657	305.258	S							225	628142	19.2138	25.3922	30.5061	G1							225	1120085	105.026	414.396	246.439	s							225	1098935
226	2516096	37.3516	22.0964	34.7905	g2							226	1023600	40.4473	267.622	274.391	S							226	999962	112.307	147.746	23.4693	S							226	1120524	33.2055	203.118	66.1368	g1							226	709398
227	1699796	304.367	565.169	452.204	s							227	739059	10.3483	80.2768	16.9563	G1							227	664812	21.2475	27.274	21.2296	G1							227	1410426	284.539	284.438	387.231	s							227	520108
228	1183317	24.5229	691.07	26.2682	g1							228	700645	14.8115	343.264	25.2454	G1							228	597931	14.3539	22.0247	16.0334	G1							228	1.68757e+06	224.725	209.108	414.827	s							228	1249670
229	1.68982e+06	248.045	417.403	483.828	s							229	1254351	11.377	82.7047	20.014	G2							229	705992	142.911	171.914	26.3041	S							229	1148885	48.9815	445.471	135.117	s							229	1291320
230	2609790	40.8675	21.3302	38.3131	g2							230	725829	27.4287	430.02	193.228	S							230	782649	144.511	215.866	40.7482	S							230	1150322	14.5651	41.6363	32.7416	g1							230	1222654
231	2541990	37.8397	21.012	29.7713	g2							231	741836	14.1719	58.0815	19.9776	G1							231	590768	98.2055	148.359	22.433	S							231	1107868	51.6855	372.621	137.047	s							231	998883
232	1268517	48.5737	765.168	74.8486	g1							232	1011170	38.9372	263.492	297.8	S							232	802886	137.395	171.535	30.5704	S							232	1091939	13.5181	32.8868	31.1855	g1							232	588955
233	2628808	36.2223	22.1052	33.0499	g2							233	1.00429e+06	55.4811	251.372	291.578	S							233	570582	17.2249	18.3612	28.3528	G1							233	1808086	214.385	187.646	398.516	s							233	1259132
234	2641931	43.5337	23.5171	38.4856	g2							234	671896	14.8814	342.682	23.0736	G1							234	856485	135.653	179.626	27.8001	S							234	1037121	14.8665	54.1248	32.408	g1							234	509246
235	2079784	196.157	272.574	363.113	s							235	720035	14.4989	140.148	19.8268	G1							235	686592	14.5361	19.1866	19.5366	G1							235	1487914	196.844	193.6	370.379	s							235	533533
236	2429785	129.156	40.2667	190.565	s							236	692656	14.6629	166.811	20.6947	G1							236	594634	22.7064	24.7671	38.7386	G1							236	973432	16.7572	54.361	32.5662	g1							236	630430
237	1149382	16.6421	12.969	21.3185	g1							237	1535847	14.6318	69.7622	20.2579	G2							237	910028	118.974	170.985	29.721	S							237	1.85681e+06	238.908	307.376	503.445	s							237	1.01841e+06
238	1062186	64.8199	825.136	99.7742	s							238	652616	12.8224	91.8739	17.4667	G1							238	1041420	105.369	155.238	23.847	S							238	1577394	211.739	410.657	512.374	s							238	1121858
239	2612263	103.732	31.5863	193.894	s							239	676007	12.1701	167.951	20.3602	G1							239	687427	35.3714	71.8916	34.0548	S							239	1202826	219.154	314.928	329.374	s							239	896356
240	1146300	17.6676	15.3081	22.8108	g1							240	656661	11.113	109.442	16.1874	G1							240	639522	48.9995	72.5647	34.2695	S							240	1175138	183.767	410.581	377.078	s							240	714463
241	1109098	176.552	571.104	301.823	s							241	687368	14.3601	288.744	22.8021	G1							241	863181	116.595	152.933	23.6882	S							241	1459187	147.307	240.28	371.832	s							241	1224115
242	1710236	222.636	460.583	444.035	s							242	628846	17.0324	305.508	44.173	G1							242	672710	12.9412	18.3835	20.4841	G1							242	1464610	227.449	303.217	411.182	s							242	599303
243	1727879	278.515	567.868	455.933	s							243	697007	12.8664	298.979	20.269	G1							243	716329	83.7482	158.998	34.1114	S							243	1175552	26.2704	419.476	85.581	g1							243	612466
244	1167083	141.914	997.188	288.842	s							244	643037	12.4893	103.622	14.9324	G1							244	841572	120.422	209.639	30.0913	S							244	1885328	193.175	164.625	300.64	s							244	603733
245	1198091	140.632	873.184	279.073	s							245	800166	36.1986	498.584	299.057	S							245	691333	94.698	167.857	42.2884	S							245	1962773	164.873	115.093	324.226	s							245	553098
246	2382561	32.7597	21.6132	32.9147	g2							246	741676	16.4987	331.416	24.004	G1							246	568489	14.003	18.56	17.8185	G1							246	1143678	129.587	361.339	273.044	s							246	600352
247	2551448	130.733	39.599	268.224	s							247	639813	13.3945	89.4204	16.8801	G1							247	606044	13.7449	19.0292	13.9822	G1							247	2159474	129.588	40.9225	199.454	s							247	596346
248	1187166	40.9163	703.508	56.315	g1							248	780347	35.039	382.462	301.464	S							248	546344	13.9105	17.4019	21.4626	G1							248	2146469	181.604	66.0375	241.574	s							248	627340
249	1956791	132.409	260.363	338.534	s							249	722125	14.5322	352.421	20.8817	G1							249	599542	13.4585	21.11	14.6813	G1							249	1134673	51.1439	561.522	125.452	g1							249	661500
250	1716667	287.346	539.412	439.896	s							250	791970	16.2237	284.446	33.6118	G1							250	596764	93.3832	149.596	35.9077	S							250	1.62595e+06	155.217	173.299	282.834	s							250	764995
251	1.61958e+06	289.048	659.048	466.09	s							251	657682	12.3145	271.961	21.2999	G1							251	1206557	28.0489	34.6187	21.9242	G2							251	1212404	82.7001	399.69	199.004	s							251	803040
252	2573183	40.4752	23.2366	61.6744	g2							252	706347	22.6428	365.883	157.546	S							252	797719	94.5253	153.867	26.9504	S							252	2272027	29.8815	10.8894	33.7743	g2							252	734874
253	1060620	23.9236	675.696	32.309	g1							253	1268104	17.2534	62.5073	34.244	G2							253	1146990	96.3146	124.563	18.4207	S							253	1230736	65.4484	340.271	116.296	g1							253	579322
254	1651517	145.5	522.321	359.505	s							254	673546	14.7581	129.107	19.4023	G1							254	668523	303.429	85.7164	32.0312	S							254	1107748	45.597	393.176	107.905	g1							254	584061
255	1244095	46.7783	837.651	67.5095	g1							255	1.0202e+06	44.7622	230.971	261.759	S							255	838309	82.8437	142.533	24.7984	S							255	1194330	103.875	330.733	226.599	s							255	696041
256	1090547	20.7262	414.641	24.9765	g1							256	1.52839e+06	19.3762	55.1985	53.7314	G2							256	1210825	112.485	128.336	21.1939	S							256	926447	17.4203	24.1291	24.8933	g1							256	714496
257	2107562	186.445	328.568	340.402	s							257	664683	14.4986	424.169	27.7578	G1							257	1172468	21.2809	27.0463	21.3709	G2							257	1322924	325.045	349.932	463.13	s							257	746515
258	1199694	27.9422	563.998	30.906	g1							258	688339	21.2358	538.89	65.2172	S							258	591782	47.428	84.6884	41.4821	S							258	1071805	118.255	284.304	190.757	s							258	656625
259	1.52474e+06	132.395	190.918	243.163	s							259	717020	14.3125	347.61	21.3911	G1							259	615095	27.501	39.4911	38.4676	G1							259	1265132	56.7115	519.73	152.882	s							259	871339
260	1313167	193.199	701.936	323.64	s							260	681651	15.7949	366.965	23.4357	G1							260	1195992	22.2681	30.5152	21.9009	G2							260	1095758	154.74	312.471	215.118	s							260	810267
261	2172317	226.886	266.06	454.247	s							261	961351	34.9108	438.854	255.963	S							261	654283	17.7335	23.992	28.4935	G1							261	1263111	244.856	229.558	368.285	s							261	683638
262	1252588	30.4735	603.863	32.2962	g1							262	676870	13.3681	146.68	17.9197	G1							262	625694	124.885	235.077	45.1697	S							262	1390737	274.427	274.063	400.806	s							262	624170
263	1744713	131.308	329.958	215.596	s							263	1603332	17.3528	392.321	34.5571	G2							263	812112	89.6725	163.093	28.8491	S							263	1023790	18.0562	26.492	27.6166	g1							263	670298
264	2587678	75.9475	27.643	114.831	s							264	674930	16.8727	392.916	34.9541	G1							264	628745	99.8779	207.899	50.9189	S							264	2404393	27.3635	11.8953	29.3761	g2							264	664202
265	1.82455e+06	235.066	364.755	394.972	s							265	1485797	38.7712	89.7719	195.158	S							265	630813	18.7601	26.0272	30.0888	G1							265	1184888	149.038	365.5	271.177	s							265	677867
266	1209803	38.86	826.149	55.4282	g1							266	672359	15.4732	513.929	24.7875	G1							266	778585	119.846	233.171	40.2741	S							266	2429330	31.5751	13.7842	40.044	g2							266	681387
267	2041610	257.598	217.008	429.113	s							267	1524925	16.0016	56.6391	24.9396	G2							267	1339713	24.8012	31.48	21.1014	G2							267	2234071	201.779	78.2649	280.291	s							267	798726
268	1916607	193.847	371.96	324.957	s							268	698092	10.6729	23.5694	11.5514	G1							268	760153	99.8751	155.172	26.3202	S							268	1428360	201.279	284.642	374.883	s							268	716814
269	1227916	174.773	475.916	323.747	s							269	678677	10.9539	20.7053	11.2215	G1							269	1192818	116.847	136.821	22.742	S							269	1064317	110.084	371.691	230.343	s							269	1179065
270	2586194	33.2401	17.969	28.7959	g2							270	795596	34.0507	323.305	271.512	S							270	1025443	210.154	189.694	28.8175	S							270	1.87303e+06	192.9	119.844	298.035	s							270	1.02312e+06
271	1396278	171.98	585.996	276.71	s							271	1412154	14.6979	51.217	32.505	G2							271	855084	140.743	212.214	32.9729	S							271	1080662	19.9663	255.018	54.5215	g1							271	599433
272	1594533	290.41	790.592	446.422	s							272	1.53694e+06	17.1544	56.8511	25.4956	G2							272	761307	184.991	235.567	44.9281	S							272	1009333	147.172	402.034	256.298	s							272	1039075
273	1.65009e+06	289.372	806.834	500.034	s							273	1131105	36.2098	264.113	235.708	S							273	610491	21.4892	29.2273	38.9728	G1							273	1124636	18.4587	267.673	55.8278	g1							273	1064150
274	1728973	188.31	482.765	350.624	s							274	1485099	24.2147	57.3798	86.4139	S							274	1166993	102.114	152.75	20.2029	S							274	1019264	154.423	367.513	298.737	s							274	1070481
275	2360833	181.593	56.2672	289.906	s							275	1333318	39.8339	84.3108	267.735	S							275	942047	132.883	163.769	25.3591	S							275	1413586	211.766	302.658	369.423	s							275	688419
276	1343620	99.9708	372.551	363.386	s							276	825160	14.9081	103.552	46.3977	G1							276	1317789	22.4942	52.4559	21.6347	S							276	1505160	340.496	289.852	443.005	s							276	1139952
277	2568791	33.1135	19.3332	28.981	g2							277	677442	14.5363	237.645	22.842	G1							277	732605	103.082	163.887	30.8293	S							277	2219962	193.176	36.7059	255.615	s							277	963288
278	2416471	47.6011	28.7805	45.2344	g2							278	1155345	33.187	293.147	195.805	S							278	1382378	21.6933	26.4138	19.8601	G2							278	2238647	126.311	18.5949	200.988	s							278	999809
279	1.55145e+06	219.579	394.282	342.37	s							279	708551	22.7909	508.337	177.087	S							279	649330	68.8266	125.526	33.0309	S							279	1295331	233.292	232.432	343.042	s							279	1052312
280	2562280	259.718	96.3121	350.372	s							280	773929	13.3114	276.122	22.1363	G1							280	845391	149.673	203.5	35.1039	S							280	2331731	27.4529	13.6918	34.2615	g2							280	1231371
281	1.556e+06	208.593	340.594	330.52	s							281	685701	16.5712	266.097	34.3721	G1							281	1032777	112.811	184.602	31.7346	S							281	973612	12.96	19.8829	22.5939	g1							281	1.24082e+06
282	1143677	23.669	556.153	28.5773	g1							282	1.38099e+06	24.5126	57.998	253.8	S							282	636403	21.6795	28.2958	32.8049	G1							282	1536148	238.738	228.933	373.662	s							282	944991
283	1875930	257.579	601.402	456.348	s							283	722437	14.1901	555.273	23.2497	G1							283	687963	66.4794	162.293	35.7129	S							283	2264263	53.4814	256.762	135.022	s							283	982183
284	1.20905e+06	23.5255	250.608	26.0305	g1							284	690500	13.1327	270.031	20.0075	G1							284	725393	131.392	207.852	40.7245	S							284	2182865	208.706	90.2711	361.169	s							284	1056596
285	1251676	22.8344	206.7	26.5002	g1							285	784282	13.8821	328.547	24.5021	G1							285	943116	81.6368	168.897	23.2905	S							285	2240104	40.7853	15.42	88.915	s							285	1050479
286	2469975	34.6331	20.8162	39.6256	g2							286	1.53665e+06	17.2705	57.677	23.7454	G2							286	901990	110.89	155.366	27.3703	S							286	1341318	192.95	419.367	360.25	s							286	1225815
287	1.32383e+06	23.3697	344.531	28.343	g1							287	716709	14.1904	151.429	18.7499	G1							287	1015203	119.501	168.249	23.5854	S							287	1449339	212.657	284.758	392.946	s							287	1301003
288	1767683	127.149	404.068	253.304	s							288	980930	34.0639	427.347	273.317	S							288	1191971	20.9038	28.2779	19.4697	G2							288	1389736	252.402	221.434	404.857	s							288	1141106
289	1250339	156.415	732.802	351.633	s							289	722981	12.8539	141.311	19.5505	G1							289	546316	21.2347	28.7974	33.8439	G1							289	1093471	18.5809	253.685	57.8742	g1							289	516248
290	1148951	104.029	826.532	205.145	s							290	703277	11.9798	115.191	17.8768	G1							290	658664	104.46	170.184	30.6247	S							290	1075869	22.629	303.804	65.685	g1							290	1024546
291	1215456	19.4632	458.278	22.3269	g1							291	1441646	14.9666	81.66	29.6093	G2							291	1120291	34.121	66.1091	17.6427	S							291	1308830	159.43	305.556	354.073	s							291	1073094
292	1500325	200.828	710.681	364.632	s							292	694764	13.8392	304.064	24.435	G1							292	736011	103.796	224.67	43.9287	S							292	1120423	24.1322	346.658	72.1038	g1							292	607013
293	1240938	106.996	597.967	260.508	s							293	779198	22.6773	454.009	149.961	S							293	1129559	52.077	68.1428	19.5271	S							293	2446405	32.7597	13.5353	34.813	g2							293	616519
294	1579050	311.698	623.51	402.224	s							294	770605	31.6255	556.004	258.894	S							294	830801	111.457	190.797	31.7718	S							294	1103694	34.6668	330.92	91.0379	g1							294	1282630
295	1420747	178.015	757.457	342.999	s							295	717667	13.1001	160.024	19.9228	G1							295	839496	134.27	183.749	31.9977	S							295	2338179	29.7397	14.7591	38.777	g2							295	535328
296	1227802	143.189	432.272	275.279	s							296	723615	13.7079	414.444	20.6618	G1							296	667018	60.5141	122.314	40.8572	S							296	1799964	200.799	135.869	346.496	s							296	714386
297	1856918	180.131	387.366	325.139	s							297	768151	13.3114	298.161	24.248	G1							297	1235571	110.159	158.561	20.3541	S							297	1158681	28.0851	385.769	80.9325	g1							297	525858
298	1553403	370.219	612.346	501.218	s							298	740755	14.619	245.771	20.7378	G1							298	1021959	119.355	160.638	23.9024	S							298	1532754	218.85	288.068	444.029	s							298	534035
299	2700206	35.1315	17.7688	34.4245	g2							299	737405	12.3074	99.1826	24.3213	G1							299	664509	92.6058	144.93	52.5697	S							299	2685576	161.601	20.1969	234.527	s							299	1.27541e+06
300	1255852	35.5138	140.951	45.1783	g1							300	864645	51.4536	450.509	361.365	S							300	604317	73.1054	114.422	43.539	S							300	2693546	33.1608	10.9383	35.4501	g2							300	584907
301	1312293	157.558	1044.08	302.12	s							301	582240	100.911	396.75	227.083	S							301	1211052	21.5008	30.6092	19.4201	G2							301	1270126	188.388	341.595	349.868	s							301	1.18653e+06
302	1261131	44.8213	295.901	54.1453	g1							302	780971	14.1167	390.748	24.8937	G1							302	1224332	20.7487	28.3668	19.1544	G2							302	2545584	34.3271	14.5436	34.5955	g2							302	582094
303	1245790	149.685	1177.42	278.633	s							303	600986	41.2876	600.17	43.4967	G1							303	900430	112.533	198.248	34.1448	S							303	2595170	33.593	14.2707	35.6161	g2							303	541668
304	1189049	115.308	509.323	212.558	s							304	789645	32.6636	278.605	297.69	S							304	601114	20.1096	30.5173	41.9817	G1							304	1453554	266.419	250.229	383.971	s							304	1186295
305	1645863	284.876	564.714	468.467	s							305	629596	29.8507	415.937	157.641	S							305	1202729	85.5092	160.197	26.0004	S							305	1.53106e+06	166.519	362.577	413.291	s							305	551109
306	1476285	253.73	645.564	383.679	s							306	701990	17.6736	272.648	182.36	S							306	1208550	89.184	136.522	20.2581	S							306	2594373	30.7708	11.9168	40.4821	g2							306	599319
307	1228886	33.9218	218.66	35.6483	g1							307	794856	40.4552	467.131	265.914	S							307	602144	21.5365	31.0219	43.4367	G1							307	2506396	16.2412	6.4466	18.5863	g2							307	603734
308	1162200	40.3756	189.262	38.9709	g1							308	771590	11.6811	146.609	19.3244	G1							308	587255	11.7194	17.2021	14.5104	G1							308	2209727	211.729	119.81	349.945	s							308	548914
309	1128147	102.109	508.211	203.583	s							309	624240	42.0103	492.468	176.168	S							309	702048	73.6596	130.088	33.0866	S							309	1284978	119.154	373.104	246.367	s							309	610546
310	1265824	32.4827	360.094	36.0138	g1							310	769660	12.9096	274.884	20.5959	G1							310	1290785	24.7768	31.6549	22.3683	G2							310	1199450	33.7965	121.035	59.0912	g1							310	804974
311	1238024	81.0012	703.677	131.801	s							311	740971	11.091	150.437	16.8803	G1							311	601505	17.7553	26.9207	25.2477	G1							311	1215411	31.7377	227.602	67.91	g1							311	1281767
312	1219513	29.9833	670.818	35.8684	g1							312	741197	11.3933	275.869	24.2326	G1							312	848669	148.157	207.532	34.3835	S							312	1.1773e+06	159.04	373.05	327.83	s							312	605641
313	1616701	308.539	567.989	434.282	s							313	714818	8.68434	442.412	121.964	S							313	633855	16.7626	23.8587	27.3538	G1							313	1198546	26.807	172.45	59.8829	g1							313	547844
314	1196604	45.9101	92.5583	40.2315	g1							314	670783	21.6843	474.697	30.9821	G1							314	965895	170.666	215.841	31.3086	S							314	1598086	226.953	267.393	406.977	s							314	977389
315	1.45601e+06	237.182	647.818	390.915	s							315	738845	14.7523	298.77	20.9591	G1							315	593025	43.1909	68.0632	29.4403	S							315	1.19016e+06	33.1035	230.543	70.5186	g1							315	966043
316	940358	24.1925	278.083	23.3356	g1							316	677602	25.0406	342.486	38.5916	G1							316	590483	67.064	88.5925	38.4847	S							316	2456449	269.65	36.4695	337.296	s							316	679137
317	1920222	288.907	408.614	486.091	s							317	678487	5.80924	72.6576	14.4447	G1							317	930378	94.8687	144.699	26.0465	S							317	2153066	193.414	91.7612	291.584	s							317	1.14578e+06
318	1202214	87.828	656.465	197.766	s							318	714529	14.98	256.581	22.3578	G1							318	669748	18.3143	24.1434	27.6345	G1							318	1401239	227.371	341.133	373.997	s							318	617164
319	1124628	26.0727	302.446	25.932	g1							319	776914	28.9722	329.95	203.797	S							319	1.02972e+06	134.285	176.694	26.7919	S							319	1425840	199.855	292.818	331.029	s							319	693826
320	1159684	106.068	708.868	263.442	s							320	703535	18.3597	377.492	45.4796	G1							320	562574	58.1176	92.2796	31.4688	S							320	2345773	65.2602	16.4828	107.789	s							320	753848
321	1822688	330.579	724.062	493.192	s							321	781170	32.6893	336.364	224.484	S							321	1370558	20.2786	28.2366	19.7982	G2							321	1.27044e+06	155.262	308.918	295.381	s							321	1306984
322	1897120	283.678	565.586	438.166	s							322	671332	12.3063	127.759	16.8041	G1							322	964420	74.1793	144.841	24.2167	S							322	1326378	215.933	172.451	327.678	s							322	962477
323	1206150	35.9327	641.241	40.5265	g1							323	1409498	17.4781	46.1444	40.8701	G2							323	687395	101.707	195.756	45.7826	S							323	1181463	26.5776	284.637	67.5447	g1							323	1014236
324	1147547	59.0747	825.97	75.839	g1							324	704475	12.4557	61.7441	17.0094	G1							324	1225464	19.908	27.8509	20.1118	G2							324	2650747	27.9674	12.7388	32.488	g2							324	959674
325	1.92753e+06	225.742	465.078	442.234	s							325	719099	23.1529	367.03	122.28	S							325	1294026	23.3414	35.6119	21.9708	G2							325	2094744	272.061	88.1194	405.468	s							325	1346935
326	2292602	216.121	191.689	345.813	s							326	725610	14.0304	372.118	22.6936	G1							326	1010614	84.9872	107.738	24.3248	S							326	1917041	161.66	132.676	315.257	s							326	929294
327	1167479	177.211	811.023	337.982	s							327	1508848	14.0976	36.1814	26.1385	G2							327	566916	14.3565	18.0087	26.305	G1							327	1.83998e+06	256.607	137.076	352.863	s							327	1264081
328	2356701	267.063	210.989	446.947	s							328	684423	13.7901	246.694	25.0384	G1							328	1013794	72.2691	122.149	23.7512	S							328	2119690	160.618	104.383	244.725	s							328	586414
329	1121058	27.5407	506.639	26.1676	g1							329	719348	17.4384	364.034	45.0793	G1							329	562319	23.3647	32.9295	42.3417	G1							329	1091611	29.4492	160.486	54.8601	g1							329	609852
330	1.66623e+06	217.462	492.452	372.274	s							330	720426	14.4019	265.914	23.9732	G1							330	981648	110.707	128.843	22.4626	S							330	2609333	32.369	14.6805	39.756	g2							330	994236
331	1293346	206.275	845.311	338.16	s							331	1271687	36.5323	132.957	195.68	S							331	822558	112.619	205.389	41.7586	S							331	1489451	229.961	229.367	355.459	s							331	628776
332	2558776	39.352	24.9095	36.3172	g2							332	693102	19.5755	416.699	54.363	S							332	685745	145.792	209.849	35.2991	S							332	1593466	238.929	322.198	421.817	s							332	1109652
333	1093829	25.078	539.929	27.1239	g1							333	857997	53.6445	180.108	381.076	S							333	571596	16.6137	22.1583	32.1022	G1							333	1.37809e+06	178.694	358.909	342.786	s							333	1026635
334	1330787	172.817	901.349	324.82	s							334	1206114	40.4854	220.272	262.914	S							334	684670	112.801	186.646	46.4148	S							334	1082536	20.8098	287.351	61.4079	g1							334	516856
335	1072652	27.244	598.417	29.6278	g1							335	682396	12.3263	260.847	19.4632	G1							335	1112449	109.605	136.618	21.8116	S							335	1155865	31.2727	314.179	83.6747	g1							335	534163
336	1627877	200.505	403.726	407.525	s							336	704910	20.25	534.91	75.5488	S							336	1278194	12.3438	17.0203	13.4726	G2							336	1814825	165.122	230.233	425.771	s							336	970774
337	1086781	27.5092	680.653	30.6241	g1							337	932401	41.1374	292.782	290.971	S							337	666108	14.7916	23.1984	34.4464	G1							337	1469442	264.098	146.803	369.194	s							337	555050
338	2364411	36.7753	22.5763	34.9252	g2							338	1357738	35.9231	88.3613	193.309	S							338	602035	17.3467	22.3886	27.3579	G1							338	1449093	210.022	225.297	359.608	s							338	1262815
339	1593785	248.05	437.315	427.265	s							339	914071	37.8927	267.767	256.129	S							339	664640	139.472	200.967	40.7742	S							339	1096371	26.7261	389.586	80.6675	g1							339	707074
340	1.58236e+06	200.026	705.267	373.805	s							340	714342	24.8982	480.454	140.549	S							340	611427	19.4594	27.0486	34.0045	G1							340	1.65666e+06	255.929	243.649	409.277	s							340	614002
341	1.78884e+06	231.179	589.327	416.089	s							341	1431382	36.0724	238.373	196.829	S							341	641298	122.977	165.248	34.5411	S							341	1.71789e+06	261.227	174.318	386.606	s							341	623842
342	2451629	40.4431	25.6065	33.1128	g2							342	1304849	41.874	167.231	249.998	S							342	647068	17.7635	22.4724	24.99	G1							342	1774620	245.434	177.973	331.544	s							342	729942
343	2084740	372.419	336.26	591.415	s							343	776957	15.7718	461.581	30.8924	G1							343	627421	96.2151	149.848	35.2683	S							343	1644271	175.118	293.331	357.877	s							343	542786
344	1140616	35.3296	717.479	49.2435	g1							344	723430	12.1743	148.062	21.3716	G1							344	1268466	22.3717	30.4518	23.0595	G2							344	1173311	87.3456	428.433	220.164	s							344	773331
345	1116074	26.6466	429.185	28.1419	g1							345	710252	18.934	619.343	55.6755	S							345	1148568	104.183	127.57	21.2573	S							345	2488185	35.1625	14.2442	47.5689	g2							345	867894
346	1331412	168.791	417.888	307.582	s							346	762143	23.567	418.147	161.52	S							346	1210932	87.3959	106.99	19.5382	S							346	2627728	36.1483	14.3141	44.6849	g2							346	800142
347	1231683	193.648	826.527	311.625	s							347	1010081	40.4088	445.257	296.176	S							347	715778	134.204	245.739	34.484	S							347	1356767	187.846	266.621	313.388	s							347	641350
348	1.73409e+06	323.262	718.915	489.262	s							348	780552	14.5017	337.158	23.0657	G1							348	640157	18.4081	31.385	29.5856	G1							348	2400756	25.6672	11.476	28.5214	g2							348	793613
349	1.8044e+06	207.573	420.681	357.127	s							349	1223709	32.5285	137.002	223.073	S							349	1249489	26.687	43.3289	25.4819	G2							349	2651601	28.76	11.4853	31.4276	g2							349	540055
350	1374988	214.236	642.497	352.095	s							350	1.21928e+06	36.3059	134.24	251.865	S							350	667260	32.936	85.8392	25.0091	S							350	1708126	246.48	194.116	403.697	s							350	566565
351	2265795	354.145	196.98	411.814	s							351	692585	18.57	353.33	29.7782	G1							351	697640	67.8857	154.963	33.1228	S							351	1984516	156.156	144.75	270.47	s							351	867788
352	1214599	41.4546	198.105	40.1157	g1							352	730944	13.4956	236.377	18.296	G1							352	1372008	87.6508	114.899	18.6244	S							352	1.46333e+06	118.992	260.567	248.534	s							352	554157
353	2171301	301.993	161.194	409.396	s							353	1440367	14.3561	43.2808	21.474	G2							353	1413962	78.0126	115.712	19.2964	S							353	1187896	193.111	262.927	255.639	s							353	633928
354	1139412	226.391	487.776	339.652	s							354	943458	52.4987	271.643	340.389	S							354	1403863	21.5261	28.0739	21.1849	G2							354	2360569	27.2401	11.1247	36.006	g2							354	627497
355	1833277	192.536	354.598	403.621	s							355	809318	14.9016	37.7508	22.9987	G1							355	672790	120.039	182.963	37.2274	S							355	2106801	216.306	84.0455	262.263	s							355	759098
356	2234612	244.994	219.301	401.267	s							356	758699	12.1353	238.915	17.2667	G1							356	662667	19.2814	25.4676	35.4402	G1							356	1774079	216.168	265.487	418.683	s							356	645241
357	1677409	194.472	252.269	361.863	s							357	707985	13.9061	43.6683	22.5858	G1							357	787287	151.407	232.621	38.6875	S							357	1904417	221.081	112.01	334.327	s							357	629876
358	2269573	263.834	144.055	309.851	s							358	1246055	32.8458	239.758	244.543	S							358	1130978	35.0233	69.0809	19.3641	S							358	1212104	171.451	366.592	324.24	s							358	652076
359	2062273	265.283	252.961	398.943	s							359	920454	43.172	308.252	318.313	S							359	601577	50.963	124.58	47.7366	S							359	1131179	25.278	308.95	73.6192	g1							359	1449142
360	2187620	185.95	119.852	320.2	s							360	1430187	16.509	54.3134	26.5112	G2							360	617347	42.7638	78.3104	48.1878	S							360	1183307	22.8604	329.379	69.6157	g1							360	1202385
361	2478217	34.3712	17.9559	29.4053	g2							361	833115	34.4413	269.279	256.376	S							361	625947	120.474	144.082	32.9194	S							361	1142576	177.751	288.468	227.963	s							361	623614
362	2393318	229.197	83.1339	257.708	s							362	762739	13.1499	657.126	30.7864	G1							362	623571	72.8444	132.697	36.1956	S							362	1894453	262.689	155.818	371.265	s							362	637943
363	1706043	280.386	390.108	372.202	s							363	749926	34.1055	269.465	257.588	S							363	636748	97.7535	119.645	33.4483	S							363	2437981	205.407	61.3326	268.04	s							363	940512
364	1.72332e+06	149.116	408.131	246.431	s							364	1358778	35.9967	164.71	422.03	S							364	575482	49.1874	98.8592	32.3534	S							364	1057805	60.2272	338.93	130.012	g1							364	643120
365	2045199	219.734	248.396	297.677	s							365	1321983	31.2816	128.268	475.414	S							365	757672	114.531	187.689	26.8961	S							365	1328658	179.932	327.882	294.58	s							365	631463
366	1559082	237.333	447.418	331.957	s							366	859409	38.5988	201.912	292.942	S							366	557755	18.8833	22.739	28.9065	G1							366	2284205	27.6967	13.9028	30.4447	g2							366	651755
367	2281175	276.97	267.845	392.852	s							367	1188914	44.7593	309.303	262.799	S							367	785332	121.356	213.368	35.0144	S							367	1947812	208.907	130.963	300.519	s							367	689363
368	1432156	303.283	663.932	420.355	s							368	942051	41.1717	296.725	336.546	S							368	558774	51.1295	99.0541	36.7455	S							368	2488108	24.5848	11.0152	33.5904	g2							368	645430
369	2037236	167.493	393.305	293.525	s							369	715752	15.5387	535.064	28.8018	G1							369	548425	36.2374	84.5126	29.539	S							369	1893937	264.639	97.1574	356.771	s							369	1367536
370	1428653	332.812	754.409	434.36	s							370	1432278	35.8972	86.885	403.074	S							370	908643	76.9519	139.102	26.5823	S							370	1599187	281.834	276.662	382.009	s							370	621460
371	1988203	197.196	301.444	395.373	s							371	1233830	38.4822	208.819	270.889	S							371	1421753	64.1515	49.7789	29.1634	S							371	1.56778e+06	303.156	288.929	436.407	s							371	888805
372	1118329	16.922	19.0141	23.9824	g1							372	834793	35.8865	462.984	255.985	S							372	697898	51.7717	98.7699	31.3879	S							372	1126227	144.236	257.31	258.15	s							372	622880
373	1153141	213.405	659.898	332.127	s							373	1303395	41.882	202.088	246.032	S							373	674669	18.8376	26.3408	25.6959	G1							373	1073551	130.738	246.241	241.77	s							373	652167
374	1114442	17.2	11.4968	25.5487	g1							374	880655	36.0823	325.219	305.35	S							374	685393	158.528	199.952	33.156	S							374	1178592	14.9177	12.8724	21.0405	g1							374	657059
375	1230223	223.332	665.565	365.329	s							375	703934	15.4893	542.871	33.5765	G1							375	659891	30.4362	42.8586	38.4547	G1							375	1.04693e+06	167.267	247.299	289.813	s							375	584146
376	1.02471e+06	21.4017	407.438	26.6179	g1							376	724457	17.4575	469.74	45.6602	G1							376	1221066	27.8428	53.3142	27.1007	S							376	1208063	15.1409	15.1654	20.4506	g1							376	622415
377	1111527	25.2199	541.332	26.8806	g1							377	770551	32.1966	418.589	233.896	S							377	636840	19.0359	27.5493	25.8431	G1							377	1258342	204.463	231.848	329.018	s							377	1111846
378	1863133	261.124	384.737	403.875	s							378	761506	13.7981	136.366	22.5081	G1							378	1280027	19.5956	25.8877	20.9444	G2							378	1300007	223.313	310.186	376.344	s							378	695305
379	2133252	207.898	241.553	354.296	s							379	777872	21.6114	516.464	138.065	S							379	742918	111.884	180.058	37.6154	S							379	2252475	150.694	23.856	221.472	s							379	623060
380	1142334	29.672	765.82	33.9113	g1							380	808586	30.2817	406.465	237.767	S							380	662577	147.753	191.42	35.0981	S							380	1333142	240.364	226.63	355.493	s							380	1021292
381	1213402	35.9853	446.098	39.302	g1							381	718604	22.1572	470.638	117.764	S							381	648012	12.6668	17.6735	18.0961	G1							381	2396961	21.6102	10.1116	26.5135	g2							381	1261016
382	1909276	212.78	371.17	430.603	s							382	773685	21.2865	542.615	144.834	S							382	1258987	123.151	132.904	24.2983	S							382	1712481	235.831	183.824	401.935	s							382	807067
383	1237983	34.9203	423.033	39.8898	g1							383	724778	24.4013	498.092	184.1	S							383	671823	16.4025	22.1119	22.4398	G1							383	1.9343e+06	232.115	177.988	415.525	s							383	1302258
384	2188746	214.868	233.775	369.551	s							384	1039614	38.8855	360.48	303.94	S							384	1180512	126.013	170.049	29.5159	S							384	1782583	216.754	181.295	340.888	s							384	560366
385	2540605	34.5477	19.4303	34.3967	g2							385	1634150	15.3899	55.2388	21.1252	G2							385	860347	60.4248	151.057	32.4664	S							385	1434772	205.283	249.181	378.255	s							385	710528
386	1162015	42.3593	459.3	43.5589	g1							386	1265412	29.9175	264.678	222.372	S							386	997604	95.9711	154.197	25.3245	S							386	1995999	176.65	162.456	339.111	s							386	596146
387	1720656	324.501	576.505	500.79	s							387	786387	12.5349	153.096	19.1734	G1							387	656707	91.9537	186.202	46.6463	S							387	1582999	151.655	270.952	326.622	s							387	670863
388	1170142	129.896	789.597	223.473	s							388	774279	22.7514	592.931	169.271	S							388	613654	20.4207	28.6261	40.1277	G1							388	2300384	59.682	18.2497	125.632	s							388	1040469
389	1.58799e+06	247.312	406.956	339.041	s							389	812865	15.2131	657.018	26.9674	G1							389	1281634	125.485	141.729	20.4416	S							389	1261398	132.593	383.91	284.246	s							389	735060
390	2523257	45.7461	22.9449	40.0987	g2							390	815800	13.3547	484.828	21.5117	G1							390	682498	20.0864	25.1693	29.2887	G1							390	1736178	265.197	235.554	402.241	s							390	565704
391	1682316	279.385	594.356	504.888	s							391	768372	13.8096	491.983	25.1856	G1							391	671888	36.7399	49.5422	40.4218	S							391	2544791	32.0307	24.0989	41.6158	g2							391	1301098
392	1167594	100.355	707.173	206.057	s							392	1649851	15.2748	50.5064	18.1956	G2							392	648794	20.2689	28.8954	37.2222	G1							392	1140269	22.9901	45.5136	33.1457	g1							392	968336
393	2422735	37.0114	20.549	34.2345	g2							393	1.62721e+06	17.1585	61.3719	27.1359	G2							393	847616	143.639	176.275	31.2916	S							393	2371481	24.5236	12.774	27.6552	g2							393	619900
394	1.75132e+06	302.638	523.851	504.171	s							394	815703	32.7361	455.623	286.658	S							394	688603	75.2388	124.684	34.8477	S							394	1305028	165.24	463.903	467.201	s							394	602014
395	1220876	240.146	859.564	384.062	s							395	771499	13.1815	156.994	17.8011	G1							395	613941	19.3462	24.1467	32.6818	G1							395	2543268	27.555	13.0258	36.7169	g2							395	587323
396	1.72881e+06	180.676	346.617	313.979	s							396	1.64051e+06	12.7711	48.8728	19.976	G2							396	676584	16.4811	22.6908	27.5194	G1							396	1.14469e+06	21.7392	105.002	39.9086	g1							396	649475
397	1200777	182.84	1037.95	337.843	s							397	762152	14.2722	150.644	20.9541	G1							397	605046	20.4997	25.7967	35.4578	G1							397	2297949	195.139	54.2673	279.25	s							397	650079
398	1478258	198.63	581.152	319.411	s							398	865678	34.0577	528.328	304.887	S							398	1.306e+06	99.0526	119.628	21.1227	S							398	1169594	18.3497	82.1209	34.0796	g1							398	660695
399	1127306	24.1258	121.651	25.7565	g1							399	1265579	36.2737	301.576	224.655	S							399	1246980	20.9955	26.602	19.3935	G2							399	1951628	210.893	203.385	401.086	s							399	718968
400	2533370	36.6431	20.5334	32.8375	g2							400	792034	11.2282	41.9126	13.8178	G1							400	619228	70.9744	115.507	38.3616	S							400	1367040	251.167	249.253	370.467	s							400	681774
401	1.58891e+06	196.49	396.587	452.553	s							401	747353	14.8327	183.078	16.7856	G1							401	729082	142.817	193.254	31.2677	S							401	2448463	25.3249	11.9401	35.2643	g2							401	1446688
402	1099503	105.657	876.079	213.958	s							402	741643	16.4799	161.221	17.2238	G1							402	838898	157.633	197.9	33.7944	S							402	1591796	151.216	351.449	352.444	s							402	684477
403	1102804	31.0492	119.781	24.6371	g1							403	1680860	12.813	43.0169	17.4015	G2							403	685961	33.0513	58.5887	31.1579	S							403	1251354	60.8474	333.059	119.492	g1							403	601748
404	1146251	166.076	741.83	300.33	s							404	713059	11.2249	60.7682	12.2194	G1							404	885039	161.941	185.841	28.8628	S							404	1.26346e+06	29.1809	290.211	76.7553	g1							404	593051
405	1132585	178.345	702.789	392.477	s							405	1648559	15.2393	49.6574	21.4589	G2							405	1163324	154.907	164.718	24.162	S							405	1155199	19.1524	158.195	44.5475	g1							405	716286
406	1248644	199.518	679.721	329.34	s							406	776385	12.2806	42.51	14.6695	G1							406	684766	66.8631	96.037	34.624	S							406	1.50966e+06	345.37	120.997	417.721	s							406	870482
407	1.56758e+06	184.504	365.524	365.228	s							407	1518589	35.1305	92.1494	218.043	S							407	1286247	23.4276	32.6355	20.0408	G2							407	2.00553e+06	317.274	193.918	445.336	s							407	1117884
408	2494123	30.9339	19.9624	62.7979	g2							408	680439	10.0712	58.3388	10.9941	G1							408	1145684	88.9106	126.291	26.0768	S							408	1476544	214.982	252.435	373.381	s							408	923642
409	1108307	27.3021	91.5411	39.769	g1							409	729312	14.6128	439.595	20.5194	G1							409	774205	202.475	246.149	40.2114	S							409	1306532	217.621	374.676	440.4	s							409	582699
410	1762818	214.447	477.939	472.673	s							410	814334	32.8669	370.177	261.124	S							410	822744	171.932	237.595	38.7549	S							410	1539806	226.427	268.035	307.222	s							410	602580
411	1.04672e+06	28.9526	75.5669	31.6842	g1							411	744096	16.1101	63.709	17.8905	G1							411	1279117	21.9563	29.4884	19.9461	G2							411	1.47525e+06	232.877	340.098	432.77	s							411	652000
412	1886683	147.387	293.991	358.633	s							412	762125	17.0789	478.742	37.1235	G1							412	671752	26.1616	38.2455	28.4739	G1							412	1355238	254.03	374.873	460.959	s							412	1461113
413	1299784	211.556	705.207	353.758	s							413	738696	16.7241	462.68	40.6962	G1							413	1460126	21.8754	28.7053	15.6439	G2							413	2442817	30.4208	11.7059	40.489	g2							413	581312
414	2652646	37.0883	21.7835	44.1903	g2							414	1571682	31.1184	71.2616	143.271	S							414	1149361	117.748	161.112	24.3415	S							414	1683153	227.61	199.473	374.066	s							414	1017939
415	1135939	24.1272	280.732	26.2548	g1							415	710758	23.5801	441.944	167.429	S							415	648784	69.3991	140.919	41.9145	S							415	2658745	32.6783	11.3548	50.5364	g2							415	1157299
416	1125227	25.0744	971.375	30.6466	g1							416	733304	15.2306	70.4121	18.8021	G1							416	1049568	119.793	164.548	25.916	S							416	1218874	25.0183	69.1556	42.3365	g1							416	553093
417	1668185	282.714	549.938	419.945	s							417	723765	13.8729	666.149	22.368	G1							417	1379005	22.8218	28.4352	23.3586	G2							417	1272155	24.0065	98.0816	39.347	g1							417	1049876
418	1148056	33.0009	1216.2	41.7399	g1							418	1185454	40.3567	392.446	307.825	S							418	1209639	19.2979	25.5081	19.3754	G2							418	1382991	290.312	322.329	437.039	s							418	826689
419	1351009	208.413	436.01	366.546	s							419	741381	6.9781	68.3994	10.8999	G1							419	1018669	121.15	191.755	37.3641	S							419	1141471	71.3645	498.642	160.386	s							419	886626
420	1157908	25.7857	363.444	26.3815	g1							420	770706	27.5773	537.673	233.959	S							420	1215087	11.9828	15.3546	13.5332	G2							420	2334018	212.237	74.4286	303.005	s							420	581822
421	1365690	230.739	557.669	346.147	s							421	798768	37.9145	398.143	227.107	S							421	1119279	149.844	208.195	23.9121	S							421	1700659	182.275	231.422	390.85	s							421	1242147
422	1.51991e+06	139.587	374.534	317.169	s							422	787263	34.384	436.225	275.179	S							422	653888	17.0017	23.6186	36.804	G1							422	1195611	19.653	28.3619	30.8829	g1							422	732158
423	1312782	247.525	846.593	409.679	s							423	799440	28.4196	514.842	202.011	S							423	608659	65.1454	111.68	30.2038	S							423	1103366	23.6648	367.006	76.0602	g1							423	720997
424	1181727	39.0946	594.742	46.1965	g1							424	1469625	7.22298	60.2078	11.2319	G2							424	726378	114.039	184.932	35.7922	S							424	1130175	88.5924	334.804	198.424	s							424	781435
425	1185133	91.1413	835.06	144.65	s							425	762198	16.325	685.534	25.3115	G1							425	645953	89.6439	158.514	40.3375	S							425	1877115	197.78	200.949	414.764	s							425	1320170
426	1036096	22.0542	185.759	26.0063	g1							426	746111	24.9082	565.206	155.644	S							426	784116	172.824	235.408	35.8452	S							426	1621615	219.269	225.798	375.734	s							426	568608
427	1981492	231.565	460.582	402.972	s							427	796700	16.1405	415.45	26.8765	G1							427	613172	51.5344	101.149	45.8406	S							427	1227438	18.0431	84.2759	32.9197	g1							427	757366
428	1188103	19.5263	201.563	26.3994	g1							428	783492	30.1604	445.024	228.583	S							428	1334367	22.0865	27.9633	20.0545	G2							428	1138238	18.4736	97.0035	33.8466	g1							428	588231
429	1360373	296.932	687.852	474.293	s							429	787454	14.216	298.361	21.2943	G1							429	1273153	72.5966	96.3102	29.3041	S							429	1839315	245.904	150.653	334.105	s							429	960936
430	1640590	99.5695	148.989	57.4839	g1							430	681835	13.3449	138.696	19.6133	G1							430	1329444	22.325	27.3257	18.5873	G2							430	2567703	149.178	59.4664	251.536	s							430	686336
431	2027282	169.118	285.032	306.449	s							431	693507	12.082	55.9815	15.1365	G1							431	738440	13.7352	21.7612	11.6368	G1							431	1116633	22.3514	247.407	63.0802	g1							431	582126
432	2229426	260.972	253.412	504.177	s							432	1013358	39.9928	313.688	270.674	S							432	721363	14.1232	20.3242	13.638	G1							432	1797920	249.373	200.624	385.564	s							432	1.27415e+06
433	1246845	17.8188	181.022	24.8432	g1							433	781146	34.1834	346.245	295.727	S							433	1054310	138.463	167.126	28.5235	S							433	991720	21.689	111.016	37.9603	g1							433	600481
434	1157106	36.3185	690.654	41.8038	g1							434	655375	5.15744	58.4403	11.2096	G1							434	1137068	168.718	176.911	27.1227	S							434	1.8798e+06	262.732	189.23	414.385	s							434	1216847
435	1919185	180.099	393.48	392.396	s							435	764681	14.8897	242.51	19.5037	G1							435	613540	15.0147	18.818	15.8023	G1							435	907446	14.6539	54.8053	24.532	g1							435	655623
436	1.3417e+06	112.521	881.34	229.64	s							436	696258	6.37563	129.573	9.08125	G1							436	677587	40.9	62.6733	35.0642	S							436	1069243	42.3474	351.474	108.652	g1							436	1074067
437	1307457	171.123	642.143	319.553	s							437	762663	10.7981	521.344	38.2297	G1							437	1317587	98.0589	175.619	24.1098	S							437	1536211	142.16	224.503	321.627	s							437	711134
438	1217348	49.7417	922.153	56.0411	g1							438	777557	32.72	342.406	209.123	S							438	870366	152.884	176.587	29.211	S							438	2491871	35.3064	91.3505	62.6913	g2							438	838068
439	1232861	20.1687	568.836	27.9275	g1							439	758046	25.3864	572.885	208.34	S							439	591011	14.0407	16.696	15.7015	G1							439	833622	16.8895	88.0323	30.3541	g1							439	580314
440	1378532	223.427	607.266	398.979	s							440	775825	13.2523	421.771	22.0991	G1							440	939678	128.465	158.192	27.7888	S							440	1070394	14.4255	52.0838	23.6292	g1							440	863179
441	1330147	139.003	936.692	305.28	s							441	747949	13.2279	191.258	18.2222	G1							441	1117570	91.86	118.868	22.6742	S							441	1084418	21.1983	268.019	64.6307	g1							441	1216034
442	1334587	150.206	853.718	326.368	s							442	694077	14.2318	649.494	37.9702	G1							442	575396	13.5818	16.3597	16.1614	G1							442	1108852	49.4288	318.736	109.563	g1							442	649337
443	1166648	115.278	939.765	156.215	s							443	768719	51.0201	288.243	273.853	S							443	578878	14.1803	19.4958	15.6378	G1							443	1074920	23.3968	216.678	51.588	g1							443	595934
444	1776973	239.012	426.567	388.242	s							444	682475	4.73067	64.6307	8.45951	G1							444	1.28869e+06	74.0441	101.729	23.5557	S							444	1207346	33.7499	425.049	109.789	g1							444	713916
445	1152099	21.4426	464.145	26.3393	g1							445	777506	13.6309	570.09	24.4979	G1							445	766324	60.8126	126.744	24.2655	S							445	2075239	178.241	62.6257	281.357	s							445	916858
446	1.52504e+06	218.287	449.983	342.65	s							446	1430572	15.5151	348.616	22.4643	G2							446	635797	15.6103	20.0883	20.514	G1							446	1080721	27.641	251.647	62.5544	g1							446	833360
447	1531794	275.959	504.274	446.158	s							447	780786	38.1086	317.682	265.899	S							447	637989	35.5735	52.1547	41.1961	S							447	1192360	28.4201	97.227	43.6169	g1							447	626323
448	1295922	75.3502	1187.18	126.817	s							448	1034460	37.9081	299.019	294.191	S							448	834707	80.4449	151.233	27.7266	S							448	1.82254e+06	226.115	100.654	326.128	s							448	629149
449	1252179	32.2455	1155.84	44.5895	g1							449	1347003	33.6918	56.2292	144.548	S							449	619903	33.6182	46.914	38.1126	S							449	1212845	38.1612	142.052	62.6013	g1							449	810962
450	1360909	123.703	877.414	335.034	s							450	1443797	16.8659	344.362	21.4914	G2							450	630320	16.0879	20.026	19.3507	G1							450	1091868	24.2167	64.6983	40.0552	g1							450	600921
451	915174	137.168	497.404	282.055	s							451	730014	31.1623	282.492	201.132	S							451	581554	12.341	17.9517	14.8415	G1							451	1252480	112.768	254.696	239.168	s							451	709334
452	986357	139.995	404.266	300.282	s							452	1218397	36.5399	154.122	258.118	S							452	583969	18.0897	24.2032	27.2155	G1							452	1.89243e+06	216.09	219.615	350.692	s							452	648406
453	1313337	50.249	877.988	74.5777	g1							453	679649	4.46607	252.666	14.8821	G1							453	1167816	108.201	124.218	20.7008	S							453	1478709	153.771	169.595	247.73	s							453	936483
454	1241339	32.8848	505.444	37.4884	g1							454	656144	26.735	111.737	24.335	G1							454	609504	14.1423	18.4519	13.7103	G1							454	1077651	34.8058	329.863	87.0288	g1							454	616157
455	1539496	258.483	594.443	444.943	s							455	738590	14.112	318.726	20.5696	G1							455	701888	133.184	183.468	28.3807	S							455	1096216	32.4435	338.535	81.529	g1							455	628168
456	1189512	114.78	896.837	138.545	s							456	1064759	40.7127	256.73	341.451	S							456	642779	15.8664	21.1323	14.8556	G1							456	1880163	259.052	151.427	328.668	s							456	984952
457	2613949	36.9958	22.143	39.2203	g2							457	719384	21.128	515.367	216.314	S							457	596262	100.021	174.522	41.087	S							457	1750709	229.495	171.017	319.877	s							457	621512
458	1127541	143.873	774.488	261.373	s							458	628556	28.2152	88.4648	26.7654	G1							458	577885	15.5986	20.4273	26.8083	G1							458	1630413	324.239	322.636	608.065	s							458	636272
459	1303969	228.684	733.384	387.942	s							459	724813	14.7629	348.369	21.2888	G1							459	667248	60.1186	118.116	35.2028	S							459	1102550	20.0966	229.381	54.9331	g1							459	756923
460	1363781	300.784	488.203	466.731	s							460	1074932	34.1398	253.556	239.294	S							460	567823	20.5153	30.4969	22.6569	G1							460	1176390	20.3759	231.415	55.902	g1							460	1432018
461	2095519	236.627	306.165	450.968	s							461	594944	8.7371	382.826	26.4265	G1							461	638167	123.859	186.843	39.7732	S							461	1837243	242.617	225.693	424.04	s							461	705580
462	2631371	31.2815	18.7939	32.3741	g2							462	923178	44.0877	437.899	306.042	S							462	681939	72.3408	122.11	34.145	S							462	2235622	361.487	82.0537	427.81	s							462	682797
463	1539845	335.158	714.504	489.155	s							463	900380	36.2539	301.386	329.975	S							463	1376969	33.8494	48.2155	17.7193	S							463	1203680	40.9247	70.962	68.9247	g1							463	622430
464	1229465	193.848	608.23	359.312	s							464	1156096	36.3569	210.773	249.383	S							464	1320246	47.3861	67.9873	21.1718	S							464	2069238	162.275	119.837	259.621	s							464	644391
465	1204980	39.3444	967.343	46.3043	g1							465	952768	36.7711	311.123	265.034	S							465	582328	21.4044	33.4595	25.6675	G1							465	1297049	190.777	317.22	346.794	s							465	691149
466	1.89005e+06	310.265	421.334	557.715	s							466	724548	18.8395	499.234	241.502	S							466	755369	137.595	177.531	26.158	S							466	1196310	22.0168	39.7652	31.8865	g1							466	689711
467	2636443	48.1613	28.4804	49.3984	g2							467	976985	35.635	219.528	313.432	S							467	1274176	20.2586	27.1933	19.5378	G2							467	1572114	297.081	193.569	512.146	s							467	672595
468	1359234	105.473	735.638	232.82	s							468	753502	20.6916	527.382	273.964	S							468	798086	89.9888	149.263	27.4004	S							468	2137743	254.002	127.278	429.426	s							468	916386
469	2111765	387.534	463.926	632.563	s							469	729489	11.6587	115.874	14.754	G1							469	1297824	113.269	155.406	27.6199	S							469	1.8553e+06	272.064	179.488	407.021	s							469	1319418
470	1305583	208.916	1099.7	440.473	s							470	930483	36.0797	307.793	277.933	S							470	1384057	13.0512	19.2833	12.2938	G2							470	1.87747e+06	196.404	139.863	370.099	s							470	699271
471	1310882	211.802	803.997	411.361	s							471	730203	11.8446	124.415	16.6143	G1							471	754458	101.958	180.283	26.6858	S							471	1115232	29.4416	144.6	52.4771	g1							471	649530
472	2213733	245.957	304.887	379.264	s							472	1.56807e+06	14.9765	41.9404	17.9204	G2							472	902370	95.2443	150.308	27.009	S							472	2.0402e+06	254.995	149.7	415.068	s							472	815564
473	1762559	148.815	331.105	296.095	s							473	1447212	43.4787	80.9803	244.955	S							473	812864	118.818	312.451	35.4158	S							473	2361983	35.9398	13.7218	41.116	g2							473	615347
474	1861990	197.354	409.43	338.493	s							474	1195128	36.7627	181.172	245.967	S							474	1275111	19.4316	23.1549	19.4327	G2							474	1065755	31.3009	141.962	50.298	g1							474	606187
475	2675544	42.1821	25.1402	41.7371	g2							475	742450	10.6147	18.7912	11.1245	G1							475	844265	79.1591	126.441	23.1204	S							475	1276747	41.6055	34.262	46.0252	g1							475	658973
476	1461176	355.303	562.425	601.396	s							476	1577992	14.2937	41.4158	22.2531	G2							476	590281	15.5647	21.0222	22.2691	G1							476	1871528	252.185	199.65	441.213	s							476	592537
477	1116403	33.791	908.616	45.0166	g1							477	1.28788e+06	34.3018	122.792	238.483	S							477	657816	72.6382	111.842	30.4547	S							477	1.90057e+06	165.103	129.043	366.854	s							477	648109
478	1.35451e+06	273.14	560.823	449.415	s							478	1567843	31.8291	47.404	156.466	S							478	756940	121.853	196.994	31.1273	S							478	1819093	255.287	139.959	409.271	s							478	628473
479	2614447	40.7594	24.2761	46.6043	g2							479	1208997	36.1502	167.733	238.399	S							479	1.40945e+06	22.0302	33.2871	18.1281	G2							479	1068996	18.394	61.881	32.6112	g1							479	583990
480	1078009	43.6136	956.867	60.5547	g1							480	732910	8.90909	19.5852	11.2712	G1							480	626115	19.3959	28.6976	28.6782	G1							480	1086115	16.0017	64.4072	30.5631	g1							480	641382
481	2541327	36.1857	20.345	35.0777	g2							481	1074512	35.7036	304.132	303.566	S							481	725249	130.929	174.238	32.3562	S							481	2555730	21.784	9.68952	26.3172	g2							481	1014468
482	1295363	216.05	553.954	379.86	s							482	1586138	2.47179	55.734	11.2356	G2							482	1022362	109.268	156.34	25.5775	S							482	2313832	26.99	13.4464	35.9823	g2							482	616322
483	2414125	46.9723	19.1657	94.8396	s							483	1149964	4.63445	230.441	191.046	S							483	648406	71.4691	123.899	34.1407	S							483	1079723	31.8676	166.173	54.9129	g1							483	548785
484	2530393	34.1217	19.6513	33.7138	g2							484	774826	15.2006	183.058	40.3446	G1							484	667926	146.124	174.76	30.674	S							484	1118944	17.7871	85.4156	38.634	g1							484	1249023
485	1.54291e+06	314.611	686.973	497.311	s							485	1.47204e+06	31.5057	63.62	185.733	S							485	715778	138.395	174.688	31.7742	S							485	2530721	25.9093	13.566	36.9883	g2							485	1448008
486	1440203	267.497	616.58	446.901	s							486	778636	15.9313	451.241	90.6269	S							486	1030496	112.716	156.452	28.2573	S							486	1156124	28.2408	326.94	78.6239	g1							486	577831
487	1041352	189.116	653.588	303.776	s							487	1265499	18.3756	92.9887	195.366	S							487	1120541	79.0856	147.541	24.0902	S							487	1143888	14.769	75.7435	31.3259	g1							487	509870
488	1602336	267.402	400.966	419.196	s							488	794550	14.949	522.225	47.1931	G1							488	584042	21.2935	29.0182	39.4918	G1							488	1098719	26.655	150.551	55.7863	g1							488	1342921
489	1137705	29.9051	609.271	41.9458	g1							489	1149989	5.28477	202.151	170.441	S							489	578332	52.2894	94.2061	37.3733	S							489	1040522	15.4741	78.4321	35.1689	g1							489	679161
490	1136193	22.2772	648.074	30.5306	g1							490	701180	10.4499	93.0854	15.1333	G1							490	897380	140.313	192.771	25.767	S							490	1212637	16.0552	7.30418	21.3643	g1							490	583042
491	1146893	24.2412	303.961	33.1213	g1							491	1273086	30.9757	135.288	230.743	S							491	783315	95.121	157.815	22.025	S							491	1135051	16.7076	89.2278	39.2441	g1							491	1286287
492	2407694	88.5467	24.2953	175.756	s							492	769393	5.52808	56.8921	13.4884	G1							492	842092	64.3549	151.188	22.7412	S							492	1193161	33.3484	358.151	94.4556	g1							492	535244
493	1146277	150.317	649.144	274.158	s							493	999891	53.4301	181.026	236.442	S							493	568560	26.7073	29.0815	22.9153	G1							493	1402228	139.431	284.373	336.797	s							493	661694
494	2104717	223.706	235.053	440.126	s							494	1542155	14.166	38.8756	29.5937	G2							494	579132	20.646	22.1527	26.0575	G1							494	1196880	16.4239	7.41857	23.0384	g1							494	1390807
495	2432789	136.015	34.9316	240.501	s							495	736901	11.748	37.7578	16.6043	G1							495	1188888	27.8854	38.0275	25.8676	G2							495	1193795	68.0514	312.821	203.098	s							495	631707
496	1162021	16.1982	54.7631	26.4589	g1							496	649625	5.68234	133.665	12.2729	G1							496	690135	87.261	149.221	34.7613	S							496	1352436	148.655	357.749	320.315	s							496	505965
497	1639074	215.137	353.659	367.832	s							497	731474	13.8608	98.6108	18.1518	G1							497	862337	127.949	181.572	28.1009	S							497	1382547	155.169	300.483	291.937	s							497	1093498
498	2024171	226.903	292.753	484.794	s							498	719473	12.2046	73.5811	15.4617	G1							498	586738	21.1666	27.4299	34.1994	G1							498	1168468	23.2019	235.543	62.0022	g1							498	646048
499	1165592	26.3312	322.843	37.9943	g1							499	736880	12.2591	94.8922	18.2603	G1							499	576833	38.8464	59.864	32.9504	S							499	1363734	166.885	220.151	364.221	s							499	542866
500	1242873	120.77	741.34	319.471	s							500	811104	6.89796	89.3026	17.9096	G1							500	592113	21.6579	30.6303	26.6125	G1							500	1182566	33.0275	317.931	105.167	g1							500	1016205
501	2414663	23.8793	17.3777	39.0412	g2							501	1273135	15.5136	48.7484	138.187	S							501	1183248	21.7645	28.6812	18.6494	G2							501	1939382	240.941	168.49	339.601	s							501	628912
502	1660650	315.573	529.706	471.879	s							502	650857	6.9605	154.219	11.5893	G1							502	583301	97.4513	175.169	48.2865	S							502	1758167	228.782	224.965	379.546	s							502	536488
503	1148128	17.912	658.26	30.9802	g1							503	706524	11.7196	78.2682	14.4073	G1							503	608485	71.1828	142.874	33.0879	S							503	1237426	86.5503	286.712	279.279	s							503	725018
504	1190921	23.4406	507.684	31.483	g1							504	1.51625e+06	39.2991	84.7788	220.141	S							504	568945	98.6365	168.455	39.0682	S							504	1.53116e+06	284.256	201.586	461.839	s							504	561976
505	2627805	102.76	28.0109	172.064	s							505	669818	11.7365	70.6427	14.4443	G1							505	620252	91.5854	152.837	30.2827	S							505	2354008	184.307	74.3373	292.349	s							505	646458
506	1396215	162.973	387.611	268.443	s							506	699528	9.32721	600.929	142.994	S							506	592301	16.7485	24.7667	22.2133	G1							506	1653806	236.608	226.988	378.267	s							506	986034
507	1248008	82.3082	694.25	163.523	s							507	1054226	41.2146	131.597	202.407	S							507	586974	15.4018	19.4217	18.6246	G1							507	1247250	96.6951	434.237	244.306	s							507	1150683
508	1259212	160.687	933.532	355.782	s							508	783457	13.8438	664.921	51.1058	G1							508	1243400	89.4073	110.747	20.9273	S							508	1232801	29.827	355.163	93.7318	g1							508	557847
509	2620215	90.1498	23.5694	185.228	s							509	626825	16.8263	20.3069	11.1512	G1							509	667690	22.7983	30.7217	32.9726	G1							509	2311554	33.9976	13.3832	49.7562	g2							509	619987
510	1193989	23.223	310.814	33.1518	g1							510	1025057	47.9579	425.098	246.37	S							510	1351905	20.9214	30.8822	18.3182	G2							510	1281045	26.4181	113.857	48.8513	g1							510	712792
511	1207018	99.2953	823.692	240.276	s							511	811520	13.202	154.882	21.0623	G1							511	1023740	132.476	169.107	22.7885	S							511	1155919	174.242	464.617	355.088	s							511	646357
512	1679375	223.076	503.828	326.861	s							512	785260	24.9096	694.144	175.677	S							512	665117	92.4163	143.221	21.5562	S							512	1824144	299.479	313.492	454.247	s							512	1235398
513	1.3808e+06	121.953	898.579	260.505	s							513	1196145	35.4085	279.468	217.134	S							513	1086556	104.807	166	23.6626	S							513	1371069	48.9185	157.045	103.833	g1							513	1032123
514	1885404	164.604	287.394	294.811	s							514	797696	32.7071	667.96	205.584	S							514	1165026	97.004	123.876	17.7701	S							514	1817043	343.871	389.662	538.779	s							514	617737
515	1431414	403.798	572.892	582.561	s							515	1410753	41.359	157.897	235.063	S							515	488741	87.1332	126.908	17.2118	S							515	1732188	359.414	398.763	571.973	s							515	897046
516	1154725	23.8954	365.003	31.7435	g1							516	1329922	45.9198	223.624	214.765	S							516	601490	10.9406	17.2727	12.3455	G1							516	1584699	250.136	310.527	404.387	s							516	947931
517	1424445	216.11	472.381	382.138	s							517	703133	12.2283	51.7165	13.7572	G1							517	595626	17.3118	22.9537	16.7437	G1							517	2197503	40.8444	496.632	117.027	s							517	663855
518	1.48243e+06	199.589	415.763	320.437	s							518	735817	11.7659	58.1557	14.8229	G1							518	636994	78.6883	137.136	26.6967	S							518	2217174	102.026	327.536	209.035	s							518	752931
519	1522632	250.789	741.224	474.124	s							519	752797	24.2603	327.397	118.721	S							519	588240	13.2066	18.7239	12.7616	G1							519	1340766	246.429	250.36	424.949	s							519	694244
520	1298498	234.8	223.5	405.129	s							520	483370	30.0531	628.439	199.187	S							520	598581	46.9743	94.3215	28.9145	S							520	1175324	177.941	326.524	344.998	s							520	1216852
521	1695474	361.31	596.285	603.225	s							521	1472361	57.8099	106.807	236.483	S							521	682182	14.6215	20.6425	12.5505	G1							521	1202837	195.265	366.742	381.641	s							521	1069513
522	1100170	97.9736	886.21	221.45	s							522	814600	13.5368	416.804	16.9717	G1							522	587403	15.9266	22.123	16.9013	G1							522	1953861	246.189	145.155	403.327	s							522	1253619
523	1130076	19.9231	575.286	33.2234	g1							523	736919	12.5879	51.9286	14.8506	G1							523	652624	115.06	172.88	23.515	S							523	2116986	279.757	64.076	475.908	s							523	617721
524	1151458	23.7123	1019.06	39.2898	g1							524	718297	14.7311	99.2116	19.901	G1							524	656671	12.0386	15.6636	12.2403	G1							524	1199424	107.765	378.012	244.368	s							524	618349
525	2.02479e+06	262.206	296.789	382.288	s							525	1496079	31.5468	121.194	147.091	S							525	584581	15.0691	22.5967	21.2979	G1							525	1184527	180.879	265.537	358.931	s							525	1275793
526	1131941	20.8667	650.774	41.139	g1							526	1272018	27.3169	227.555	177.236	S							526	588135	15.9301	23.1366	25.848	G1							526	2467658	128.591	47.2904	287.047	s							526	625869
527	1213038	28.4377	823.09	44.0754	g1							527	1433509	34.551	148.275	172.727	S							527	617113	131.396	167.843	31.3613	S							527	1120951	149.751	410.607	253.626	s							527	610069
528	1390001	175.763	800.976	379.663	s							528	822264	17.6721	762.68	36.2115	G1							528	699737	73.9105	159.119	31.3775	S							528	1214609	20.8192	134	48.2036	g1							528	1016143
529	1172243	24.6333	762.235	39.6997	g1							529	725832	16.3724	688.035	23.5748	G1							529	577112	16.1994	22.9909	18.2886	G1							529	1167018	118.13	343.675	259.578	s							529	563438
530	2.05543e+06	223.446	291.46	369.408	s							530	1603575	17.2056	50.145	24.4184	G2							530	888670	108.803	190.696	24.7901	S							530	1107527	30.4117	380.121	86.2794	g1							530	1108488
531	1288931	120.05	655.564	306.018	s							531	1192537	29.1756	215.937	201.342	S							531	677322	42.8327	61.1381	41.2852	S							531	2022108	256.326	116.767	418.763	s							531	1044870
532	1983612	217.29	322.727	466.096	s							532	809739	39.3255	492.611	274.698	S							532	591700	29.0599	32.6861	31.5421	G1							532	1209089	210.94	259.856	346.489	s							532	598205
533	1222207	26.6737	132.429	31.9088	g1							533	1372438	45.0222	137.943	270.145	S							533	611108	74.2111	127.073	35.1184	S							533	1235404	20.1746	117.051	44.6232	g1							533	1255839
534	1775234	173.777	390.806	498.538	s							534	1100767	55.153	338.086	340.017	S							534	1006880	79.5745	127.417	21.9052	S							534	1131506	82.8274	223.702	188.954	s							534	936064
535	1245641	36.0655	55.2268	61.883	g1							535	764028	12.8674	185.543	18.2246	G1							535	1405066	22.4885	32.1219	18.3621	G2							535	1221787	20.6325	139.616	47.1535	g1							535	591196
536	1100358	20.1269	817.545	31.9302	g1							536	740174	13.8232	197.175	17.6974	G1							536	597225	12.524	19.7745	15.294	G1							536	2336416	38.2842	15.5189	50.842	g2							536	616688
537	1105629	125.733	746.468	237.944	s							537	833470	30.3011	422.169	219.171	S							537	589728	14.2892	22.3342	24.6919	G1							537	1095932	35.9476	286.858	93.5153	g1							537	709762
538	1865205	215.852	327.525	379.697	s							538	711792	15.3329	560.258	24.3619	G1							538	683133	102.477	186.641	26.362	S							538	1240330	203.191	318.481	389.894	s							538	798448
539	1128180	239.75	483.542	327.692	s							539	726646	16.6511	284.11	25.0079	G1							539	1409556	24.8625	46.1912	15.8295	G2							539	1210558	20.2788	122.831	45.85	g1							539	865013
540	1193890	44.8873	884.577	62.3304	g1							540	1364443	40.9358	146.294	284.576	S							540	600946	13.0231	19.8321	15.0971	G1							540	1154177	110.973	381.645	259.356	s							540	1190539
541	1157997	147.753	539.393	293.512	s							541	1190430	39.2942	322.782	252.971	S							541	571575	14.2574	24.8599	16.1786	G1							541	1108544	25.8839	113.055	48.3311	g1							541	523705
542	1695731	250.581	443.99	526.381	s							542	1316889	43.1678	188.753	260.46	S							542	567384	18.7509	24.4303	18.7326	G1							542	1102388	23.6953	63.7455	36.6146	g1							542	1382385
543	1143276	13.8804	181.643	21.6753	g1							543	1508829	11.8879	53.116	15.5125	G2							543	1196230	83.4246	127.707	19.3983	S							543	1.72167e+06	131.95	154.803	369.919	s							543	1097481
544	2266451	204.131	130.821	462.08	s							544	1263271	36.2651	193.548	237.38	S							544	653889	11.8322	18.1218	16.9267	G1							544	1806706	194.878	168.404	371.253	s							544	998511
545	2453123	24.6539	17.7339	32.5382	g2							545	970537	39.1796	461.641	265.567	S							545	1369137	20.6054	38.0215	16.2992	G2							545	1306583	254.187	243.707	376.328	s							545	686928
546	1.57084e+06	149.306	460.716	366.302	s							546	1293572	36.4206	160.294	211.968	S							546	1251480	19.1808	28.1724	15.4104	G2							546	1178938	157.96	310.736	315.103	s							546	812951
547	1293276	22.5095	328.035	26.6574	g1							547	1119461	32.9397	258.865	208.506	S							547	1277330	18.0485	25.3992	15.5691	G2							547	1536301	166.719	266.297	398.331	s							547	570166
548	1918253	202.786	252.659	322.414	s							548	872252	33.0954	466.817	223.269	S							548	650998	13.1822	19.6755	17.511	G1							548	1150694	14.5259	29.3596	27.817	g1							548	953038
549	1290927	125.58	852.971	245.708	s							549	730970	19.3591	264.171	19.4471	G1							549	678592	14.5595	23.6573	22.4573	G1							549	1066460	13.4433	29.3194	26.6072	g1							549	1007954
550	1237487	71.2558	759.816	86.1118	s							550	967314	39.9694	523.397	257.803	S							550	650824	16.2563	20.4978	20.6636	G1							550	1225642	24.0431	116.305	44.5826	g1							550	623381
551	1.74667e+06	231.847	397.776	459.42	s							551	700304	24.1783	531.17	148.621	S							551	634031	27.1185	45.7082	32.8605	G1							551	2299719	155.856	40.9774	257.986	s							551	664252
552	2642113	79.799	27.6909	131.993	s							552	956090	25.6819	366.616	169.403	S							552	661887	61.4029	113.463	38.0376	S							552	2465503	15.5872	7.39591	22.3321	g2							552	631854
553	1.2957e+06	25.6874	278.166	30.0834	g1							553	716511	17.6022	119.347	18.562	G1							553	1088566	86.1618	148.621	19.5563	S							553	1182353	137.19	438.334	304.443	s							553	545038
554	1207545	60.7137	882.99	75.3973	g1							554	781486	33.8987	511.918	201.056	S							554	846843	96.1675	152.532	20.9422	S							554	2582428	27.1153	12.4784	32.4165	g2							554	607291
555	1195997	191.07	827.967	80.9505	g1							555	913347	29.6515	342.92	179.813	S							555	652774	15.2909	23.5706	23.6061	G1							555	1123215	21.8068	112.707	46.7655	g1							555	702151
556	2343580	61.3832	80.9566	212.542	s							556	1191822	35.0075	244.31	227.005	S							556	671910	21.3093	27.7921	28.4422	G1							556	1234112	201.6	305.813	382.531	s							556	566503
557	2168010	171.641	196.775	299.262	s							557	885860	35.7092	356.575	260.922	S							557	758972	101.954	171.319	25.8021	S							557	2.06685e+06	227.972	87.6562	317.198	s							557	1259200
558	2.00427e+06	232.414	335.477	457.885	s							558	1.59141e+06	16.8312	49.8798	24.2789	G2							558	624273	16.5664	22.1841	25.4648	G1							558	1203049	25.2222	253.172	62.9911	g1							558	575957
559	2246561	187.196	185.02	327.92	s							559	997855	36.3778	484.849	267.738	S							559	678110	48.1853	89.3497	27.7225	S							559	2114273	243.751	100.358	481.779	s							559	651618
560	2695532	29.453	18.0769	40.4016	g2							560	690774	13.9982	121.797	18.3521	G1							560	650668	14.1618	19.2346	18.955	G1							560	1183136	258.225	265.206	417.742	s							560	577399
561	2532302	29.4077	19.406	34.2908	g2							561	892310	69.1449	352.964	372.901	S							561	637911	25.6038	39.714	26.849	G1							561	2.06507e+06	257.753	101.729	407.763	s							561	593144
562	1028539	26.7967	177.857	35.7162	g1							562	718590	14.7595	158.774	16.7802	G1							562	1267779	105.517	144.869	18.3745	S							562	1106086	186.167	333.673	347.622	s							562	603429
563	2722422	33.0884	19.5753	32.4309	g2							563	975749	42.4489	323.954	276.395	S							563	1301041	104.22	137.182	20.4686	S							563	2458688	98.0139	17.8537	81.0983	g2							563	1311776
564	1121610	25.4363	764.039	34.4579	g1							564	697779	12.5777	91.3117	15.2071	G1							564	880827	132.903	225.228	24.29	S							564	1059772	82.4039	212.021	186.469	s							564	604294
565	1133294	70.9897	775.055	95.5657	s							565	767095	14.4294	427.041	20.1574	G1							565	1097640	143.704	159.941	21.1889	S							565	1064563	22.9416	346.167	70.591	g1							565	579187
566	1500441	316.176	520.176	393.408	s							566	1036912	39.8415	328.13	251.908	S							566	677478	19.4392	29.8349	18.1897	G1							566	1.18617e+06	28.5948	292.289	72.399	g1							566	565014
567	1134542	63.2418	903.512	98.1632	s							567	897030	30.5724	549.861	215.624	S							567	1054203	111.089	131.77	23.4461	S							567	2386117	132.274	17.9223	232.17	s							567	1350661
568	1544317	253.792	519.525	366.496	s							568	1028224	40.4231	285.906	244.839	S							568	1422728	21.6422	28.2888	16.2728	G2							568	1.9983e+06	255.4	85.4661	360.239	s							568	566905
569	1426946	193.841	712.729	296.238	s							569	686445	26.1944	320.264	152.009	S							569	1012534	131.003	148.02	19.7194	S							569	2279769	29.5807	12.2653	30.8945	g2							569	600062
570	1275265	163.378	432.979	318.624	s							570	696071	13.5383	169.095	15.1673	G1							570	1248519	124.97	166.575	21.1517	S							570	1077330	21.3055	54.5732	33.0658	g1							570	1.44097e+06
571	1489612	205.537	413.223	347.407	s							571	675568	14.0053	94.6409	15.7725	G1							571	1413922	18.0499	24.0353	13.9157	G2							571	1049815	23.2944	175.638	56.9269	g1							571	545132
572	1969226	259.889	194.906	468.428	s							572	757312	13.5999	403.694	17.759	G1							572	779135	135.608	193.692	34.3919	S							572	1040930	21.8847	165.808	52.8611	g1							572	596222
573	2285436	184.249	160.224	308.782	s							573	1381393	43.3995	180.115	282.215	S							573	668160	98.9333	146.318	40.1273	S							573	1068340	23.0977	60.0194	33.1139	g1							573	618978
574	2.00437e+06	163.652	352.327	267.656	s							574	834347	45.8284	432.715	327.595	S							574	665048	87.4655	128.273	45.3054	S							574	1589490	262.011	173.385	401.092	s							574	1094625
575	1340820	182.473	616.061	361.398	s							575	1501993	16.0285	53.1939	21.4108	G2							575	1182548	97.4749	135.744	19.5519	S							575	1698348	219.818	237.607	356.865	s							575	633415
576	1195904	82.0508	574.184	166.39	s							576	696577	11.0861	53.8801	14.1172	G1							576	808165	130.175	200.059	31.162	S							576	2215376	30.3066	12.9138	39.3868	g2							576	592862
577	1140875	22.1948	606.76	29.2489	g1							577	679404	16.1809	482.714	37.4443	G1							577	1166622	125.114	141.645	23.9927	S							577	1190461	20.3915	318.122	65.919	g1							577	558102
578	1282039	184.864	484.378	314.515	s							578	1.30692e+06	35.7142	184.003	190.941	S							578	641587	103.125	141.055	28.6998	S							578	1.72707e+06	154.604	98.7984	329.045	s							578	646128
579	1698819	159.342	484.706	281.114	s							579	1418572	10.0813	24.5545	11.5114	G2							579	1316161	20.0995	23.1202	15.6078	G2							579	1209133	31.6005	349.32	93.2515	g1							579	1207108
580	1258459	33.1444	736.958	44.5107	g1							580	1152241	41.6178	292.727	303.725	S							580	672296	60.8923	90.4931	28.1349	S							580	1437128	193.641	282.148	360.952	s							580	1268232
581	1162205	23.5376	599.992	32.0905	g1							581	690200	10.6592	47.3574	14.2895	G1							581	897153	97.4362	125.211	20.879	S							581	1843543	206.985	182.686	375.712	s							581	595678
582	1230991	87.5028	593.623	178.21	s							582	1076812	39.2567	334.541	236.467	S							582	687971	79.1562	132.439	25.594	S							582	1555876	246.946	325.407	418.957	s							582	796759
583	1270232	19.4799	506.392	29.5474	g1							583	1373914	37.7827	186.174	213.869	S							583	844924	85.0887	120.599	23.7629	S							583	1.74685e+06	108.506	118.492	225.062	s							583	723405
584	2426503	30.5388	21.3581	35.0725	g2							584	1560393	34.2872	118.105	199.42	S							584	666667	16.0085	20.6544	17.0347	G1							584	1032178	82.8562	325.708	206.445	s							584	676542
585	1277628	103.824	722.728	216.295	s							585	1314460	34.3671	181.071	201.364	S							585	653287	18.3335	22.8252	20.9381	G1							585	1116447	150.575	192.167	293.832	s							585	612027
586	2117283	271.467	181.523	378.383	s							586	1011328	38.3894	253.24	245.466	S							586	702908	83.8283	122.745	27.5394	S							586	1097534	19.7599	155.825	46.5661	g1							586	1248339
587	2216454	148.004	235.819	268.87	s							587	1550618	17.6508	55.229	26.0053	G2							587	624601	26.9176	35.2957	33.8907	G1							587	1.76146e+06	165.163	182.33	354.696	s							587	974686
588	1238179	21.0141	618.686	30.3512	g1							588	692514	17.2736	398.035	36.0511	G1							588	630650	47.257	91.428	29.3652	S							588	1.9233e+06	178.102	133.318	343.363	s							588	1025927
589	2369906	234.594	81.8712	309.895	s							589	758107	20.9453	397.42	51.2265	S							589	1143969	136.364	178.813	22.3518	S							589	1128063	19.2745	170.415	47.2884	g1							589	752763
590	2183409	221.762	217.15	360.29	s							590	671637	19.5705	650.021	35.5033	G1							590	1081414	118.146	157.822	24.5345	S							590	1160316	173.976	214.591	371.468	s							590	664177
591	1272833	33.6478	847.369	44.127	g1							591	653178	13.4712	315.761	22.2218	G1							591	667893	15.4883	21.1631	20.0788	G1							591	2095248	214.912	73.3224	386.552	s							591	1229012
592	2740331	150.328	653.536	277.045	s							592	1115235	42.234	336.808	288.823	S							592	673906	18.7982	25.0821	23.4327	G1							592	1655570	234.343	214.798	343.344	s							592	776819
593	1227850	149.273	636.244	272.282	s							593	740307	18.1498	441.26	45.4642	G1							593	719121	163.486	217.193	31.5985	S							593	2401139	24.6151	10.8132	28.9041	g2							593	647864
594	1227284	28.0884	223.726	36.3437	g1							594	922474	31.1382	492.179	217.945	S							594	696786	177.946	217.066	33.8285	S							594	1179048	150.43	259.29	344.655	s							594	1.3404e+06
595	1216510	41.4102	770.101	53.3715	g1							595	1.01372e+06	33.4254	281.109	227.457	S							595	676316	72.4946	125.988	34.1485	S							595	2406263	27.1189	14.0626	33.5222	g2							595	774560
596	1211583	27.7623	620.466	33.6685	g1							596	705379	14.3309	158.841	18.4967	G1							596	941636	144.433	213.303	31.0984	S							596	1430178	186.659	139.573	298.159	s							596	672457
597	1273437	27.3252	684.272	34.1835	g1							597	1270643	27.8095	245.252	170.084	S							597	654083	98.2304	156.475	33.5913	S							597	1099389	45.4795	254.967	90.8455	g1							597	719964
598	1757995	207.518	485.035	375.764	s							598	811855	29.3725	328.373	224.493	S							598	1347666	19.7222	29.6755	15.2863	G2							598	1168018	53.0932	545.191	154.482	s							598	756064
599	1177056	24.1085	158.611	27.379	g1							599	714892	14.4932	177.088	18.8273	G1							599	1323297	14.7276	17.4129	12.8762	G2							599	1.70898e+06	240.098	175.593	433.419	s							599	639822
600	1135022	36.4141	56.4252	46.1602	g1							600	845342	30.2937	541.157	181.404	S							600	733520	120.216	172.548	30.6274	S							600	1102653	38.1478	265.201	89.5602	g1							600	645829
601	1199280	193.786	643.705	303.939	s							601	1169918	36.6118	165.539	184.384	S							601	912103	122.827	195.056	27.7197	S							601	1140684	59.7874	261.12	152.01	s							601	806259
602	1164566	23.7978	169.479	29.1047	g1							602	1421961	15.9585	61.5737	30.4834	G2							602	645945	16.5482	18.5935	24.0392	G1							602	1039865	27.2656	360.726	78.9327	g1							602	659731
603	1105845	22.766	613.715	32.263	g1							603	757139	29.4976	364.085	220.656	S							603	1334307	37.6581	55.6831	17.2481	S							603	1120314	117.581	364.455	275.879	s							603	1.43162e+06
604	1154501	128.01	896.366	255.097	s							604	1476659	11.6633	42.1934	17.218	G2							604	1266092	95.7922	115.854	17.6975	S							604	1.77986e+06	301.514	269.381	467.382	s							604	612382
605	1076317	16.3046	172.977	22.1242	g1							605	754409	13.05	246.397	18.1513	G1							605	688490	74.034	125.956	29.7114	S							605	1.54363e+06	197.463	157.184	366.011	s							605	1073978
606	1110664	24.564	783.461	41.2843	g1							606	721112	13.1037	555.399	20.5781	G1							606	848611	113.399	160.871	26.5935	S							606	1023168	26.0468	366.76	77.235	g1							606	1155837
607	2022222	217.306	193.497	316.741	s							607	1162238	42.382	205.937	251.823	S							607	701551	16.4431	21.1843	18.9861	G1							607	1.31007e+06	183.437	371.995	393.498	s							607	637096
608	1054024	19.1677	187.356	25.6197	g1							608	1466799	31.3485	164.818	160.519	S							608	1257901	20.3926	25.5054	19.7394	G2							608	1610148	166.807	153.588	341.39	s							608	1299601
609	1167390	164.186	431.418	230.326	s							609	688962	9.24501	39.8155	12.1367	G1							609	629092	21.826	27.364	32.4336	G1							609	1129316	204.99	355.289	347.704	s							609	608360
610	1143398	148.894	858.935	274.853	s							610	769437	11.9954	311.449	18.6195	G1							610	622097	19.5901	25.0455	16.4931	G1							610	1140794	21.6516	212.463	53.7659	g1							610	1509693
611	1564885	153.151	512.479	338.295	s							611	754419	12.4489	160.983	23.7527	G1							611	652755	63.8973	110.47	26.3973	S							611	1175202	58.9304	213.359	101.868	g1							611	686339
612	1152636	107.677	355.538	192.277	s							612	802153	32.9635	415.7	248.6	S							612	846794	116.607	168.054	28.8238	S							612	1.04498e+06	33.2641	352.019	139.779	s							612	1302269
613	1.29683e+06	230.654	602.336	378.869	s							613	766646	32.3175	493.781	232.47	S							613	628526	78.9391	177.209	38.0073	S							613	1042504	33.1743	236.907	67.3308	g1							613	660909
614	2290167	166.533	56.6388	238.157	s							614	1426408	13.7056	52.0252	19.9958	G2							614	636042	21.6442	28.9592	23.6028	G1							614	2286827	27.607	244.475	65.7039	g2							614	1064309
615	2233045	142.287	56.8127	281.619	s							615	783195	11.6108	338.516	20.806	G1							615	1175114	122.412	147.536	20.3505	S							615	2353218	36.7581	23.1371	45.7732	g2							615	1251354
616	1475764	156.014	260.392	319.36	s							616	811316	40.6248	439.291	255.256	S							616	601075	15.6456	19.7728	25.5008	G1							616	1125394	200.245	384.433	446.857	s							616	1274492
617	1988371	115.838	215.362	203.06	s							617	1183617	40.0921	254.707	316.297	S							617	613563	17.877	22.8262	27.8462	G1							617	1982250	208.02	101.125	455.232	s							617	1415387
618	1.43497e+06	239.407	579.42	409.17	s							618	692721	9.99334	43.5763	14.136	G1							618	588140	22.2812	32.1254	31.109	G1							618	1193146	29.7886	45.288	46.4564	g1							618	678004
619	1346517	200.387	588.379	372.298	s							619	1399159	43.4584	80.5899	183.668	S							619	990006	147.348	207.174	33.0652	S							619	2323534	38.8336	14.5876	79.9145	g2							619	1379907
620	2235663	180.326	84.6925	298.489	s							620	718415	12.7031	447.354	21.7312	G1							620	612274	20.827	29.0984	29.4963	G1							620	1202464	30.0455	47.9257	47.227	g1							620	627801
621	1109999	23.6436	375.979	30.4784	g1							621	871774	39.6174	369.019	277.189	S							621	1284873	103.767	142.472	18.7009	S							621	1529486	167.866	265.309	396.548	s							621	1.44299e+06
622	1106068	24.2365	328.006	31.5029	g1							622	702511	16.6373	517.237	31.1995	G1							622	1172536	125.426	173.692	21.1145	S							622	2409009	19.3603	7.341	30.0957	g2							622	892543
623	2388881	17.8702	13.3124	24.8123	g2							623	776577	12.0988	221.087	18.4349	G1							623	580258	29.6298	36.672	31.3645	G1							623	2255839	207.648	68.1604	297.154	s							623	645878
624	2241725	157.921	121.451	315.413	s							624	1082302	42.8902	293.647	287.124	S							624	574516	211.943	221.585	34.5637	S							624	2376887	32.5894	447.546	96.0667	s							624	636513
625	1933793	195.242	468.282	397.71	s							625	763863	12.9434	418.031	22.8801	G1							625	1055160	83.3241	124.581	18.3639	S							625	1142835	28.2483	315.179	73.9853	g1							625	626994
626	1096815	26.2487	285.577	31.1861	g1							626	728602	27.3783	314.493	194.164	S							626	619559	22.6353	31.8156	34.612	G1							626	2.00521e+06	203.682	140.993	340.187	s							626	678646
627	1010521	26.0083	288.443	30.7038	g1							627	1524356	14.4206	53.8035	23.6088	G2							627	721633	119.049	157.216	23.813	S							627	979705	24.2403	106.225	42.9811	g1							627	726798
628	1473517	219.632	533.776	416.049	s							628	1068156	35.6143	279.518	264.739	S							628	731199	107.195	172.204	27.1424	S							628	1173615	180.567	269.85	313.711	s							628	762809
629	1178709	66.416	1084.47	104.022	s							629	1410141	14.4823	207.877	20.231	G2							629	641239	48.1549	93.6644	32.8347	S							629	1164227	23.596	119.033	46.3028	g1							629	699162
630	1174346	120.331	930.031	264.789	s							630	710242	18.113	445.512	48.346	G1							630	593701	12.427	17.5339	12.7336	G1							630	2126676	188.843	111.357	303.402	s							630	1290633
631	2057377	104.11	147.495	277.408	s							631	895998	35.8644	343.942	288.795	S							631	639101	59.8373	100.018	29.3482	S							631	1131861	20.1274	104.623	38.5633	g1							631	984619
632	1162232	17.8167	225.126	21.8857	g1							632	1355381	42.0707	132.456	257.225	S							632	600851	15.8555	22.2072	15.8497	G1							632	1150003	23.6189	107.23	46.8169	g1							632	668057
633	1343840	179.967	527.428	298.208	s							633	704998	15.0153	241.747	18.9872	G1							633	687573	18.0949	26.8438	20.5639	G1							633	1072254	88.9506	375.368	211.106	s							633	775154
634	1217703	21.4182	249.177	25.4297	g1							634	814210	32.7375	423.577	235.523	S							634	686211	18.0485	30.4254	20.0982	G1							634	965220	20.211	217.814	54.0199	g1							634	744278
635	2513839	36.4161	22.1957	36.9963	g2							635	1201569	44.3359	219.338	281.79	S							635	611285	13.5313	19.7989	17.1912	G1							635	1092733	22.2761	201.377	53.4398	g1							635	636581
636	1261398	136.147	1084.72	297.963	s							636	732925	13.1841	580.002	31.6294	G1							636	604510	15.7516	22.9647	17.26	G1							636	1.47126e+06	188.934	177.431	302.101	s							636	656348
637	1306809	198.719	588.494	343.947	s							637	725349	23.845	559.502	152.592	S							637	839009	94.7799	171.98	27.9276	S							637	1732314	202.039	157.598	330.857	s							637	715703
638	1619974	234.241	549.928	403.924	s							638	728872	14.1721	168.668	15.9805	G1							638	1298970	20.3924	27.0541	18.1913	G2							638	2.08733e+06	223.08	86.8181	347.989	s							638	662775
639	1.46143e+06	223.443	342.432	339.839	s							639	1533774	12.3018	53.6551	21.4015	G2							639	912275	124.931	196.2	29.0757	S							639	1978150	173.97	155.177	299.692	s							639	676080
640	1642027	264.517	419.831	410.442	s							640	754959	30.663	379.139	198.529	S							640	1269842	20.2015	27.606	17.3043	G2							640	932058	21.675	222.699	56.727	g1							640	681058
641	2335942	183.034	140.837	343.341	s							641	836566	40.659	488.518	264.308	S							641	590541	16.6924	22.1426	21.4169	G1							641	1145314	24.9137	165.572	51.8546	g1							641	1282175
642	1111479	37.8524	928.267	53.5603	g1							642	1532782	15.5878	55.5959	62.6404	S							642	1278522	18.6766	26.5446	17.2401	G2							642	869225	19.4834	48.5695	31.0993	g1							642	606498
643	1231591	211.332	667.133	341.995	s							643	722508	15.0479	314.808	21.0453	G1							643	1252065	21.7552	39.4822	20.816	G2							643	1129819	23.875	113.888	41.0787	g1							643	647657
644	1536276	205.8	572.504	387.926	s							644	716944	11.5427	430.056	20.1775	G1							644	829256	111.076	169.682	27.4258	S							644	1478911	167.635	242.377	329.575	s							644	602859
645	1508492	231.503	577.881	411.711	s							645	729045	13.1455	342.557	18.9878	G1							645	1288535	17.0602	21.5858	14.739	G2							645	1977762	143.489	100.733	236.618	s							645	1400278
646	1174545	25.709	767.755	36.0667	g1							646	727646	13.9908	122.283	16.3489	G1							646	609428	16.3728	22.7683	24.0185	G1							646	1724922	145.257	139.657	291.76	s							646	685388
647	1099767	99.1575	804.471	271.388	s							647	1175014	43.576	231.821	241.741	S							647	1066697	21.1928	33.5879	33.2817	G2							647	700496	18.2011	50.9084	29.2575	g1							647	708372
648	2522158	31.4958	20.2353	46.6008	g2							648	1138157	38.314	256.219	270.121	S							648	928524	113.772	179.301	25.5503	S							648	1999369	232.736	69.1615	328.052	s							648	833220
649	1090429	14.0861	58.0428	19.9838	g1							649	753601	27.5523	241.395	142.382	S							649	1289882	22.2052	30.061	20.0275	G2							649	1702257	165.923	198.043	317.637	s							649	420066
650	1162600	29.3212	797.46	38.153	g1							650	1391381	40.2243	194.225	238.622	S							650	1384140	23.1865	31.8675	18.9675	G2							650	1581432	259.384	196.314	417.115	s							650	565107
651	1511426	225.936	625.342	403.066	s							651	1053085	36.4144	267.755	237.6	S							651	631855	11.6984	18.0887	11.2416	G1							651	1676572	240.711	112.9	384.228	s							651	809996
652	1094242	12.8226	62.5805	19.6833	g1							652	655138	11.5968	39.77	11.4966	G1							652	663249	76.3381	134.658	29.714	S							652	1013162	213.521	247.111	350.23	s							652	395141
653	1668058	159.557	427.049	354.952	s							653	1132328	42.7894	267.518	288.49	S							653	794029	110.475	169.394	22.0128	S							653	997091	204.789	265.393	330.322	s							653	863970
654	1256586	256.294	785.183	404.121	s							654	1503008	22.0615	62.1218	150.88	S							654	660480	20.865	34.3549	23.7735	G1							654	1159703	174.297	242.62	376.421	s							654	614135
655	1768720	195.279	467.771	346.109	s							655	667237	9.26319	45.4047	13.4292	G1							655	633479	68.2976	114.999	30.3757	S							655	1169002	229.517	296.907	419.362	s							655	626775
656	1334743	209.816	652.493	368.406	s							656	907145	35.5929	274.547	232.112	S							656	611451	96.6434	131.928	27.5379	S							656	953646	40.9334	343.583	92.6145	g1							656	716322
657	1281982	202.394	748.347	364.303	s							657	726017	10.2015	56.476	18.0843	G1							657	772092	109.029	166.74	31.4632	S							657	985555	116.136	284.66	229.536	s							657	770880
658	1.78037e+06	210.142	476.014	360.603	s							658	837334	31.843	286.446	238.577	S							658	1238861	19.0239	25.904	15.4557	G2							658	1121632	40.6688	308.637	97.9023	g1							658	860720
659	1253410	37.082	1415.5	43.4382	g1							659	842592	26.3682	307.124	236.487	S							659	1141607	106.128	140.998	20.5543	S							659	1.93041e+06	209.993	73.3335	352.226	s							659	616925
660	1315171	177.377	661.964	295.3	s							660	1105827	33.1331	356.509	216.924	S							660	849806	120.726	170.484	21.6988	S							660	1855972	249.472	156.561	396.837	s							660	662710
661	1512799	252.798	487.943	368.284	s							661	908193	39.6808	276.931	265.611	S							661	870500	97.7429	129.567	20.8883	S							661	2349122	31.7615	11.6513	37.9636	g2							661	660164
662	1387249	252.998	558.044	374.746	s							662	733628	23.9988	660.337	184.901	S							662	1.03027e+06	132.169	157.078	23.3589	S							662	1032436	22.1012	255.247	62.2844	g1							662	946535
663	1006807	20.5415	180.444	26.6336	g1							663	899126	32.5555	465.321	245.071	S							663	742953	145.566	231.347	40.232	S							663	1715778	230.48	141.423	346.375	s							663	708831
664	1.98215e+06	175.669	250.343	318.565	s							664	739962	12.5495	140.744	20.0839	G1							664	602675	14.6898	18.6563	24.1608	G1							664	1051546	25.0743	323.632	76.8401	g1							664	737297
665	1198106	36.8731	968.78	47.1924	g1							665	665539	9.63863	53.5695	15.5833	G1							665	731968	135.604	170.326	26.4676	S							665	1113711	237.429	338.515	406.228	s							665	708994
666	1104181	56.3257	359.35	68.0752	g1							666	749593	22.6842	566.615	169.847	S							666	611274	15.0177	18.8111	20.9438	G1							666	1984190	123.261	182.681	215.287	s							666	636840
667	999630	18.9954	184.697	23.6746	g1							667	753761	17.1087	76.3724	22.0177	G1							667	556546	13.2066	18.1818	15.8876	G1							667	1763992	190.227	132.891	312.357	s							667	769403
668	1247885	238.989	399.232	338.657	s							668	1406162	40.6766	99.272	249.954	S							668	602061	15.8549	18.6168	22.5561	G1							668	1131322	169.936	324.35	316.295	s							668	678426
669	1433414	239.364	508.522	359.879	s							669	761702	18.2276	441.239	27.4434	G1							669	551902	12.7287	16.9597	16.213	G1							669	1027970	35.364	397.671	103.176	g1							669	606231
670	1105564	20.8001	349.723	25.3352	g1							670	769909	33.8219	698.201	285.506	S							670	586084	13.8312	18.4739	17.8446	G1							670	739022	19.3231	32.4044	31.7385	g1							670	1.27305e+06
671	1205000	146.663	716.295	266.991	s							671	753379	15.8478	569.091	27.4648	G1							671	608539	17.1136	23.7375	23.0337	G1							671	1138848	197.044	283.699	412.351	s							671	597392
672	1194338	19.2836	89.3	25.9968	g1							672	1241666	40.6007	120.735	263.12	S							672	588398	13.3603	18.7724	16.6546	G1							672	1080557	180.234	348.596	325.235	s							672	714366
673	1475442	213.244	419.207	351.09	s							673	1560580	18.1856	55.6852	28.6578	G2							673	600465	19.3679	29.113	29.1685	G1							673	1801927	253.14	150.346	405.292	s							673	603880
674	1220831	28.5956	781.022	38.4974	g1							674	733235	15.7152	412.676	23.8897	G1							674	626266	14.3482	19.091	21.1041	G1							674	1213995	252.092	285.54	415.909	s							674	603490
675	1220192	30.6793	774.506	39.1078	g1							675	1180379	33.4005	122.093	207.895	S							675	779778	117.383	165.178	24.9324	S							675	938772	22.5163	42.4827	42.1741	g1							675	628952
676	1212881	218.6	443.283	313.613	s							676	1114403	39.2928	223.717	249.652	S							676	593071	18.2839	27.1478	25.0983	G1							676	1077183	25.4939	352.682	82.0491	g1							676	907937
677	2412891	33.8803	23.133	32.1137	g2							677	724077	16.2049	544.822	34.2556	G1							677	596697	53.0819	97.1295	36.1398	S							677	912948	20.0515	41.5253	28.1606	g1							677	925604
678	1263213	166.003	790.132	308.061	s							678	852851	34.603	418.858	267.528	S							678	951446	112.8	178.256	20.2353	S							678	1080284	22.8137	241.038	65.5047	g1							678	612657
679	1212052	29.7452	676.468	37.9647	g1							679	1593957	16.9504	51.0887	21.8827	G2							679	974623	97.5634	134.636	20.7641	S							679	1082219	30.9834	446.224	102.755	g1							679	592454
680	1438305	251.815	596.183	386.305	s							680	718990	14.8192	135.865	18.9861	G1							680	1004553	103.268	160.944	23.5309	S							680	995903	18.3809	130.237	43.1658	g1							680	526064
681	1510831	339.928	748.411	583.418	s							681	763799	33.3514	341.059	252.675	S							681	853120	101.305	191.568	25.4873	S							681	1240156	301.805	166.083	405.8	s							681	696940
682	1207081	163.051	710.086	270.539	s							682	702965	16.0774	314.807	20.5532	G1							682	590345	16.6201	21.7326	31.4713	G1							682	1360606	263.056	204.686	413.252	s							682	959550
683	1198136	139.341	799.221	250.981	s							683	979992	39.8639	374.771	288.287	S							683	706737	76.1402	107.208	24.7883	S							683	1510477	195.704	151.46	308.689	s							683	1203726
684	1.90233e+06	261.507	329.513	422.194	s							684	705032	15.5501	246.091	20.9767	G1							684	1271285	12.11	17.5247	11.9151	G2							684	1334056	179.2	333.91	355.675	s							684	928983
685	2455249	37.6561	21.3277	44.8848	g2							685	725255	24.0918	571.768	154.482	S							685	592650	16.1902	20.374	25.9326	G1							685	1155181	279.149	220.371	421.979	s							685	758145
686	1.23219e+06	35.0244	671.618	42.8734	g1							686	679468	24.8781	300.654	70.8485	S							686	594733	18.8714	28.0762	40.4429	G1							686	1353582	174.424	300.578	375.19	s							686	479324
687	1445165	209.985	476.962	350.456	s							687	926354	62.018	228.259	312.88	S							687	647887	24.7743	33.217	22.9504	G1							687	2338155	17.972	16.1107	38.7067	g2							687	1.29502e+06
688	1111614	21.6	353.629	31.453	g1							688	789739	34.6333	218.998	233.277	S							688	636079	19.7573	28.3741	34.0032	G1							688	1283920	243.596	251.14	421.792	s							688	704676
689	1436095	261.847	474.973	433.772	s							689	1405756	36.5692	94.451	210.062	S							689	926244	63.2464	113.386	21.0961	S							689	1497132	267.074	193.381	433.93	s							689	577165
690	1111945	27.8806	418.298	35.6991	g1							690	693232	16.3695	260.092	18.3919	G1							690	868712	98.2751	166.945	25.3335	S							690	1210565	221.409	447.385	421.626	s							690	659267
691	1087396	113.58	562.912	203.978	s							691	1517799	10.8799	28.0853	13.1129	G2							691	1365138	80.1406	95.9503	15.0021	S							691	1.71155e+06	147.253	70.1429	281.567	s							691	988696
692	1102727	36.3604	776.57	60.5686	g1							692	699043	14.9687	308.178	22.0211	G1							692	849237	117.384	157.561	19.9473	S							692	1120582	20.5293	192.108	53.5816	g1							692	674673
693	2573598	211.282	52.7549	337.553	s							693	664872	17.7736	243.75	20.9358	G1							693	1198539	147.144	165.171	24.3954	S							693	894034	28.2459	335.945	82.3611	g1							693	597012
694	1083896	15.9671	24.5835	37.8016	g1							694	672391	10.4709	34.722	13.7986	G1							694	693901	94.6366	139.525	28.6833	S							694	1132643	101.926	253.862	265.114	s							694	597029
695	2410054	49.6821	21.3504	100.946	s							695	982171	48.9529	277.425	360.699	S							695	704343	19.8499	29.4143	22.3012	G1							695	1060099	262.818	272.019	432.806	s							695	578283
696	1722208	213.152	386.903	379.511	s							696	702097	13.8236	147.513	18.8741	G1							696	1324251	77.0843	89.3622	16.711	S							696	2117557	126.268	23.3081	184.058	s							696	592746
697	1613064	300.675	284.523	444.223	s							697	878121	41.5044	411.4	317.356	S							697	1118263	152.837	200.007	23.7864	S							697	2441629	28.4864	11.4699	34.1707	g2							697	616736
698	1.3975e+06	174.15	810.857	355.915	s							698	680974	15.2283	258.068	20.3622	G1							698	686902	19.3904	26.5244	32.5499	G1							698	2253154	64.1731	13.5094	120.302	s							698	610210
699	1.03081e+06	13.6247	20.2603	23.3462	g1							699	683753	8.93375	32.9458	12.9078	G1							699	685521	16.8351	22.554	20.331	G1							699	1773958	201.739	153.673	403.005	s							699	626415
700	1595708	218.889	379.012	390.884	s							700	751609	18.5287	465.35	29.403	G1							700	707264	69.4322	120.274	34.584	S							700	1.88674e+06	721.282	69.7289	226.372	s							700	1010218
701	1344061	196.397	748.667	365.57	s							701	791045	28.7288	415.674	212.93	S							701	1272232	142.838	129.617	21.5723	S							701	960727	35.5746	354.649	92.657	g1							701	672750
702	1198143	24.5991	127.393	37.6027	g1							702	804509	36.6339	557.344	260.496	S							702	1441210	17.0003	25.5154	16.5711	G2							702	1443942	193.499	89.9323	344.718	s							702	586523
703	980454	48.5498	503.303	69.7036	g1							703	660449	16.7159	190.115	17.9255	G1							703	1289596	31.0434	39.7356	25.8572	G2							703	1357817	227.194	169.308	413.22	s							703	596871
704	1513780	186.281	601.958	327.99	s							704	716244	11.7344	152.977	18.6439	G1							704	641440	25.3411	30.8289	26.0845	G1							704	963128	15.1736	47.7004	27.4266	g1							704	622174
705	1910136	172.754	253.079	268.954	s							705	1596698	15.2291	47.2194	21.2364	G2							705	731077	96.4177	166.568	26.8308	S							705	1365539	210.813	280.343	385.286	s							705	1313058
706	1169188	26.1826	142.676	37.2203	g1							706	909487	45.4648	380.504	310.614	S							706	640889	24.7474	35.8578	26.7161	G1							706	933946	16.5824	47.6858	32.0348	g1							706	613289
707	1204522	158.427	791.776	425.836	s							707	1468059	15.7939	54.9117	25.3682	G2							707	672436	18.2834	29.3275	23.9052	G1							707	1059095	26.5597	404.622	92.3473	g1							707	599088
708	1034411	26.2655	567.953	36.7877	g1							708	771729	14.0965	30.9047	15.605	G1							708	786343	94.0761	163.432	28.9664	S							708	1311457	211.735	174.207	362.083	s							708	733408
709	1041180	29.258	655.882	34.6477	g1							709	771288	23.753	516.032	170.124	S							709	703317	124.475	175.418	23.5043	S							709	1663679	257.66	150.233	334.574	s							709	1494457
710	1004682	25.7302	635.535	30.9439	g1							710	716769	12.1334	139.055	18.4119	G1							710	727677	101.663	145.717	25.0637	S							710	1394762	147.562	218.671	342.504	s							710	750182
711	1354348	234.684	569.491	536.021	s							711	906315	32.0647	372.804	237.955	S							711	592203	14.0451	23.8255	27.1304	G1							711	2223100	225.658	35.938	303.011	s							711	778818
712	1539764	287.833	665.439	534.07	s							712	988122	34.4497	326.105	237.536	S							712	577309	19.1646	30.3778	22.0607	G1							712	2157803	204.29	21.4201	333.687	s							712	630622
713	1166562	172.582	413.16	341.266	s							713	723960	11.3132	24.244	10.3358	G1							713	651302	47.751	87.3924	29.2432	S							713	943737	27.9269	344.39	78.4131	g1							713	1452143
714	1229447	181.914	497.314	321.316	s							714	803309	17.1758	121.835	29.8169	G1							714	1158004	34.8081	56.3989	18.484	S							714	1582359	252.09	179.627	364.444	s							714	624751
715	1147476	88.1752	780.106	291.681	s							715	638411	12.5192	83.2505	15.323	G1							715	594944	14.9659	21.6592	24.3368	G1							715	2239025	71.2199	14.2056	153.913	s							715	1334854
716	2385401	108.713	30.9775	190.97	s							716	1413830	14.8684	45.5972	17.6226	G2							716	582717	17.5481	29.3874	19.4072	G1							716	1.75521e+06	236.74	117.221	383.209	s							716	590604
717	2428987	36.2256	22.0336	77.4667	g2							717	1492272	14.8254	47.8686	20.1694	G2							717	1116039	88.8556	123.06	18.0849	S							717	2232798	36.1833	14.3651	46.1692	g2							717	609624
718	1.66111e+06	194.734	451.869	329.87	s							718	942684	38.6745	447.503	301.344	S							718	1193612	121.717	168.017	19.6413	S							718	1423066	200.727	229.86	345.798	s							718	1211995
719	2239468	194.2	106.74	336.564	s							719	1508292	14.5709	46.9798	18.403	G2							719	992917	127.978	173.309	26.2977	S							719	1.40527e+06	182.362	240.932	345.575	s							719	530091
720	1550957	259.842	578.787	442.857	s							720	1216097	38.3231	236.04	239.427	S							720	1292226	20.9831	26.9113	17.3162	G2							720	2116013	67.843	16.6378	112.249	s							720	586047
721	1285121	212.764	703.567	436.841	s							721	684558	25.8249	154.618	153.659	S							721	642998	43.6916	81.7053	31.2977	S							721	1061519	358.484	556.989	586.982	s							721	673245
722	1218954	25.642	358.466	29.022	g1							722	929073	28.942	464.211	215.428	S							722	810044	136.571	182.062	31.2478	S							722	1909603	167.974	102.074	333.363	s							722	653399
723	1212571	25.8164	315.354	28.9996	g1							723	633985	12.6563	77.6039	14.183	G1							723	1207335	14.885	26.3653	15.2022	G2							723	1073146	265.815	628.523	468.535	s							723	587753
724	1.75767e+06	303.869	516.76	433.344	s							724	797623	23.2518	372.615	171.999	S							724	1214732	49.9566	72.3877	17.6174	S							724	1.62129e+06	156.387	101.054	323.132	s							724	668898
725	1196362	96.0939	1090.6	186.671	s							725	1223940	45.1005	167.798	273.394	S							725	1220701	83.8126	111.764	19.7557	S							725	1498423	248.946	233.832	447.884	s							725	634907
726	2370119	35.0729	24.3522	45.1096	g2							726	1454337	14.5103	53.2329	31.3335	G2							726	1278329	117.659	134.24	21.8335	S							726	946674	25.3879	262.13	64.4065	g1							726	1221161
727	1.17531e+06	30.1193	606.279	35.0106	g1							727	860761	42.1385	405.921	274.441	S							727	680106	111.992	158.225	22.3393	S							727	1453989	262.869	250.519	489.167	s							727	581667
728	2347669	334.527	68.0367	491.235	s							728	1.43468e+06	31.8145	75.8591	196.398	S							728	1196688	94.8038	92.1676	17.3277	S							728	1258704	276.152	379.78	446.651	s							728	689059
729	2535483	36.7852	22.513	38.8596	g2							729	1179667	29.4718	196.358	200.399	S							729	591478	42.9779	76.3537	23.1663	S							729	944393	24.0926	209.544	57.3346	g1							729	653159
730	1183211	28.7792	688.477	42.4255	g1							730	687499	27.9158	184.278	167.854	S							730	1271906	98.4412	113.524	20.4805	S							730	944667	23.5064	123.404	47.019	g1							730	607733
731	1297323	266.65	591.866	433.022	s							731	756359	18.4138	352.629	48.9071	G1							731	597483	12.2736	16.8975	16.0914	G1							731	1308274	248.327	396.343	470.814	s							731	1064410
732	1122759	26.9971	653.08	36.2932	g1							732	707894	9.8127	25.3165	10.0337	G1							732	626681	76.4413	120.313	28.6035	S							732	900523	24.885	227.955	60.512	g1							732	595286
733	1081772	26.4232	359.416	37.8661	g1							733	755919	14.4719	316.42	19.1811	G1							733	622705	84.1104	126.069	28.4618	S							733	1048636	149.446	337.358	375.798	s							733	559297
734	1205136	174.869	921.316	334.464	s							734	1550168	19.4948	54.7574	98.2066	S							734	617861	13.9941	19.8925	16.5786	G1							734	1005003	34.3596	450.888	101.819	g1							734	653264
735	1062775	35.5264	912.873	46.7309	g1							735	1386591	14.5833	455.693	25.7178	G2							735	604060	20.3785	32.2745	21.9741	G1							735	2087047	85.6698	16.3745	178.229	s							735	649580
736	1.46578e+06	271.075	428.478	444.733	s							736	1430668	26.3951	108.181	155.325	S							736	1076148	90.9534	115.667	17.8476	S							736	921965	25.0288	221.56	60.4985	g1							736	1296191
737	1210929	174.194	734.378	281.688	s							737	750468	23.5103	429.477	169.508	S							737	697791	84.273	128.312	27.6213	S							737	937518	51.3211	420.851	143.007	s							737	891485
738	1199107	189.513	1030.49	314.693	s							738	839798	35.7671	507.391	227.112	S							738	926737	114.372	185.212	26.0023	S							738	1304776	276.9	375.908	555.066	s							738	1383077
739	1223746	175.673	1030.61	294.158	s							739	680392	9.79182	23.7248	9.50486	G1							739	1301617	16.3277	24.7474	16.008	G2							739	2152145	27.7559	11.9364	36.8816	g2							739	1.3563e+06
740	1438915	292.413	474.276	440.9	s							740	1438647	15.259	523.34	29.2785	G2							740	959308	127.042	163.353	23.3829	S							740	904109	27.5669	162.467	53.8638	g1							740	611969
741	1173611	170.26	789.636	294.106	s							741	727301	30.6264	245.65	185.31	S							741	874451	131.582	178.678	26.0759	S							741	976526	47.9545	400.877	129.945	g1							741	1025583
742	1.23131e+06	27.4187	444.707	42.7209	g1							742	1089495	40.0685	209.019	259.367	S							742	606816	47.3788	75.9183	27.44	S							742	1208568	178.095	327.041	428.719	s							742	925710
743	1551228	336.655	795.996	478.915	s							743	1444911	32.1303	106.45	192.94	S							743	901462	125.623	173.757	25.2353	S							743	1059931	73.5114	441.48	153.578	s							743	1392519
744	1197009	28.1257	422.553	39.8417	g1							744	1391070	15.4699	408.371	41.3295	G2							744	951068	136.399	161.487	25.0546	S							744	1086998	100.51	451.408	229.936	s							744	1067115
745	1141170	126.324	840.045	243.167	s							745	666286	12.0567	146.052	15.9051	G1							745	923114	107.815	153.11	21.792	S							745	1068539	23.5835	76.8517	44.3961	g1							745	568355
746	3008546	268.197	717.711	430.463	s							746	708499	21.7024	320.476	143.412	S							746	931014	99.3106	141.614	23.8925	S							746	1777226	216.981	152.2	373.26	s							746	684323
747	1322280	196.675	671.859	448.564	s							747	812945	15.0837	48.8553	16.1065	G1							747	1263092	130.338	171.096	22.8918	S							747	2393639	28.3888	13.3866	33.563	g2							747	1.3399e+06
748	1328387	210.085	785.873	434.515	s							748	690064	13.1602	197.735	20.0851	G1							748	963976	181.84	205.191	30.8383	S							748	1042948	23.0478	139.917	49.7373	g1							748	826662
749	1172170	154.756	840.63	301.747	s							749	835431	27.7435	300.158	194.992	S							749	667804	87.1538	135.229	34.5135	S							749	2184988	56.4292	473.042	151.327	s							749	615651
750	1.65069e+06	235.096	536.98	402.007	s							750	718014	13.9254	369.514	22.8714	G1							750	740926	134.766	171.675	30.4723	S							750	1166260	183.902	400.903	357.573	s							750	690818
751	2012597	147.861	164.971	297.212	s							751	795853	14.3475	137.567	21.6359	G1							751	1163118	145.063	164.737	25.9557	S							751	1219511	271.385	424.334	428.687	s							751	1312446
752	1170654	31.061	505.914	43.5323	g1							752	700733	13.3025	349.95	20.9026	G1							752	850925	137.62	176.786	28.2291	S							752	1127696	162.827	490.979	378.654	s							752	1.461e+06
753	1092628	35.4855	523.656	49.4669	g1							753	723068	11.5278	166.209	17.9547	G1							753	823304	62.2811	107.068	30.8831	S							753	1347864	330.021	336.841	531.673	s							753	1104596
754	1122318	101.147	593.867	222.274	s							754	799827	12.4148	74.9344	16.6818	G1							754	1032641	173.988	188.947	26.1105	S							754	2054042	289.05	153.36	412.986	s							754	684733
755	1136417	137.298	785.066	311.733	s							755	796007	13.1016	113.288	21.3308	G1							755	674151	67.1856	106.601	31.8952	S							755	1493414	315.981	362.222	490.109	s							755	1005943
756	2268658	183.332	155.1	306.476	s							756	1198108	38.8874	266.165	327.073	S							756	642488	17.2294	27.5307	15.6021	G1							756	1598263	237.001	228.387	432.661	s							756	593967
757	2204207	31.99	30.7995	44.0047	g2							757	1.52994e+06	19.5512	55.4376	67.8957	S							757	688533	17.506	20.4615	25.6138	G1							757	1046094	122.951	368.535	245.922	s							757	1244966
758	1066602	29.1141	737.496	37.1879	g1							758	724031	11.8244	177.984	15.0848	G1							758	626180	11.136	14.635	13.1286	G1							758	2186589	113.91	22.364	228.532	s							758	993338
759	2273035	206.879	191.273	354.531	s							759	916349	39.0937	362.94	309.671	S							759	573029	16.9058	20.8476	18.5061	G1							759	1254906	225.048	426.035	464.654	s							759	747444
760	1043869	61.5178	720.575	87.4231	s							760	1442290	15.5296	516.705	33.9915	G2							760	754418	107.303	148.071	30.0574	S							760	2327688	90.7408	17.1398	193.006	s							760	689923
761	852353	16.6093	27.1356	29.0371	g1							761	792004	12.2096	116.558	24.3187	G1							761	708201	169.166	187.723	29.4085	S							761	1061078	127.341	374.014	298.473	s							761	822613
762	1842500	169.963	297.488	375.08	s							762	725587	14.7758	216.698	18.8646	G1							762	688802	16.906	21.6563	17.302	G1							762	1.84008e+06	193.174	188.665	372.954	s							762	1456792
763	2231749	215.88	104.088	351.32	s							763	716209	14.1573	392.781	26.7494	G1							763	695098	112.64	176.544	29.3448	S							763	1864944	245.733	204.131	490.166	s							763	754240
764	1033785	43.407	895.28	86.5013	s							764	682693	14.712	366.622	25.0709	G1							764	608226	49.8685	72.1303	35.5608	S							764	1049268	22.9063	369.593	75.0976	g1							764	813143
765	997378	17.6281	28.1445	32.4761	g1							765	662926	12.1684	358.345	23.4238	G1							765	687742	16.1008	19.6999	21.0921	G1							765	1048338	132.905	453.732	346.406	s							765	1348894
766	1683350	269.129	388.52	414.49	s							766	745714	15.5462	491.266	20.3238	G1							766	678531	122.256	162.106	31.6136	S							766	1003500	151.334	400.113	351.7	s							766	1066311
767	1102436	31.6208	953.28	46.1312	g1							767	729862	11.7538	176.726	18.2854	G1							767	599796	59.6701	104.33	36.4355	S							767	1369744	278.724	344.402	484.667	s							767	710958
768	1136731	47.3671	57.5638	50.1276	g1							768	701017	12.7889	254.12	18.814	G1							768	628936	22.6484	30.6901	29.0622	G1							768	948776	23.198	481.271	81.8085	g1							768	1221285
769	2344100	27.503	24.0452	34.2062	g2							769	1451601	40.103	154.709	252.542	S							769	737800	80.7844	141.546	31.7318	S							769	1289419	269.873	396.266	505.31	s							769	806208
770	1098788	27.2022	924.7	43.3495	g1							770	727808	10.9982	23.9028	15.5318	G1							770	842537	135.48	203.916	31.8281	S							770	1036419	131.759	415.324	265.76	s							770	846103
771	1.87014e+06	317.819	516.523	457.141	s							771	677771	11.5569	109.741	15.7139	G1							771	1273970	70.3087	91.694	17.8304	S							771	998847	149.418	363.455	343.232	s							771	1319863
772	1382563	183.998	711.826	332.93	s							772	797842	12.8393	182.089	19.9786	G1							772	791609	88.5203	147.885	30.5263	S							772	988235	24.7379	241.455	62.4539	g1							772	964940
773	2560906	32.9387	30.0439	40.6199	g2							773	992464	29.7852	193.408	238.661	S							773	847791	100.654	150.305	29.2502	S							773	984759	19.2738	354.51	68.5485	g1							773	547024
774	1234662	126.517	935.255	266.773	s							774	706244	12.5887	185.083	21.1707	G1							774	1091068	78.0842	135.143	29.4392	S							774	1370427	229.628	299.134	335.722	s							774	610469
775	2601364	40.9024	25.5538	70.4872	g2							775	1529162	15.2759	52.4289	25.1436	G2							775	1212969	16.9352	21.0345	14.4486	G2							775	1.04425e+06	19.9841	125.067	39.0323	g1							775	676973
776	1252937	33.6879	720.219	42.4549	g1							776	706874	11.0163	252.258	18.2674	G1							776	1212317	24.3069	29.0202	21.9542	G2							776	1090729	24.6294	527.415	94.2642	g1							776	1284484
777	2575355	37.3134	23.9761	42.6822	g2							777	1026662	48.1634	253.505	385.531	S							777	1070455	107.329	147.139	23.3546	S							777	1287942	225.907	414.713	399.659	s							777	1340052
778	1.22044e+06	250.305	787.69	331.797	s							778	723374	20.8059	377.775	157.204	S							778	1412510	19.3952	26.7995	19.8318	G2							778	2051611	228.887	119.699	460.166	s							778	793571
779	1268057	225.286	730.001	363.077	s							779	682272	9.82595	18.7473	9.5925	G1							779	1031238	91.1209	132.85	21.6665	S							779	1099189	22.4244	277.71	63.662	g1							779	1296718
780	2699155	98.7851	47.478	168.02	s							780	854283	33.9126	659.157	270.262	S							780	1107753	101.554	118.798	19.8254	S							780	1.94675e+06	201.319	83.5046	314.471	s							780	1312644
781	2390177	184.861	115.937	276.485	s							781	743973	14.9503	99.3183	20.8791	G1							781	1238405	52.7881	82.9542	20.2267	S							781	2447022	32.8886	11.5576	38.7074	g2							781	677257
782	1205013	138.855	599.215	242.17	s							782	1083035	28.8995	401.327	242.2	S							782	1378669	49.8354	70.9002	21.4225	S							782	1010809	137.87	532.054	306.864	s							782	604823
783	1.20617e+06	26.7494	336.159	39.6901	g1							783	1552169	16.3838	63.5601	26.1588	G2							783	606618	15.5208	20.9704	32.1572	G1							783	987376	20.8498	218.041	47.3054	g1							783	620330
784	1201389	34.0498	1064.76	47.4466	g1							784	720055	12.4247	97.3256	19.987	G1							784	1269979	18.3365	22.7001	18.086	G2							784	1469359	289.658	271.272	544.562	s							784	606412
785	1205841	28.6849	832.483	38.1078	g1							785	808831	22.7047	634.785	146.595	S							785	1402037	23.8059	35.6058	20.8461	G2							785	1004076	134.205	454.652	305.735	s							785	1.38756e+06
786	1191281	110.937	771.737	219.026	s							786	728199	35.6962	656.473	113.664	S							786	609838	24.1433	30.5963	33.372	G1							786	1108712	23.6304	295.958	62.2754	g1							786	950478
787	1747770	206.048	373.813	334.138	s							787	1248928	35.3	226.094	238.669	S							787	1103449	108.088	146.713	26.0355	S							787	2184255	26.1055	11.7741	27.9788	g2							787	676549
788	1199097	26.1207	355.258	37.3776	g1							788	1342580	34.5675	157.661	227.374	S							788	1327263	57.6066	69.2658	17.6903	S							788	1.02038e+06	29.6487	64.9264	42.5849	g1							788	638417
789	1569554	222.518	504.448	420.446	s							789	736150	16.5611	504.967	45.5967	G1							789	768474	149.077	193.374	32.2959	S							789	1079166	20.7741	156.199	44.5336	g1							789	813414
790	2543500	35.6409	22.538	41.123	g2							790	748790	18.2271	349.01	36.5383	G1							790	1255657	23.5953	34.0272	21.6574	G2							790	1054269	118.599	299.888	347.315	s							790	1326504
791	2266371	27.9597	351.241	43.327	g2							791	1.52305e+06	15.0755	57.5498	30.0051	G2							791	704613	110	184.569	31.4581	S							791	951365	30.0941	485.498	97.0275	g1							791	684411
792	1.85411e+06	177.7	266.503	288.385	s							792	836749	31.7974	677.071	227.95	S							792	1327803	45.1792	61.8197	20.4685	S							792	1655981	252.951	127.442	420.824	s							792	961834
793	2128162	180.823	232.645	339.195	s							793	1019806	36.4827	414.506	289.315	S							793	963665	94.7791	120.243	23.0379	S							793	1333618	292.774	181.734	398.465	s							793	644782
794	1385820	177.062	681.316	310.394	s							794	801919	10.4837	27.335	13.9512	G1							794	1169994	69.7334	125.176	20.2854	S							794	2100237	150.618	23.8167	277.431	s							794	623614
795	1274468	208.283	472.779	434.368	s							795	742357	11.4247	82.4009	15.9045	G1							795	1199408	21.5673	29.3759	20.1767	G2							795	1.87318e+06	200.004	157.343	344.838	s							795	1404912
796	1.26811e+06	186.249	702.481	343.563	s							796	1508981	20.413	52.2848	119.372	S							796	1052727	119.233	148.19	24.752	S							796	998093	29.0329	53.9521	40.6063	g1							796	612860
797	1.43786e+06	226.797	532.496	350.938	s							797	812109	27.9972	612.627	230.2	S							797	1276731	76.3212	117.356	21.3712	S							797	941780	24.2101	508.862	88.7312	g1							797	772270
798	1.65519e+06	177.205	387.877	309.79	s							798	843088	29.1413	432.717	203.156	S							798	591544	20.5819	30.7925	19.9789	G1							798	1767169	104.626	152.254	189.08	s							798	684584
799	1181307	130.769	914.881	288.152	s							799	722500	9.87125	27.3306	11.3987	G1							799	1030015	164.618	198.84	26.2513	S							799	1181742	211.553	311.284	401.762	s							799	644352
800	2399118	79.0902	22.2896	139.446	s							800	765602	13.9994	518.272	22.0265	G1							800	588391	19.6619	29.5178	20.3956	G1							800	953906	166.454	351.363	335.678	s							800	733231
801	1.36993e+06	170.776	644.382	325.189	s							801	696996	13.7554	278.251	24.612	G1							801	1111863	197.464	210.795	23.4598	S							801	1116769	170.734	272.139	326.074	s							801	1147924
802	2273885	229.56	148.696	389.968	s							802	735552	14.5035	255.854	22.8831	G1							802	1006860	108.646	157.804	25.3024	S							802	1274388	153.365	336.984	379.258	s							802	655142
803	1156582	27.9079	728.397	32.412	g1							803	1055155	48.4973	211.978	269.26	S							803	1437299	12.9987	19.5768	13.083	G2							803	1738394	159.007	195.398	386.369	s							803	1453523
804	1010464	26.6921	383.059	33.8011	g1							804	775500	17.4285	367.016	24.4948	G1							804	612128	22.1984	28.5397	32.1565	G1							804	1055525	20.4607	306.052	61.7867	g1							804	639052
805	1102167	26.959	388.374	34.4358	g1							805	1251955	44.5709	327.996	315.637	S							805	603513	66.7063	105.846	32.8847	S							805	1097118	120.978	396.713	278.841	s							805	1251631
806	1983767	160.039	210.982	255.1	s							806	1118519	42.8596	261.176	298.525	S							806	660894	76.19	135.06	55.8119	S							806	1165770	261.964	299.079	443.959	s							806	658141
807	1218544	32.3875	466.771	40.0802	g1							807	776913	17.6045	665.091	33.5932	G1							807	1094568	77.8791	117.841	19.9	S							807	1086120	17.4415	304.382	61.3569	g1							807	655459
808	1135295	28.0402	925.556	36.2662	g1							808	844900	41.2973	501.964	290.883	S							808	1112269	101.844	145.927	28.2378	S							808	1081434	165.984	469.883	320.62	s							808	1461986
809	1058353	23.9011	373.727	32.944	g1							809	1026385	41.164	274.671	262.243	S							809	605814	43.7646	70.8823	30.776	S							809	1069889	165.371	432.335	315.42	s							809	1280917
810	1377827	252.623	846.369	394.368	s							810	773612	20.4146	777.748	43.5966	G1							810	607205	58.8321	95.8277	39.2789	S							810	1742645	250.608	198.478	409.273	s							810	638230
811	1114232	100.179	695.648	234.353	s							811	882505	35.8313	449.543	219.276	S							811	1444769	151.286	191.95	37.4421	S							811	1235523	209.041	240.048	417.483	s							811	731372
812	1.58966e+06	196.161	412.298	344.035	s							812	1156139	41.3293	361.628	243.941	S							812	822884	131.262	249.346	28.5725	S							812	1118050	24.7721	190.398	54.23	g1							812	1407128
813	1256012	34.9569	443.449	44.033	g1							813	805944	30.9411	603.116	223.078	S							813	942881	145.477	209.612	31.3752	S							813	1093800	149.895	474.3	319.38	s							813	666293
814	1016324	22.8909	706.684	34.9204	g1							814	1267608	44.015	220.389	277.613	S							814	870290	187.272	209.065	32.0133	S							814	1688207	191.467	170.761	346.751	s							814	1374397
815	1546091	210.309	406.832	375.802	s							815	1296337	40.2102	223.339	248.737	S							815	1101223	112.574	160.949	28.4655	S							815	1056699	154.278	408.928	305.415	s							815	1275782
816	1007614	26.5486	432.069	32.3157	g1							816	1114409	44.714	247.543	288.339	S							816	1403118	138.417	196.11	31.3608	S							816	2364180	28.0108	12.1755	33.998	g2							816	1192305
817	1019426	25.55	590.016	34.898	g1							817	848663	36.2773	538.379	251.686	S							817	629583	86.5034	133.025	30.4801	S							817	1036546	21.1898	333.554	66.6204	g1							817	562533
818	1418872	267.843	511.893	405.221	s							818	1094889	42.1296	254.182	294.85	S							818	576364	16.3209	22.2561	21.233	G1							818	1.04551e+06	16.9094	62.0703	32.5186	g1							818	574602
819	2082983	30.1726	18.5284	33.0579	g2							819	1324694	45.7226	183.552	258.141	S							819	605547	93.2984	136.516	36.7252	S							819	990340	18.1331	61.3097	34.3355	g1							819	1261188
820	991092	23.8319	664.737	29.9762	g1							820	1624989	19.2441	53.54	42.5	G2							820	813774	145.842	179.333	31.0908	S							820	1293590	268.877	300.804	431.082	s							820	774068
821	1308095	207.221	522.832	384.903	s							821	936139	39.7831	317.945	300.446	S							821	577753	15.4652	18.3204	22.1417	G1							821	2277991	255.844	34.0699	330.405	s							821	1364597
822	1263195	242.327	667.362	360.837	s							822	743977	22.0816	611.142	92.533	S							822	662071	25.9345	34.8767	37.4698	G1							822	1052733	22.2404	168.783	45.5778	g1							822	1212144
823	952373	91.2745	726.119	204.83	s							823	1525334	22.4272	59.3411	78.1818	S							823	1326929	19.5285	26.3264	17.7674	G2							823	1075449	25.517	444.749	86.4436	g1							823	1354097
824	957225	93.5494	601.698	205.157	s							824	707666	16.3528	584.705	22.3288	G1							824	836589	191.575	232.119	34.9869	S							824	997540	26.2344	278.016	73.4429	g1							824	1244495
825	2086528	86.748	26.5848	154.076	s							825	926535	36.5553	341.421	265.01	S							825	771177	99.6452	172.611	37.5733	S							825	1618084	355.527	275.926	508.67	s							825	659971
826	1377087	189.373	709.843	363.036	s							826	1.51789e+06	22.22	61.9864	44.4116	G2							826	670201	14.9185	20.9075	16.2372	G1							826	946355	20.5363	307.67	60.8209	g1							826	582176
827	2337409	31.539	21.6287	34.7738	g2							827	771247	28.0203	431.17	213.382	S							827	1019780	118.365	149.3	20.3115	S							827	1004575	23.3771	266.706	59.2958	g1							827	652839
828	865406	27.3001	742.624	32.738	g1							828	713518	35.4033	505.608	176.656	S							828	811663	112.887	177.295	32.2104	S							828	1632811	262.559	235.949	384.541	s							828	584052
829	1119995	131.492	941.076	270.488	s							829	774530	27.3412	474.099	170.424	S							829	823535	114.187	155.485	29.235	S							829	2264298	31.1872	14.2569	53.457	g2							829	703081
830	2869591	28.377	542.301	35.8893	g2							830	953642	37.0852	305.715	280.184	S							830	656299	12.3138	18.6628	14.4901	G1							830	961071	23.1253	313.53	64.11	g1							830	661324
831	1163192	137.213	1054.55	269.365	s							831	1156166	46.2986	174.858	329.156	S							831	1317367	51.5961	77.2042	20.1037	S							831	1071271	23.7038	76.3024	37.5689	g1							831	655078
832	2062521	199.036	259.802	350.243	s							832	692549	20.8287	677.183	53.1393	S							832	602897	15.2933	20.218	37.057	G1							832	1186600	153.35	335.288	418.547	s							832	759750
833	1235797	224.762	954.539	463.049	s							833	1476103	26.1068	448.656	48.9558	G2							833	603966	175.682	197.761	49.2423	S							833	2216549	27.6003	11.8662	30.3206	g2							833	622529
834	1271446	227.061	712.269	393.025	s							834	730692	18.1249	256.949	23.4854	G1							834	1426367	20.6766	28.4601	18.153	G2							834	980268	33.8058	369.025	94.1473	g1							834	864986
835	1.83851e+06	296.678	320.027	571.493	s							835	726294	30.3493	625.712	196.493	S							835	589217	15.9935	20.3843	36.0253	G1							835	2277952	197.159	45.0774	393.44	s							835	734837
836	1186478	30.0886	570.77	36.6705	g1							836	1533326	23.9301	54.0375	94.1468	S							836	1376672	15.157	23.5398	16.1957	G2							836	1.37918e+06	138.917	262.244	340.934	s							836	758032
837	1595453	220.9	675.419	389.972	s							837	1477815	36.8345	69.5822	216.396	S							837	602542	23.0938	30.9685	31.0444	G1							837	1264941	246.528	295.279	375.56	s							837	699595
838	2587188	37.9098	24.0313	45.8132	g2							838	1441326	45.4258	110.793	276.309	S							838	620848	47.9179	94.8876	35.7693	S							838	2.03951e+06	213.05	28.9041	223.016	s							838	803531
839	1864538	253.455	391.654	446.793	s							839	696838	20.79	756.448	62.9783	S							839	1105567	88.9209	135.561	24.3332	S							839	939617	25.5703	358.483	71.7655	g1							839	908768
840	2628981	100.825	60.5619	148.974	s							840	689116	15.4521	689.769	23.4604	G1							840	613967	70.1651	121.896	37.3362	S							840	1099082	20.4926	263.381	56.7009	g1							840	707885
841	1137038	30.7382	706.484	37.4463	g1							841	1150972	40.2287	201.085	215.382	S							841	639114	78.6879	127.155	41.0442	S							841	2120211	26.4667	11.1898	36.342	g2							841	682975
842	1349298	38.5391	681.902	54.7192	g1							842	708524	17.3965	200.173	24.3436	G1							842	975780	86.9359	144.452	23.6257	S							842	1302013	227.532	298.349	389.243	s							842	610145
843	1186596	23.9025	164.78	29.7176	g1							843	749255	11.4571	28.026	12.0785	G1							843	1009663	135.609	169.159	30.497	S							843	1.70153e+06	286.112	221.374	438.418	s							843	695294
844	1159540	37.3614	1033.65	52.5828	g1							844	734811	23.6425	655.915	71.1516	S							844	897735	92.6702	154.132	25.049	S							844	1139598	187.312	456.07	394.782	s							844	675513
845	1138268	29.0997	570.256	43.0623	g1							845	1236265	45.2003	210.278	301.244	S							845	896135	114.526	182.848	33.2802	S							845	1259667	165.179	378.339	320.734	s							845	688033
846	1548698	246.673	738.031	495.276	s							846	452252	28.7138	512.077	355.664	S							846	939458	129.779	181.394	27.4319	S							846	973609	18.9542	116.866	36.49	g1							846	1273959
847	2575778	43.6016	29.413	46.4214	g2							847	780212	11.4772	24.6887	13.2882	G1							847	646758	103.644	148.959	39.081	S							847	1906610	373.183	102.13	415.807	s							847	1295686
848	1097146	29.039	571.501	39.6786	g1							848	1385209	37.5706	227.463	226.701	S							848	926392	115.991	177.592	24.6209	S							848	964261	20.2794	144.219	41.514	g1							848	667579
849	1218964	24.4301	154.342	33.2804	g1							849	706305	14.4142	143.677	17.2438	G1							849	943583	128.178	176.063	24.73	S							849	1.38378e+06	170.19	244.528	346.561	s							849	693375
850	1108305	32.7407	708.645	37.4933	g1							850	687908	26.0858	628.346	163.094	S							850	661109	148.197	233.076	35.4623	S							850	1154089	220.771	392.223	378.285	s							850	1309741
851	1321173	39.6745	348.344	52.7859	g1							851	722702	50.4186	550.694	310.665	S							851	672001	118.331	170.001	49.9582	S							851	2243926	14.8281	7.14282	21.7319	g2							851	1315147
852	1146243	29.491	654.189	42.4075	g1							852	777756	39.8909	526.779	287.115	S							852	627947	18.7099	26.0049	31.9761	G1							852	1266158	144.464	443.932	320.763	s							852	1258113
853	1373311	226.479	814.894	421.847	s							853	1103218	35.2462	225.734	208.736	S							853	662230	17.9982	26.4424	30.0553	G1							853	2046003	179.859	45.5827	257.255	s							853	625023
854	1767299	299.689	346.037	438.576	s							854	1336057	51.4358	146.729	244.266	S							854	756029	155.766	224.242	43.824	S							854	1157838	279.204	289.303	451.298	s							854	1.32209e+06
855	2394289	34.0436	21.7257	38.9735	g2							855	1378904	47.266	117.495	230.756	S							855	647457	25.5826	37.1672	45.9744	G1							855	1339190	170.238	289.951	311.825	s							855	931205
856	1102558	39.5997	874.621	53.5061	g1							856	669637	13.2204	388.222	25.776	G1							856	625083	22.8274	29.3674	23.5944	G1							856	1081797	101.71	183.414	425.404	s							856	928061
857	1410117	267.725	739.33	423.875	s							857	683865	37.3109	640.496	229.16	S							857	1127992	96.2045	112.611	24.4279	S							857	1091912	18.2543	58.6105	31.7531	g1							857	1323724
858	1572813	227.646	570.17	410.552	s							858	788901	18.9742	53.7083	61.6912	S							858	1010095	80.0237	114.989	24.0714	S							858	1070132	251.673	271.694	415.78	s							858	624991
859	1135214	106.183	849.895	233.44	s							859	1172497	46.5102	246.172	246.492	S							859	1016996	93.1806	126.931	25.8848	S							859	1334612	155.647	435.371	350.876	s							859	1281536
860	1618215	251.83	611.84	445.736	s							860	710308	14.6723	165.347	18.1537	G1							860	1.02668e+06	115.795	140.541	26.6484	S							860	1083082	85.0852	461.285	230.174	s							860	941834
861	1105110	156.328	994.239	247.682	s							861	1504782	19.7314	60.8079	44.5318	G2							861	897789	136.688	166.472	32.3996	S							861	1100222	16.5299	57.3706	26.9749	g1							861	649468
862	1024578	23.6863	229.196	31.3876	g1							862	752977	17.1242	44.3501	56.0156	S							862	1253745	18.7489	22.9284	18.1523	G2							862	1283630	211.756	222.545	324.855	s							862	618705
863	1049176	25.2347	547.597	33.3564	g1							863	1536469	14.0415	48.1962	22.1204	G2							863	1106479	88.1726	116.928	23.6828	S							863	1684338	226.006	119.421	365.03	s							863	944293
864	1106687	29.2108	571.572	37.2525	g1							864	659401	12.5235	240.967	16.6298	G1							864	1326987	16.2732	21.1249	15.1505	G2							864	2168193	27.3993	12.1198	39.8716	g2							864	1350442
865	1065146	26.1335	297.219	36.7763	g1							865	768867	10.2934	66.6959	15.8389	G1							865	590765	81.9751	149.613	46.8798	S							865	1.6705e+06	252.28	151.876	387.821	s							865	646137
866	1082108	28.0444	922.305	44.6465	g1							866	1552768	14.2538	48.0534	20.7419	G2							866	839632	133.068	187.803	30.0829	S							866	1073765	195.996	406.782	324.611	s							866	628266
867	2373104	34.8753	22.0862	38.6288	g2							867	757755	33.4835	397.346	285.394	S							867	600904	79.8563	113.437	44.4187	S							867	1224247	229.588	406.065	346.75	s							867	1102909
868	1188660	141.01	703.214	270.421	s							868	1230118	45.7657	299.879	270.107	S							868	1165061	128.852	144.913	25.6966	S							868	1096993	279.367	394.2	405.207	s							868	1254138
869	1134017	143.5	593.323	255.407	s							869	672353	13.037	376.157	17.3066	G1							869	1060866	127.341	137.368	25.7951	S							869	1011865	148.105	333.988	261.797	s							869	653524
870	1113329	68.8355	624.161	184.776	s							870	618549	13.4335	215.169	16.3507	G1							870	816522	120.177	161.79	31.1698	S							870	980324	19.8424	209.623	51.1543	g1							870	711820
871	1156033	56.3972	702.255	85.0651	s							871	1469778	40.8105	102.146	255.409	S							871	654921	17.8525	23.1286	24.139	G1							871	1068873	33.1299	528.379	104.423	g1							871	1270262
872	1226314	188.436	535.617	340.676	s							872	728403	17.0023	442.837	43.8938	G1							872	1275711	59.305	84.664	21.6198	S							872	1089726	37.1343	52.4061	50.4601	g1							872	729836
873	1064055	12.3081	16.6496	21.9781	g1							873	1362968	10.9947	27.9504	13.2512	G2							873	736726	112.014	188.549	43.1059	S							873	2276439	233.865	35.1787	299.743	s							873	555099
874	1085509	10.0212	14.5015	17.5303	g1							874	710126	26.5526	580.963	163.369	S							874	664724	16.4501	19.4973	25.2678	G1							874	2317423	29.5402	13.054	33.2342	g2							874	923533
875	1054078	41.581	621.752	60.3659	g1							875	745777	34.9207	511.759	236.188	S							875	1013244	107.655	136.648	29.3178	S							875	1117998	211.472	391.924	381.328	s							875	640556
876	1046878	35.5128	700.737	46.3765	g1							876	715595	18.9579	667.348	37.3642	G1							876	714464	145.237	231.013	36.8977	S							876	1050209	24.3351	271.902	62.9777	g1							876	734987
877	1302336	258.867	541.782	427.474	s							877	1340077	44.5342	277.32	269.281	S							877	619476	22.5668	28.2202	44.2281	G1							877	1295261	29.8892	187.603	67.4528	g1							877	604087
878	2540411	158.49	79.197	227.354	s							878	1626644	72.9012	122.491	62.6094	S							878	631531	22.3307	30.7292	32.0191	G1							878	1.83911e+06	209.97	134.397	334.85	s							878	850088
879	1367057	195.173	596.752	342.784	s							879	696332	13.8228	208.279	18.2655	G1							879	744745	114.195	184.007	35.3857	S							879	894331	20.2095	168.373	47.7991	g1							879	650843
880	1653156	434.773	801.372	917.338	s							880	1257281	31.957	221.091	255.99	S							880	592279	88.5	146.475	44.3167	S							880	1.83009e+06	250.445	164.774	374.693	s							880	616909
881	1.82477e+06	217.892	472.193	341.9	s							881	694950	13.0074	424.543	22.0874	G1							881	598002	83.1978	122.252	41.2746	S							881	1709259	152.415	132.422	302.204	s							881	610352
882	2526978	160.859	146.065	781.752	s							882	679988	31.4128	514.134	207.596	S							882	943935	164.057	229.554	28.6108	S							882	2130478	27.7961	10.435	29.975	g2							882	606741
883	1170528	64.7472	120.263	185.031	s							883	703070	15.8907	233.74	21.3153	G1							883	1036146	130.113	154.101	28.8771	S							883	1.00781e+06	61.3272	548.738	148.032	s							883	580001
884	981518	18.216	92.8733	18.1382	g1							884	695052	15.6299	256.514	19.29	G1							884	610440	22.2889	29.0009	27.7511	G1							884	1.01637e+06	20.2091	203.48	48.2128	g1							884	611456
885	1227045	25.0215	108.367	30.7886	g1							885	683947	12.4208	179.686	15.6692	G1							885	806698	127.142	175.068	33.2626	S							885	1120337	111.739	381.187	223.457	s							885	542025
886	1203193	30.944	203.13	37.7089	g1							886	721356	13.4983	231.721	20.1327	G1							886	688169	133.519	219.607	36.2511	S							886	2167502	178.82	67.162	271.891	s							886	584030
887	2384159	29.9015	20.3678	41.6708	g2							887	1588245	12.5944	38.5055	16.9485	G2							887	1044665	151.227	186.809	31.4706	S							887	1165617	181.945	243.903	400.677	s							887	643493
888	2415435	178.226	51.152	281.895	s							888	773392	35.356	455.117	283.591	S							888	609710	19.1359	23.3279	42.288	G1							888	2049396	236.135	81.0763	316.599	s							888	646059
889	2283794	204.668	139.846	295.246	s							889	963916	27.4979	156.178	175.103	S							889	866932	105.187	146.262	31.5555	S							889	1318374	179.888	307.402	380.016	s							889	589581
890	1539915	204.192	666.061	429.632	s							890	1410033	34.7462	136.913	200.211	S							890	819559	147.29	212.862	35.9815	S							890	1400713	225.878	328.243	395.944	s							890	552142
891	2354331	33.2873	23.2802	37.2598	g2							891	1289760	33.7198	198.03	246.916	S							891	1043589	156.377	195.748	28.8817	S							891	1047004	155.346	352.145	291.375	s							891	645047
892	1942105	300.481	315.248	391.893	s							892	785662	30.9809	441.122	220.889	S							892	1012812	85.6421	148.242	27.4814	S							892	1.20481e+06	97.9853	266.594	233.52	s							892	644592
893	1124599	29.8622	492.681	39.616	g1							893	1080789	46.1638	411.308	327.36	S							893	896298	128.512	192.976	37.5476	S							893	1322584	234.407	315.306	377.01	s							893	631840
894	2326790	142.153	43.2914	257.856	s							894	1.48864e+06	16.8732	58.5181	25.1962	G2							894	1201352	21.9839	35.3966	19.799	G2							894	2162518	27.7624	17.74	40.3851	g2							894	719520
895	1137480	31.2356	315.181	40.2836	g1							895	756894	33.9192	507.105	253.256	S							895	834731	169.562	218.008	36.2066	S							895	1702432	221.561	216.505	363.326	s							895	765623
896	2622297	109.725	31.7847	224.55	s							896	1520396	17.0697	58.4621	28.2921	G2							896	1193288	21.4149	30.5546	18.8364	G2							896	1036928	17.7768	38.0855	28.2635	g1							896	607895
897	1752764	209.657	358.065	339.503	s							897	717061	14.6121	403.54	22.5411	G1							897	1232961	22.2528	29.3841	21.0165	G2							897	1308602	228.551	201.696	357.035	s							897	786776
898	1219699	125.231	778.936	245.245	s							898	707017	24.9335	581.441	207.11	S							898	596188	24.5474	33.9161	50.8742	G1							898	1.95878e+06	178.618	75.9969	259.047	s							898	605610
899	1.21904e+06	91.1532	426.209	167.908	s							899	1073969	36.2815	186.723	254.823	S							899	627500	120.014	206.35	53.6742	S							899	2273726	69.9459	12.9392	107.475	s							899	1313131
900	2452371	26.3167	18.0906	33.9443	g2							900	856828	36.6042	323.786	255.469	S							900	663638	111.108	176.56	39.3741	S							900	1.74078e+06	130.1	113.221	230.542	s							900	611128
901	2367290	38.3034	26.3218	43.7088	g2							901	1396660	32.5574	83.9221	163.074	S							901	596664	15.3404	22.2718	17.3269	G1							901	1121388	24.4143	345.236	73.1189	g1							901	1374816
902	1263647	120.11	841.163	244.027	s							902	1558343	17.6352	53.9499	35.2356	G2							902	592377	15.822	21.7144	18.0481	G1							902	1013653	16.1061	41.9147	23.8484	g1							902	816523
903	2214537	195.189	93.7283	297.193	s							903	1303209	32.1046	128.86	197.645	S							903	627024	18.5996	25.1556	51.028	G1							903	2228376	23.5131	11.8791	25.3919	g2							903	654195
904	1324840	128.152	964.482	286.445	s							904	771963	26.8221	499.731	170.222	S							904	604504	16.3553	23.1394	22.6154	G1							904	2198000	147.646	18.3817	188.952	s							904	726094
905	2173585	214.98	175.291	372.845	s							905	754866	28.063	675.279	189.41	S							905	1111325	125.201	189.958	30.6652	S							905	2354768	26.9162	10.7705	29.9501	g2							905	1198693
906	1627712	223.087	625.646	388.486	s							906	762026	29.9213	396.737	209.134	S							906	591811	20.4513	27.829	38.3818	G1							906	1527150	208.565	107.924	299.227	s							906	983170
907	2368910	14.2805	14.0579	22.5453	g2							907	1050118	37.2013	320.143	230.355	S							907	887004	161.416	190.205	27.8061	S							907	1.50693e+06	233.12	229.584	381.146	s							907	952020
908	1133705	44.6043	502.265	60.9581	g1							908	826823	32.3485	398.24	231.835	S							908	588809	21.4362	34.8512	34.7224	G1							908	1.87068e+06	215.326	54.0877	309.13	s							908	609042
909	1093313	24.3559	441.936	33.6614	g1							909	1336584	39.2985	143.085	337.656	S							909	613866	15.1887	23.4938	20.2621	G1							909	1374135	257.092	292.553	432.296	s							909	552027
910	1117889	27.9596	650.473	42.1063	g1							910	454621	38.4656	511.844	261.779	S							910	1206116	125.938	207.672	25.9061	S							910	1716477	173.995	141.725	308.917	s							910	994882
911	1092274	24.7124	490.924	29.8461	g1							911	760210	15.4827	583.852	24.47	G1							911	1275235	106.536	126.365	21.1374	S							911	2007483	216.255	81.8579	341.197	s							911	629194
912	2464157	34.9787	23.883	34.8811	g2							912	799475	35.1224	446.604	250.128	S							912	1021874	131.942	176.689	29.0859	S							912	908911	30.1905	511.767	98.597	g1							912	570522
913	1066381	25.4001	592.27	31.1078	g1							913	753720	14.3786	471.742	21.2924	G1							913	978098	114.159	196.498	31.105	S							913	1097626	24.3758	396.331	78.9012	g1							913	1048378
914	1.30472e+06	109.212	900.001	221.73	s							914	1273206	39.9537	158.298	240.628	S							914	594309	12.5776	21.6859	12.8255	G1							914	1056936	190.34	327.392	305.063	s							914	750197
915	1160358	30.4651	589.46	37.805	g1							915	748804	14.2964	506.07	23.2039	G1							915	828838	154.713	204.229	35.4349	S							915	1319805	270.609	192.55	415.977	s							915	1081342
916	1132318	24.4731	414.21	29.9859	g1							916	1159821	33.7397	279.474	248.638	S							916	881921	124.073	180.992	38.4444	S							916	1.01645e+06	154.432	513.578	327.399	s							916	785892
917	1068997	39.7811	806.51	54.4824	g1							917	1029170	36.3127	367.274	242.966	S							917	638361	23.3583	30.3212	32.9872	G1							917	2114416	215.841	42.4613	309.984	s							917	923422
918	1108578	23.9991	554.878	32.5727	g1							918	1341533	44.9526	157.66	247.795	S							918	884303	182.606	221.539	32.1454	S							918	955501	24.7513	487.412	85.7404	g1							918	593846
919	1153226	173.688	721.578	311.05	s							919	1.51824e+06	14.653	59.8152	29.2948	G2							919	1290899	19.992	24.4746	17.2286	G2							919	1195933	175.267	468.85	379.827	s							919	1226051
920	1050614	107.741	726.561	223.825	s							920	756325	23.7358	474.005	199.718	S							920	628102	13.8353	20.0657	20.6019	G1							920	795540	28.6195	125.581	51.2006	g1							920	1239802
921	1264770	31.1172	299.802	39.5074	g1							921	741203	40.2902	703.152	238.495	S							921	636709	20.8265	30.4305	36.2868	G1							921	2272897	28.8145	12.0634	45.9182	g2							921	605543
922	1995105	161.082	196.744	265.61	s							922	733320	23.9667	582.251	167.259	S							922	629317	37.0327	66.7425	51.0982	S							922	992144	26.0304	450.841	82.8354	g1							922	768281
923	1524000	178.498	522.319	312.135	s							923	741862	15.5576	266.895	23.4691	G1							923	631246	115.465	171.779	56.0495	S							923	1089766	21.6799	67.1447	40.4051	g1							923	603392
924	1578475	125.961	416.983	249.162	s							924	1538884	14.0662	53.4479	18.5438	G2							924	629605	14.3666	18.4572	18.0248	G1							924	978184	18.1122	48.3897	32.4953	g1							924	827331
925	2355812	32.1437	25.3019	39.4789	g2							925	752153	24.3343	530.999	160.486	S							925	1485389	123.666	175.781	34.6266	S							925	815608	20.0206	144.609	40.9889	g1							925	554524
926	2108500	190.286	133.473	279.848	s							926	932633	39.3323	381.081	304.883	S							926	549086	121.178	131.73	32.7702	S							926	2.03094e+06	25.4075	11.1718	31.1347	g2							926	955878
927	1241476	40.2762	949.334	50.2015	g1							927	1141507	43.2412	305.144	258.206	S							927	569559	84.6758	152.844	32.6331	S							927	986382	25.0672	340.173	72.9344	g1							927	627681
928	1315636	26.5899	357.201	38.2154	g1							928	757091	22.8582	328.643	171.406	S							928	1346377	23.6367	39.2111	22.5406	G2							928	1595021	232.753	326.486	492.539	s							928	726069
929	1896500	202.724	386.986	347.995	s							929	940997	46.8485	313.052	301.923	S							929	565048	147.236	146.004	41.421	S							929	2247950	23.2314	11.6549	33.3399	g2							929	600417
930	1.98333e+06	203.574	422.237	361.141	s							930	752956	15.4521	538.365	22.018	G1							930	885018	125.592	224.227	43.0845	S							930	1041126	135.615	375.247	257.588	s							930	739357
931	1448624	222.614	572.51	386.795	s							931	1207963	47.0078	343.827	297.299	S							931	571179	40.5895	86.5623	35.0466	S							931	1.88991e+06	151.684	106.478	266.795	s							931	680984
932	1319266	25.3544	329.003	32.16	g1							932	795246	26.7538	484.822	234.608	S							932	1071588	98.8382	132.428	26.9597	S							932	873087	18.1156	157.279	40.4849	g1							932	864142
933	1260820	20.7203	349.264	30.8521	g1							933	1628158	26.2954	91.6664	146.679	S							933	591045	19.0619	24.7482	38.0504	G1							933	2112323	79.204	15.9196	161.539	s							933	1215347
934	2267649	226.227	154.125	364.503	s							934	765099	14.0778	272.914	22.8998	G1							934	709151	133.732	198.83	38.2103	S							934	881171	21.6622	165.374	43.5002	g1							934	1301002
935	1236498	139.804	622.724	263.399	s							935	1300004	41.3873	205.555	317.868	S							935	694971	74.1975	180.413	43.1702	S							935	954236	137.052	244.281	251.186	s							935	624635
936	1236869	24.9212	429.134	33.0827	g1							936	1497329	34.8487	88.6755	202.668	S							936	1169601	119.722	179.018	28.3069	S							936	2007613	205.305	88.7894	383.333	s							936	536819
937	2198651	209.991	128.199	310.729	s							937	798865	21.6139	701.907	32.5309	G1							937	683428	113.965	174.126	33.6836	S							937	1105008	241.633	363.515	394.002	s							937	572782
938	1224377	18.9106	348.359	31.8734	g1							938	747158	21.9665	463.239	141.99	S							938	681719	14.7791	19.2143	31.1649	G1							938	1568170	206.819	168.059	315.827	s							938	551353
939	1512098	255.018	673.16	399.184	s							939	733546	16.8136	372.529	22.6357	G1							939	642101	19.3136	23.4645	31.6677	G1							939	1089026	183.378	345.024	375.059	s							939	1235061
940	1169476	28.2753	918.439	41.1379	g1							940	752370	13.8675	640.909	23.7518	G1							940	477958	16.3593	19.161	27.43	G1							940	1053701	178.382	294.515	327.426	s							940	695570
941	1301173	45.5234	906.818	80.7794	g1							941	752997	17.0006	510.215	23.7943	G1							941	1386905	22.4498	34.0542	21.6541	G2							941	2149802	192.937	25.8253	267.784	s							941	542849
942	1303338	202.644	589.667	348.656	s							942	760536	26.5844	421.689	168.443	S							942	711040	121.049	200.042	36.8594	S							942	1042336	128.98	282.831	266.865	s							942	599719
943	1.31608e+06	232.472	515.106	411.641	s							943	696657	10.6988	87.5374	13.5704	G1							943	681014	16.5	21.6239	38.094	G1							943	1690737	261.092	142.829	408.374	s							943	596378
944	1153486	33.4862	947.605	45.439	g1							944	819886	14.3365	516.435	24.584	G1							944	645322	40.0735	49.3102	46.2054	S							944	1369334	220.728	222.126	447.573	s							944	1389806
945	1180044	25.0099	537.818	32.3885	g1							945	1150851	46.9164	315.551	319.564	S							945	624388	18.4063	23.9596	27.8569	G1							945	1.41461e+06	186.934	249.28	447.747	s							945	595370
946	1289848	203.628	699.966	369.739	s							946	796658	37.8017	382.958	233.939	S							946	596616	17.1503	22.4018	24.5691	G1							946	855609	109.552	261.571	154.63	s							946	517635
947	2538552	33.923	22.9233	36.4089	g2							947	1629431	16.6886	61.3281	24.9508	G2							947	599281	19.4784	23.665	31.6718	G1							947	1983251	198.584	51.9245	331.864	s							947	579475
948	2194642	273.3	229.279	414.707	s							948	822416	15.4683	310.042	22.6073	G1							948	1041549	110.352	200.333	25.6329	S							948	843936	48.1803	266.272	98.4196	g1							948	619384
949	1213851	198.936	663.003	388.865	s							949	852081	14.7873	327.363	19.9724	G1							949	1388288	19.3794	26.3174	19.567	G2							949	2015320	24.992	12.4421	28.8026	g2							949	528450
950	2415396	41.8016	28.2307	55.4448	g2							950	758775	15.0634	379.532	23.9571	G1							950	669210	122.294	159.352	26.7061	S							950	938290	27.1276	189.855	55.9686	g1							950	1209333
951	1596119	269.335	508.021	412.647	s							951	1195438	40.8777	389.487	266.707	S							951	1351535	22.7806	30.8741	19.0105	G2							951	993837	160.63	203.502	327.887	s							951	704773
952	1862012	287.706	447.772	535.201	s							952	870045	36.0589	524.175	353.626	S							952	598850	18.8011	23.431	25.5515	G1							952	1999752	31.6254	13.3419	30.9631	g2							952	639904
953	1809706	284.276	407.621	448.671	s							953	1167367	39.8307	234.593	266.578	S							953	937776	129.664	187.895	27.685	S							953	2052657	31.1311	14.2366	45.7236	g2							953	614606
954	2527054	30.6629	22.314	36.4392	g2							954	866712	32.9495	528.917	263.736	S							954	1038014	112.093	173.758	24.6501	S							954	1179580	187.757	272.911	374.533	s							954	668028
955	1155910	22.6176	227.233	28.0871	g1							955	1.00785e+06	39.276	166.2	287.219	S							955	658145	22.5601	26.9101	39.5922	G1							955	1039756	209.113	185.027	358.935	s							955	609539
956	1427768	248.814	560.037	456.604	s							956	768150	25.6023	237.793	163.539	S							956	994996	126.493	175.676	31.232	S							956	1105098	164.731	363.003	381.595	s							956	660549
957	1.13462e+06	24.9872	202.662	34.2838	g1							957	1020484	40.1481	296.506	253.806	S							957	642914	22.0462	25.699	40.6644	G1							957	1206810	267.086	232.126	383.482	s							957	1402182
958	2670588	36.2776	25.8201	50.1315	g2							958	1321271	46.4532	246.811	276.663	S							958	719615	137.329	182.774	30.2315	S							958	2063410	219.408	46.1685	310.579	s							958	613565
959	2142213	264.831	251.527	424.204	s							959	847151	16.1104	610.829	36.9062	G1							959	1147899	169.092	188.435	33.0992	S							959	1035800	144.191	335.463	391.149	s							959	1161206
960	1208657	30.2271	660.472	43.4276	g1							960	706728	14.0996	333.22	17.3821	G1							960	1093755	151.079	195.387	32.7022	S							960	1039341	111.623	245.74	201.518	s							960	682825
961	1289491	171.279	952.912	361.833	s							961	1430222	30.3455	132.871	172.344	S							961	577646	34.3314	45.6128	32.3154	G1							961	920878	23.3626	523.21	89.6388	g1							961	1202994
962	2463722	17.3969	11.6782	23.9018	g2							962	743921	19.4285	425.788	47.8687	G1							962	676396	16.4529	21.1027	22.5556	G1							962	2100328	211.231	47.0126	318.109	s							962	672170
963	1613648	295.503	441.485	619.903	s							963	1044971	33.1153	196.381	217.974	S							963	1198642	27.9308	48.2096	21.9257	S							963	935731	22.5274	334.82	66.1227	g1							963	634471
964	1160091	23.6446	590.219	36.4683	g1							964	736589	14.0308	184.876	17.7363	G1							964	1212106	26.5496	36.4677	21.7098	G2							964	1260791	162.653	274.408	336.164	s							964	643227
965	1269342	273.534	680.882	440.994	s							965	767207	33.252	376.14	231.446	S							965	992255	79.3691	144.08	27.5902	S							965	964825	143.902	519.153	371.778	s							965	698400
966	1186577	230.393	991.286	476.877	s							966	715298	20.5241	376.801	62.4402	S							966	573813	17.4241	22.4808	35.9289	G1							966	2169256	28.3701	13.7299	31.6556	g2							966	696757
967	2420424	37.4637	21.5232	59.4717	g2							967	799477	35.5658	474.41	264.002	S							967	608864	59.1137	103.592	42.5936	S							967	2228486	140.224	23.3815	206.399	s							967	1366909
968	1180788	28.7535	781.075	40.8706	g1							968	1.03204e+06	39.4769	406.483	283.418	S							968	644058	94.4978	149.6	38.3664	S							968	999726	31.9473	410.548	93.7675	g1							968	667281
969	1183738	195.093	952.873	379.744	s							969	1076825	36.8853	395.403	298.615	S							969	578369	18.3439	26.4613	39.6284	G1							969	2210808	92.8409	18.637	175.031	s							969	1089531
970	2373737	36.1039	28.2366	49.4464	g2							970	804275	39.1041	438.546	269.698	S							970	1224501	19.7659	30.9229	20.1899	G2							970	2108062	179.815	39.4162	345.522	s							970	701960
971	2090876	218.859	255.556	417.592	s							971	900553	31.1764	509.118	235.168	S							971	699947	77.2353	138.518	45.243	S							971	1317056	200.203	251.114	366.848	s							971	1137873
972	1187898	34.218	851.565	41.0991	g1							972	1166108	42.001	384.432	283.336	S							972	1001649	94.5375	164.313	29.6664	S							972	974458	21.8352	80.6867	34.2868	g1							972	685651
973	1173186	114.519	968.341	213.666	s							973	730016	12.7702	172.737	17.78	G1							973	681737	78.7969	130.753	44.5137	S							973	970306	19.3781	48.5228	27.1644	g1							973	634239
974	1151507	35.5799	799.934	50.8788	g1							974	1445038	46.4736	106.431	207.264	S							974	749962	92.6594	166.773	37.6796	S							974	1.62098e+06	238.591	193.614	464.138	s							974	647083
975	1117624	20.5929	195.982	28.964	g1							975	1029902	35.7126	237.135	242.888	S							975	628550	86.6909	150.099	34.905	S							975	2095303	191.738	39.95	299.09	s							975	691864
976	1145684	30.4348	314.838	96.2045	s							976	838169	27.1486	688.616	184.899	S							976	695526	115.173	181.562	34.5802	S							976	1008178	33.4247	292.74	84.1341	g1							976	625677
977	1299562	227.905	623.134	437.465	s							977	707881	14.5542	394.462	22.502	G1							977	1225418	21.5998	27.9566	22.8703	G2							977	1567798	222.759	164.546	368.265	s							977	674985
978	1140486	32.0266	707.996	46.7767	g1							978	890901	28.7948	377.391	192.963	S							978	1249765	155.355	185.514	26.5517	S							978	1604112	249.649	233.869	492.368	s							978	642424
979	2743951	40.0876	22.6696	47.1569	g2							979	733347	24.2843	399.509	149.555	S							979	1027624	68.5356	146.127	30.0854	S							979	1020421	138.981	202.525	236.246	s							979	690476
980	970982	23.443	109.551	29.911	g1							980	1147480	30.3968	274.843	199.81	S							980	662898	118.728	177.983	33.5812	S							980	1.74547e+06	537.051	228.619	266.109	s							980	700989
981	2630071	40.1644	21.185	47.3875	g2							981	903963	38.9627	432.767	269.689	S							981	1282449	18.2877	24.6356	17.8959	G2							981	2.02967e+06	64.4743	14.8574	120.426	s							981	659257
982	2269114	250.537	256.129	398.323	s							982	962196	40.3506	404.232	316.382	S							982	666004	87.8756	143.138	36.9349	S							982	2.08979e+06	25.2907	12.0595	31.8986	g2							982	662905
983	2149913	233.597	285.018	433.474	s							983	1371750	33.5195	147.026	186.487	S							983	820627	167.224	210.754	27.3482	S							983	1473337	166.212	225.792	342.842	s							983	610798
984	1200170	144.551	882.254	259.324	s							984	1091384	33.1466	212.622	190.686	S							984	1315652	27.4403	42.42	27.1622	G2							984	1157322	185.054	320.222	384.165	s							984	645903
985	1560066	298.003	468.299	494.24	s							985	835584	24.7163	392.748	158.856	S							985	619533	56.4892	84.3193	44.2482	S							985	1450743	163.188	166.431	356.674	s							985	710836
986	2456097	176.521	866.815	401.87	s							986	854162	12.8242	138.305	17.413	G1							986	631298	114.06	141.086	27.9443	S							986	947720	30.5471	243.094	67.4948	g1							986	909658
987	2198854	207.865	172.428	471.607	s							987	863466	33.9493	502.6	237.459	S							987	816080	128.051	183.898	29.6995	S							987	1154523	200.037	338.236	466.449	s							987	761998
988	2465331	39.0278	22.4792	51.7382	g2							988	837974	37.9057	491.593	201.438	S							988	1266755	11.9221	15.1056	13.7015	G2							988	1712938	141.674	86.5512	308.505	s							988	1381796
989	1163804	62.4543	1373.91	90.6339	s							989	719963	13.8191	123.393	16.0554	G1							989	1204499	19.2919	25.2883	16.8335	G2							989	953962	23.1819	294.885	69.8853	g1							989	588335
990	1518481	393.123	583.949	571.406	s							990	1177227	35.8237	214.16	210.396	S							990	646965	16.1486	21.3479	26.5274	G1							990	1009490	22.7404	239.919	60.5812	g1							990	558613
991	2199478	236.5	104.257	399.924	s							991	1252584	27.0574	206.178	155.807	S							991	644112	18.1561	24.3004	30.3016	G1							991	1006959	49.311	286.656	112.274	g1							991	576008
992	1168887	36.4775	439.549	39.327	g1							992	798041	28.2527	565.847	208.784	S							992	1070292	127.83	173.918	26.3495	S							992	1.02311e+06	19.5674	240.253	58.7857	g1							992	604684
993	1531120	261.999	456.944	410.531	s							993	1389449	44.3079	209.741	259.681	S							993	1060545	96.5856	147.626	31.6062	S							993	1.24001e+06	277.368	316.276	554.299	s							993	737691
994	2592909	210.898	64.5703	298.26	s							994	698028	15.137	529.684	22.3417	G1							994	1195214	21.3666	28.5265	20.5895	G2							994	987750	150.926	253.523	294.117	s							994	1.23642e+06
995	1176634	42.0663	133.041	49.1231	g1							995	772140	9.39681	28.3616	10.1801	G1							995	1105734	134.82	171.096	24.1578	S							995	1.12366e+06	172.319	331.238	377.548	s							995	1208580
996	1947907	252.581	326.473	406.351	s							996	891645	37.4094	349.405	213.202	S							996	611830	78.1759	162.393	30.69	S							996	967359	24.3939	65.6255	44.8346	g1							996	613343
997	1281569	250.713	1014.69	513.468	s							997	698242	22.9768	691.985	84.8748	S							997	583008	16.7235	21.584	23.966	G1							997	1010898	21.9774	274.838	62.2483	g1							997	1240053
998	1128254	33.2761	661.433	39.7094	g1							998	1514007	32.1904	73.8906	160.163	S							998	1201281	22.7508	29.8534	22.8612	G2							998	1167885	22.7679	68.2501	38.8908	g1							998	607966
999	1147701	34.0543	620.535	40.43	g1							999	819374	22.9659	581.497	139.332	S							999	1004632	124.645	166.926	37.1353	S							999	916343	83.8536	292.208	193.343	s							999	750085
1000	1102984	41.1967	773.732	48.2045	g1							1000	729299	13.9081	112.823	15.6018	G1							1000	570585	16.1453	20.257	25.6282	G1							1000	2108225	23.81	57.3516	34.9126	g2							1000	583377
1001	1669608	308.422	514.824	534.171	s							1001	785209	29.4925	560.543	199.277	S							1001	560776	18.7307	28.1939	19.8522	G1							1001	1100840	222.474	317.787	566.456	s							1001	660850
1002	2137666	232.488	338.864	395.102	s							1002	869866	44.1712	444.119	237.403	S							1002	548377	63.3254	101.045	35.9254	S							1002	1224976	185.42	316.191	399.853	s							1002	633416
1003	1616325	310.973	564.206	594.366	s							1003	683167	14.3971	182.598	17.4974	G1							1003	579817	14.5009	18.2901	22.6606	G1							1003	1155234	239.215	346.573	425.349	s							1003	1023593
1004	1227595	48.9855	308.122	58.7603	g1							1004	1082915	42.252	374.957	282.877	S							1004	572686	16.7269	22.3296	27.7854	G1							1004	1141734	35.859	618.235	143.611	s							1004	1232145
1005	1325305	48.6931	488.871	49.2002	g1							1005	1170244	35.6614	211.236	177.133	S							1005	584674	84.0599	127.483	31.3293	S							1005	1104615	185.651	345.591	463.047	s							1005	1105947
1006	1546568	169.462	481.776	361.704	s							1006	824333	34.4418	438.856	211.303	S							1006	537134	21.2174	25.169	23.4374	G1							1006	1.6014e+06	228.82	477.356	183.367	s							1006	1219421
1007	1749480	250.798	454.048	450.332	s							1007	1033498	35.8899	276.817	221.377	S							1007	1037610	66.4546	110.974	23.1979	S							1007	2161257	23.4939	11.3185	28.7333	g2							1007	1329894
1008	1.72515e+06	221.922	418.66	393.543	s							1008	835216	13.0591	137.618	21.2838	G1							1008	886728	100.458	150.058	26.8004	S							1008	2224614	12.319	5.8807	20.7186	g2							1008	597110
1009	1206274	46.4276	1177.79	66.0184	g1							1009	711309	22.8815	462.332	152.281	S							1009	610044	19.6745	23.807	22.5444	G1							1009	2112275	159.364	54.0526	280.98	s							1009	1318778
1010	1270480	240.909	933.983	516.79	s							1010	752139	17.0163	246.273	22.3522	G1							1010	983538	66.9523	118.937	25.9518	S							1010	1107400	191.798	368.894	426.252	s							1010	704871
1011	1235341	186.284	789.511	328.563	s							1011	493588	32.3867	468.093	237.917	S							1011	697310	107.986	188.473	41.7681	S							1011	998573	24.5156	294.298	66.6804	g1							1011	1.01961e+06
1012	1060307	19.8527	88.7156	30.4303	g1							1012	1244726	31.2848	200.64	167.644	S							1012	1234257	28.3004	32.5629	20.8917	G2							1012	977152	103.706	325.766	245.375	s							1012	1217813
1013	1028871	21.7505	83.9299	29.3149	g1							1013	1073613	41.6721	355.543	237.045	S							1013	716735	118.402	207.835	33.8931	S							1013	994559	23.3732	313.612	69.6057	g1							1013	567968
1014	1.17914e+06	154.104	953.736	364.379	s							1014	784535	35.0786	411.423	197.048	S							1014	581242	15.7361	25.4994	22.5087	G1							1014	1174861	247.573	221.297	435.466	s							1014	645619
1015	1173278	201.64	908.763	362.777	s							1015	707362	16.3152	674.891	41.9945	G1							1015	1061624	106.128	140.15	23.5463	S							1015	1016078	21.9893	255.853	61.429	g1							1015	446650
1016	1424514	233.548	575.732	555.919	s							1016	1.03468e+06	34.0949	328.643	229.904	S							1016	569865	19.3321	27.1374	32.9181	G1							1016	1729936	300.454	83.6866	422.419	s							1016	1076181
1017	1192425	21.4643	39.271	28.4812	g1							1017	713017	30.2427	567.502	165.283	S							1017	864226	106.843	147.377	27.7495	S							1017	976536	24.9951	209.908	56.5425	g1							1017	657354
1018	1093220	17.2139	30.1542	21.324	g1							1018	1354121	48.302	177.809	275.94	S							1018	816489	92.4155	158.01	35.3055	S							1018	1614318	225.38	166.617	436.331	s							1018	449146
1019	1165765	162.591	560.515	340.962	s							1019	730789	16.4544	443.701	21.4727	G1							1019	655763	15.4447	22.7328	25.6956	G1							1019	1046403	22.3381	251.149	57.1407	g1							1019	1.3498e+06
1020	2415497	37.1486	22.0579	35.7063	g2							1020	756549	25.0959	530.869	153.445	S							1020	588381	18.5231	23.5067	33.2901	G1							1020	965673	21.4599	191.184	54.292	g1							1020	1183359
1021	1038654	34.0467	763.31	43.0754	g1							1021	834458	38.4351	420.657	230.423	S							1021	655256	15.1794	19.7983	20.3244	G1							1021	2216140	84.5979	26.5323	199.057	s							1021	1434904
1022	1186420	29.6933	671.492	36.336	g1							1022	840793	38.476	360.011	221.029	S							1022	640899	14.9393	19.4258	20.7169	G1							1022	956569	21.0216	263.35	58.8113	g1							1022	574321
1023	1230968	26.8364	427.368	32.1555	g1							1023	719415	14.9563	508.242	19.2185	G1							1023	597064	14.8659	21.0549	19.2642	G1							1023	2148851	33.1798	13.6258	36.7285	g2							1023	525576
1024	2091451	222.185	295.981	410.132	s							1024	790340	28.5218	422.727	161.33	S							1024	1271843	19.7681	25.1914	18.6338	G2							1024	1016339	23.7383	233.762	56.4635	g1							1024	502032
1025	1285869	215.257	714.678	366.166	s							1025	481411	42.733	467.091	239.052	S							1025	664665	19.5316	28.4341	26.964	G1							1025	2242800	37.4828	13.7162	85.2916	g2							1025	608054
1026	1260343	304.943	767.321	445.142	s							1026	876513	34.9525	275.757	221.197	S							1026	654380	84.6264	134.65	39.0963	S							1026	905834	18.2535	75.6244	31.8129	g1							1026	1190235
1027	1669397	216.278	494.643	382.957	s							1027	1244486	35.3103	286.538	242.41	S							1027	649631	28.3823	32.507	41.7552	G1							1027	1618584	844.553	406.703	986.471	s							1027	630782
1028	1081433	44.5128	1195.69	48.2397	g1							1028	746226	37.5391	387.717	194.972	S							1028	1133512	125.915	176.442	25.9141	S							1028	1755912	153.217	90.948	298.494	s							1028	1103816
1029	2590060	46.9045	23.118	76.5325	g2							1029	1093821	37.8465	277.213	245.417	S							1029	664984	75.4324	181.252	41.1601	S							1029	2136043	32.4526	11.3764	36.07	g2							1029	627820
1030	1118506	42.9801	1288.08	48.5571	g1							1030	767702	26.188	526.12	165.128	S							1030	1335690	22.2929	30.0279	18.3372	G2							1030	1491145	233.593	255.755	393.159	s							1030	1161045
1031	1845367	366.427	578.966	640.695	s							1031	687706	24.0907	539.241	163.609	S							1031	831150	149.095	217.372	36.0581	S							1031	2107213	29.738	12.5658	31.6427	g2							1031	1.26824e+06
1032	1471491	201.088	431.519	362.158	s							1032	1048447	37.7594	234.442	231.818	S							1032	1332000	23.0311	28.0877	19.1539	G2							1032	886937	23.5401	323.643	70.0302	g1							1032	624141
1033	1547098	271.521	596.469	499.523	s							1033	725692	18.8039	640.294	42.2369	G1							1033	1145889	112.303	152.949	25.3269	S							1033	917606	19.2157	107.213	36.2884	g1							1033	623094
1034	1005378	34.4464	581.31	50.0969	g1							1034	891449	31.2966	360.765	205.032	S							1034	862028	166.763	254.79	36.673	S							1034	1.83841e+06	267.526	151.671	414.032	s							1034	724240
1035	1.9525e+06	210.56	288.808	441.221	s							1035	944392	36.8106	294.659	251.686	S							1035	681740	154.42	222.161	33.0823	S							1035	936239	24.6193	133.653	41.8497	g1							1035	878052
1036	2259415	227.88	115.551	354.976	s							1036	961626	27.3369	214.043	193.594	S							1036	599151	18.6033	23.7586	26.2231	G1							1036	2085152	28.9928	11.2783	38.2186	g2							1036	657865
1037	1005537	30.2624	650.912	36.7129	g1							1037	709267	14.0026	534.368	23.3571	G1							1037	588513	19.646	25.4727	29.7354	G1							1037	1639827	154.065	129.095	439.494	s							1037	624394
1038	1199624	33.6255	908.455	44.4764	g1							1038	1459350	36.7145	169.14	241.416	S							1038	1298522	19.3155	24.324	17.4971	G2							1038	2366757	34.5239	13.9848	35.6215	g2							1038	608930
1039	1063460	29.5217	523.422	32.9281	g1							1039	734634	14.905	503.086	24.6475	G1							1039	995255	71.0444	118.604	23.039	S							1039	1056292	26.923	168.144	51.5607	g1							1039	778426
1040	1150212	32.0485	181.961	43.6606	g1							1040	854231	33.485	400.514	215.729	S							1040	952823	46.6394	133.752	23.5607	S							1040	884606	25.7558	350.286	70.4324	g1							1040	758646
1041	1073531	28.985	488.857	35.8143	g1							1041	1148575	29.0443	205.061	186.553	S							1041	626038	127.905	180.881	37.7298	S							1041	1079168	21.1811	13.7789	31.488	g1							1041	939964
1042	1192341	42.6437	843.972	45.6927	g1							1042	1142957	35.8313	149.986	194.747	S							1042	626348	21.709	27.4363	50.1665	G1							1042	1762147	296.117	179.794	418.142	s							1042	1147852
1043	1055850	28.7711	175.329	59.7002	g1							1043	855770	40.7346	391.979	255.738	S							1043	1177225	18.058	24.4439	19.8081	G2							1043	896988	95.4945	263.324	254.217	s							1043	687314
1044	1517976	206.775	380.498	433.436	s							1044	485881	28.0263	404.075	199.881	S							1044	578956	25.5718	32.959	52.316	G1							1044	1055679	13.8672	10.5528	21.7481	g1							1044	700001
1045	1190583	47.7419	97.1058	44.6357	g1							1045	706974	28.6039	504.802	153.923	S							1045	589061	23.3224	30.6429	42.1877	G1							1045	920390	30.2609	347.305	82.7876	g1							1045	685424
1046	929159	23.3676	147.56	33.3621	g1							1046	715606	45.1479	860.206	285.571	S							1046	1207261	12.5284	16.8347	13.4414	G2							1046	2013358	28.2172	12.6063	30.9344	g2							1046	1207762
1047	952604	25.0019	147.597	27.9247	g1							1047	1022099	28.825	196.664	201.111	S							1047	812657	97.0135	153.703	30.1084	S							1047	950894	88.8764	345.478	210.75	s							1047	956785
1048	1223698	180.179	1120.92	347.467	s							1048	1239492	34.0902	252.664	230.028	S							1048	779795	91.9099	166.519	33.1291	S							1048	1695341	233.565	111.138	388.397	s							1048	646527
1049	917388	26.531	497.147	30.7817	g1							1049	1210255	41.3395	363.836	277.186	S							1049	755189	78.39	147.704	25.4222	S							1049	1851852	154.502	71.6044	291.278	s							1049	745304
1050	1560319	142.914	378.066	322.286	s							1050	964746	40.9604	278.924	232.713	S							1050	758992	127.882	174.147	26.6595	S							1050	2283406	29.9542	14.6762	40.2342	g2							1050	718123
1051	1022697	25.23	435.436	30.3065	g1							1051	1.315e+06	32.2196	270.987	215.612	S							1051	718197	126.806	191.421	30.1492	S							1051	996633	98.2286	381.862	271.646	s							1051	715358
1052	1065369	23.0983	410.88	34.982	g1							1052	810754	32.9077	482.201	309.288	S							1052	639967	97.7255	153.115	38.7837	S							1052	1.71466e+06	137.971	136.445	404.348	s							1052	769429
1053	972799	21.9992	506.368	31.5564	g1							1053	702686	11.0638	54.5208	13.4023	G1							1053	973320	143.379	198.659	30.0767	S							1053	1397798	199.304	217.26	358.786	s							1053	627879
1054	1.73353e+06	155.296	185.829	378.064	s							1054	749188	25.7526	429.403	166.664	S							1054	910157	110.19	188.368	28.2579	S							1054	1305545	223.635	248.512	424.05	s							1054	626795
1055	2457834	31.3221	20.5108	35.5359	g2							1055	1.66848e+06	15.941	53.031	21.7605	G2							1055	628420	100.149	171.7	36.2168	S							1055	1052513	23.289	85.2351	45.5727	g1							1055	714091
1056	1713537	179.773	324.003	351.527	s							1056	738205	15.4136	549.381	22.6123	G1							1056	1241896	21.6023	28.0942	19.9261	G2							1056	2121259	29.2081	13.3504	35.0207	g2							1056	652959
1057	1195532	32.0986	750.683	43.2411	g1							1057	677745	10.318	55.1072	13.2429	G1							1057	905173	197.862	279.977	38.9755	S							1057	1273733	223.627	247.851	404.77	s							1057	657233
1058	1136379	24.8271	826.294	36.0081	g1							1058	692353	15.6835	523.846	37.1544	G1							1058	630904	86.8427	136.789	37.8503	S							1058	2241798	177.517	31.7785	327.753	s							1058	1246058
1059	1175164	28.1574	957.729	37.8931	g1							1059	1150881	33.669	168.09	188.775	S							1059	979569	143.851	200.79	32.5297	S							1059	1085859	22.2667	77.7466	37.3789	g1							1059	585294
1060	1675143	262.507	374.632	406.644	s							1060	674404	16.0433	283.945	32.2244	G1							1060	712493	195.267	264.479	40.6568	S							1060	2140400	25.898	10.2421	30.1962	g2							1060	1250438
1061	1257605	246.113	1040.73	432.263	s							1061	756956	13.4183	216.994	19.5756	G1							1061	669479	20.4156	29.4578	21.1744	G1							1061	2148660	30.3377	11.4516	36.8192	g2							1061	592105
1062	1231270	176.432	726.347	357.355	s							1062	690559	13.7109	352.216	19.36	G1							1062	1247690	47.5934	72.4449	18.7785	S							1062	790009	18.1633	33.2069	24.427	g1							1062	555827
1063	2232541	228.859	251.694	416.831	s							1063	761630	20.7563	378.107	134.341	S							1063	705015	102.969	183.874	32.9537	S							1063	1207737	310.659	380.322	595.756	s							1063	1549435
1064	1067857	26.8506	216.139	28.9495	g1							1064	1301063	32.6351	104.776	241.368	S							1064	667580	23.2189	31.4541	22.8912	G1							1064	1006971	22.7409	81.0341	39.4597	g1							1064	1231582
1065	1385536	221.559	624.924	380.288	s							1065	725360	12.5918	261.373	20.565	G1							1065	673872	67.3499	126.417	42.7107	S							1065	2852663	148.805	256.05	330.443	s							1065	538742
1066	1514551	227.728	432.887	392.515	s							1066	699119	14.9035	396.896	23.0367	G1							1066	1267251	16.6833	20.3636	16.9138	G2							1066	2329423	30.9945	13.2206	31.9078	g2							1066	1223868
1067	1125345	26.6372	206.081	29.8181	g1							1067	1630004	9.15389	31.4583	15.4438	G2							1067	1285963	22.0232	29.9465	19.8638	G2							1067	990126	42.2686	314.974	101.361	g1							1067	1252898
1068	1092540	24.6996	213.239	29.9669	g1							1068	1493805	15.7544	62.4526	28.0538	G2							1068	691233	124.957	164.942	42.3059	S							1068	2384301	92.5236	18.4043	100.07	s							1068	618604
1069	1125288	31.2406	1072.56	41.8764	g1							1069	778104	26.5664	402.945	204.586	S							1069	1286932	103.039	144.58	21.4643	S							1069	1111291	28.4753	120.267	48.7041	g1							1069	1318578
1070	1.62999e+06	345.113	573.295	548.255	s							1070	1490653	15.2491	56.0883	61.7404	S							1070	1397193	24.4606	29.4033	23.029	G2							1070	1408430	176.696	198.495	327.118	s							1070	1106088
1071	2359767	36.0969	32.9789	57.5536	g2							1071	698336	23.7323	445.195	138.359	S							1071	653502	22.1886	36.3018	19.0747	G1							1071	1265553	312.653	353.095	432.645	s							1071	684082
1072	1497108	222.923	660.859	400.696	s							1072	1511488	14.0894	56.0955	30.011	G2							1072	648278	34.0976	45.6008	41.9115	G1							1072	2229768	228.359	61.664	332.381	s							1072	663236
1073	1.91048e+06	215.294	386.998	350.82	s							1073	732636	16.2305	218.17	25.2007	G1							1073	632363	20.3299	24.7699	29.6264	G1							1073	1626057	333.78	283.728	469.955	s							1073	885707
1074	1089620	28.7613	233.087	30.8374	g1							1074	773135	12.6907	176.376	19.6137	G1							1074	1098525	117.683	201.449	27.5639	S							1074	1591977	343.82	287.091	517.399	s							1074	716124
1075	1111803	114.77	1036.75	224.388	s							1075	737170	13.4109	196.01	18.7061	G1							1075	596404	87.6449	70.0174	35.2109	S							1075	1460017	202.122	218.19	378.481	s							1075	685153
1076	1121429	38.2916	848.538	47.2081	g1							1076	826203	25.2684	521.809	158.138	S							1076	1183082	110.592	161.722	30.3409	S							1076	2499759	33.2373	11.9507	35.2455	g2							1076	619440
1077	1131366	244.921	1097.11	421.232	s							1077	1490991	15.0077	59.657	30.9176	G2							1077	627667	266.903	122.882	52.1125	S							1077	1501128	281.174	299.483	475.148	s							1077	719539
1078	1113840	31.3387	991.992	42.2418	g1							1078	1521508	14.4567	52.315	26.9832	G2							1078	621621	23.2966	30.5375	37.2078	G1							1078	1065882	36.6657	60.6268	52.897	g1							1078	733797
1079	1079111	34.2953	189.343	37.2482	g1							1079	708922	12.5829	117.026	17.6121	G1							1079	1285983	92.101	143.72	26.4739	S							1079	1.9938e+06	248.031	135.419	536.171	s							1079	612465
1080	1838144	254.611	394.359	431.306	s							1080	1131262	31.85	327.46	273.838	S							1080	588867	23.327	34.4538	36.0169	G1							1080	2380977	32.2138	12.6206	38.1847	g2							1080	595662
1081	1270836	163.921	934.036	307.633	s							1081	920163	40.4133	322.294	321.977	S							1081	622552	15.0617	38.292	17.6981	G1							1081	2370985	34.9579	13.2896	41.3663	g2							1081	694719
1082	1093965	139.454	1049.45	250.595	s							1082	707907	13.4458	394.781	18.8881	G1							1082	598284	22.5353	35.3283	39.777	G1							1082	1147569	104.632	329.302	277.405	s							1082	686893
1083	1.93358e+06	216.099	402.098	378.59	s							1083	1205494	34.9736	287.778	232.393	S							1083	623941	15.7392	37.8298	18.1309	G1							1083	1634848	241.795	142.103	398.846	s							1083	607987
1084	1058605	21.1919	115.884	28.6289	g1							1084	677324	12.4447	117.738	16.0206	G1							1084	623866	81.0387	136.593	40.9667	S							1084	1094635	23.8693	189.828	53.0606	g1							1084	839824
1085	1459497	250.733	845.858	427.061	s							1085	718191	18.669	202.127	28.9954	G1							1085	601168	59.1959	121.614	35.4441	S							1085	1204263	201.641	230.887	429.232	s							1085	807076
1086	1390261	361.617	1001.91	633.046	s							1086	1543132	38.8757	83.7309	210.328	S							1086	665693	92.6371	204.497	49.6342	S							1086	1398195	296.835	352.656	490.797	s							1086	1456902
1087	1684554	314.251	510.896	492.788	s							1087	1461056	34.7746	93.7805	221.864	S							1087	624921	24.1762	31.7901	26.8403	G1							1087	1175367	184.095	234.257	339.538	s							1087	559736
1088	1120195	36.1175	902.266	44.5037	g1							1088	1020418	36.9468	310.683	275.149	S							1088	567931	17.9797	24.2527	20.6027	G1							1088	964185	19.5662	136.085	45.4284	g1							1088	873396
1089	2.04346e+06	247.029	195.574	416.186	s							1089	721955	13.828	239.819	24.0439	G1							1089	1167713	152.677	198.114	30.0346	S							1089	1877841	214.558	103.461	317.942	s							1089	853963
1090	1932184	218.622	447.827	397.856	s							1090	888295	43.9392	394.591	283.694	S							1090	584358	15.1508	21.7614	16.9592	G1							1090	1093045	22.1808	166.736	46.6074	g1							1090	616605
1091	943253	20.9802	101.286	29.4017	g1							1091	730455	10.1786	29.7529	16.1615	G1							1091	1154829	114.289	154.501	25.3202	S							1091	1057668	135.521	556.061	368.077	s							1091	586227
1092	1843763	184.924	215.811	416.504	s							1092	698321	14.0237	154.179	19.1544	G1							1092	1209436	18.7221	30.3301	18.5669	G2							1092	1557496	157.379	268.686	396.177	s							1092	672890
1093	1195433	130.132	832.796	292.657	s							1093	747132	15.1748	201.388	20.588	G1							1093	1242420	18.9161	27.0762	19.5514	G2							1093	964420	18.4329	255.477	57.276	g1							1093	836534
1094	1083816	25.6342	138.953	30.3346	g1							1094	757888	13.8716	200.634	17.4971	G1							1094	1203633	94.4017	128.98	20.0007	S							1094	1008547	22.3442	344.381	71.5481	g1							1094	1460147
1095	1199706	157.064	900.294	353.781	s							1095	880747	39.6545	429.114	306.904	S							1095	940978	114.478	151.752	26.3845	S							1095	1151765	21.4789	109.194	47.4931	g1							1095	696247
1096	2263225	33.2419	23.2396	43.2575	g2							1096	821491	20.8387	552.149	102.541	S							1096	878730	102.586	145.409	27.3926	S							1096	976054	207.646	184.998	270.08	s							1096	1256401
1097	1192280	169.369	791.157	321.891	s							1097	1358770	36.3031	166.868	237.015	S							1097	1169561	116.104	123.339	19.3407	S							1097	1122491	207.945	305.544	383.178	s							1097	758701
1098	1236090	31.6347	257.562	44.8735	g1							1098	721613	14.5826	330.071	21.6584	G1							1098	782776	143.551	179.856	29.8993	S							1098	2339270	92.3981	20.3059	160.96	s							1098	941766
1099	1147554	26.6365	187.208	35.1685	g1							1099	839470	32.2686	418.115	306.253	S							1099	1232965	20.6107	28.0898	19.5098	G2							1099	1561875	191.781	173.54	342.126	s							1099	716719
1100	2176300	38.3247	20.9958	79.1438	s							1100	725179	13.3976	183.268	16.3937	G1							1100	1241567	22.8556	31.3934	21.2042	G2							1100	1278842	212.163	265.699	389.643	s							1100	1199545
1101	965502	20.1944	99.9821	25.1197	g1							1101	764914	13.4497	195.966	19.0267	G1							1101	705195	114.682	191.348	28.8767	S							1101	1080691	90.6431	326.403	173.053	s							1101	703639
1102	1574265	216.618	440.196	382.333	s							1102	1616574	17.8142	59.4486	33.0921	G2							1102	651862	18.2132	25.5054	29.2448	G1							1102	1.93882e+06	208.743	85.4012	326.526	s							1102	1162733
1103	1190543	232.925	505.751	384.604	s							1103	734719	13.4763	101.175	16.247	G1							1103	862027	55.036	124.176	26.5667	S							1103	1130940	24.5638	402.152	79.8552	g1							1103	1260754
1104	2010022	240.045	255.994	470.588	s							1104	1.52729e+06	16.3628	57.0794	27.1508	G2							1104	630080	18.7838	23.9907	30.7305	G1							1104	1352544	147.466	313.747	346.834	s							1104	625947
1105	1639768	280.335	605.822	464.576	s							1105	714225	11.5022	55.9462	13.1288	G1							1105	974873	54.2662	112.259	26.7476	S							1105	1134072	172.788	251.89	343.724	s							1105	1161732
1106	1.30807e+06	276.325	704.074	374.968	s							1106	1464844	36.545	105.753	228.731	S							1106	1011646	133.299	210.704	26.7348	S							1106	1065406	178.019	377.77	420.718	s							1106	980161
1107	1929558	383.935	175.602	528.01	s							1107	844119	13.9918	100.364	20.8195	G1							1107	1448788	19.6126	28.8355	15.908	G2							1107	1.96033e+06	180.528	159.006	387.509	s							1107	684334
1108	1370334	166.126	555.479	366.607	s							1108	728356	13.6838	153.31	17.8911	G1							1108	1152320	166.49	171.075	27.4808	S							1108	1.58074e+06	215.543	153.653	379.605	s							1108	615014
1109	2164174	90.8064	31.7226	173.935	s							1109	1305348	13.8065	92.3638	20.4519	G2							1109	658955	62.3679	68.5143	37.7632	S							1109	1.35123e+06	204.773	328.194	408.468	s							1109	775504
1110	1.89248e+06	210.947	318.755	380.847	s							1110	723186	14.8184	228.763	20.2287	G1							1110	626634	62.4761	70.3696	29.6077	S							1110	1299255	194.733	283.264	361.686	s							1110	739550
1111	2144230	266.885	223.426	480.615	s							1111	737161	12.7526	71.5541	16.1886	G1							1111	756635	131.527	194.105	26.6198	S							1111	1137165	22.3121	196.002	54.2744	g1							1111	1546068
1112	1129935	24.0348	465.534	30.3633	g1							1112	1078964	32.0394	370.906	253.186	S							1112	679580	106.244	169.328	33.4164	S							1112	2300138	18.1659	9.98334	23.5655	g2							1112	1169312
1113	1428704	204.607	697.472	530.339	s							1113	688980	12.3317	106.957	17.6789	G1							1113	646326	89.8116	145.43	33.0366	S							1113	2132806	29.2469	14.3863	32.7151	g2							1113	778395
1114	1165140	268.609	779.71	429.463	s							1114	803937	15.426	121.985	28.4486	G1							1114	638038	15.9789	17.3335	16.6865	G1							1114	2132399	161.185	75.6275	310.107	s							1114	711758
1115	2375846	212.066	132.249	328.693	s							1115	823163	35.205	394.873	266.596	S							1115	727912	125.108	158.88	32.8952	S							1115	989949	25.222	395.525	75.5679	g1							1115	744141
1116	1432715	204.658	583.605	411.068	s							1116	1472187	15.6872	52.9525	23.2502	G2							1116	666063	16.9854	17.4061	15.9591	G1							1116	1107254	133.267	277.532	298.459	s							1116	659947
1117	1670674	292.946	733.478	507.137	s							1117	1539700	20.8824	60.3532	27.7052	G2							1117	1378405	21.8899	21.8386	16.1217	G2							1117	1072236	111.705	252.834	251.861	s							1117	1344334
1118	2338637	261.113	170.681	528.519	s							1118	665814	15.7918	117.349	28.2437	G1							1118	596212	18.8421	25.1525	36.0522	G1							1118	2139836	15.7375	9.38419	22.7428	g2							1118	932401
1119	1.98329e+06	229.79	329.753	466.029	s							1119	783349	15.8075	106.167	26.7735	G1							1119	617070	62.8727	130.185	46.0372	S							1119	1015773	26.6573	405.435	77.9431	g1							1119	1108774
1120	1107909	32.2109	728.068	36.0615	g1							1120	738618	14.8417	98.6074	20.1493	G1							1120	620795	20.7304	26.2904	39.8941	G1							1120	1139429	20.7626	180.792	52.0199	g1							1120	605189
1121	2046539	223.453	255.08	412.516	s							1121	955059	40.8468	493.282	336.042	S							1121	745760	156.934	173.18	33.323	S							1121	2070498	177.742	117.269	397.262	s							1121	709803
1122	2511488	39.5067	24.3697	46.4019	g2							1122	704311	14.5568	177.065	19.526	G1							1122	848250	150.222	196.381	30.876	S							1122	963628	115.919	482.57	396.48	s							1122	706118
1123	1348709	175.159	713.984	453.982	s							1123	1.47315e+06	17.2737	57.6635	28.1477	G2							1123	646155	120.857	197.679	35.9841	S							1123	2283146	29.6039	14.8707	48.3754	g2							1123	1136089
1124	1116646	211.511	1143.71	382.863	s							1124	678970	13.6692	141.822	18.3573	G1							1124	839294	120.505	155.877	30.0243	S							1124	1150597	110.272	405.119	290.158	s							1124	498927
1125	895157	20.3283	72.4614	24.1288	g1							1125	758327	17.3017	215.565	28.09	G1							1125	632118	128.131	211.986	39.6542	S							1125	2227369	191.861	51.6551	319.423	s							1125	742001
1126	1737417	226.103	512.124	404.09	s							1126	875767	39.0281	525.094	298.665	S							1126	1186616	67.8108	138.237	24.0008	S							1126	1109401	29.5686	335.429	81.5985	g1							1126	445070
1127	1041305	24.1766	94.1449	32.4146	g1							1127	780804	28.3115	424.358	208.751	S							1127	645387	20.0341	34.0039	21.3218	G1							1127	2246809	31.1883	13.2042	36.5659	g2							1127	713475
1128	2564719	21.2718	12.5257	35.7917	g2							1128	1425642	23.6694	93.0861	51.4148	G2							1128	850604	97.1339	150.946	26.0701	S							1128	1550798	214.421	259.89	428.809	s							1128	1461178
1129	2578324	36.4781	23.3918	40.825	g2							1129	921100	36.5172	308.565	275.259	S							1129	670917	22.1771	29.6445	36.5133	G1							1129	2165448	199.788	37.9776	302.525	s							1129	693427
1130	1310236	28.7768	388.527	31.7278	g1							1130	789135	31.5427	416.717	228.593	S							1130	982298	153.004	193.25	28.9307	S							1130	1117979	21.9726	341.008	72.465	g1							1130	640652
1131	1266276	147.39	1043.1	293.654	s							1131	1452951	18.7615	63.1164	27.0304	G2							1131	582580	120.357	167.368	39.0854	S							1131	1101264	43.4292	317.452	96.7201	g1							1131	1304933
1132	2261168	216.959	243.364	370.738	s							1132	746002	19.6323	319.644	116.151	S							1132	659195	100.785	182.576	31.221	S							1132	2382856	29.7631	11.9557	30.388	g2							1132	636695
1133	1271967	262.293	833.864	464.349	s							1133	781086	20.8717	350.718	115.115	S							1133	767325	116.29	164.914	27.9655	S							1133	1.71141e+06	198.503	156.352	298.68	s							1133	1133115
1134	2552597	38.1474	23.6841	33.8278	g2							1134	1440421	11.5348	25.8341	14.0182	G2							1134	666482	16.5811	23.6908	31.5817	G1							1134	1468421	229.4	250.376	385.518	s							1134	712283
1135	1830190	178.104	527.142	269.507	s							1135	778431	31.6496	327.125	207.163	S							1135	657914	26.4432	30.5658	27.21	G1							1135	1698685	249.521	209.984	393.205	s							1135	680227
1136	1387964	287.827	722.268	360.52	s							1136	1475439	28.5739	68.422	174.278	S							1136	650076	91.0179	179.978	33.8127	S							1136	2397294	30.4077	11.781	30.9906	g2							1136	611777
1137	2399040	129.517	34.8133	215.38	s							1137	779043	29.1236	443.439	178.602	S							1137	676095	20.094	25.6595	32.083	G1							1137	1624830	324.118	300.671	490.853	s							1137	682727
1138	1290430	124.892	889.376	262.189	s							1138	1494807	18.4317	63.0452	30.8399	G2							1138	646924	27.1412	28.518	29.2718	G1							1138	1061962	20.9285	200.477	49.7021	g1							1138	1390436
1139	1970848	213.28	419.832	335.895	s							1139	1694154	18.2045	68.0124	43.5306	G2							1139	1111077	99.938	135.27	23.2002	S							1139	1307239	188.509	325.583	397.428	s							1139	653892
1140	1105370	24.971	367.026	29.8084	g1							1140	738635	17.8435	486.843	39.6979	G1							1140	1261315	10.7432	13.7182	11.3635	G2							1140	1307067	132.079	310.01	340.051	s							1140	647738
1141	1245998	123.416	933.844	220.101	s							1141	715715	17.3426	297.171	28.8125	G1							1141	702859	133.865	182.724	29.6856	S							1141	1240252	218.054	423.242	430.293	s							1141	1164784
1142	1099201	28.1466	311.943	33.5276	g1							1142	1671243	17.4243	72.84	36.202	G2							1142	591302	28.957	37.0727	38.2605	G1							1142	2239414	186.578	41.0825	264.536	s							1142	817106
1143	1097539	111.16	686.847	236.178	s							1143	1559083	21.6603	71.3457	35.6511	G2							1143	755971	82.6558	118.729	27.9174	S							1143	1202486	204.852	432.712	389.995	s							1143	748860
1144	1066398	25.5602	439.198	31.2085	g1							1144	1641820	17.7501	71.1113	36.6371	G2							1144	1226409	63.982	106.45	27.0913	S							1144	1110966	118.834	485.166	299.089	s							1144	1334597
1145	1981975	220.363	426.954	352.862	s							1145	849405	40.4623	517.919	276.069	S							1145	647843	101.457	170.011	40.3185	S							1145	1188950	20.8024	239.036	55.5533	g1							1145	604854
1146	1114893	105.21	963.064	249.891	s							1146	755693	40.5893	686.807	254.493	S							1146	688527	148.54	197.325	36.2062	S							1146	1554216	284.121	330.896	474.064	s							1146	608780
1147	1173934	26.8178	289.569	33.2946	g1							1147	798879	38.8632	502.46	261.265	S							1147	602632	16.7382	22.0457	38.1873	G1							1147	1128765	19.4126	220.694	53.5805	g1							1147	1257646
1148	2292906	37.6182	26.6973	37.9124	g2							1148	811807	42.6727	484.057	243.71	S							1148	1314382	25.7304	34.4994	19.941	G2							1148	1749746	170.288	195.898	301.76	s							1148	929707
1149	2547959	45.5164	29.5262	41.442	g2							1149	819867	11.0469	26.0868	15.1395	G1							1149	1013728	103.734	154.647	26.838	S							1149	1755872	208.964	194.433	388.53	s							1149	1432013
1150	1106977	149.967	578.815	297.455	s							1150	787549	13.2009	52.7814	18.1584	G1							1150	678513	74.1914	145.78	35.077	S							1150	1202592	143.318	433.469	293.273	s							1150	662721
1151	2230145	218.113	83.1382	321.105	s							1151	771186	11.9531	48.1973	14.6463	G1							1151	959355	135.003	178.425	23.2577	S							1151	1105896	265.693	351.95	461.161	s							1151	735808
1152	2320318	80.7644	31.6527	142.587	s							1152	1.55494e+06	17.6304	62.7548	28.5756	G2							1152	1163636	173.99	169.341	24.4712	S							1152	1498021	263.883	343.932	414.496	s							1152	1085262
1153	1231012	169.712	916.094	361.653	s							1153	703387	26.8271	850.804	156.444	S							1153	901720	142.24	207.633	29.2619	S							1153	2347320	30.2766	14.4479	32.4686	g2							1153	618298
1154	2210940	176.206	67.9151	354.21	s							1154	1550309	37.7949	111.819	182.632	S							1154	695831	78.1803	123.047	27.9155	S							1154	1170334	259.888	223.566	463.08	s							1154	908158
1155	1064805	33.4474	926.155	37.4678	g1							1155	797924	41.0063	611.993	266.037	S							1155	692719	59.4391	100.165	28.5941	S							1155	1045339	198.969	371.315	388.886	s							1155	509335
1156	1093561	146.864	901.289	228.556	s							1156	766579	33.1653	501.539	245.415	S							1156	1231165	30.7572	45.6871	42.109	G2							1156	1573292	168.109	183.087	299.007	s							1156	1390664
1157	2380039	42.6713	27.1079	41.7449	g2							1157	1.55662e+06	20.1742	56.9157	31.035	G2							1157	680368	69.7929	142.252	27.2536	S							1157	1121027	166.46	358.563	302.651	s							1157	577451
1158	2428238	121.255	43.964	239.643	s							1158	1575718	37.9943	86.959	182.359	S							1158	1247479	96.8565	136.955	25.856	S							1158	1727950	179.029	167.407	332.185	s							1158	1379387
1159	1070619	125.607	164.568	49.7266	g1							1159	730947	31.92	577.397	183.572	S							1159	1199097	111.798	143.318	25.4863	S							1159	1341032	199.552	261.809	402.282	s							1159	675475
1160	1226484	185.834	663.074	402.685	s							1160	862050	35.5522	334.563	216.056	S							1160	1209492	10.9278	15.3022	13.1416	G2							1160	1.7116e+06	208.506	144.17	317.517	s							1160	919436
1161	1147008	26.3867	116.106	30.2609	g1							1161	1010603	35.6045	285.262	225.503	S							1161	1090312	118.999	143.101	24.9389	S							1161	1172333	178.583	464.485	413.211	s							1161	1261572
1162	2418495	53.0586	33.9257	88.1201	s							1162	1639560	40.5596	102.21	186.546	S							1162	858370	114.003	158.949	25.0406	S							1162	1456241	234.975	320.419	430.149	s							1162	1171429
1163	1033191	215.254	739.169	364.252	s							1163	719824	15.0651	80.0381	22.6275	G1							1163	996378	107.793	167.99	25.3997	S							1163	1063055	229.561	349.648	424.42	s							1163	679506
1164	1367249	211.555	915.783	518.503	s							1164	1661751	17.031	65.1314	28.8445	G2							1164	779292	115.104	178.788	29.6094	S							1164	1.2786e+06	232.161	271.678	357.434	s							1164	550238
1165	1144438	35.8096	1053.21	49.5791	g1							1165	837483	31.3021	364.989	237.775	S							1165	595518	18.7211	23.6184	17.7411	G1							1165	1221631	212.065	426.681	447.175	s							1165	1577823
1166	1145497	35.6272	1010.71	45.4411	g1							1166	1.53916e+06	37.0179	109.072	194.224	S							1166	615949	17.898	24.7634	16.3748	G1							1166	1213007	174.209	367.454	353.79	s							1166	1495678
1167	1195832	258.141	1002.72	483.895	s							1167	976989	40.4373	513.518	281.035	S							1167	675209	94.984	162.45	28.8185	S							1167	2315777	19.8979	11.6673	31.7742	g2							1167	673503
1168	1258856	593.685	1103.63	554.615	s							1168	700086	25.2155	520.499	177.834	S							1168	594841	18.0941	27.1072	35.7987	G1							1168	1485575	158.258	248.513	301.726	s							1168	977634
1169	2194198	288.548	192.482	443.539	s							1169	989755	48.645	301.354	361.511	S							1169	642583	84.0064	137.666	32.7155	S							1169	990746	18.2786	38.8687	28.0129	g1							1169	994300
1170	1246629	23.6565	387.556	27.5012	g1							1170	1192126	33.435	240.514	275.327	S							1170	621620	35.832	41.6186	28.0465	G1							1170	1974715	199.844	153.085	319.521	s							1170	1276764
1171	1258159	154.58	603.7	270.599	s							1171	913879	31.0192	318.771	204.345	S							1171	611709	18.6031	27.3938	31.3022	G1							1171	1437853	177.727	292.954	340.172	s							1171	786920
1172	1232106	25.1381	410.37	27.5904	g1							1172	1479484	44.9039	323.639	212.882	S							1172	604290	19.6605	26.0301	27.4305	G1							1172	1007590	17.8381	39.1008	28.694	g1							1172	750056
1173	1184625	96.8785	741.974	175.956	s							1173	859296	42.068	231.94	290.57	S							1173	1206840	94.7466	125.048	20.4846	S							1173	1131087	31.8485	33.5412	39.1588	g1							1173	700156
1174	1164967	30.3946	1037.83	37.9347	g1							1174	1079478	42.818	336.276	345.197	S							1174	1251796	34.6503	45.5221	45.9956	G2							1174	1020112	24.6965	273.798	60.7393	g1							1174	648337
1175	2332665	175.845	155.155	301.153	s							1175	1092009	60.6551	377.883	328.405	S							1175	668208	84.9195	157.075	38.0939	S							1175	1848225	231.917	246.122	391.271	s							1175	1.02837e+06
1176	1361698	219.676	805.855	426.722	s							1176	1476767	16.83	58.612	38.1902	G2							1176	1283250	20.297	30.8882	16.3641	G2							1176	1621074	193.959	189.821	346.142	s							1176	745422
1177	2186918	387.441	278.765	497.373	s							1177	846654	16.135	148.319	31.0347	G1							1177	1026784	100.12	153.749	24.4698	S							1177	1820716	255.218	227.892	456.573	s							1177	645843
1178	1665888	279.746	491.76	490.339	s							1178	972686	50.7133	194.892	399.889	S							1178	629303	14.5792	18.8015	23.1732	G1							1178	1363266	438.542	443.839	631.552	s							1178	810725
1179	1252537	143.081	785.075	264.567	s							1179	1022574	31.7943	387.223	257.624	S							1179	677655	79.7668	135.784	24.5816	S							1179	1225295	57.8029	193.96	68.2392	g1							1179	700645
1180	1160298	125.693	453.099	203.517	s							1180	929964	56.8457	349.234	425.367	S							1180	1237604	109.546	144.413	20.6172	S							1180	1048431	24.4968	83.8062	37.0569	g1							1180	1227970
1181	2495084	148.555	49.4861	293.929	s							1181	1037367	29.7505	766.804	263.56	S							1181	653505	83.1902	124.295	26.557	S							1181	1056702	21.8077	102.846	38.2454	g1							1181	639835
1182	1243944	169.52	505.407	278.101	s							1182	993195	36.8047	451.484	285.666	S							1182	1265691	121.281	123.144	17.6653	S							1182	1023085	24.6941	83.6045	35.5018	g1							1182	638074
1183	1275194	91.6302	765.551	155.211	s							1183	761159	16.4343	212.117	25.0951	G1							1183	609791	32.7966	38.0524	25.7243	G1							1183	1092484	129.987	294.538	328.405	s							1183	1229470
1184	1206561	166.083	867.834	344.459	s							1184	772851	15.5589	96.777	26.5848	G1							1184	1190623	118.095	136.626	20.1947	S							1184	1019999	18.7745	88.136	35.6997	g1							1184	1493537
1185	1061779	24.9728	243.214	25.5843	g1							1185	799516	13.2662	150.824	17.2133	G1							1185	1105863	100.674	139.37	23.0265	S							1185	1737433	137.619	193.519	326.593	s							1185	847255
1186	2487649	14.3063	11.1344	19.3621	g2							1186	1408033	39.61	176.053	240.458	S							1186	928899	140.47	197.802	34.9317	S							1186	1397168	182.938	258.653	374.955	s							1186	661161
1187	1364158	174.563	680.5	309.984	s							1187	804673	13.2761	424.254	19.7862	G1							1187	724539	103.823	141.025	27.1667	S							1187	1406703	185.643	233.69	369.157	s							1187	656337
1188	1812229	291.971	369.77	425.195	s							1188	761493	13.0736	59.5218	17.2197	G1							1188	662645	103.386	140.593	27.5861	S							1188	1325744	207.712	276.994	386.446	s							1188	669595
1189	1345001	115.061	596.345	253.548	s							1189	769541	13.703	493.941	21.5779	G1							1189	797152	103.221	180.777	36.2417	S							1189	2372323	82.7021	16.2638	126.555	s							1189	647003
1190	1479372	288.524	672.645	429.387	s							1190	804802	13.2267	431.683	20.935	G1							1190	607086	14.8788	19.3515	18.2451	G1							1190	1188313	233.512	356.813	471.255	s							1190	754748
1191	1119445	26.8105	219.954	26.5966	g1							1191	784379	16.6414	431.913	46.142	G1							1191	1267946	17.1384	20.4888	15.4034	G2							1191	1394488	238.434	231.702	382.456	s							1191	1202413
1192	1200374	37.1943	986.671	40.9888	g1							1192	787585	13.121	169.744	16.7757	G1							1192	692354	105.053	168.21	27.0489	S							1192	2179013	237.421	104.724	345.874	s							1192	638635
1193	1.03495e+06	132.402	772.79	238.832	s							1193	870684	37.4121	377.404	295.161	S							1193	614215	54.9206	106.103	27.1541	S							1193	1040753	216.367	321.614	324.297	s							1193	655020
1194	1642261	169.873	523.518	434.869	s							1194	946256	30.1283	455.339	247.215	S							1194	571888	12.7818	15.6071	17.0638	G1							1194	2144132	244.462	95.1283	320.288	s							1194	1.27627e+06
1195	1726812	269.257	504.866	484.015	s							1195	1586614	13.5741	200.508	19.8366	G2							1195	580230	16.2871	21.8268	20.3523	G1							1195	1.76558e+06	250.908	227.56	374.358	s							1195	1202614
1196	1243420	25.6025	491.79	34.0882	g1							1196	770252	15.1178	536.02	25.6904	G1							1196	593344	17.2145	24.4382	22.0428	G1							1196	1196217	106.684	515.265	280.603	s							1196	645757
1197	1195203	29.8522	714.849	33.963	g1							1197	1531411	14.7401	79.0674	22.2235	G2							1197	1208604	17.3507	23.6023	14.3727	G2							1197	1377932	218.965	303.297	433.793	s							1197	920942
1198	1213695	20.7159	185.767	24.6623	g1							1198	938989	33.9701	392.776	276.188	S							1198	608819	61.6179	116.586	28.7596	S							1198	1118067	136.267	402.948	289.749	s							1198	1094580
1199	1241081	76.9665	873.4	158.128	s							1199	770418	31.0604	522.462	186.029	S							1199	614328	93.4872	153.17	40.3641	S							1199	1257830	208.129	348.21	416.315	s							1199	681585
1200	1135383	24.4702	610.286	29.0733	g1							1200	797678	14.4881	598.558	32.8125	G1							1200	919158	124.773	165.304	24.0693	S							1200	1721474	248.466	234.284	407.113	s							1200	635754
1201	1174433	232.289	862.003	279.886	s							1201	942437	38.8712	309.207	312.261	S							1201	606215	19.6991	30.3474	35.6163	G1							1201	1464852	188.273	335.686	376.404	s							1201	711427
1202	1070838	23.151	535.013	29.014	g1							1202	1626523	16.7379	53.6698	32.2496	G2							1202	798805	118.281	128.369	22.3029	S							1202	1648233	224.376	200.863	371.733	s							1202	577533
1203	2645692	51.8158	31.8409	45.9405	g2							1203	728841	13.6512	78.9421	20.3085	G1							1203	601820	37.063	90.4726	29.9421	S							1203	1554806	202.792	189.982	384.694	s							1203	1393931
1204	1203344	26.3652	420.416	31.4338	g1							1204	769234	21.4237	463.12	139.237	S							1204	631511	16.9302	22.4336	24.3002	G1							1204	1871835	222.38	201.802	353.073	s							1204	1029873
1205	1204254	147.778	945.488	305.626	s							1205	643650	10.6476	78.9794	12.0521	G1							1205	891765	136.433	182.486	28.2956	S							1205	1772141	229.956	265.886	419.041	s							1205	1526146
1206	1194007	19.0945	164.671	22.2669	g1							1206	719855	13.4109	205.748	19.0948	G1							1206	643928	91.8045	129.986	24.274	S							1206	1328659	200.006	394.836	423.508	s							1206	635506
1207	2732746	44.5751	26.7157	47.2157	g2							1207	1.4013e+06	37.4326	163.67	266.192	S							1207	809776	123.591	163.568	25.0949	S							1207	1443730	375.949	288.082	467.781	s							1207	648470
1208	1114882	30.1968	118.524	35.2673	g1							1208	731761	12.281	53.134	16.842	G1							1208	719932	130.203	178.479	34.0312	S							1208	1112971	115.417	313.129	244.171	s							1208	963731
1209	1172406	26.8352	38.6342	31.4799	g1							1209	751547	21.5255	359.997	94.5823	S							1209	1292269	10.9767	15.1228	10.8376	G2							1209	1.21093e+06	127.519	543.241	288.977	s							1209	919934
1210	1224243	71.1631	1029.8	110.114	s							1210	856046	35.511	265.72	270.12	S							1210	700060	109.265	144.17	36.7101	S							1210	1291225	209.57	426.857	436.928	s							1210	985213
1211	1766029	250.355	437.837	405.361	s							1211	706489	11.2489	51.2815	14.8631	G1							1211	671836	13.5644	22.0584	15.4424	G1							1211	2139446	295.843	173.002	433.945	s							1211	615798
1212	1612156	184.262	491.643	428.523	s							1212	796771	25.2047	567.987	137.362	S							1212	833576	94.7198	187.676	29.5163	S							1212	1156306	111.45	453.784	218.784	s							1212	630426
1213	1391561	258.613	679.694	401.165	s							1213	758846	16.7669	551.449	28.9014	G1							1213	680522	56.8655	107.544	29.2189	S							1213	1428541	299.427	350.593	455.959	s							1213	643825
1214	2449883	20.1931	17.6928	32.2421	g2							1214	1627820	15.4315	58.5489	24.5352	G2							1214	642812	93.7832	122.235	29.0859	S							1214	1.75446e+06	198.729	181.743	320.208	s							1214	718773
1215	2381535	37.8031	24.6008	47.2185	g2							1215	766641	30.7982	472.59	245.11	S							1215	654087	14.8882	26.3314	22.9729	G1							1215	1295537	225.313	160.115	336.121	s							1215	827824
1216	2220765	183.666	125.048	318.84	s							1216	604661	10.9757	72.3234	12.4641	G1							1216	605076	17.8335	25.8913	18.0188	G1							1216	2100242	176.784	118.233	295.84	s							1216	747890
1217	2149677	166.958	176.336	315.028	s							1217	745063	13.2348	312.58	19.9213	G1							1217	1216550	104.849	137.594	18.9525	S							1217	1161500	62.065	454.972	136.061	s							1217	613761
1218	2599322	33.9098	22.6803	33.7065	g2							1218	1343119	43.4002	191.963	390.322	S							1218	597079	15.1782	25.4599	26.5633	G1							1218	2609818	30.399	10.7169	29.39	g2							1218	914395
1219	1.20194e+06	147.451	1048.73	271.646	s							1219	705777	16.6567	164.568	36.8567	G1							1219	708318	94.9417	142.601	26.9131	S							1219	2461287	29.1206	12.9188	36.9466	g2							1219	925044
1220	2440670	302.986	142.967	652.285	s							1220	1479589	16.6847	56.7373	23.4383	G2							1220	623290	18.268	24.993	24.5285	G1							1220	1920447	222.202	142.623	372.563	s							1220	1269379
1221	1.54552e+06	354.594	492.876	464.378	s							1221	758868	12.3229	352.858	16.7486	G1							1221	597097	23.7662	35.2412	36.4602	G1							1221	1946262	228.99	51.2684	338.754	s							1221	693258
1222	1175364	169.965	811.499	354.322	s							1222	708997	15.1479	437.811	20.3471	G1							1222	624162	14.4548	23.5241	23.7414	G1							1222	2392260	33.3956	13.6727	46.3792	g2							1222	1237792
1223	2152085	152.269	129.749	259.947	s							1223	701290	16.5276	504.832	32.3754	G1							1223	642914	19.0933	25.4198	30.0957	G1							1223	2340254	191.665	36.9311	238.095	s							1223	658885
1224	1157327	205.871	945.94	337.445	s							1224	695719	15.4997	145.502	33.052	G1							1224	870801	109.02	169.916	19.7848	S							1224	2357548	106.969	45.207	195.548	s							1224	1366551
1225	1.97045e+06	193.487	319.733	362.662	s							1225	802555	25.6877	501.784	202.21	S							1225	638422	20.5164	29.1073	28.119	G1							1225	2316907	22.737	10.7296	27.3002	g2							1225	1252070
1226	1133756	29.8474	145.065	33.9852	g1							1226	760202	16.0367	220.588	28.5998	G1							1226	629430	30.4925	56.1011	33.3753	S							1226	1450883	228.811	349.894	465.427	s							1226	652052
1227	1124467	91.9232	568.152	185.479	s							1227	735294	25.7958	540.869	172.331	S							1227	629638	11.9858	18.9085	19.0854	G1							1227	2330426	27.7895	14.3724	31.2813	g2							1227	887996
1228	1205101	26.9462	756.537	30.8082	g1							1228	1584191	13.9744	56.2111	27.2389	G2							1228	651940	25.0493	36.0287	24.2396	G1							1228	1355275	270.336	252.338	440.708	s							1228	1160236
1229	1.30704e+06	122.838	901.709	233.437	s							1229	697572	15.034	350.296	21.1945	G1							1229	705497	109.455	192.731	23.3539	S							1229	1090886	39.1818	354.818	84.7647	g1							1229	1085637
1230	1615893	247.136	519.68	396.959	s							1230	1244737	35.6283	333.748	222.164	S							1230	641021	19.3335	26.0527	24.455	G1							1230	2124546	219.324	79.2911	326.158	s							1230	1419185
1231	2290875	229.279	174.906	438.789	s							1231	643287	12.4984	67.6351	14.2717	G1							1231	628525	12.483	19.0402	14.7802	G1							1231	1034534	29.7396	326.039	78.5194	g1							1231	1379390
1232	1371598	189.435	738.143	381.852	s							1232	752195	13.4754	72.044	15.8393	G1							1232	617260	20.3381	27.4916	15.5705	G1							1232	1244111	124.861	374.986	268.162	s							1232	1.49524e+06
1233	1631996	147.819	523.877	309.66	s							1233	710500	12.6581	66.814	14.3673	G1							1233	593914	16.2944	22.7016	18.9944	G1							1233	2035739	228.214	96.9651	318.518	s							1233	956535
1234	1169537	27.0196	617.892	30.9969	g1							1234	746223	13.0926	422.405	18.0717	G1							1234	636379	18.9972	24.2852	24.1109	G1							1234	2447927	38.6924	13.9035	54.403	g2							1234	613739
1235	1163591	32.471	637.055	33.9792	g1							1235	703240	14.0667	254.303	25.0825	G1							1235	592242	20.2819	26.9197	20.5878	G1							1235	1164082	219.029	309.551	365.26	s							1235	835862
1236	1315367	256.792	988.238	447.652	s							1236	632758	13.5719	70.059	16.0744	G1							1236	913384	132.183	176.78	21.4442	S							1236	1.73197e+06	151.115	208.25	350.591	s							1236	656711
1237	1114732	28.8657	180.07	30.6181	g1							1237	760566	12.1801	80.5966	17.918	G1							1237	925222	126.918	151.003	22.5988	S							1237	1840361	171.72	171.874	304.515	s							1237	1071948
1238	2637024	40.0054	27.8943	43.1844	g2							1238	760256	12.9126	64.5227	16.096	G1							1238	680167	108.112	149.169	24.824	S							1238	1831265	179.166	194.936	359.766	s							1238	1411090
1239	1148621	30.5827	194.011	38.6083	g1							1239	718478	15.282	467.255	23.7457	G1							1239	680486	152.941	196.255	29.2785	S							1239	1104791	21.558	113.257	41.8826	g1							1239	1246926
1240	1117912	116.563	1027.03	225.492	s							1240	697805	22.7409	480.062	131.592	S							1240	641259	133.283	182.376	27.1692	S							1240	1089901	23.4011	99.1016	39.5105	g1							1240	628077
1241	1.34706e+06	304.664	892.343	515.395	s							1241	694643	12.6012	239.639	20.3213	G1							1241	681915	89.9283	150.313	30.3634	S							1241	1184833	78.0419	525.076	174.161	s							1241	1330307
1242	1635738	99.8966	606.221	333.713	s							1242	706175	13.9012	150.57	21.6868	G1							1242	722370	119.19	199.347	26.0597	S							1242	2325740	35.8328	13.5822	49.2587	g2							1242	747274
1243	1173487	21.2213	81.7535	39.3923	g1							1243	734720	14.6844	186.132	22.0422	G1							1243	634028	14.1809	25.2815	13.3958	G1							1243	1394328	199.622	331.223	395.515	s							1243	1097074
1244	1139497	26.109	716.111	32.5233	g1							1244	650626	12.2576	133.049	19.0165	G1							1244	675397	54.7511	96.6386	21.7768	S							1244	1138148	70.7319	460.479	155.725	s							1244	619005
1245	2277545	207.972	153.87	280.03	s							1245	944787	33.9954	355.718	242.069	S							1245	662891	123.712	152.297	21.0862	S							1245	2419685	31.6796	13.7519	36.0499	g2							1245	541857
1246	2006935	213.305	530.477	366.447	s							1246	651174	12.6602	93.427	20.3811	G1							1246	657644	15.4614	28.3145	12.1718	G1							1246	2475563	29.5244	12.0966	34.4457	g2							1246	1329585
1247	1736388	178.45	463.328	323.954	s							1247	624881	12.866	76.1517	16.9022	G1							1247	741057	114.871	173.48	25.5011	S							1247	1148274	23.4068	276.883	60.15	g1							1247	810488
1248	1.90033e+06	283.511	597.298	529.087	s							1248	697663	13.8542	142.334	22.3472	G1							1248	618618	19.7011	33.5464	34.3258	G1							1248	1175816	21.8278	162.279	43.3692	g1							1248	739042
1249	2482361	249.032	129.89	321.896	s							1249	723308	13.4227	147.223	16.5643	G1							1249	775710	139.269	197.608	23.0105	S							1249	1104477	24.8389	265.625	63.7467	g1							1249	637761
1250	1.98496e+06	196.655	352.776	330.707	s							1250	716134	12.8326	101.827	15.2871	G1							1250	671762	36.0924	55.9971	17.9902	S							1250	1158964	82.0665	321.961	202.204	s							1250	671280
1251	1.60757e+06	303.299	674.248	460.591	s							1251	1009565	31.9606	308.899	240.255	S							1251	906723	121.382	181.637	20.964	S							1251	813793	30.9089	18.8619	55.9572	g1							1251	1310673
1252	1826726	161.755	327.44	329.772	s							1252	1503012	15.6673	52.7478	23.7172	G2							1252	1281016	53.5634	90.5719	16.9452	S							1252	1208212	251.109	204.455	341.885	s							1252	1313756
1253	1210037	26.4183	644.658	31.6978	g1							1253	704858	14.3878	584.743	24.5227	G1							1253	1216517	42.6187	62.0789	17.2087	S							1253	2518869	27.5524	12.2229	32.9258	g2							1253	1080568
1254	1.7666e+06	198.464	359.141	345.676	s							1254	724902	15.7811	143.687	21.2472	G1							1254	712143	112.936	163.819	24.7298	S							1254	1313980	31.3438	20.6953	54.0814	g1							1254	712649
1255	1184374	40.1685	872.321	39.663	g1							1255	679478	11.6047	170.95	17.9831	G1							1255	927454	97.6932	152.804	21.4085	S							1255	2297513	30.4863	14.1685	30.6999	g2							1255	998830
1256	1269811	161.256	891.032	369.408	s							1256	728415	12.7501	189.507	17.3154	G1							1256	936786	200.068	208.043	19.0555	S							1256	1483017	181.616	237.903	361.18	s							1256	1033447
1257	1296745	177.58	885.138	363.463	s							1257	1.47767e+06	15.1558	56.3491	26.6753	G2							1257	1374957	11.7529	18.73	8.10268	G2							1257	1197060	167.45	388.574	381.194	s							1257	1100202
1258	2414606	38.8965	23.9964	54.8441	g2							1258	1054922	29.6087	246.233	201.138	S							1258	1092751	102.52	123.65	13.4779	S							1258	1814202	284.712	133.33	413.55	s							1258	1277089
1259	1143769	73.3011	822.183	102.148	s							1259	1028451	29.1653	310.595	234.406	S							1259	851362	134.025	161.909	18.7194	S							1259	1221090	201.703	364.184	357.997	s							1259	1334613
1260	1165116	34.8149	877.816	41.2937	g1							1260	1561520	17.2705	170.42	49.3592	G2							1260	1369843	19.0703	25.4657	11.6106	G2							1260	1388712	225.25	281.797	385.669	s							1260	643789
1261	1178613	25.9774	713.22	32.4597	g1							1261	1014006	31.4881	330.005	268.457	S							1261	1297803	15.6121	24.5422	11.4098	G2							1261	2423787	229.855	40.6337	307.785	s							1261	1226353
1262	2542834	38.392	23.1745	37.0208	g2							1262	726255	18.175	566.688	31.4955	G1							1262	643124	18.8493	37.7796	18.0622	G1							1262	1460773	247.089	278.012	409.447	s							1262	678631
1263	1583662	218.814	531.192	444.014	s							1263	722254	16.7925	666.28	25.1229	G1							1263	712406	11.8854	20.1564	16.0568	G1							1263	2413392	27.3447	12.3827	31.3888	g2							1263	616757
1264	1116460	30.535	571.537	34.4862	g1							1264	1497025	16.2383	52.5243	63.8828	S							1264	680722	11.3467	20.6548	10.1464	G1							1264	2220206	238.149	51.8518	312.055	s							1264	1282905
1265	1.48793e+06	334.09	964.391	630.713	s							1265	718680	16.4798	522.412	24.1101	G1							1265	1399558	15.9445	24.8106	11.8743	G2							1265	1181712	28.7665	51.8148	41.2718	g1							1265	620076
1266	1523103	284.653	755.05	573.91	s							1266	1428832	12.0585	91.3149	16.6901	G2							1266	625913	17.3201	39.853	18.8354	G1							1266	1297889	279.966	223.36	421.75	s							1266	1.43337e+06
1267	1.51135e+06	181.06	518.248	364.673	s							1267	710897	15.2227	352.584	22.8739	G1							1267	702087	83.3663	145.902	21.4637	S							1267	1871768	191.347	114.401	367.767	s							1267	865008
1268	2543863	34.5681	22.3593	35.0597	g2							1268	1476715	16.3581	66.4717	27.6125	G2							1268	689837	11.2369	21.698	11.6927	G1							1268	1280502	244.989	191.184	361.578	s							1268	612069
1269	1197582	28.164	739.516	36.5704	g1							1269	714049	12.6739	205.104	18.7152	G1							1269	712699	87.3797	166.425	19.8749	S							1269	2097477	279.871	63.6176	401.956	s							1269	689060
1270	1078479	31.3325	770.644	37.2926	g1							1270	1536343	30.8548	62.3223	176.504	S							1270	1120571	140.611	183.297	19.8277	S							1270	2.01942e+06	196.798	105.776	346.024	s							1270	667700
1271	1296740	186.727	524.326	356.515	s							1271	716513	12.2503	66.4547	17.5012	G1							1271	638799	78.279	112.244	18.2322	S							1271	1089912	139.794	358.725	311.604	s							1271	838791
1272	1237440	176.69	676.399	322.734	s							1272	694967	13.583	603.144	21.7784	G1							1272	435279	77.2601	294.391	61.1889	S							1272	1551988	403.461	262.75	461.235	s							1272	649279
1273	1777491	274.443	527.426	489.515	s							1273	699034	11.9924	71.7931	16.5602	G1							1273	706267	78.3272	125.017	24.2998	S							1273	1076230	26.8313	197.218	58.5374	g1							1273	618886
1274	1119967	20.5426	360.713	26.1677	g1							1274	1547402	21.1835	68.0996	99.727	S							1274	629092	54.2166	68.3223	18.7441	S							1274	1344394	199.195	220.736	336.348	s							1274	622380
1275	1.87191e+06	192.689	318.709	364.884	s							1275	1508523	18.4677	67.3753	25.6055	G2							1275	712643	75.7443	113.494	19.6071	S							1275	2013195	166.447	118.804	326.797	s							1275	1023485
1276	2589460	39.4326	25.6758	42.7489	g2							1276	721849	13.643	250.536	20.2412	G1							1276	696202	80.2152	132.746	22.1181	S							1276	1.98982e+06	174.742	110.155	304.762	s							1276	593664
1277	1128469	23.9415	428.919	27.3066	g1							1277	726140	13.2586	420.229	23.1515	G1							1277	1425304	15.7995	28.1824	15.7381	G2							1277	1103556	22.6753	172.377	48.1056	g1							1277	681067
1278	1455349	216.531	565.628	433.854	s							1278	725018	12.9912	53.4904	17.5236	G1							1278	712288	121.946	179.959	25.3899	S							1278	1133650	42.3202	29.9493	56.7652	g1							1278	650314
1279	1143599	23.984	326.71	27.4864	g1							1279	712204	12.3373	183.21	18.0735	G1							1279	636240	21.9322	29.0438	16.6537	G1							1279	1364742	229.435	269.677	369.291	s							1279	675641
1280	1117330	22.9562	303.72	28.5617	g1							1280	988515	30.2676	360.108	255.1	S							1280	639652	33.2576	51.0551	15.711	S							1280	1464564	218.556	237.488	368.595	s							1280	604332
1281	2528598	54.4699	27.897	50.1754	g2							1281	1418397	36.8102	126.291	281.748	S							1281	679915	72.7339	137.099	24.5041	S							1281	2614916	114.363	19.8988	203.074	s							1281	674952
1282	2636657	30.998	23.234	39.8313	g2							1282	720537	16.0479	471.532	34.5952	G1							1282	676392	55.4279	121.285	30.8453	S							1282	1.38568e+06	234.195	395.052	403.959	s							1282	576430
1283	1060798	86.4556	1125.83	93.7931	s							1283	1577019	14.8681	62.7802	27.8486	G2							1283	780713	187.421	218.076	18.806	S							1283	1255538	137.623	416.531	276.086	s							1283	994258
1284	2387188	261.644	818.836	251.32	s							1284	932752	35.5809	418.759	293.712	S							1284	649885	102.349	145.958	18.0183	S							1284	1.17504e+06	26.1061	69.4591	40.7683	g1							1284	1.25573e+06
1285	1.86017e+06	211.7	377.411	481.37	s							1285	873405	38.9519	412.201	239.083	S							1285	1353163	84.4677	107.944	15.7317	S							1285	970617	32.778	249.443	63.235	g1							1285	1205686
1286	2415253	35.3963	22.7261	41.2898	g2							1286	732799	10.68	44.2723	13.9274	G1							1286	798686	179.594	223.17	31.2872	S							1286	1264228	139.141	384.93	246.451	s							1286	746582
1287	1099528	39.4451	836.221	49.6639	g1							1287	773720	15.4673	423.201	22.4821	G1							1287	623633	84.8287	125.113	27.2365	S							1287	1170020	181.858	475.917	299.334	s							1287	679998
1288	2613161	32.1703	21.8405	38.5054	g2							1288	875989	39.3917	363.499	253.123	S							1288	1307043	14.8639	28.3289	14.6075	G2							1288	1260865	214.28	336.728	369.314	s							1288	1453568
1289	1394726	196.346	597.806	414.959	s							1289	817557	40.7475	281.759	306.602	S							1289	689477	113.787	146.916	16.5046	S							1289	2430110	267.92	60.7236	296.589	s							1289	1214354
1290	2.09686e+06	213.733	372.448	478.702	s							1290	811066	17.8044	269.789	25.3242	G1							1290	595845	105.374	156.234	39.5615	S							1290	1768519	165.007	320.447	344.626	s							1290	1270212
1291	2195664	230.248	334.803	454.513	s							1291	1.62016e+06	14.5101	53.3139	27.505	G2							1291	683032	20.9781	39.2238	18.0883	G1							1291	2147629	225.848	99.3265	362.574	s							1291	1438108
1292	1594504	209.203	395.964	444.651	s							1292	774118	15.1143	414.491	26.3224	G1							1292	754000	139.652	178.323	21.3833	S							1292	1551881	206.417	244.193	372.992	s							1292	733202
1293	1422443	138.276	836.953	352.485	s							1293	775590	15.3972	198.586	24.7252	G1							1293	915710	146.945	200.859	19.2794	S							1293	1533720	292.268	320.18	439.573	s							1293	699717
1294	1.37471e+06	110.226	776.33	317.814	s							1294	953841	39.4892	323.138	228.824	S							1294	617488	9.73039	19.6335	10.876	G1							1294	1.27626e+06	244.69	231.464	373.987	s							1294	1134059
1295	1.62974e+06	236.841	373.009	437.587	s							1295	754094	20.9055	704.711	118.77	S							1295	963980	363.432	134.129	51.7161	S							1295	1196504	129.421	460.614	291.909	s							1295	576925
1296	1281157	160.387	578.958	364.246	s							1296	1247012	38.5104	162.33	228.862	S							1296	956457	104.782	152.249	21.8748	S							1296	2151356	193.285	123.315	346.58	s							1296	530956
1297	1179925	27.6459	582.817	34.5684	g1							1297	801916	29.506	448.12	217.908	S							1297	644245	102.889	153.45	25.4233	S							1297	1155620	27.0725	537.596	102.558	g1							1297	1273680
1298	1230240	35.3202	946.05	44.6509	g1							1298	951673	33.869	364.37	207.054	S							1298	753736	151.543	168.997	20.5547	S							1298	2452762	112.753	148.053	371.877	s							1298	848215
1299	1202418	22.5559	402.293	26.9932	g1							1299	701366	16.707	280.209	28.1525	G1							1299	602105	8.68501	16.0326	9.42687	G1							1299	1164983	151.455	260.495	284.762	s							1299	1244244
1300	2437568	30.6915	23.6726	33.1543	g2							1300	786569	28.2138	564.165	171.262	S							1300	1062467	114.715	161.076	16.3352	S							1300	1407680	242.099	344.63	404.924	s							1300	1263205
1301	1186769	124.882	1076.68	318.392	s							1301	754536	23.2417	551.149	151.384	S							1301	671685	18.4603	36.2005	12.456	G1							1301	932292	20.3652	116.577	40.1174	g1							1301	690383
1302	2227710	209.064	229.48	390.115	s							1302	749310	14.3483	187.93	25.5138	G1							1302	716707	98.1604	186.09	26.2229	S							1302	1008489	21.2576	116.84	39.1655	g1							1302	689887
1303	1179843	22.8076	425.543	27.0619	g1							1303	862960	34.3611	270.024	223.979	S							1303	694641	136.392	157.995	24.6896	S							1303	1106438	176.111	328.05	335.298	s							1303	734846
1304	1110621	25.4457	571.07	29.5627	g1							1304	727568	14.9508	69.8916	21.5758	G1							1304	608096	11.6028	17.3066	14.016	G1							1304	1267969	226.815	290.458	374.15	s							1304	1008557
1305	1179048	33.1592	1068.35	44.7767	g1							1305	898103	32.4669	358.892	212.076	S							1305	805760	132.43	176.298	17.6946	S							1305	1024318	21.6681	135.678	45.1971	g1							1305	993602
1306	1158786	23.5645	704.254	31.1652	g1							1306	793683	33.5224	348.173	248.82	S							1306	619074	15.6321	21.7821	18.4935	G1							1306	1174938	163.591	312.796	299.372	s							1306	608827
1307	1232029	34.1502	67.8498	38.2375	g1							1307	785653	27.6612	477.782	184.1	S							1307	1111351	108.764	169.062	19.4535	S							1307	1060482	24.7648	266.157	66.7697	g1							1307	594823
1308	1031282	24.6883	555.042	30.3177	g1							1308	726044	14.6806	70.8388	20.8469	G1							1308	674750	34.4728	43.3127	24.9763	G1							1308	1085527	40.864	161.836	52.4479	g1							1308	1392031
1309	1330426	192.723	1079.22	417.696	s							1309	795436	14.8074	133.458	20.7431	G1							1309	672802	82.6016	106.983	21.9486	S							1309	1115473	26.6173	245.074	66.7727	g1							1309	614979
1310	2053060	223.729	298.627	392.476	s							1310	462583	35.9759	369.851	212.801	S							1310	948523	56.1821	97.338	15.0044	S							1310	1.74059e+06	228.983	206.792	408.164	s							1310	631415
1311	1357844	220.085	967.208	461.088	s							1311	1293478	32.6249	199.955	221.306	S							1311	905540	121.787	190.447	25.0028	S							1311	1909856	226.315	153.397	337.025	s							1311	596747
1312	1493692	148.875	812.922	352.157	s							1312	851283	38.0896	461.917	254.743	S							1312	607520	16.3001	25.9009	21.6139	G1							1312	1199235	30.0216	627.633	121.952	g1							1312	657778
1313	2.07665e+06	219.32	295.069	465.73	s							1313	1346253	39.9796	172.673	209.766	S							1313	654947	15.4804	28.3246	18.9338	G1							1313	1658712	261.976	235.957	420.824	s							1313	648973
1314	1667282	233.407	720.566	450.812	s							1314	985762	36.5728	254.718	270.501	S							1314	728673	158.425	229.296	29.3556	S							1314	1728544	167.742	197.318	362.938	s							1314	617457
1315	2298576	246.431	316.834	408.202	s							1315	735321	30.9641	357.098	204.161	S							1315	771482	235.323	222.926	28.7387	S							1315	1180607	29.2254	483.837	94.56	g1							1315	683424
1316	2459184	45.9434	26.9328	84.5976	s							1316	836291	41.497	313.138	285.038	S							1316	1138168	95.7122	111.131	17.4413	S							1316	1626300	241.637	266.199	414.14	s							1316	609052
1317	2124775	165.283	331.767	424.258	s							1317	751380	28.0494	412.747	173.595	S							1317	1031005	99.7495	138.704	19.3504	S							1317	2035984	216.927	100.812	356.084	s							1317	1294085
1318	1195501	33.772	1284.9	44.6126	g1							1318	691683	16.7025	117.284	22.1167	G1							1318	604484	33.0461	48.0253	23.3107	S							1318	1738516	279.729	228.468	430.672	s							1318	1423765
1319	1143921	25.7926	451.937	30.0153	g1							1319	1474902	11.8042	35.2066	20.8192	G2							1319	1314297	80.69	106.38	16.3284	S							1319	2186658	316.532	120.118	437.654	s							1319	703569
1320	1192687	27.3825	522.047	32.7489	g1							1320	1312580	40.1493	122.32	214.824	S							1320	582689	12.7135	20.5007	15.752	G1							1320	1265440	225.074	397.4	462.841	s							1320	658041
1321	2297573	32.4859	22.4064	58.5143	g2							1321	986768	45.475	290.97	297.534	S							1321	691874	14.7934	26.6087	20.1311	G1							1321	1.41762e+06	232.511	267.058	404.384	s							1321	611117
1322	2462067	38.4004	34.9556	40.6208	g2							1322	792485	15.1185	127.25	21.5461	G1							1322	682536	14.5529	25.9305	21.7959	G1							1322	1216040	23.1945	229.962	62.0476	g1							1322	740928
1323	1307165	201.451	805.59	420.669	s							1323	1606419	15.761	54.5019	22.9901	G2							1323	567680	12.1778	19.1681	14.4506	G1							1323	2113658	232.688	160.923	323.797	s							1323	513548
1324	2353005	34.3418	22.8027	35.797	g2							1324	1109264	24.8156	255.359	171.573	S							1324	687199	20.0473	25.689	18.9801	G1							1324	1.61519e+06	171.024	336.564	640.64	s							1324	1.31993e+06
1325	1141295	33.77	314.815	36.3123	g1							1325	701872	26.3036	526.196	161.17	S							1325	1356659	25.2496	41.9601	15.1713	G2							1325	1387716	221.897	194.816	449.546	s							1325	1420882
1326	1200002	84.7044	1248.34	145.614	s							1326	713164	11.651	70.441	14.141	G1							1326	1272039	16.1176	24.441	13.037	G2							1326	1260307	32.9023	279.587	86.2958	g1							1326	640778
1327	1631905	175.801	412.909	363.607	s							1327	645474	13.4799	42.9062	11.6394	G1							1327	624851	16.4977	25.6063	15.6896	G1							1327	2336033	155.103	25.6612	235.461	s							1327	719752
1328	2410352	34.0956	23.5006	36.2584	g2							1328	779421	14.8447	216.363	21.2632	G1							1328	663134	16.0792	29.3361	18.0616	G1							1328	1033056	25.2481	229.702	66.4388	g1							1328	619017
1329	1059731	24.5694	253.376	25.5974	g1							1329	715797	21.2874	556.882	83.4371	S							1329	713813	55.5519	126.076	28.3659	S							1329	1109775	34.6699	399.19	282.663	s							1329	1098924
1330	1549615	244.76	430.26	382.999	s							1330	724594	19.5564	312.839	52.8814	S							1330	1.03482e+06	129.086	154.115	18.9412	S							1330	1229777	21.4532	280.633	74.7529	g1							1330	1391528
1331	1239428	29.6033	615.106	36.6175	g1							1331	692310	11.5372	75.9298	16.0202	G1							1331	972341	124.725	159.856	18.4647	S							1331	1076996	25.226	344.212	120.133	g1							1331	1348866
1332	1.52554e+06	194.809	526.416	418.124	s							1332	702429	17.7673	442.709	32.0243	G1							1332	664942	70.8506	116.302	25.3875	S							1332	1057195	28.2596	236.467	67.6439	g1							1332	699222
1333	1515945	219.823	483.906	427.688	s							1333	1456240	33.4559	95.4748	246.349	S							1333	1222219	97.9713	153.161	16.6961	S							1333	2495829	32.2619	12.1302	162.63	s							1333	620241
1334	2564812	27.9924	16.6626	39.0372	g2							1334	650963	10.8644	47.4431	11.0622	G1							1334	594155	13.3447	20.2753	15.8182	G1							1334	2302168	33.0941	14.5169	42.1831	g2							1334	1073388
1335	1161687	28.1375	551.605	38.0482	g1							1335	734769	16.3407	531.873	28.4688	G1							1335	598234	14.4755	21.567	15.635	G1							1335	1505654	197.588	236.987	492.852	s							1335	1137784
1336	1137920	27.8502	785.171	34.3992	g1							1336	1499798	26.2825	60.4314	124.026	S							1336	604929	14.6651	21.689	16.0101	G1							1336	1212409	30.5446	16.4764	54.8772	g1							1336	1346557
1337	1852130	198.548	389.862	489.832	s							1337	1204172	36.3579	286.209	281.938	S							1337	1219217	16.8513	26.808	12.788	G2							1337	1742462	173.756	160.651	447.24	s							1337	575748
1338	1993595	174.652	295.072	349.008	s							1338	960755	36.7335	222.934	196.939	S							1338	1343588	89.6728	142.342	13.0482	S							1338	1895197	228.822	178.024	385.456	s							1338	841606
1339	1186983	36.0982	952.914	46.0574	g1							1339	1282079	38.1732	123.334	192.165	S							1339	570858	24.2873	34.4749	24.6167	G1							1339	1254184	240.658	419.346	442.126	s							1339	1282695
1340	1448398	176.77	696.181	382.245	s							1340	1771964	32.6267	220.151	139.196	S							1340	588042	12.7765	19.4506	14.0494	G1							1340	1061378	42.0659	446.84	109.769	g1							1340	1159361
1341	1220005	251.746	679.913	373.924	s							1341	983836	37.6974	206.655	209.754	S							1341	681371	15.1288	24.2823	15.3687	G1							1341	1496060	170.381	215.117	280.259	s							1341	861137
1342	2375949	179.111	94.1137	316.406	s							1342	724628	18.199	279.46	92.1655	S							1342	703877	112.217	205.805	23.7189	S							1342	1533340	196.01	226.512	335.815	s							1342	1289698
1343	2567325	35.553	22.5434	36.6208	g2							1343	1239151	40.1179	215.093	243.765	S							1343	650105	13.1309	24.2419	13.9753	G1							1343	1.80859e+06	180.809	127.015	284.077	s							1343	621464
1344	2492103	127.456	44.3962	207.849	s							1344	1545991	10.2752	30.6925	14.3093	G2							1344	917026	119.786	186.871	20.3605	S							1344	1354575	179.639	407.552	456.102	s							1344	924603
1345	1127271	86.4353	693.792	183.116	s							1345	1525110	18.0979	55.1726	115.461	S							1345	663926	104.617	142.225	19.4773	S							1345	1174432	169.167	209.208	282.725	s							1345	1259403
1346	2225998	205.331	129.944	334.794	s							1346	1080600	34.6034	319.036	235.891	S							1346	756748	123.438	161.555	19.9302	S							1346	1055085	75.2924	519.753	157.54	s							1346	599834
1347	1102625	48.0186	869.961	80.7317	s							1347	1033860	44.7068	453.445	278.698	S							1347	690906	95.2209	165.454	19.2708	S							1347	1190825	204.012	252.838	325.145	s							1347	894780
1348	1145668	28.8058	831.999	32.3553	g1							1348	733224	16.6999	432.583	30.3609	G1							1348	1305759	18.6978	27.6539	11.6781	G2							1348	1174343	182.249	276.811	316.816	s							1348	722496
1349	1469193	238.316	459.352	381.012	s							1349	1392194	15.8995	61.0905	26.037	G2							1349	908812	145.986	193.324	22.5635	S							1349	1236456	69.0774	506.387	144.75	s							1349	678900
1350	1.99084e+06	221.067	235.43	389.168	s							1350	666365	11.5055	44.7298	18.8865	G1							1350	636605	23.2482	40.9994	23.1204	G1							1350	1218702	27.8369	425.231	96.9702	g1							1350	753740
1351	1.96277e+06	227.93	284.879	421.271	s							1351	639841	12.639	67.1612	14.4875	G1							1351	664273	89.4175	162.192	22.3918	S							1351	1287836	209.807	355.757	391.567	s							1351	703515
1352	2407408	197.256	172.613	396.184	s							1352	1503480	17.2599	68.4714	91.3949	S							1352	642835	17.6654	28.6403	23.6065	G1							1352	2298996	118.965	22.4689	254.123	s							1352	1129981
1353	1632330	212.165	559.69	381.993	s							1353	637170	10.9806	43.7781	17.3935	G1							1353	666253	12.8336	22.6677	18.1636	G1							1353	1045140	29.9781	34.0552	40.7677	g1							1353	1271027
1354	1144947	14.066	27.2742	19.6027	g1							1354	1292997	40.3814	86.0069	231.353	S							1354	696043	15.8587	20.999	18.9932	G1							1354	1097436	133	321.298	283.751	s							1354	586680
1355	2221201	193.471	134.343	266.723	s							1355	1213773	45.7399	277.55	347.872	S							1355	687098	95.2737	143.627	27.9112	S							1355	1035520	24.027	311.559	73.7998	g1							1355	594296
1356	1138519	15.8969	26.9844	20.7621	g1							1356	636582	11.3914	80.3594	17.4062	G1							1356	690290	17.1312	24.3644	18.3162	G1							1356	1246569	203.603	193.263	356.471	s							1356	560706
1357	1.82239e+06	224.215	443.979	394.203	s							1357	738075	9.63765	47.4574	22.6071	G1							1357	689383	94.1183	126.946	29.7347	S							1357	1285359	147.01	338.094	354.985	s							1357	1227098
1358	2345589	32.262	20.4942	30.2909	g2							1358	677552	10.7137	32.8629	15.6269	G1							1358	1116978	128.891	164.506	21.4047	S							1358	1291655	162.106	281.791	313.25	s							1358	538326
1359	1545506	177.015	285.063	336.758	s							1359	941074	39.747	330.342	263.88	S							1359	1067589	125.478	154.507	20.2296	S							1359	1027594	16.5382	160.879	42.4491	g1							1359	575221
1360	2234335	192.212	139.944	337.796	s							1360	735509	10.4771	54.4409	22.5452	G1							1360	1279335	17.7835	28.3006	14.8098	G2							1360	1020761	18.4159	163.919	45.0612	g1							1360	675751
1361	1259849	246.886	695.079	380.816	s							1361	695991	9.85238	39.436	17.9138	G1							1361	882874	153.944	191.342	22.9522	S							1361	2703960	28.7193	14.5084	44.8712	g2							1361	690795
1362	1473651	296.402	775.139	536.44	s							1362	1456636	32.4899	107.347	238.996	S							1362	612028	10.9749	20.4371	9.74944	G1							1362	1121153	32.7741	397.063	92.6818	g1							1362	628500
1363	1375630	141.402	790.202	374.932	s							1363	819246	34.5598	436.307	287.074	S							1363	1301356	18.3176	25.0773	15.3813	G2							1363	2451585	108.019	29.2105	196.418	s							1363	567789
1364	2598089	56.994	24.8389	108.1	s							1364	856719	30.4976	346.984	235.542	S							1364	893374	108.17	173.954	21.0347	S							1364	1165823	213.924	245.727	368.434	s							1364	648347
1365	1560351	247.045	681.619	495.182	s							1365	946617	40.4918	297.992	270.35	S							1365	602762	9.84244	19.8146	11.259	G1							1365	1346424	159.568	245.627	351.629	s							1365	672501
1366	2142706	264.531	260.845	487.698	s							1366	961254	34.6061	336.178	268.237	S							1366	1087472	118.824	163.596	20.6764	S							1366	1082283	20.0017	248.89	60.0537	g1							1366	691025
1367	1408242	203.791	468.563	414.686	s							1367	883682	34.8073	332.707	265.961	S							1367	792957	117.213	200.455	29.2783	S							1367	1234803	23.9818	155.577	54.8756	g1							1367	696958
1368	1217320	40.6525	250.917	42.72	g1							1368	753878	29.9082	517.35	233.545	S							1368	867979	89.5422	134.916	19.5418	S							1368	1106669	19.0246	157.759	46.7552	g1							1368	704225
1369	1254294	32.8633	724.952	33.975	g1							1369	640074	11.1867	140.756	15.7016	G1							1369	1075120	96.843	185.32	21.121	S							1369	1173829	28.168	311.156	71.631	g1							1369	698981
1370	1337581	133.306	963.608	305.814	s							1370	685565	12.7143	129.032	18.8104	G1							1370	776083	108.852	157.286	21.7168	S							1370	1124023	25.2404	375.155	81.8739	g1							1370	682832
1371	1253867	171.027	1356.17	320.342	s							1371	678671	18.8381	562.982	81.404	S							1371	883632	131.202	172.015	23.9042	S							1371	1137825	113.126	346.644	243.659	s							1371	747837
1372	1251015	195.03	1172.71	389.034	s							1372	632586	9.78311	139.363	16.2058	G1							1372	1410328	16.6855	31.1911	15.9573	G2							1372	1249967	205.904	470.518	332.614	s							1372	670802
1373	2.06935e+06	265.802	375.053	434.628	s							1373	901248	32.5563	381.187	250.501	S							1373	847353	115.215	172.945	22.5681	S							1373	1109070	18.0759	87.4907	37.5005	g1							1373	931007
1374	2361387	338.134	163.648	470.512	s							1374	781073	18.2126	869.833	39.7455	G1							1374	1258001	48.0196	81.873	18.6753	S							1374	1651296	175.409	210.001	324.251	s							1374	1313795
1375	1.94874e+06	291.957	359.302	502.399	s							1375	610350	11.0672	115.671	14.7034	G1							1375	860788	110.213	167.858	23.2977	S							1375	1041088	18.7273	37.4819	36.2255	g1							1375	1053425
1376	1.4328e+06	146.257	794.836	390.897	s							1376	720835	18.007	459.35	144.687	S							1376	863170	117.534	175.913	25.0353	S							1376	1478849	185.51	359.821	344.838	s							1376	1319116
1377	1686004	180.959	378.888	374.362	s							1377	696341	15.6377	506.462	35.9001	G1							1377	612201	56.237	106.189	24.6749	S							1377	1238046	40.9235	454.777	113.521	g1							1377	1316830
1378	1256897	24.2851	636.437	29.2474	g1							1378	968746	35.676	284.873	266.38	S							1378	1113478	72.0621	121.089	21.3355	S							1378	957610	17.0721	79.3238	36.8292	g1							1378	619456
1379	1242020	21.1631	66.359	24.6248	g1							1379	701678	14.801	420.338	25.3519	G1							1379	626976	39.0726	52.4669	25.7527	S							1379	1215260	25.6057	275.746	71.6995	g1							1379	1.02071e+06
1380	1271243	28.6727	744.844	30.004	g1							1380	737626	11.6242	444.145	22.5956	G1							1380	638733	28.7627	36.7689	22.7836	G1							1380	1736209	252.767	215.666	417.314	s							1380	731470
1381	1244575	19.2435	60.4027	26.0393	g1							1381	712877	10.0599	230.214	17.9765	G1							1381	619766	18.2409	28.2953	17.4504	G1							1381	2199834	173.84	107.91	287.17	s							1381	1078883
1382	2442453	40.2833	25.5021	38.3795	g2							1382	708711	23.1756	588.289	167.172	S							1382	661959	66.9117	148.405	23.9985	S							1382	1105050	98.1209	286.842	207.118	s							1382	925243
1383	2546723	109.471	1035.82	216.191	s							1383	706202	12.7203	488.958	19.6945	G1							1383	1292497	99.9489	146.21	18.4453	S							1383	1022393	14.082	34.6624	24.041	g1							1383	750054
1384	2473017	42.0545	40.6371	44.3626	g2							1384	830191	31.9617	174.556	214.83	S							1384	643756	80.9263	126.249	27.2373	S							1384	1207309	161.886	407.337	283.481	s							1384	749945
1385	2589040	31.0631	21.1423	34.2246	g2							1385	980122	33.6334	187.514	239.292	S							1385	625822	15.1658	25.2909	14.5693	G1							1385	1152092	23.5303	114.28	40.368	g1							1385	1010161
1386	2430463	246.668	152.846	401.066	s							1386	730100	15.9398	633.219	67.7311	S							1386	846478	115.04	168.714	21.7475	S							1386	2506709	31.9824	15.3499	45.346	g2							1386	702227
1387	1568669	173.126	405.697	310.104	s							1387	711180	9.13442	54.8537	14.6325	G1							1387	607315	34.7477	49.4666	20.296	S							1387	2130990	232.268	128.892	390.137	s							1387	854450
1388	1540026	270.72	746.702	497.869	s							1388	704653	13.0054	229.18	18.608	G1							1388	655496	14.9342	22.528	19.8749	G1							1388	1159104	23.9049	113.814	48.5728	g1							1388	817519
1389	1202136	22.344	208.179	25.9738	g1							1389	727518	13.2651	526.119	19.3504	G1							1389	995864	137.985	203.086	24.3817	S							1389	1147713	26.3258	421.317	88.2675	g1							1389	559960
1390	1225953	20.9629	192.521	26.2492	g1							1390	724930	21.1725	689.409	140.378	S							1390	1184249	110.007	167.743	18.7595	S							1390	1633658	194.575	149.124	320.496	s							1390	1045519
1391	1607591	263.505	685.079	455.933	s							1391	721202	16.0804	462.191	29.2951	G1							1391	657354	69.2669	123.381	30.3803	S							1391	1347991	263.509	251.174	390.929	s							1391	1399763
1392	1080053	27.2407	510.19	35.2126	g1							1392	751553	14.2225	293.103	22.249	G1							1392	661169	89.5685	125.25	31.3988	S							1392	1413143	223.211	232.545	355.82	s							1392	604479
1393	1623284	217.881	497.417	390.669	s							1393	1369288	46.7013	139.925	262.568	S							1393	664397	15.6716	23.7546	13.9508	G1							1393	1520196	304.93	251.592	540.12	s							1393	773896
1394	1565966	226.026	556.492	422.436	s							1394	752633	16.6072	462.977	31.1935	G1							1394	667998	20.7903	29.8463	16.3085	G1							1394	1088201	27.7727	433.505	88.8077	g1							1394	700644
1395	2570650	328.632	73.8182	432.77	s							1395	1520566	15.5234	50.2779	23.1249	G2							1395	681225	14.2426	20.9446	21.6433	G1							1395	2281801	56.6148	13.8994	103.055	s							1395	784813
1396	1096802	32.535	528.718	42.0821	g1							1396	726424	13.6762	435.408	24.299	G1							1396	695628	14.9814	21.6054	20.7424	G1							1396	1066178	27.2677	373.124	75.666	g1							1396	1398197
1397	1148453	34.7149	839.804	36.9907	g1							1397	1376915	38.8456	85.7804	218.392	S							1397	732949	92.6028	142.697	24.3542	S							1397	1128128	370.266	531.705	451.982	s							1397	851959
1398	2097901	217.772	235.727	499.982	s							1398	1555213	34.6854	53.1046	170.851	S							1398	1420309	20.0492	31.6352	18.998	G2							1398	1081173	22.488	158.62	49.1675	g1							1398	562343
1399	1160309	163.854	833.951	365.186	s							1399	1471254	18.0595	53.1706	33.49	G2							1399	1225116	95.8216	139.547	19.9938	S							1399	1084433	25.2535	166.394	96.6473	g1							1399	1161141
1400	2258197	308.191	248.65	445.168	s							1400	1057665	36.9972	217.086	289.479	S							1400	562702	17.9673	25.8316	25.298	G1							1400	2068692	209.023	77.3373	262.013	s							1400	677871
1401	2788899	105.684	40.482	182.14	s							1401	1498405	29.9046	50.7986	183.487	S							1401	578572	18.4263	28.2103	24.7404	G1							1401	2144098	264.186	118.402	492.267	s							1401	701023
1402	1272485	32.451	433.146	36.2969	g1							1402	1194254	48.9441	333.694	351.571	S							1402	662429	15.1174	22.7443	21.8582	G1							1402	1069522	27.0918	343.278	74.0089	g1							1402	686809
1403	1691729	233.906	491.076	419.078	s							1403	744568	14.131	280.687	21.9579	G1							1403	687515	17.3576	25.4717	23.3585	G1							1403	2292498	195.955	31.8959	273.381	s							1403	825079
1404	1530926	263.789	860.457	538.404	s							1404	1281092	38.6774	158.721	198.167	S							1404	1170261	95.5119	145.695	20.63	S							1404	1312988	241.651	281.354	378.955	s							1404	1347356
1405	1248345	26.1148	322.163	30.1351	g1							1405	1210856	37.3282	220.741	251.201	S							1405	1202753	20.2918	29.9697	21.0341	G2							1405	1308264	255.483	298.368	374.188	s							1405	772234
1406	2146089	163.236	313.146	264.612	s							1406	797666	15.8909	457.585	25.4474	G1							1406	1063216	63.9709	123.096	20.7371	S							1406	2302635	29.3867	14.3236	35.6385	g2							1406	560693
1407	1259101	32.8792	139.283	32.2398	g1							1407	1440817	7.9896	21.2073	14.9712	G2							1407	1412466	19.907	48.9351	40.7792	S							1407	1846855	213.787	188.803	466.846	s							1407	719164
1408	1.94701e+06	193.127	422.84	407.358	s							1408	724536	12.7244	329.332	22.7315	G1							1408	1253986	17.2065	25.8022	28.1671	G2							1408	1073472	24.5783	202.249	52.9694	g1							1408	1167337
1409	2603814	41.6596	27.2798	50.9074	g2							1409	1489410	14.6486	38.6193	20.3084	G2							1409	617125	21.6367	29.7964	26.0563	G1							1409	1134970	130.402	356.113	251.973	s							1409	723140
1410	2441714	254.701	205.754	366.713	s							1410	1441622	15.1454	44.3028	28.9002	G2							1410	924022	104.125	163.105	19.04	S							1410	2361986	30.2459	19.5978	40.2446	g2							1410	1319374
1411	2623636	35.4524	21.3717	34.8757	g2							1411	704213	14.8457	84.1564	17.4202	G1							1411	1265706	88.2608	102.533	14.8702	S							1411	1720344	148.055	178.805	370.301	s							1411	1268385
1412	1270630	26.2809	602.28	32.5635	g1							1412	715098	15.2008	280.716	22.3114	G1							1412	1038008	67.7796	103.372	20.4648	S							1412	2221676	284.399	125.478	415.125	s							1412	570936
1413	2255083	207.598	285.842	380.139	s							1413	1411423	42.5749	117.735	260.99	S							1413	630548	16.6455	27.8216	29.7295	G1							1413	1954700	204.237	129.08	318.147	s							1413	634054
1414	1799093	212.74	490.271	447.34	s							1414	679362	13.2252	69.7238	15.6271	G1							1414	642299	16.1276	25.2726	22.5643	G1							1414	2381270	27.9131	13.7856	34.6411	g2							1414	1466205
1415	1225875	26.8557	596.28	29.2633	g1							1415	1415883	38.7794	91.2636	207.704	S							1415	958119	122.296	154.878	20.573	S							1415	1981599	177.126	117.348	295.942	s							1415	1.41048e+06
1416	2685348	57.9551	29.5715	80.936	s							1416	1407345	16.944	46.585	26.9259	G2							1416	995211	108.913	155.147	21.4274	S							1416	1196303	119.527	351.416	265.44	s							1416	1343449
1417	1807019	132.678	481.161	314.231	s							1417	880035	58.1794	273.691	327.976	S							1417	1245027	98.7219	149.327	15.9834	S							1417	2100978	193.822	83.6685	274.693	s							1417	1220827
1418	1329633	206.914	1152.67	425.518	s							1418	1466361	16.425	51.6501	24.0454	G2							1418	579819	79.5531	137.26	25.7444	S							1418	2476165	24.3324	192.119	50.3439	g2							1418	1336903
1419	2046816	166.866	281.336	339.812	s							1419	674423	12.2702	51.5646	15.453	G1							1419	610635	15.6803	25.5922	22.2181	G1							1419	1231504	106.119	460.707	218.018	s							1419	586431
1420	2107386	210.554	310.685	387.38	s							1420	680053	16.3656	421.879	27.0898	G1							1420	828395	152.083	167.323	22.3854	S							1420	2425412	32.0279	13.766	36.2011	g2							1420	1312520
1421	2367875	44.9959	23.9483	86.2997	s							1421	913967	34.4438	292.656	261.461	S							1421	1246566	17.4334	25.2131	15.5534	G2							1421	1152541	108.283	352.133	249.118	s							1421	600412
1422	1261792	209.316	949.156	477.297	s							1422	764595	18.164	480.663	30.2278	G1							1422	1313160	27.6232	43.6073	16.2603	G2							1422	2344000	29.8642	14.9213	33.218	g2							1422	643402
1423	1731642	232.882	558.309	374.992	s							1423	627582	13.4012	51.8789	17.7181	G1							1423	1202800	18.5883	33.5715	17.4883	G2							1423	2480225	283.18	62.3839	503.108	s							1423	1253004
1424	1714591	205.999	529.07	377.717	s							1424	766263	16.2687	211.724	22.2182	G1							1424	873835	99.4331	132.215	20.077	S							1424	1.2272e+06	184.109	280.285	321.566	s							1424	727030
1425	1712169	202.27	519.552	405.765	s							1425	717495	13.9674	200.634	20.4586	G1							1425	550838	23.503	36.1763	34.6884	G1							1425	1214358	26.9046	415.741	87.132	g1							1425	1486598
1426	1261335	172.64	775.893	327.088	s							1426	700046	12.9319	288.707	18.7173	G1							1426	762743	89.1636	135.719	20.7694	S							1426	2273363	40.4491	16.923	49.1959	g2							1426	1081123
1427	1164339	147.756	899.754	336.983	s							1427	696622	12.8351	170.079	19.2765	G1							1427	800040	114.343	170.694	22.6375	S							1427	1123738	22.2533	256.881	60.3951	g1							1427	1.00702e+06
1428	1293581	165.78	763.144	338.335	s							1428	834166	35.4846	302.996	226.831	S							1428	1303327	26.3469	48.2016	14.1407	S							1428	1365183	227.177	419.502	408.155	s							1428	526068
1429	1137649	179.108	771.484	371.354	s							1429	752538	13.702	200.766	20.0795	G1							1429	617488	44.7482	77.0337	23.1246	S							1429	1464405	320.097	307.743	382.644	s							1429	1076392
1430	1130373	121.433	871.429	294.903	s							1430	746950	19.0209	365.185	111.495	S							1430	624114	53.1531	90.3074	27.543	S							1430	1.21585e+06	45.4325	465.824	136.502	s							1430	694646
1431	1082751	28.3055	759.748	39.4786	g1							1431	714756	24.2923	369.576	200.205	S							1431	797800	115.365	162.846	22.2404	S							1431	1273452	149.298	417.969	320.025	s							1431	1405690
1432	1167664	185.061	869.251	348.606	s							1432	785210	30.3252	414.584	265.263	S							1432	1207206	14.6573	23.0949	15.7762	G2							1432	1.27763e+06	180.881	312.139	401.308	s							1432	1272277
1433	1.85602e+06	165.082	413.533	395.267	s							1433	1425609	11.7862	69.3352	18.326	G2							1433	600653	12.811	22.8791	25.0158	G1							1433	1319519	210.481	270.647	337.338	s							1433	673148
1434	1066744	28.4595	656.519	35.348	g1							1434	704469	10.5709	89.6272	15.9436	G1							1434	1250338	23.8712	43.5376	20.7927	G2							1434	1165001	32.792	431.724	104.707	g1							1434	682721
1435	2585863	37.605	48.1587	42.7717	g2							1435	677587	19.7185	460.797	31.3449	G1							1435	566126	415.611	109.921	52.9783	S							1435	1222313	203.275	313.324	345.02	s							1435	621436
1436	1154595	35.6167	466.094	47.2105	g1							1436	722846	14.5627	181.421	25.8388	G1							1436	1239940	16.3324	23.224	15.9824	G2							1436	1255327	174.485	407.814	355.592	s							1436	718869
1437	2398530	39.2551	23.3262	42.4196	g2							1437	726102	14.2363	162.093	22.9008	G1							1437	1260048	16.3899	26.8252	17.2364	G2							1437	1206778	221.052	269.923	342.654	s							1437	679346
1438	1143159	31.9399	1179.84	46.6074	g1							1438	696386	11.1222	91.7434	17.4172	G1							1438	1000202	92.936	151.023	20.9881	S							1438	1418939	211.463	258.912	314.736	s							1438	466498
1439	2400466	32.6549	18.9776	34.305	g2							1439	781512	13.1743	219.672	22.3198	G1							1439	705908	78.8673	145.499	20.7815	S							1439	1317906	180.734	292.139	324.15	s							1439	1116438
1440	2.00036e+06	213.203	337.307	324.668	s							1440	699369	16.7222	333.94	49.3085	G1							1440	612832	17.7206	28.0891	22.0317	G1							1440	1179528	109.611	386.2	268.678	s							1440	1229870
1441	1314222	33.035	249.545	32.8036	g1							1441	819731	21.5725	433.246	146.298	S							1441	624582	17.0129	25.0911	20.3631	G1							1441	1.28479e+06	200.46	273.908	421.17	s							1441	595537
1442	1293472	42.1938	102.68	37.8236	g1							1442	730726	36.9046	296.468	252.807	S							1442	1264587	17.5489	32.605	18.1721	G2							1442	1431237	201.822	276.521	328.069	s							1442	1367580
1443	1678551	191.134	418.961	377.847	s							1443	1470091	8.13733	26.6367	13.0469	G2							1443	686216	54.5132	111.399	18.514	S							1443	1189047	174.823	375.684	386.794	s							1443	1029339
1444	1292013	120.364	1160.11	250.294	s							1444	917364	29.6031	354.089	288.805	S							1444	716258	11.0811	19.8305	23.7568	G1							1444	1130391	194.698	495.298	344.083	s							1444	697483
1445	1241837	36.1558	884.957	38.6757	g1							1445	702270	22.207	247.05	180.812	S							1445	660349	12.2028	19.124	12.6558	G1							1445	2445981	34.1973	30.5036	55.0935	g2							1445	730191
1446	1241854	121.88	1026.59	253.438	s							1446	1027398	38.8367	298.541	263.058	S							1446	722162	11.621	20.0523	15.8774	G1							1446	2669709	30.0979	12.2243	35.0444	g2							1446	1083329
1447	2636710	33.7218	21.7291	33.7704	g2							1447	1423013	13.4109	272.479	24.2713	G2							1447	1143643	135.088	201.431	21.3904	S							1447	1678295	242.032	107.47	391.94	s							1447	922726
1448	1.60163e+06	232.993	571.484	465.857	s							1448	949250	42.1881	388.186	314.44	S							1448	696696	11.2804	22.6379	20.4367	G1							1448	1172648	236.534	310.52	426.131	s							1448	1.37494e+06
1449	1329700	28.7416	552.816	32.21	g1							1449	1070365	40.4306	253.308	312.914	S							1449	1061927	114.57	156.149	14.7538	S							1449	2312600	205.502	86.9366	297.427	s							1449	716175
1450	1146655	30.196	330.717	34.217	g1							1450	1171912	39.3033	176.13	295.2	S							1450	1291628	16.4305	23.5587	13.8959	G2							1450	1929500	207.023	134.1	320.576	s							1450	1005600
1451	1152747	31.7888	555.098	35.5202	g1							1451	703997	16.0637	193.628	28.2719	G1							1451	720227	13.1728	22.2208	16.9369	G1							1451	2284815	206.852	89.9557	345.749	s							1451	1240890
1452	1372579	228.342	709.658	381.842	s							1452	717684	18.0756	71.3677	32.0199	G1							1452	1258654	107.034	154.02	17.6755	S							1452	1357670	167.892	490.287	384.88	s							1452	1280987
1453	1.7752e+06	241.019	306.851	421.393	s							1453	985031	34.7713	258.53	262.512	S							1453	625986	14.6029	21.9989	29.3073	G1							1453	1265146	21.6631	284.181	66.0309	g1							1453	1261708
1454	2739904	96.4239	33.0903	143.633	s							1454	676564	17.3987	93.9688	31.4347	G1							1454	843176	154.307	248.015	23.3612	S							1454	2400449	25.0641	11.9318	34.7218	g2							1454	1351997
1455	1.04652e+06	21.1548	36.6379	34.3698	g1							1455	1038008	37.0147	243.251	280.935	S							1455	632990	14.087	22.8073	26.3662	G1							1455	1290871	22.9456	351.605	78.7455	g1							1455	848480
1456	1913260	219.731	189.369	284.846	s							1456	1038313	33.2438	248.142	266.271	S							1456	752577	156.6	203.389	23.7937	S							1456	2269873	235.333	127.476	410.789	s							1456	1143594
1457	1938843	213.218	292.339	327.742	s							1457	589059	16.2223	80.8575	32.4815	G1							1457	610517	23.3354	32.6646	24.7079	G1							1457	1437144	180.585	209.795	418.147	s							1457	1232052
1458	1170496	17.9435	32.2267	25.5868	g1							1458	978250	29.5518	266.493	241.245	S							1458	1090792	68.7056	113.257	15.7131	S							1458	2199584	178.6	91.135	358.735	s							1458	1431641
1459	1268295	253.895	704.986	392.207	s							1459	1072502	34.0869	238.418	244.683	S							1459	1261967	12.8579	20.017	13.9477	G2							1459	1056202	14.4878	52.5742	34.9162	g1							1459	1041773
1460	1302057	221.332	638.477	391.171	s							1460	1432827	40.7882	88.396	211.786	S							1460	614692	17.0163	26.6523	23.5919	G1							1460	1143107	21.117	30.0505	33.1019	g1							1460	858412
1461	1.26397e+06	36.3098	1063.04	45.1405	g1							1461	1012883	36.1984	288.269	258.389	S							1461	820729	106.327	165.019	18.4092	S							1461	2498604	217.647	52.9233	298.007	s							1461	1009405
1462	1552442	240.831	460.053	374.668	s							1462	771715	21.7788	440.14	102.451	S							1462	600567	43.5508	73.1563	18.9532	S							1462	1163271	35.4389	324.257	106.074	g1							1462	669959
1463	1232057	29.9033	854.449	36.839	g1							1463	1251429	39.7751	128.945	248.063	S							1463	661927	96.3357	139.721	21.0107	S							1463	1078960	18.3148	56.1505	40.6955	g1							1463	1386869
1464	2335541	68.8551	35.9123	60.4718	g2							1464	1426881	38.5661	137.118	259.319	S							1464	982019	100.646	137.124	17.0824	S							1464	1670267	170.938	129.719	316.355	s							1464	898147
1465	2293592	185.661	99.3215	302.115	s							1465	767423	13.4074	514.386	22.8137	G1							1465	617316	36.0145	56.3197	23.9656	S							1465	1384533	187.7	218.883	436.178	s							1465	706357
1466	1481851	221.412	500.148	400.612	s							1466	1.45963e+06	40.2044	86.5136	241.012	S							1466	643173	12.4925	19.9301	12.4002	G1							1466	2424677	285.33	67.4752	445.472	s							1466	624593
1467	1.55423e+06	179.059	437.035	336.723	s							1467	939309	37.8962	303.229	273.89	S							1467	639837	10.3956	15.8662	9.97784	G1							1467	1200995	98.7901	356.395	238.107	s							1467	1267844
1468	2446184	34.3081	22.2884	37.3159	g2							1468	1573471	13.3175	46.418	21.1125	G2							1468	619705	14.2624	22.2809	18.5922	G1							1468	2486299	42.0781	16.3019	56.8093	g2							1468	850251
1469	2256679	169.299	133.249	349.447	s							1469	813037	13.3369	151.258	21.0113	G1							1469	703837	81.5335	116.936	19.1994	S							1469	1356583	219.525	353.216	433.959	s							1469	700086
1470	1193340	166.416	797.707	334.488	s							1470	1111189	32.5735	222.652	223.187	S							1470	590600	31.5197	57.8857	19.2021	S							1470	2098307	188.356	94.8413	310.486	s							1470	578238
1471	1242515	228.798	1012.25	438.16	s							1471	1314949	34.7649	193.293	220.501	S							1471	642895	57.2408	95.3866	27.2741	S							1471	2374647	37.3197	14.8832	50.4722	g2							1471	884046
1472	1143702	24.5199	805.471	29.7786	g1							1472	1271413	51.9303	217.294	298.078	S							1472	765635	123.719	209.153	28.6467	S							1472	2250507	190.412	56.9784	299.062	s							1472	605055
1473	2055730	181.226	192.255	477.899	s							1473	731402	17.7824	683.846	31.6306	G1							1473	723143	116.022	190.679	23.0193	S							1473	1675730	256.494	271.415	523.532	s							1473	648264
1474	1335097	32.673	812.871	33.7847	g1							1474	1502193	44.5243	92.1872	238.177	S							1474	731225	137.912	251.92	28.923	S							1474	2027671	282.102	192.661	588.669	s							1474	624336
1475	1330170	24.8827	148.047	33.5748	g1							1475	1271526	44.982	225.18	276.812	S							1475	653325	61.1641	111.485	24.6571	S							1475	2.03677e+06	169.329	198.458	496.085	s							1475	718239
1476	1285419	24.0669	135.985	30.9482	g1							1476	709076	17.5478	346.643	26.849	G1							1476	762000	127.946	207.393	22.4795	S							1476	2520145	160.956	34.5514	292.358	s							1476	687092
1477	1.92624e+06	234.041	363.618	432.633	s							1477	720162	15.8877	364.527	23.6583	G1							1477	1175526	81.0127	132.38	18.1097	S							1477	1.68436e+06	223.492	208.137	432.207	s							1477	1325935
1478	1391390	260.472	728.422	368.012	s							1478	1460923	13.2677	33.3079	18.1112	G2							1478	615073	12.0728	23.6923	20.3385	G1							1478	1971326	226.237	74.6337	298.989	s							1478	1366730
1479	1473448	195.364	962.117	360.281	s							1479	1478653	19.3717	55.8679	30.4091	G2							1479	609849	19.8558	30.4023	21.3066	G1							1479	1782052	222.701	157.621	410.466	s							1479	1099406
1480	1269060	25.3909	276.037	45.7193	g1							1480	690503	17.2881	370.225	22.1277	G1							1480	706147	24.574	41.1744	20.0334	G1							1480	1084010	36.714	45.3794	43.1454	g1							1480	714980
1481	1.7498e+06	282.943	402.543	427.763	s							1481	1312101	37.4654	190.285	244.69	S							1481	1171295	143.58	160.809	21.2835	S							1481	1166487	32.6733	341.403	107.734	g1							1481	692302
1482	1328117	29.6899	339.367	56.6684	g1							1482	1268367	52.7359	175.42	283.133	S							1482	689835	17.353	34.2616	18.2865	G1							1482	1291124	28.5833	567.599	120.969	g1							1482	732993
1483	1367601	162.312	722.449	307.852	s							1483	1487070	18.3866	76.5226	62.1415	S							1483	660514	25.8953	42.2897	24.2603	G1							1483	1274055	155.371	595.085	301.69	s							1483	635983
1484	1361692	234.727	621.273	376.207	s							1484	1208208	36.2899	231.101	224.548	S							1484	1352097	12.5386	22.2487	14.1628	G2							1484	1265581	30.1519	335.026	88.4693	g1							1484	874764
1485	2649400	42.9629	26.6182	35.668	g2							1485	691811	13.8897	391.523	20.2503	G1							1485	671514	25.2129	46.6566	26.6561	G1							1485	1.26317e+06	38.6471	322.92	88.7658	g1							1485	765095
1486	1215509	57.8891	952.413	74.4083	g1							1486	1399601	12.3649	30.1604	15.0786	G2							1486	1023509	130.174	180.167	19.8157	S							1486	1908001	138.344	91.7674	310.702	s							1486	639067
1487	1.97597e+06	169.116	402.284	322.223	s							1487	683763	14.4191	286.137	21.1513	G1							1487	1090382	119.362	145.983	19.2408	S							1487	1252120	21.208	56.7299	42.4667	g1							1487	704042
1488	1.61118e+06	243.254	552.542	383.273	s							1488	1430569	36.1253	125.768	230.403	S							1488	648539	16.8155	28.4632	18.4455	G1							1488	1274078	17.413	203.482	69.5344	g1							1488	1334531
1489	2662237	31.8175	18.7983	37.4875	g2							1489	782335	18.0989	427.313	28.0689	G1							1489	1374658	142.241	150.273	21.8425	S							1489	2016401	119.773	295.929	224.145	s							1489	988582
1490	1774536	201.249	346.792	428.145	s							1490	683883	12.0154	147.94	21.1172	G1							1490	1072847	105.432	124.799	18.1047	S							1490	1255905	153.009	375.07	404.747	s							1490	735636
1491	1609668	173.645	471.329	319.315	s							1491	718136	15.9134	423.305	20.6135	G1							1491	757821	145.461	166.341	22.9672	S							1491	2322359	17.4506	250.993	87.8471	g2							1491	682956
1492	1164973	45.0961	85.6969	44.2452	g1							1492	1294969	43.5835	233.514	258.599	S							1492	605396	10.3329	20.1524	13.064	G1							1492	1.46725e+06	117.314	237.97	376.228	s							1492	759853
1493	1727295	183.537	453.624	375.824	s							1493	1006049	36.0741	249.74	258.168	S							1493	632080	9.34949	17.1063	11.7479	G1							1493	1251329	24.3753	445.566	142.043	s							1493	930202
1494	1197578	86.8428	617.376	168.886	s							1494	677463	13.4005	135.504	19.1656	G1							1494	1203610	143.077	132.21	18.8714	S							1494	1893578	178.932	113.817	422.567	s							1494	631691
1495	1175458	47.1164	30.0818	44.0909	g1							1495	871022	41.2159	301.783	257.748	S							1495	658751	17.4039	29.0904	19.7868	G1							1495	2636070	30.4797	13.1132	47.0464	g2							1495	706255
1496	2359833	229.169	179.154	359.007	s							1496	602019	12.6538	65.195	15.9002	G1							1496	868733	125.617	154.4	18.9196	S							1496	1954448	157.962	88.9928	384.3	s							1496	675124
1497	1182938	27.5153	987.55	29.7919	g1							1497	718202	17.5493	521.304	29.3426	G1							1497	1297221	147.423	144.955	21.8005	S							1497	1256812	17.4082	223.311	79.4823	g1							1497	685646
1498	1180458	21.9562	183.335	23.9315	g1							1498	1055822	38.2096	282.488	273.536	S							1498	693358	199.529	194.02	24.527	S							1498	1.66232e+06	236.277	189.319	440.896	s							1498	1068458
1499	2352093	182.855	79.759	243.889	s							1499	763849	17.6684	489.522	30.1921	G1							1499	661066	128.914	140.19	25.3608	S							1499	1.72225e+06	162.807	181.545	434.867	s							1499	671372
1500	1220299	23.6173	205.238	26.1944	g1							1500	868309	54.5317	334.086	321.371	S							1500	706606	128.919	152.78	22.4778	S							1500	1487385	247.605	272.773	473.397	s							1500	690470
1501	1169693	148.54	821.187	261.74	s							1501	693779	25.6205	621.137	161.857	S							1501	655172	15.6258	26.3253	19.529	G1							1501	1524494	125.433	208.577	398.009	s							1501	813590
1502	1199404	45.6619	998.108	71.8451	g1							1502	708832	44.9478	559.184	253.972	S							1502	706579	124.708	143.626	20.8698	S							1502	1096549	19.429	7.28493	31.4981	g1							1502	671192
1503	1192914	124.703	1128.76	238.615	s							1503	694343	22.5998	449.714	48.4026	G1							1503	1149279	146.576	127.846	16.6617	S							1503	1206929	24.1428	49.1931	34.316	g1							1503	691757
1504	2201817	110.31	199.235	210.098	s							1504	1346384	37.9374	104.312	212.042	S							1504	619610	14.8959	24.6693	15.6945	G1							1504	1132209	36.3197	438.098	111.453	g1							1504	966278
1505	1550414	147.156	601.785	320.112	s							1505	772803	16.0169	514.074	27.7309	G1							1505	1016542	54.8808	114.478	17.3569	S							1505	1216300	22.6896	51.1249	39.8124	g1							1505	698726
1506	1256448	163.366	465.176	316.094	s							1506	751362	17.5942	640.471	32.2223	G1							1506	998711	128.758	136.954	14.251	S							1506	1145517	50.0844	79.5748	51.1901	g1							1506	703009
1507	1346458	171.568	809.308	370.432	s							1507	716480	30.9575	520.014	221.792	S							1507	1366040	15.6411	36.9149	17.4675	G2							1507	1128401	30.3921	242.339	93.4795	g1							1507	691239
1508	1327617	183.144	732.788	410.942	s							1508	627429	17.4674	239.506	30.2821	G1							1508	784237	94.9388	125.364	16.9105	S							1508	1176293	34.1855	265.43	87.9031	g1							1508	731171
1509	1371435	215.129	682.242	386.277	s							1509	713225	19.1613	569.394	31.1337	G1							1509	703401	18.2539	41.7079	23.2979	G1							1509	1310780	153.67	200.439	294.27	s							1509	1380294
1510	1318097	193.15	759.374	332.922	s							1510	1181486	39.25	280.701	286.134	S							1510	612049	55.0587	99.1704	19.0314	S							1510	2093053	220.584	164.426	402.4	s							1510	873511
1511	1629895	130.391	309.193	389	s							1511	1085986	48.6641	196.328	293.749	S							1511	1340242	14.4594	26.3392	17.058	G2							1511	1.96971e+06	262.14	192.971	461.711	s							1511	743842
1512	1192954	28.6455	1052.98	32.6113	g1							1512	727807	31.8272	375.756	227.454	S							1512	1192874	69.9773	90.1984	13.7303	S							1512	1231091	30.0861	428.415	103.287	g1							1512	693830
1513	1172177	174.168	921.544	327.168	s							1513	774559	15.8468	652.526	25.9335	G1							1513	617678	38.104	77.387	21.7044	S							1513	2636720	93.5718	21.8904	204.551	s							1513	1248324
1514	1032253	21.1098	268.019	22.1464	g1							1514	701098	20.0452	194.972	30.9976	G1							1514	839470	98.0179	122.995	15.41	S							1514	1646702	199.686	307.47	341.485	s							1514	894518
1515	1151496	25.1439	126	25.1032	g1							1515	666230	22.3911	799.699	135.807	S							1515	670652	11.9864	20.9488	13.5492	G1							1515	2480330	34.927	15.5571	38.3932	g2							1515	1528486
1516	986130	19.8269	266.378	22.9756	g1							1516	765849	17.4257	605.681	28.8982	G1							1516	645605	10.7555	18.3441	12.6477	G1							1516	2642854	34.2142	14.7749	33.9838	g2							1516	803116
1517	2452183	14.0138	12.7469	17.1695	g2							1517	670149	13.8839	144.779	18.7254	G1							1517	619889	58.1556	103.929	21.4075	S							1517	1586795	321.144	356.172	556.974	s							1517	1326402
1518	1190703	82.6506	920.101	145.246	s							1518	716972	34.7201	452.132	267.249	S							1518	594283	9.64784	19.1719	18.4794	G1							1518	1554232	231.539	329.17	428.298	s							1518	808353
1519	1.2681e+06	28.6047	873.806	33.7426	g1							1519	1477183	18.721	62.8861	32.0365	G2							1519	722505	123.684	149.853	16.9795	S							1519	2234958	387.233	82.6468	439.791	s							1519	1017725
1520	1185132	20.7596	91.6783	24.9655	g1							1520	654210	16.4452	610.828	24.6489	G1							1520	610039	75.3934	118.891	19.4217	S							1520	1562578	214.859	377.66	406.666	s							1520	673041
1521	2375939	79.9062	28.3551	297.737	s							1521	690733	13.1964	143.45	16.9482	G1							1521	600877	9.46072	17.0544	18.2929	G1							1521	2503945	34.736	15.964	40.9454	g2							1521	1535368
1522	2389286	143.485	73.8902	234.135	s							1522	696230	20.5911	690.037	31.8001	G1							1522	786474	119.915	158.761	17.547	S							1522	1804357	363.068	221.711	531.912	s							1522	643944
1523	1188000	144.274	843.355	258.555	s							1523	1.39885e+06	17.0391	53.0826	27.1221	G2							1523	721220	107.143	174.752	20.0326	S							1523	2130273	190.863	111.523	421.986	s							1523	1.33372e+06
1524	2115547	190.354	246.053	315.821	s							1524	664129	14.1103	485.902	23.78	G1							1524	710831	127.441	193.903	28.0116	S							1524	1807165	305.738	180.454	443.675	s							1524	1394981
1525	2451665	32.1954	19.4066	29.4265	g2							1525	654749	25.624	411.173	215.672	S							1525	985041	140.159	182.489	22.032	S							1525	1160706	34.6997	174.275	69.0468	g1							1525	821016
1526	1169058	21.3024	373.122	27.0453	g1							1526	1494216	17.5199	59.635	27.6977	G2							1526	1195008	68.1802	107.018	18.692	S							1526	1320025	26.1248	173.727	58.6655	g1							1526	921282
1527	1552806	194.819	511.314	460.361	s							1527	682759	14.1755	302.701	22.6789	G1							1527	929095	116.479	144.646	18.7746	S							1527	1111678	31.5937	247.275	68.3684	g1							1527	633707
1528	1250522	63.4515	826.198	111.161	s							1528	757433	38.7876	360.571	266.166	S							1528	1217643	110.741	157.815	18.051	S							1528	1194881	29.56	341.442	80.432	g1							1528	1295562
1529	1148743	23.4336	369.504	27.1743	g1							1529	780324	27.5797	550.837	192.095	S							1529	1394008	47.3494	76.3051	17.8121	S							1529	1512670	398.718	282.682	635.72	s							1529	633031
1530	1864944	277.89	599.24	497.978	s							1530	654443	15.1211	433.897	21.8447	G1							1530	1020714	189.854	211.669	25.7072	S							1530	2406975	34.4836	16.7348	34.274	g2							1530	1209705
1531	1300957	32.7189	1023.41	38.7605	g1							1531	694028	31.4719	331.404	218.734	S							1531	923283	227.927	260.51	33.3963	S							1531	1167343	32.8126	327.181	81.0686	g1							1531	811358
1532	1866822	257.926	553.278	464.742	s							1532	674193	13.3995	66.5598	18.2139	G1							1532	671253	113.816	156.48	28.3387	S							1532	2.02012e+06	236.369	137.224	432.885	s							1532	714080
1533	1314605	28.364	554.566	29.2804	g1							1533	629240	14.1203	607.177	22.2485	G1							1533	812042	61.1056	120.745	22.7583	S							1533	1443684	273.231	297.77	502.683	s							1533	960104
1534	1309992	32.9248	1074.75	33.9784	g1							1534	635513	15.6977	51.9715	23.8884	G1							1534	609747	15.7242	27.3255	31.4347	G1							1534	2238694	186.426	36.6104	330.065	s							1534	612094
1535	1246996	59.6862	594.763	125.231	s							1535	667378	15.7456	296.289	18.0661	G1							1535	1401992	24.3355	38.009	14.7298	G2							1535	1543840	248.655	230.149	465.441	s							1535	1347815
1536	1477162	177.88	608.677	370.491	s							1536	767260	32.5547	566.404	209.485	S							1536	991564	126.391	171.126	20.6804	S							1536	2528159	40.4932	16.4725	51.7299	g2							1536	660971
1537	1500116	249.031	1010.59	468.891	s							1537	1343114	26.1164	63.282	139.699	S							1537	958034	77.4819	121.195	19.2403	S							1537	1380766	237.479	345.276	538.433	s							1537	785881
1538	1194168	36.7762	961.849	52.7961	g1							1538	945700	34.8622	305.362	409.369	S							1538	714791	14.6687	26.1752	28.3341	G1							1538	1254212	125.991	201.951	652.189	s							1538	905131
1539	1304673	28.3651	566.167	29.7367	g1							1539	688323	25.3213	592.83	141.715	S							1539	1161188	115.787	159.401	20.6536	S							1539	1684978	264.86	214.013	510.164	s							1539	1436406
1540	2646048	40.745	21.7901	35.7744	g2							1540	666251	14.1641	289.051	18.7748	G1							1540	857104	138.53	188.46	25.2513	S							1540	1114389	30.2243	437.332	109.339	g1							1540	648683
1541	2106167	251.836	558.829	432.083	s							1541	687715	35.1593	425.064	219.259	S							1541	848678	158.967	199.969	25.0719	S							1541	2197370	245.861	83.953	414.484	s							1541	869542
1542	1168275	94.8888	939.645	193.159	s							1542	1310740	33.4688	104.772	156.565	S							1542	683054	101.835	143.674	37.3237	S							1542	1154282	28.6613	418.015	88.0324	g1							1542	708469
1543	2472415	224.002	205.702	439.599	s							1543	755948	24.2779	641.538	133.913	S							1543	737801	64.1319	110.273	19.8646	S							1543	1123070	29.2203	487.672	99.127	g1							1543	688145
1544	1649300	303.698	749.192	511.077	s							1544	771272	42.8617	390.566	241.648	S							1544	759018	127.436	175.003	29.6074	S							1544	2504987	42.014	15.3911	53.4904	g2							1544	1062445
1545	2267947	223.979	124.551	350.91	s							1545	725894	32.8449	666.945	280.956	S							1545	921585	123.764	176.164	30.6352	S							1545	1465470	181.869	248.764	453.216	s							1545	1415595
1546	2766566	43.0541	24.045	34.6152	g2							1546	1.30518e+06	38.4209	162.533	254.808	S							1546	906034	104.017	171.389	22.4502	S							1546	1211155	116.315	376.838	285.301	s							1546	611551
1547	1.76129e+06	256.292	480.951	429.484	s							1547	653551	13.2941	298.855	19	G1							1547	761395	147.293	177.6	29.4697	S							1547	1178562	151.409	488.193	368.184	s							1547	1360108
1548	2438803	208.226	76.4656	326.387	s							1548	850947	28.3513	543.963	212.047	S							1548	807652	124.771	171.298	23.4741	S							1548	1129879	67.8304	545.657	155.04	s							1548	592693
1549	2065922	310.321	224.889	388.809	s							1549	872172	37.0356	317.153	306.485	S							1549	600093	13.1815	21.363	18.8259	G1							1549	2349830	39.2432	16.5126	45.2464	g2							1549	1166782
1550	1248386	236.376	702.964	396.386	s							1550	712176	15.5897	526.039	20.5931	G1							1550	712710	119.265	177.938	25.2213	S							1550	2531724	43.2112	17.9978	44.8883	g2							1550	601009
1551	1332436	266.808	800.655	424.112	s							1551	654521	14.284	520.978	22.5602	G1							1551	1208009	74.8963	118.394	18.9274	S							1551	1112251	143.086	461.176	308.228	s							1551	589575
1552	1.84791e+06	224.948	352.575	375.952	s							1552	845993	33.7062	261.333	272.15	S							1552	883125	118.896	187.079	30.3381	S							1552	1184465	31.0977	386.653	85.8509	g1							1552	1109311
1553	1346816	198.04	725.646	336.019	s							1553	782407	18.4892	696.281	68.3273	S							1553	717774	123.835	200.149	34.136	S							1553	1245938	151.647	499.715	369.263	s							1553	1391044
1554	1419919	157.619	814.405	337.189	s							1554	809706	37.2162	396.038	234.305	S							1554	609756	13.9316	23.0092	20.3382	G1							1554	2450885	33.3159	14.8409	40.2381	g2							1554	660067
1555	1312462	208.184	915.126	415.365	s							1555	855767	34.4847	564.593	258.439	S							1555	969635	135.781	195.848	28.2372	S							1555	2035875	155.709	153.394	325.848	s							1555	692691
1556	1206575	27.4076	1055.75	40.8261	g1							1556	764772	33.2898	470.764	222.705	S							1556	1017052	124.809	162.804	21.9405	S							1556	1238689	154.16	326.638	338.133	s							1556	1419608
1557	1249208	209.335	1050.4	353.953	s							1557	667917	14.6212	580.141	23.9404	G1							1557	622544	59.8552	113.701	30.3389	S							1557	1722669	281.344	318.569	514.56	s							1557	580957
1558	1.2592e+06	37.7045	1099.28	40.7666	g1							1558	1524171	34.8014	144.951	194.693	S							1558	664259	16.2134	25.9642	22.4882	G1							1558	1169478	25.1399	75.4782	38.6043	g1							1558	758906
1559	1723825	204.778	431.818	395.034	s							1559	757557	32.0113	406.85	180.797	S							1559	632966	14.0426	20.9133	16.3621	G1							1559	2553545	86.5338	13.8584	168.915	s							1559	1354181
1560	1114453	28.1291	514.544	33.3942	g1							1560	1150652	42.6227	211.391	312.78	S							1560	1371061	18.0417	31.9401	20.0537	G2							1560	2167298	217.425	125.787	357.567	s							1560	1374766
1561	1160488	29.1414	659.623	37.0832	g1							1561	1163545	37.9536	172.933	220.102	S							1561	609605	14.686	21.2672	18.7115	G1							1561	2643911	39.4741	15.2033	37.448	g2							1561	650711
1562	1165590	52.2377	307.423	48.5718	g1							1562	1170798	31.4817	219.04	170.45	S							1562	680896	14.3025	27.5422	29.4073	G1							1562	2443006	178.889	26.4773	286.682	s							1562	773550
1563	1827053	234.69	420.433	411.702	s							1563	822095	32.9808	447.825	211.644	S							1563	625899	16.9921	23.2384	20.8179	G1							1563	1230538	159.197	290.352	350.847	s							1563	635818
1564	1.48626e+06	206.473	636.593	496.858	s							1564	1133810	31.6778	204.451	306.137	S							1564	775117	160.32	200.899	28.628	S							1564	1229066	191.651	305.863	374.247	s							1564	603280
1565	1120669	23.5373	611.315	26.953	g1							1565	1120954	42.4086	318.096	287.622	S							1565	770256	119.093	174.981	22.7801	S							1565	2398665	29.6524	11.0346	34.9572	g2							1565	1326857
1566	1214366	37.5062	808.125	46.0013	g1							1566	1.57467e+06	38.9361	89.805	217.998	S							1566	1286389	22.3569	29.3277	21.1333	G2							1566	1090870	26.6965	35.9583	32.3383	g1							1566	683046
1567	1123646	200.085	616.872	375.102	s							1567	1048815	29.2097	303.124	229.36	S							1567	675958	127.094	161.598	33.9957	S							1567	1149276	29.0851	229.687	62.8066	g1							1567	696124
1568	1223469	128.185	541.656	269.102	s							1568	1263520	40.453	159.7	306.628	S							1568	640196	95.816	155.881	29.2418	S							1568	2180352	234.321	130.185	392.967	s							1568	1291248
1569	1940171	285.16	506.09	482.953	s							1569	722840	19.484	590.245	106.846	S							1569	1248304	19.3436	25.9621	17.8535	G2							1569	1.15308e+06	64.415	430.831	141.661	s							1569	876906
1570	1390521	191.676	665.413	339.752	s							1570	1182043	44.7076	227.569	443.76	S							1570	670036	143.071	171.031	38.8514	S							1570	2416177	49.6343	21.6988	100.358	s							1570	711176
1571	1513654	222.684	502.902	377.62	s							1571	811786	26.6772	400.876	167.6	S							1571	646307	120.475	174.319	38.2673	S							1571	1372106	254.969	354.831	540.086	s							1571	1361541
1572	2171749	209.476	297.493	354.137	s							1572	870094	38.8015	344.705	256.556	S							1572	725927	120.44	163.742	28.8277	S							1572	1249619	20.0481	251.164	62.3806	g1							1572	673632
1573	1710550	412.175	624.558	526.736	s							1573	1278017	44.6547	135.268	254.045	S							1573	964282	122.913	128.115	22.2165	S							1573	1113141	26.4964	396.738	84.5913	g1							1573	666164
1574	1.24606e+06	30.161	659.457	31.8899	g1							1574	643712	13.8033	230.371	18.9977	G1							1574	1047352	112.548	125.069	16.0892	S							1574	1358779	275.488	228.158	406.303	s							1574	630938
1575	2069960	334.803	347.751	569.034	s							1575	1331298	36.5954	103.247	233.723	S							1575	761524	117.193	171.441	30.0175	S							1575	2243325	231.57	97.1717	405.997	s							1575	680678
1576	1234082	28.8151	577.436	30.4242	g1							1576	702013	13.2735	47.9193	23.4798	G1							1576	585006	57.2313	75.982	22.3961	S							1576	1468464	333.596	287.614	511.047	s							1576	1306925
1577	1866133	189.622	357.996	343.392	s							1577	767978	21.4553	370.67	149.236	S							1577	683227	109.774	184.926	35.3081	S							1577	1225686	23.1644	47.3625	35.1106	g1							1577	1292092
1578	1166460	29.991	526.681	38.1712	g1							1578	1172566	38.602	186.124	245.567	S							1578	462796	60.5265	82.744	26.3549	S							1578	968583	16.1378	18.6423	22.3783	g1							1578	688713
1579	1.94078e+06	235.079	309.765	374.108	s							1579	725344	19.0637	254.489	33.9203	G1							1579	805149	181.312	194.458	27.3194	S							1579	2295560	220.037	92.2451	415.545	s							1579	698914
1580	2292064	300.754	108.177	532.893	s							1580	939970	36.1503	424.304	269.563	S							1580	735368	138.731	171.561	28.9333	S							1580	1114081	20.9414	25.3209	34.3627	g1							1580	1149377
1581	1256537	127.089	784.889	231.388	s							1581	1.42074e+06	14.5022	56.239	21.298	G2							1581	832228	82.7059	117.857	24.3268	S							1581	1102224	24.5365	186.052	53.0957	g1							1581	673315
1582	1179541	30.003	498.384	38.0974	g1							1582	671404	13.0509	104.591	18.2711	G1							1582	1090806	93.281	113.256	19.1117	S							1582	1261095	224.387	351.54	449.047	s							1582	821360
1583	1.76492e+06	191.751	365.396	314.677	s							1583	1511399	26.747	749.157	207.664	S							1583	777890	156.406	202.288	27.5088	S							1583	1332644	243.738	391.31	610.374	s							1583	634934
1584	1508399	240.973	593.37	394.457	s							1584	660774	13.4349	71.3635	19.6	G1							1584	1270423	20.2673	24.9463	18.3002	G2							1584	1918887	231.567	169.028	404.79	s							1584	1498269
1585	2258930	218.427	190.375	318.591	s							1585	642665	12.6525	61.9673	17.5888	G1							1585	641667	16.6135	22.7457	28.0339	G1							1585	2602589	34.7612	14.6035	37.9031	g2							1585	600129
1586	1509361	274.353	522.108	409.537	s							1586	694465	14.4251	301.81	23.7563	G1							1586	585768	64.6919	130.577	44.6704	S							1586	1.74387e+06	200.718	138.734	426.539	s							1586	695864
1587	1229576	28.4895	821.321	34.3752	g1							1587	849140	37.1779	188.425	309.015	S							1587	677222	82.8931	158.898	27.2102	S							1587	1182346	162.085	557.973	442.922	s							1587	620381
1588	1612487	193	333.148	462.68	s							1588	716910	14.2883	131.586	19.4988	G1							1588	1261027	27.1082	34.6977	27.2736	G2							1588	1029371	27.0766	218.173	52.812	g1							1588	751515
1589	2579160	134.292	35.8019	199.163	s							1589	804177	14.3211	158.438	16.9758	G1							1589	630430	111.971	167.949	38.0781	S							1589	1.02643e+06	21.8491	67.4578	34.4997	g1							1589	594952
1590	1199259	166.797	1179.74	267.41	s							1590	1069253	44.3071	360.365	336.511	S							1590	1215739	119.815	142.893	19.5395	S							1590	1207575	92.9299	395.882	211.884	s							1590	646592
1591	1586763	320.809	718.831	477.316	s							1591	1511085	42.6674	101.675	244.177	S							1591	676057	28.9046	62.6374	28.0358	S							1591	1624706	217.681	210.02	424.012	s							1591	646633
1592	1069900	24.0756	278.378	24.0565	g1							1592	1.51551e+06	36.8062	73.9468	232.322	S							1592	643275	16.1223	23.522	25.6375	G1							1592	1.18119e+06	154.615	303.298	315.976	s							1592	1038327
1593	1.7038e+06	287.565	458.433	446.392	s							1593	1285146	40.6702	223.037	272.767	S							1593	1004711	103.523	149.337	24.7764	S							1593	1035030	112.533	339.453	279.162	s							1593	720102
1594	1067193	21.8397	276.141	23.3966	g1							1594	765401	17.9568	461.888	20.6051	G1							1594	782357	166.276	254.033	30.9671	S							1594	1017783	25.81	273.805	61.353	g1							1594	601347
1595	1228759	183.155	1182.91	311.225	s							1595	769765	30.8047	685.414	202.387	S							1595	865084	141.951	236.017	35.5163	S							1595	1.82782e+06	271.203	111.531	414.18	s							1595	610161
1596	2623698	39.0496	20.2201	43.8148	g2							1596	725134	18.4407	114.47	22.0532	G1							1596	602036	14.8178	20.3231	18.4994	G1							1596	1433128	215.402	298.82	486.04	s							1596	621387
1597	2546666	89.3483	29.4346	159.666	s							1597	741221	14.856	654.946	22.9174	G1							1597	1262741	21.9275	32.9437	20.0039	G2							1597	1600988	277.023	214.684	476.203	s							1597	643906
1598	2404720	200.153	53.299	258.469	s							1598	1709656	35.135	70.0777	35.7969	G2							1598	1213518	25.2455	44.2242	18.1387	G2							1598	1091782	120.907	314.222	320.339	s							1598	1106010
1599	1296518	35.8278	976.727	37.4473	g1							1599	759102	34.4569	609.375	247.312	S							1599	603168	12.9736	18.4533	17.6236	G1							1599	1075736	26.1248	326.668	67.2694	g1							1599	595120
1600	1635278	233.274	455.989	379.576	s							1600	706656	15.7059	200.523	19.7244	G1							1600	664298	12.416	15.2861	18.2632	G1							1600	1486869	256.061	265.289	500.363	s							1600	607523
1601	2152790	179.562	227.089	278.726	s							1601	713036	17.2115	85.6616	16.6878	G1							1601	781561	121.87	216.584	27.9658	S							1601	1125078	116.092	529.909	305.478	s							1601	689909
1602	1.68187e+06	288.522	427.286	386.688	s							1602	761243	14.8375	378.695	20.4375	G1							1602	832158	126.081	164.748	28.2919	S							1602	1199352	29.4855	236.741	63.4223	g1							1602	635744
1603	1222452	26.0125	686.975	29.3635	g1							1603	743799	14.0617	191.128	17.8349	G1							1603	785114	100.021	166.413	30.2738	S							1603	1034218	23.0703	152.526	46.3569	g1							1603	777406
1604	2528523	36.2736	22.1195	33.4783	g2							1604	769204	15.5749	189.067	17.9893	G1							1604	575931	15.7753	17.7841	22.3131	G1							1604	1060111	24.0908	125.821	43.3045	g1							1604	1404315
1605	1292650	162.985	791.123	372.615	s							1605	869733	43.3739	415.316	318.552	S							1605	597155	32.228	49.3434	44.1499	S							1605	1126640	27.3111	420.362	82.3838	g1							1605	559062
1606	1202432	29.7942	590.708	33.9184	g1							1606	710756	17.2853	85.0429	15.316	G1							1606	575962	15.5201	21.1281	28.2864	G1							1606	1858878	246.013	158.906	519.848	s							1606	856655
1607	1.28155e+06	61.4924	909.475	108.515	s							1607	763134	15.0555	38.961	15.7344	G1							1607	1214738	19.5527	25.6406	19.9949	G2							1607	1.30562e+06	300.34	375.706	580.172	s							1607	1285571
1608	1551756	186.985	547.001	333.898	s							1608	797372	28.0524	349.942	168.79	S							1608	725893	107.12	176.157	34.7444	S							1608	1500887	268.732	278.969	441.117	s							1608	697987
1609	1483630	182.576	553.235	278.274	s							1609	1390945	49.9464	94.7457	307.569	S							1609	1350270	51.3115	97.5068	49.3255	S							1609	1119902	196.888	395.893	382.657	s							1609	602426
1610	1.74182e+06	264.557	565.06	441.021	s							1610	715062	14.6602	43.1014	16.3114	G1							1610	942063	119.07	214.197	28.8635	S							1610	1173996	166.303	448.685	353.934	s							1610	605365
1611	1235578	43.494	51.9503	37.4995	g1							1611	1406246	14.6758	46.5688	17.3606	G2							1611	925218	69.7489	108.803	21.7322	S							1611	1.84686e+06	185.57	141.787	352.138	s							1611	1068221
1612	1394961	203.645	597.475	400.107	s							1612	1544677	16.6841	50.6815	20.4266	G2							1612	1264807	19.0088	25.5746	21.8515	G2							1612	1497266	247.395	218.99	474.942	s							1612	1004579
1613	2689315	36.8195	20.9462	29.6226	g2							1613	715523	15.9653	244.459	21.0235	G1							1613	568212	13.2078	18.7901	13.6506	G1							1613	1319102	214.033	314.898	373.151	s							1613	700873
1614	1468679	238.644	588.071	490.382	s							1614	710986	14.2438	155.706	15.9388	G1							1614	580243	13.9862	19.6863	19.3259	G1							1614	1839859	318.85	104.655	532.297	s							1614	682895
1615	1718598	148.989	403.691	320.958	s							1615	756042	15.2846	65.4078	16.9006	G1							1615	636240	104.382	161.24	42.123	S							1615	1175924	24.2934	169.834	50.1232	g1							1615	584800
1616	2415101	25.6594	17.6389	25.1825	g2							1616	728994	14.8106	163.76	16.5406	G1							1616	575848	21.0789	30.4602	19.6969	G1							1616	1171908	20.5273	148.795	43.7955	g1							1616	641181
1617	1153037	27.1009	798.02	32.8604	g1							1617	720168	13.712	169.641	14.6873	G1							1617	646360	97.8735	146.356	31.2471	S							1617	1398828	281.238	275.166	440.71	s							1617	715066
1618	1157252	29.4933	779.427	34.8758	g1							1618	1259009	47.316	138.371	294.623	S							1618	574632	12.5972	19.4355	14.2084	G1							1618	1.17124e+06	215.536	342.891	388.949	s							1618	636910
1619	1838691	177.934	410.919	346.344	s							1619	707236	16.0089	213.228	18.2391	G1							1619	1228084	99.452	167.49	47.1746	S							1619	1202959	143.722	498.957	302.173	s							1619	598844
1620	1967922	186.043	417.405	428.582	s							1620	688042	16.2877	597.979	25.3302	G1							1620	685289	146.438	186.709	32.2341	S							1620	1.02942e+06	23.6947	49.8405	33.9549	g1							1620	989678
1621	1668032	261.641	687.527	417.607	s							1621	1326589	39.9867	145.394	219.396	S							1621	1298876	163.166	214.05	48.1141	S							1621	1386346	349.594	294.029	452.653	s							1621	1197066
1622	2382004	172.809	163.257	308.852	s							1622	1000771	48.1317	503.524	403.294	S							1622	664321	58.4178	105.926	34.1295	S							1622	1.61946e+06	200.683	157.398	361.227	s							1622	672080
1623	1155771	22.418	276.467	24.1178	g1							1623	1404633	40.9134	133.932	275.529	S							1623	663219	120.028	170.539	29.8542	S							1623	1604943	278.065	272.646	487.81	s							1623	570634
1624	1937346	159.093	229.652	309.952	s							1624	814317	17.1524	502.954	24.7306	G1							1624	1336599	16.639	23.2619	17.1389	G2							1624	2565526	35.3107	12.5061	43.7878	g2							1624	971972
1625	1298428	139.067	933.965	299.73	s							1625	1642031	22.793	60.7184	73.9017	S							1625	672962	83.2755	175.853	28.2146	S							1625	1055697	21.4563	19.8188	33.213	g1							1625	1453051
1626	1618618	248.346	482.818	406.447	s							1626	662410	12.3021	58.8963	11.7353	G1							1626	598413	25.4759	33.1391	40.969	G1							1626	1089088	79.2597	696.198	190.23	s							1626	1719830
1627	1332797	195.581	961.232	375.131	s							1627	745992	21.67	89.4036	31.2423	G1							1627	728951	181.907	199.567	30.2383	S							1627	1.03663e+06	22.2357	48.5241	31.7255	g1							1627	1499706
1628	1243280	97.5753	491.302	271.366	s							1628	674310	16.0019	433.032	20.3075	G1							1628	725217	116.705	171.465	34.4696	S							1628	1059595	23.2624	21.8072	27.9187	g1							1628	1162168
1629	1183316	24.9944	326.609	32.6386	g1							1629	1680668	119.168	203.995	135.319	S							1629	1006611	84.1161	145.922	24.5278	S							1629	1728865	240.151	222.532	451.032	s							1629	1445274
1630	2469602	37.742	21.0497	34.3066	g2							1630	703765	29.3948	725.065	212.999	S							1630	600479	102.283	148.064	36.7102	S							1630	1274555	41.7546	363.499	100.993	g1							1630	702900
1631	1568843	254.95	582.237	444.988	s							1631	701175	13.8014	58.2677	13.5843	G1							1631	641183	20.4612	28.4333	24.1844	G1							1631	1068591	23.1721	79.9412	35.7364	g1							1631	684990
1632	1283544	35.3084	768.652	39.0509	g1							1632	703401	16.6559	245.579	15.4456	G1							1632	586541	18.8514	23.5568	22.0081	G1							1632	1047870	25.0057	220.219	54.3472	g1							1632	867216
1633	1777188	205.286	263.072	339.06	s							1633	721101	32.1951	509.066	242.237	S							1633	629252	22.0488	29.2261	23.2762	G1							1633	1080389	26.224	197.682	54.3345	g1							1633	1446151
1634	1724050	217.542	698.395	501.171	s							1634	769287	11.4327	32.6774	11.9301	G1							1634	612402	19.2419	23.3662	18.0781	G1							1634	1275544	36.6727	336.423	94.1967	g1							1634	1.36366e+06
1635	1227860	202.144	1027.03	353.782	s							1635	1472458	15.4488	56.1176	34.4524	G2							1635	651907	68.821	118.951	37.94	S							1635	1320640	182.106	305.003	384.215	s							1635	1389958
1636	1626246	348.81	573.304	490.117	s							1636	727204	19.3803	484.935	22.2777	G1							1636	572247	16.4433	21.8598	19.5212	G1							1636	1119926	18.8429	76.8286	34.0731	g1							1636	691566
1637	1186618	18.0532	93.0266	24.2127	g1							1637	1218942	39.918	289.149	259.709	S							1637	657409	165.816	195.098	45.9084	S							1637	2488522	23.4564	10.8639	28.7223	g2							1637	1259304
1638	1179147	35.8935	663.787	48.1736	g1							1638	1097966	41.5633	298.51	282.086	S							1638	840595	145.613	203.638	29.6985	S							1638	1010511	29.6582	262.144	66.9731	g1							1638	672095
1639	1166939	33.1386	795.998	45.4154	g1							1639	670398	15.7418	403.555	17.3347	G1							1639	958981	68.5318	105.484	21.2914	S							1639	1090030	166.968	281.237	272.833	s							1639	1445675
1640	1325023	29.6104	727.891	34.9042	g1							1640	993845	40.8396	367.923	350.08	S							1640	1144344	117.284	151.223	24.5788	S							1640	1133480	30.5732	89.5896	47.7585	g1							1640	1348174
1641	1320815	21.3891	117.863	31.1928	g1							1641	1144299	37.4119	207.15	205.608	S							1641	966394	102.945	147.11	24.5997	S							1641	1213738	25.3485	118.755	44.6675	g1							1641	610728
1642	1119583	119.939	689.966	239.611	s							1642	1498138	12.3207	29.2505	19.7502	G2							1642	1189649	123.96	148.767	23.2669	S							1642	2220002	243.918	64.4201	326.269	s							1642	657387
1643	1494896	252.64	716.308	513.222	s							1643	686422	12.4569	132.187	18.4361	G1							1643	1203180	101.205	120.695	18.4822	S							1643	1328166	282.461	474.086	556.059	s							1643	1476388
1644	1038547	51.6044	725.24	64.9412	g1							1644	1.19392e+06	44.9904	196.379	255.618	S							1644	879465	196.08	224.922	33.8211	S							1644	1438263	342.405	445.211	607.912	s							1644	940483
1645	2319850	36.2614	21.2957	33.4455	g2							1645	791063	13.5412	38.8545	14.1625	G1							1645	1306310	19.7811	22.7565	19.8875	G2							1645	1141696	31.0549	85.9239	55.9863	g1							1645	749713
1646	1.87807e+06	205.179	340.548	380.582	s							1646	728269	16.3482	585.257	44.4864	G1							1646	773482	130.276	187.668	33.3789	S							1646	1742176	253.332	167.054	341.46	s							1646	1.49655e+06
1647	1196830	162.929	655.23	311.244	s							1647	1565553	43.5363	80.4909	45.447	G2							1647	1154307	112.412	149.335	22.8451	S							1647	2475615	237.622	39.5449	288.154	s							1647	1395020
1648	1193429	19.4885	86.4948	26.0605	g1							1648	1167701	37.1886	220.305	213.225	S							1648	1236674	16.5692	20.4557	15.5225	G2							1648	2469740	310.523	56.8758	395.555	s							1648	620435
1649	1211885	172.889	993.181	411.272	s							1649	712908	19.6459	492.408	41.4229	G1							1649	659386	71.1331	133.487	28.514	S							1649	1235986	88.2544	266.931	213.519	s							1649	1495676
1650	1253170	198.388	743.415	421.343	s							1650	665614	15.729	402.424	20.1696	G1							1650	648344	76.5999	120.85	41.3205	S							1650	2016181	186.085	118.137	329.971	s							1650	1406611
1651	1256548	22.1206	107.255	31.4174	g1							1651	686976	13.0852	204.861	18.0669	G1							1651	714802	121.634	189.438	41.0644	S							1651	2190663	176.628	81.3248	309.431	s							1651	927403
1652	1239200	21.4969	50.6103	37.1455	g1							1652	1413959	9.4105	21.747	14.3896	G2							1652	1389075	38.8522	60.568	21.0317	S							1652	2202688	251.18	126.77	429.182	s							1652	841292
1653	1400690	232.036	871.846	473.654	s							1653	1387186	43.2084	140.026	241.255	S							1653	1214230	128.41	137.535	21.6736	S							1653	1169409	36.9081	498.268	121.814	g1							1653	1078357
1654	2051091	199.679	260.517	342.714	s							1654	679215	14.1617	114.561	15.9596	G1							1654	1190868	24.3152	30.2086	24.1636	G2							1654	1149439	25.4413	115.488	53.1155	g1							1654	833080
1655	1266353	21.7013	55.5373	26.6322	g1							1655	1605137	12.1032	28.5367	13.9635	G2							1655	1297351	92.318	101.55	20.8466	S							1655	1163191	18.3633	132.269	42.8507	g1							1655	1.44427e+06
1656	1199555	158.965	851.649	301.674	s							1656	591638	18.9102	190.825	19.4725	G1							1656	720121	143.261	198.83	30.961	S							1656	1763685	299.124	184.765	433.172	s							1656	979605
1657	1187297	149.683	891.987	255.939	s							1657	682062	27.4826	694.292	166.103	S							1657	1206636	88.8927	123.481	23.6387	S							1657	2549873	45.4581	13.0862	53.4187	g2							1657	916701
1658	1402591	47.1035	732.744	80.9725	g1							1658	677565	16.2337	679.981	22.8239	G1							1658	887696	179.868	229.035	33.3953	S							1658	1448536	297.536	290.475	455.448	s							1658	1293053
1659	1168262	26.9633	265.965	29.8362	g1							1659	1203193	39.8015	231.484	208.083	S							1659	1114813	89.5581	138.613	24.1249	S							1659	1.99479e+06	188.458	121.647	296.327	s							1659	743257
1660	1318943	18.7618	483.059	28.7289	g1							1660	745336	25.9419	658.04	177.421	S							1660	604108	24.3972	34.4145	39.2755	G1							1660	1.72851e+06	250.603	211.955	355.933	s							1660	1656185
1661	971628	24.3657	229.836	25.84	g1							1661	722321	14.3654	107.903	18.4063	G1							1661	595297	81.3945	134.213	37.5397	S							1661	2360174	301.836	96.0539	419.437	s							1661	921749
1662	2634835	157.613	51.5174	452.659	s							1662	1421921	16.2227	51.9012	31.3965	G2							1662	611003	105.76	165.269	36.4516	S							1662	1173804	14.9298	70.8191	32.7994	g1							1662	1420711
1663	1317306	34.1657	956.524	47.7997	g1							1663	712164	14.6072	312.07	18.982	G1							1663	1219198	18.4516	25.4503	29.9062	G2							1663	1139356	17.6143	127.446	42.2307	g1							1663	780147
1664	1296181	20.2992	482.353	33.0793	g1							1664	739654	12.2319	344.947	18.7822	G1							1664	1044949	120.779	198.768	26.2235	S							1664	1114539	15.4939	75.3969	32.4119	g1							1664	1273287
1665	1300447	26.2576	614.337	33.7225	g1							1665	1199378	42.3166	237.659	293.204	S							1665	625690	21.9366	30.5347	37.3631	G1							1665	1429760	236.248	217.436	405.792	s							1665	719933
1666	1310760	25.7967	545.615	31.6515	g1							1666	616728	13.5938	124.752	22.0118	G1							1666	633658	17.9537	24.4275	26.6465	G1							1666	1132091	22.677	125.803	43.9833	g1							1666	716229
1667	1282628	27.432	732.435	36.894	g1							1667	1204999	37.7757	214.081	267.376	S							1667	603402	16.2125	22.4373	20.0601	G1							1667	1053668	18.5394	119.586	41.0731	g1							1667	851876
1668	1233539	26.3006	431.182	27.1345	g1							1668	1490906	15.3983	51.4314	19.3445	G2							1668	626385	19.2127	27.3951	28.1055	G1							1668	1399973	312.624	328.671	500.318	s							1668	1431040
1669	1124551	24.4778	648.686	29.1701	g1							1669	725131	14.3106	351.369	19.6364	G1							1669	815521	219.97	222.195	33.7382	S							1669	2368180	29.7351	13.6897	41.9584	g2							1669	948655
1670	1207566	28.189	892.233	34.5555	g1							1670	730766	14.0012	617.715	21.1035	G1							1670	583899	30.318	40.8248	35.3146	G1							1670	1204896	67.0432	448.169	156.652	s							1670	692588
1671	2452633	107.414	41.088	220.173	s							1671	1351344	43.0054	111.035	234.558	S							1671	771194	121.531	184.936	29.0155	S							1671	1396652	257.894	287.092	460.832	s							1671	680116
1672	1513131	89.4809	393.986	232.53	s							1672	1423449	9.76705	28.4215	15.603	G2							1672	595230	72.3096	114.514	29.6593	S							1672	1219281	37.9901	460.205	107.029	g1							1672	1388937
1673	2534084	31.0066	21.7206	32.1116	g2							1673	1408129	16.1657	51.1753	28.5955	G2							1673	1184477	20.8035	27.4324	20.5211	G2							1673	1447921	231.562	179.031	415.454	s							1673	636939
1674	1266807	100.275	1003.81	223.362	s							1674	1617039	18.2923	63.7477	27.9308	G2							1674	574959	14.1461	18.0998	17.246	G1							1674	1140910	18.5187	22.652	28.6972	g1							1674	627167
1675	1231479	45.0465	1097.98	64.7601	g1							1675	1432076	19.7097	59.6958	40.8895	G2							1675	1248367	19.6802	26.7514	21.9192	G2							1675	1119299	15.9806	20.1338	24.2951	g1							1675	761277
1676	2703197	33.9008	19.3851	37.2257	g2							1676	1420445	13.2693	47.6829	17.8094	G2							1676	598304	21.8969	29.9242	25.131	G1							1676	1468425	307.983	209.37	430.812	s							1676	602329
1677	1.56534e+06	211.483	455.903	426.624	s							1677	1.04535e+06	33.5107	228.854	235.817	S							1677	592082	25.1579	42.1585	37.7567	G1							1677	1434433	241.439	138.523	360.388	s							1677	652746
1678	2348690	184.157	71.6901	362.78	s							1678	1278758	43.5144	123.572	252.896	S							1678	1383134	153.663	235.561	50.704	S							1678	1199815	30.3942	390.438	87.732	g1							1678	692628
1679	1036995	48.2337	1060.71	71.5647	g1							1679	1569863	18.3015	57.9568	25.4428	G2							1679	672535	18.678	24.6372	30.9387	G1							1679	1646496	190.972	157.361	420.88	s							1679	634862
1680	997934	28.8086	787.729	35.4386	g1							1680	1448675	20.8316	55.5638	80.7156	S							1680	611643	17.6961	27.3697	32.3434	G1							1680	1379402	337.945	248.728	487.656	s							1680	1324641
1681	900033	21.953	185.107	27.2812	g1							1681	1194417	40.2649	163.043	258.494	S							1681	560093	23.3735	34.1134	45.5441	G1							1681	1818567	276.66	150.244	428.698	s							1681	719335
1682	918188	76.6276	199.473	59.2031	g1							1682	1530461	19.2519	61.0258	39.7155	G2							1682	585918	16.5575	23.692	24.5114	G1							1682	1.4075e+06	273.065	185.864	424.566	s							1682	724660
1683	1117627	83.5271	769.853	64.1954	g1							1683	1.39026e+06	18.6423	57.4641	27.5275	G2							1683	1542765	154.097	216.58	37.4775	S							1683	2487080	49.4862	17.2639	46.6902	g2							1683	737696
1684	1292438	221.727	663.003	354.116	s							1684	1137412	44.1036	199.97	291.26	S							1684	582728	14.1176	19.8177	18.5084	G1							1684	1182025	31.2316	357.003	81.5339	g1							1684	556913
1685	1168428	38.4659	1236.1	57.9598	g1							1685	1.31791e+06	39.0057	169.273	261.238	S							1685	574815	13.2576	18.9233	19.0248	G1							1685	1392380	162.407	313.186	363.264	s							1685	1507848
1686	1189284	35.5195	25.1167	37.0565	g1							1686	1114950	35.8849	212.991	226.641	S							1686	623905	19.155	25.8034	28.196	G1							1686	1367353	191.082	145.709	368.868	s							1686	839983
1687	2117114	254.986	261.137	443.188	s							1687	1084140	42.2127	265.335	299.363	S							1687	607096	19.0122	26.2561	34.3628	G1							1687	979136	26.2344	36.2055	31.8056	g1							1687	583166
1688	2072972	136.766	196.365	269.104	s							1688	1427640	16.3488	54.7353	23.7013	G2							1688	644348	14.601	20.8677	31.2236	G1							1688	940248	26.1543	39.2732	33.4157	g1							1688	632681
1689	1780080	241.803	470.332	435.464	s							1689	919184	41.7142	406.905	327.988	S							1689	603580	17.167	22.833	25.7722	G1							1689	1201106	37.4619	478.213	103.839	g1							1689	878745
1690	1477503	363.402	771.071	585.681	s							1690	903878	41.4552	182.947	299.166	S							1690	1051926	135.533	169.063	28.5774	S							1690	1220359	36.1356	442.546	103.924	g1							1690	959811
1691	1300669	199.522	868.518	427.368	s							1691	716160	26.2861	683.329	213.873	S							1691	1145374	28.3125	34.7344	55.9409	G2							1691	1302912	228.293	248.244	427.408	s							1691	882269
1692	1556391	170.951	323.427	273.774	s							1692	1109408	39.3732	257.629	256.923	S							1692	627206	17.4068	25.1013	35.26	G1							1692	1668137	298.502	200.181	449.757	s							1692	652348
1693	2082672	297.166	330.659	481.337	s							1693	884913	56.9507	554.951	431.665	S							1693	648964	17.8042	24.8739	32.6607	G1							1693	1902084	249.435	70.5505	563.784	s							1693	1438232
1694	1193813	60.7657	1191.75	94.1988	s							1694	763689	16.2889	266.22	33.3773	G1							1694	567792	27.7886	36.4369	47.9753	G1							1694	2326971	263.908	62.3504	411.533	s							1694	587073
1695	1303728	269.337	758.441	438.365	s							1695	868184	39.6312	483.387	291.562	S							1695	1084500	138.496	204.429	32.2628	S							1695	1406937	291.382	493.689	682.323	s							1695	734763
1696	1237365	30.1822	568.72	40.8733	g1							1696	734822	28.8805	775.909	239.789	S							1696	1231532	55.5716	88.1694	20.6631	S							1696	2480986	183.96	26.9556	326.34	s							1696	947352
1697	1723313	295.742	510.602	539.559	s							1697	699721	11.3012	54.9265	17.2814	G1							1697	851613	114.029	170.201	24.489	S							1697	1.64286e+06	238.829	139.889	363.634	s							1697	867485
1698	2285534	36.0977	19.1849	32.8784	g2							1698	687074	11.1397	53.7223	16.5711	G1							1698	1017242	177.35	192.083	28.2528	S							1698	1288228	36.3261	379.878	97.483	g1							1698	709047
1699	1167598	35.4551	668.186	50.5244	g1							1699	735971	11.5717	147.497	16.5509	G1							1699	627251	88.1802	153.238	40.4756	S							1699	1183926	34.4648	321.401	87.5068	g1							1699	511042
1700	1301608	100.476	790.18	255.927	s							1700	822411	32.7815	435.768	233.338	S							1700	1033951	97.8105	147.669	23.6296	S							1700	1698882	212.15	177.641	398.26	s							1700	692741
1701	1225534	37.5088	1348.81	49.6576	g1							1701	698857	13.2644	331.122	17.9754	G1							1701	635802	96.842	175.803	38.3949	S							1701	1198318	37.0058	23.5794	43.9303	g1							1701	632351
1702	2454349	44.6153	21.9876	90.509	s							1702	1.41311e+06	37.6751	174.602	215.815	S							1702	660637	21.1266	26.8247	35.7919	G1							1702	1207069	35.4024	29.5452	43.8607	g1							1702	604114
1703	1508995	316.945	491.51	505.138	s							1703	1115447	41.6657	565.86	295.152	S							1703	592459	50.4738	91.5698	42.379	S							1703	2451252	46.7249	15.5583	42.5608	g2							1703	602262
1704	2461974	39.8198	24.5962	42.7061	g2							1704	760799	28.0748	581.605	160.524	S							1704	597933	44.5018	85.8843	45.2568	S							1704	2424173	312.131	37.8568	549.253	s							1704	906919
1705	1158392	28.4113	44.9933	37.8912	g1							1705	726966	15.8867	158.741	17.9878	G1							1705	1033078	114.252	181.278	23.2295	S							1705	1255820	45.1839	41.6498	66.086	g1							1705	641811
1706	1062125	20.3697	243.956	26.9358	g1							1706	698882	8.23532	24.2048	14.3823	G1							1706	659710	22.1978	27.6738	32.2537	G1							1706	2372320	196.87	38.2343	326.587	s							1706	689669
1707	1.6506e+06	269.193	539.083	448.208	s							1707	676372	12.2484	98.1148	13.7328	G1							1707	1105569	81.6548	133.777	21.1361	S							1707	2302443	208.163	82.5198	349.793	s							1707	1013501
1708	1065864	19.9223	271.266	25.854	g1							1708	776918	31.44	714.453	193.333	S							1708	879206	129.157	188.508	36.5421	S							1708	2204572	287.312	100.113	541.812	s							1708	660967
1709	876286	29.9893	119.299	41.6409	g1							1709	956657	52.2714	321.287	365.455	S							1709	651080	20.6901	29.9023	35.4095	G1							1709	1374281	260.286	316.179	483.157	s							1709	623484
1710	2383016	70.0228	27.6613	132.423	s							1710	1209420	38.4359	328.369	269.646	S							1710	665894	89.6135	130.295	39.844	S							1710	1427892	225.134	228.308	434.445	s							1710	628995
1711	1149379	36.0241	560.685	51.895	g1							1711	740467	16.1813	375.923	23.9178	G1							1711	947977	126.823	184.234	25.4096	S							1711	1357846	200.811	253.565	359.024	s							1711	738250
1712	2321867	242.113	77.5394	441.054	s							1712	843218	33.2862	398.962	232.322	S							1712	639275	16.2444	20.9814	16.5614	G1							1712	1129093	26.2283	355.288	77.8294	g1							1712	628177
1713	1987811	292.895	367.956	453.725	s							1713	1050570	35.071	285.705	259.595	S							1713	859161	139.678	186.966	31.5776	S							1713	1373259	224.734	277.183	411.821	s							1713	1017675
1714	1413484	353.165	809.88	456.109	s							1714	1205968	36.3382	204.295	254.823	S							1714	638139	16.3107	23.8422	15.4657	G1							1714	1103049	35.825	387.677	96.4801	g1							1714	651928
1715	2369040	24.2365	411.397	38.0101	g2							1715	971096	42.4225	322.443	272.853	S							1715	960595	73.5888	137.666	25.1907	S							1715	1260836	185.031	313.609	383.209	s							1715	526971
1716	1398006	337.751	655.831	640.01	s							1716	677549	13.2872	103.88	15.4511	G1							1716	1068908	54.2666	104.193	28.38	S							1716	1515343	173.505	302.82	467.456	s							1716	883198
1717	1551787	265.399	514.556	394.828	s							1717	1522679	21.2304	67.449	84.5832	S							1717	753174	145.386	213.513	40.8941	S							1717	1040329	33.1982	260.6	72.4133	g1							1717	1.43169e+06
1718	942180	17.991	251.099	29.1039	g1							1718	713864	14.5866	90.1916	18.1777	G1							1718	613258	18.4486	25.9871	38.2442	G1							1718	1406236	259.698	349.259	457.094	s							1718	951430
1719	838142	20.1469	117.965	33.3056	g1							1719	799571	43.2649	317.976	264.005	S							1719	604368	14.2852	28.2757	15.6448	G1							1719	1423520	321.805	289.87	495.543	s							1719	515130
1720	1148233	23.007	99.8381	36.2301	g1							1720	1040181	41.9224	379.324	309.506	S							1720	755349	122.557	186.603	30.9306	S							1720	2102460	210.413	82.7433	341.018	s							1720	742815
1721	1116332	21.1442	390.569	31.0601	g1							1721	744442	16.9069	420.493	95.5376	S							1721	592045	12.4795	17.9495	13.6663	G1							1721	1147260	180.656	477.374	403.22	s							1721	777027
1722	1271754	170.896	468.763	404.865	s							1722	1035171	33.902	226.351	263.276	S							1722	758721	124.483	219.838	31.2663	S							1722	1314069	281.432	269.574	447.587	s							1722	855274
1723	1094876	19.0199	432.346	31.2277	g1							1723	680005	15.3177	115.887	19.1074	G1							1723	587826	19.1204	24.6525	34.4326	G1							1723	1974662	482.866	158.855	652.776	s							1723	1241754
1724	2403820	20.4791	17.7496	23.7185	g2							1724	741540	17.7911	499.655	31.7195	G1							1724	758882	122.153	206.755	28.6991	S							1724	1079080	28.6122	332.804	83.8336	g1							1724	638647
1725	1261830	176.342	969.853	333.842	s							1725	944087	43.0753	289.305	265.962	S							1725	761500	142.043	250.601	45.892	S							1725	2515143	30.6177	11.9729	41.2745	g2							1725	695359
1726	1089575	33.3123	910.681	46.5721	g1							1726	688586	12.022	87.5306	15.5365	G1							1726	808275	163.707	220.917	41.5073	S							1726	1944326	211.018	143.783	333.75	s							1726	555529
1727	1279334	179.035	625.134	431.085	s							1727	1524513	15.7274	62.2246	42.2194	G2							1727	864492	207.957	265.346	39.4287	S							1727	1944799	164.082	140.658	286.393	s							1727	629875
1728	1110773	20.05	426.456	28.4051	g1							1728	732864	20.9155	354.781	101.4	S							1728	1302930	21.8724	28.0257	20.866	G2							1728	1061510	30.7404	128.477	59.1134	g1							1728	1130591
1729	1175711	21.742	239.538	25.532	g1							1729	847171	44.235	387.977	274.576	S							1729	1319563	24.1339	40.5302	25.1995	G2							1729	1488840	127.341	185.489	281.492	s							1729	1392342
1730	1398548	249.818	642.63	419.766	s							1730	717395	15.0153	391.648	20.5663	G1							1730	1017333	145.169	236.353	40.0225	S							1730	2350692	30.2684	12.8951	38.9263	g2							1730	1199193
1731	1.76373e+06	265.953	366.228	427.398	s							1731	1410385	13.7121	42.7089	17.0294	G2							1731	809787	128.08	254.68	49.4175	S							1731	1140022	207.821	366.475	385.967	s							1731	563483
1732	1185999	72.0704	236.049	112.221	s							1732	932694	53.822	245.575	296.796	S							1732	1267478	25.1681	41.4175	26.6577	G2							1732	1.68063e+06	226.51	248.332	363.068	s							1732	775774
1733	1121743	57.4276	1067.52	99.1767	s							1733	640034	13.9588	101.393	15.7221	G1							1733	585084	16.6493	23.0601	15.0154	G1							1733	1626217	192.979	189.642	324.179	s							1733	741960
1734	1076399	27.6053	915.373	37.7863	g1							1734	940561	43.7513	286.06	305.143	S							1734	985506	64.6848	174.563	39.7741	S							1734	1.94027e+06	160.153	90.6273	253.374	s							1734	584392
1735	1236040	163.455	747.096	322.917	s							1735	694759	16.2493	258.93	20.5401	G1							1735	688451	68.7268	96.3265	48.1966	S							1735	1.03855e+06	23.9231	271.645	63.3295	g1							1735	677151
1736	1186759	27.8229	938.788	37.7581	g1							1736	760850	26.6477	426.74	168.695	S							1736	1239418	20.4114	25.4047	19.7151	G2							1736	1074607	30.9493	318.293	74.7454	g1							1736	798011
1737	1332238	152.959	631.522	308.95	s							1737	1470833	16.959	58.3973	22.2839	G2							1737	770109	105.54	167.412	55.4418	S							1737	1795095	213.028	152.182	397.287	s							1737	860083
1738	1457415	192.939	576.893	359.859	s							1738	733989	29.5816	501.002	196.522	S							1738	1033995	61.5881	104.543	24.6368	S							1738	1147692	175.865	270.064	322.481	s							1738	906148
1739	1269799	168.016	673.445	358.685	s							1739	1167485	18.4755	202.419	184.747	S							1739	596031	17.8833	23.9587	17.67	G1							1739	1531566	238.356	258.558	385.149	s							1739	593850
1740	2325345	268.16	201.51	391.149	s							1740	673533	16.0357	246.712	20.4443	G1							1740	454863	96.1189	150.476	46.9461	S							1740	1252639	211.713	284.293	371.645	s							1740	957849
1741	2634538	31.4394	21.3465	36.5631	g2							1741	888850	41.1649	367.829	302.343	S							1741	1310485	19.8438	26.4203	20.7083	G2							1741	1032204	21.4402	186.489	52.1634	g1							1741	699090
1742	1422166	255.845	962.28	485.213	s							1742	736952	26.4957	387.125	149.085	S							1742	1280653	20.8679	27.5057	21.8648	G2							1742	2272905	13.9936	8.4489	25.2853	g2							1742	638946
1743	1297658	116.414	957.155	242.41	s							1743	655373	21.7309	376.367	140.424	S							1743	628969	17.3634	22.0869	27.1336	G1							1743	1550500	223.324	243.636	434.146	s							1743	608051
1744	1.76898e+06	135.787	466.296	418.882	s							1744	689394	17.3413	442.38	22.6953	G1							1744	899035	112.607	184.097	29.5876	S							1744	1101843	235.618	404.16	344.381	s							1744	548228
1745	1181743	107.266	896.952	158.93	s							1745	687058	26.0343	499.677	158.345	S							1745	636763	19.1645	25.3235	31.5526	G1							1745	1152497	193.674	258.759	330.132	s							1745	657953
1746	1426076	167.036	788.071	348.021	s							1746	1038099	47.4788	263.518	255.155	S							1746	657852	54.0634	128.824	44.6391	S							1746	1.89247e+06	255.318	123.448	383.457	s							1746	566306
1747	2146881	248.887	228.06	408.117	s							1747	713485	15.1893	247.589	18.7661	G1							1747	919093	92.8359	133.201	26.6423	S							1747	1683305	271.588	262.149	494.225	s							1747	761827
1748	1209702	22.2061	601.77	29.4049	g1							1748	706291	16.1367	319.027	16.8763	G1							1748	936249	104.68	134.125	24.0476	S							1748	1058567	34.0602	291.117	86.6011	g1							1748	743214
1749	1228769	21.231	421.21	28.3985	g1							1749	718547	-0.0794136	406.251	9.57239	G1							1749	1262257	86.5297	121.131	21.2204	S							1749	1.51469e+06	154.551	254.684	320.949	s							1749	717163
1750	1219782	131.467	748.991	259.829	s							1750	674311	19.4626	589.276	49.4739	G1							1750	628681	22.0563	31.5941	34.2695	G1							1750	996765	12.8419	9.62518	21.7371	g1							1750	974794
1751	1280706	150.773	863.976	324.56	s							1751	672307	16.6357	752.845	28.1405	G1							1751	952682	83.8708	125.719	21.7097	S							1751	1882420	166.302	103.563	329.779	s							1751	676762
1752	1474208	249.619	631.083	480.793	s							1752	715191	11.3195	367.156	18.7031	G1							1752	858582	192.895	250.934	39.0888	S							1752	1059094	115.323	272.466	255.65	s							1752	569422
1753	1173596	121.697	1009.21	332.214	s							1753	691646	22.9974	43.5398	15.3135	G1							1753	1.31411e+06	147.693	162.392	26.7653	S							1753	1015096	12.4071	9.39004	19.1782	g1							1753	795310
1754	1254984	39.3288	1744.45	69.9734	g1							1754	583989	20.8643	40.8412	12.9881	G1							1754	1.33374e+06	20.2696	25.2404	20.2088	G2							1754	1071396	99.979	268.324	238.164	s							1754	650002
1755	1175765	659.34	911.589	633.422	s							1755	680267	30.2304	355.124	206.164	S							1755	620286	25.116	35.237	37.7885	G1							1755	1325079	166.715	249.762	345.326	s							1755	671313
1756	2590501	79.8259	85.9587	177.431	s							1756	694235	26.2095	609.572	201.778	S							1756	822741	138.874	196.19	40.4379	S							1756	1049438	41.1568	364.136	98.7466	g1							1756	675028
1757	1.3656e+06	272.27	661.6	500.792	s							1757	687692	23.5465	468.422	122.353	S							1757	997392	100.979	180.477	30.7088	S							1757	1439637	202.539	218.246	360.749	s							1757	694332
1758	1152188	114.822	811.774	225.475	s							1758	644614	11.7847	104.396	16.4771	G1							1758	631784	21.3061	27.1794	39.2368	G1							1758	2174176	24.6384	11.8728	33.1496	g2							1758	765729
1759	1.28675e+06	254.928	802.56	424.6	s							1759	979297	60.3638	269.72	265.228	S							1759	664262	106.714	172.462	38.3417	S							1759	2271924	64.7262	14.7142	105.568	s							1759	578737
1760	2490995	35.1105	20.0634	36.4839	g2							1760	688901	9.70509	144.329	13.8514	G1							1760	603917	18.575	31.3482	33.9734	G1							1760	1032526	57.7039	373.905	113.198	g1							1760	687553
1761	1211606	144.79	621.839	369.315	s							1761	695469	38.8549	419.747	211.924	S							1761	809721	148.233	222.244	39.6795	S							1761	1982636	216.542	164.199	382.268	s							1761	1011385
1762	1264174	179.76	1017.04	628.127	s							1762	666697	12.9227	102.656	18.5003	G1							1762	602635	49.6418	88.4738	40.2985	S							1762	2020024	159.44	132.105	314.112	s							1762	801295
1763	2487384	43.5946	515.888	61.2388	g2							1763	808680	44.2368	316.688	293.118	S							1763	1179562	83.7028	158.966	32.6814	S							1763	1838304	201.491	195.524	424.538	s							1763	612882
1764	1082937	22.9763	531.165	30.5111	g1							1764	674462	27.2215	701.886	32.9994	G1							1764	1123969	94.4811	161.324	29.3474	S							1764	1093665	26.0094	445.035	94.2869	g1							1764	1014767
1765	1425800	171.029	843.057	523.884	s							1765	662484	15.8531	251.021	45.3042	G1							1765	1088319	87.9754	135.361	24.3007	S							1765	1.02125e+06	44.2025	428.958	112.822	g1							1765	866379
1766	1158484	25.4189	1237.24	40.9828	g1							1766	853557	33.6129	355.493	243.131	S							1766	627510	19.6789	31.7228	37.7672	G1							1766	1541537	172.152	182.494	333.834	s							1766	788988
1767	1146647	143.847	1192.08	348.733	s							1767	684281	16.0778	665.265	24.9034	G1							1767	673309	120.558	169.326	37.6837	S							1767	1359877	201.806	276.873	366.213	s							1767	687734
1768	1114315	27.1413	680.475	32.0062	g1							1768	797404	12.3519	329.842	25.0692	G1							1768	635760	28.0089	42.6583	33.5625	G1							1768	1448309	219.889	286.814	398.322	s							1768	1375394
1769	1210845	165.17	1078.38	367.706	s							1769	660330	12.5688	84.7963	17.0458	G1							1769	701230	102.643	160.229	42.5084	S							1769	2044697	203.527	71.8435	277.689	s							1769	871529
1770	1104464	33.5854	1048.65	48.5902	g1							1770	775599	41.2067	281.36	269.73	S							1770	810145	90.5508	139.565	28.4931	S							1770	1.72439e+06	184.547	171.89	344.493	s							1770	894435
1771	1.75091e+06	134.656	286.362	409.784	s							1771	1215590	43.1188	216.303	186.97	S							1771	1002379	100.227	157.142	24.5007	S							1771	2301537	28.8838	13.9663	57.8061	g2							1771	640886
1772	2339337	29.7927	28.9808	34.2883	g2							1772	634037	12.3341	85.9911	18.4587	G1							1772	853995	111.268	189.303	29.1066	S							1772	2599096	21.5795	11.0133	32.5173	g2							1772	841946
1773	1541367	255.632	750.662	549.429	s							1773	678963	20.8394	519.817	24.8551	G1							1773	748687	136.192	152.537	35.4145	S							1773	1853666	184.158	126.283	356.672	s							1773	1113528
1774	1186595	26.8144	709.292	37.5284	g1							1774	714051	31.431	544.237	205.169	S							1774	680458	21.657	26.6635	29.0729	G1							1774	1783855	139.123	170.196	308.14	s							1774	1131895
1775	1167235	29.0758	684.713	38.5733	g1							1775	758395	30.056	434.31	214.571	S							1775	1162198	171.508	183.003	26.9338	S							1775	2195757	243.733	36.4121	319.424	s							1775	626290
1776	2284798	205.449	157.514	347.304	s							1776	680037	11.9102	84.0716	15.9348	G1							1776	709607	75.969	149.177	40.7829	S							1776	1214207	157.484	257.854	333.5	s							1776	1159619
1777	1385623	170.139	551.538	330.955	s							1777	955459	38.7413	327.658	253.864	S							1777	1196750	106.637	155.804	25.6514	S							1777	1078293	35.2467	273.207	74.7988	g1							1777	642389
1778	1351258	151.756	534.687	324.367	s							1778	1.39697e+06	26.6942	54.4619	25.8201	G2							1778	1275617	31.9959	48.0203	27.134	S							1778	1101342	23.864	253.284	63.7485	g1							1778	1066384
1779	1201253	31.0422	695.79	38.1468	g1							1779	777560	34.6704	592.827	280.829	S							1779	1198235	90.3815	116.128	20.35	S							1779	1134200	34.4811	392.412	106.096	g1							1779	1267358
1780	1824207	198.152	314.954	366.417	s							1780	861113	64.8865	383.482	269.774	S							1780	1233204	19.3127	26.6758	20.066	G2							1780	2417942	64.1081	14.0205	117.436	s							1780	765360
1781	1953169	184.299	266.94	405.532	s							1781	778432	19.3349	611.385	52.19	S							1781	1206973	107.713	156.882	24.9607	S							1781	1.16021e+06	24.8524	251.601	69.6181	g1							1781	1260207
1782	1222184	29.6224	702.247	33.7032	g1							1782	657946	10.8624	80.0979	15.0231	G1							1782	647960	18.0069	25.1982	25.5009	G1							1782	1132028	30.2859	244.222	68.5107	g1							1782	1126460
1783	2064225	288.347	303.973	457.01	s							1783	636371	12.7245	210.35	19.7129	G1							1783	1486139	30.2257	35.0391	19.3018	G2							1783	1.15121e+06	23.7619	218.361	61.2681	g1							1783	1319665
1784	1530890	213.539	540.397	335.999	s							1784	781343	21.1076	515.433	70.9945	S							1784	599129	73.7336	122.823	15.2451	S							1784	1116960	52.8944	397.832	113.668	g1							1784	1101806
1785	2092892	206.645	293.233	322.965	s							1785	672884	32.8434	525.662	37.1785	G1							1785	595790	91.7595	160.266	45.5417	S							1785	1140580	106.438	396.949	260.934	s							1785	1187057
1786	1802564	242.525	430.202	410.475	s							1786	747929	34.4472	582.77	215.15	S							1786	620497	91.9668	178.695	45.6352	S							1786	1146544	28.8548	260.497	71.9833	g1							1786	1068470
1787	1295336	22.8954	415.109	29.5199	g1							1787	747776	33.7238	508.112	222.129	S							1787	675648	26.053	36.9901	40.0052	G1							1787	2377527	331.398	49.2926	426.337	s							1787	699528
1788	1581835	276.027	509.991	408.844	s							1788	696509	25.6008	639.984	173.494	S							1788	569437	13.1101	18.2119	17.0699	G1							1788	1145589	32.0794	317.067	86.9273	g1							1788	704460
1789	1241157	135.661	421.569	245.79	s							1789	690415	16.1638	286.454	18.5539	G1							1789	595422	14.6503	21.1743	17.5181	G1							1789	1.9293e+06	242.729	123.432	397.067	s							1789	1168851
1790	1.83681e+06	209.868	364.929	395.019	s							1790	790916	15.0763	322.545	20.8394	G1							1790	616038	116.559	139.876	8.01367	S							1790	1119764	25.3994	304.163	73.5192	g1							1790	573739
1791	1310827	23.9463	781.267	34.7655	g1							1791	694903	13.4353	140.449	15.4797	G1							1791	588686	14.167	18.7313	20.0314	G1							1791	1.38099e+06	239.272	202.683	424.959	s							1791	665606
1792	1173575	24.46	260.328	38.4457	g1							1792	707076	35.0171	383.289	51.5076	S							1792	657998	20.6931	26.2829	28.9401	G1							1792	1122354	30.3808	278.442	74.846	g1							1792	1057965
1793	1227766	188.092	613.489	375.676	s							1793	634852	11.9507	194.927	17.8812	G1							1793	660862	24.591	30.1103	41.5484	G1							1793	1667612	305.738	258.751	509.161	s							1793	692229
1794	1956096	274.701	241.065	421.469	s							1794	811336	26.3119	511.418	213.398	S							1794	688445	18.0049	60.6148	31.1383	S							1794	2507786	39.6831	13.526	43.7844	g2							1794	601934
1795	1923352	242.859	364.082	392.135	s							1795	697610	11.6593	185.867	18.2823	G1							1795	604869	24.3409	34.1185	34.296	G1							1795	1694908	185.128	13.27	311.207	s							1795	703224
1796	2495006	28.9214	20.1907	34.2328	g2							1796	616524	10.8712	95.8763	14.3406	G1							1796	562412	15.7974	22.5071	21.6365	G1							1796	1.70088e+06	257.475	136.916	456.058	s							1796	657437
1797	1311598	95.1768	1141.13	258.561	s							1797	792579	15.4169	341.238	21.2201	G1							1797	950011	110.889	147.123	153.353	S							1797	1153713	236.626	382.455	407.301	s							1797	689302
1798	1319571	159.441	523.839	281.013	s							1798	705915	9.77651	114.621	15.1699	G1							1798	679939	16.2316	21.0672	22.9873	G1							1798	1131432	144.231	421.959	372.78	s							1798	1057168
1799	2636126	33.0543	20.9491	38.8531	g2							1799	702473	15.3682	544.486	24.3878	G1							1799	674463	18.234	23.6214	32.0933	G1							1799	1278017	204.152	270.476	365.955	s							1799	744810
1800	1180717	24.5546	158.973	34.8011	g1							1800	704409	16.1445	586.258	22.6622	G1							1800	606834	125.644	198.202	43.4936	S							1800	1195336	197.041	257.847	302.721	s							1800	695670
1801	1056740	36.8511	234.959	62.5455	g1							1801	1122763	41.6251	190.581	270.264	S							1801	605434	25.1868	34.3321	40.009	G1							1801	980593	29.5529	323.002	71.2522	g1							1801	488085
1802	1201028	183.703	361.004	281.866	s							1802	774225	15.9769	84.303	21.4314	G1							1802	604043	104.698	138.503	31.8201	S							1802	1.75677e+06	129.52	102.205	238.387	s							1802	1362319
1803	1262001	129.514	393.554	210.564	s							1803	681152	10.8113	186.823	18.2271	G1							1803	738889	151.009	203.57	34.4809	S							1803	968150	32.7188	28.2084	37.7958	g1							1803	1126268
1804	2483384	33.2179	23.3374	43.1	g2							1804	839817	35.6121	351.058	287.54	S							1804	1.01361e+06	99.9749	127.153	23.4795	S							1804	1.94861e+06	226.544	60.1347	353.82	s							1804	835074
1805	2522380	26.4196	16.8797	34.2798	g2							1805	804189	22.2986	324.022	158.119	S							1805	606884	111.703	155.735	37.551	S							1805	949774	97.5867	312.464	192.112	s							1805	1185118
1806	1305745	198.55	628.249	363.508	s							1806	681943	14.6197	655.663	23.1493	G1							1806	666370	16.7025	25.5062	30.0737	G1							1806	1094623	189.494	245.788	404.177	s							1806	707505
1807	2449880	26.0842	16.014	28.6733	g2							1807	797683	29.7766	640.973	185.674	S							1807	584324	22.5456	28.3851	42.6405	G1							1807	1314829	172.5	131.057	360.049	s							1807	847221
1808	2498620	26.5518	18.2315	31.9152	g2							1808	969652	37.584	284.917	238.466	S							1808	609817	16.2498	22.1718	14.7471	G1							1808	986579	190.359	245.133	350.629	s							1808	884125
1809	2409746	135.908	41.671	261.3	s							1809	634913	11.4567	107.53	17.5243	G1							1809	600347	16.6921	19.4827	22.2681	G1							1809	1226761	169.61	205.825	347.321	s							1809	507671
1810	2476483	29.3429	20.8892	34.9279	g2							1810	1486958	3.34841	52.1802	12.8683	G2							1810	592320	16.4722	21.4051	32.3274	G1							1810	1768399	182.641	107.416	321.654	s							1810	715036
1811	1296040	180.478	1008.53	353.966	s							1811	691849	12.5505	302.843	19.9205	G1							1811	611353	17.3063	19.9857	24.1835	G1							1811	1585370	218.974	219.045	400.889	s							1811	817915
1812	2269101	243.529	196.948	394.888	s							1812	707832	29.9455	478.085	224.256	S							1812	602246	20.4186	27.8533	25.7152	G1							1812	2253006	32.2212	12.5539	39.5547	g2							1812	707612
1813	1206327	26.4163	907.746	37.7435	g1							1813	1434588	16.3981	53.2299	25.9603	G2							1813	1229803	18.4315	25.5578	18.4094	G2							1813	1109912	225.46	218.918	410.835	s							1813	694598
1814	1095017	20.1344	64.4472	29.775	g1							1814	813398	24.3752	529.32	176.236	S							1814	769581	105.178	169.289	35.1208	S							1814	934611	168.929	296.262	326.362	s							1814	705564
1815	2616398	133.613	42.1244	211.524	s							1815	805110	28.847	462.237	252.069	S							1815	620218	16.0407	21.9018	26.3732	G1							1815	1152022	25.9296	297.902	79.7588	g1							1815	1459640
1816	1647521	248.977	411.295	441.204	s							1816	1.49008e+06	11.0233	50.7143	16.8746	G2							1816	658964	96.1594	168.229	40.8076	S							1816	1.64602e+06	350.784	206.034	574.384	s							1816	946322
1817	1130259	20.7734	82.1068	26.8534	g1							1817	690775	14.0635	579.351	21.0855	G1							1817	1187585	95.7719	107.373	21.657	S							1817	2638141	144.455	17.4093	57.2726	g2							1817	669049
1818	2490033	155.825	67.4858	298.118	s							1818	698154	13.7797	320.239	18.8533	G1							1818	591533	26.8412	37.0235	26.665	G1							1818	1169558	213.915	346.587	422.212	s							1818	632983
1819	1574341	218.054	430.8	361.559	s							1819	810613	17.3843	638.11	25.8333	G1							1819	1272184	17.4347	25.8549	26.6524	G2							1819	1764129	342.582	214.205	566.258	s							1819	633583
1820	1360048	298.139	699.44	463.129	s							1820	748886	32.1536	422.322	258.304	S							1820	790165	92.1584	210.236	39.7068	S							1820	1131728	199.018	293.871	382.433	s							1820	728517
1821	1603627	168.107	416.502	304.99	s							1821	1459323	43.0952	61.0317	168.718	S							1821	608885	17.0063	22.3814	34.1995	G1							1821	953267	35.9679	105.111	47.2177	g1							1821	1084128
1822	2236184	206.825	222.98	321.214	s							1822	700911	14.8086	264.98	17.9208	G1							1822	654483	70.3486	107.511	35.3717	S							1822	959850	22.6054	115.59	45.1397	g1							1822	831283
1823	1132704	20.8482	262.254	26.6719	g1							1823	1433849	18.7193	50.7094	23.2212	G2							1823	862932	133.026	189.241	35.7907	S							1823	950339	117.612	346.266	263.21	s							1823	793904
1824	1.71044e+06	204.96	341.129	344.518	s							1824	1446844	17.366	52.4032	30.9963	G2							1824	931983	153.259	181.05	33.9403	S							1824	1026618	22.6786	30.9586	31.7484	g1							1824	609922
1825	1180990	19.6953	294.884	24.4177	g1							1825	1132745	26.6707	297.328	256.686	S							1825	1248445	173.543	162.133	23.4905	S							1825	972557	22.9576	141.338	49.2057	g1							1825	630953
1826	1185749	21.5487	591.483	31.6549	g1							1826	716088	14.8972	567.584	24.2858	G1							1826	1289733	22.4728	29.538	23.9732	G2							1826	1021129	153.601	231.769	324.854	s							1826	862868
1827	1362311	256.529	774.141	422.491	s							1827	696047	26.4879	713.955	85.6471	S							1827	715430	158.868	198.496	31.6617	S							1827	2123068	34.6658	12.5446	49.37	g2							1827	1113729
1828	1.69991e+06	234.17	363.909	355.538	s							1828	702666	17.6306	653.373	45.0201	G1							1828	622647	18.3787	28.5775	19.9975	G1							1828	943276	117.168	251.373	266.08	s							1828	651617
1829	2426723	27.3125	17.917	42.0167	g2							1829	785699	35.8386	420.956	262.46	S							1829	1195335	22.313	44.9704	17.6054	G2							1829	951118	20.412	108.428	43.2427	g1							1829	806498
1830	2549132	25.1783	15.8023	29.1432	g2							1830	780600	16.5926	454.68	22.8212	G1							1830	602320	19.8207	32.1247	35.2059	G1							1830	1.6897e+06	165.714	167.106	337.414	s							1830	1368663
1831	1260830	22.4407	195.019	32.9403	g1							1831	793042	30.141	580.328	230.813	S							1831	652945	131.006	186.396	32.9989	S							1831	1.04786e+06	19.5703	23.5951	35.694	g1							1831	654579
1832	1289593	134.412	584.498	276.297	s							1832	1.49562e+06	14.7247	57.6984	23.2404	G2							1832	606714	64.1206	109.742	37.926	S							1832	2226567	61.0498	15.439	105.308	s							1832	1391818
1833	1714652	200.122	401.351	345.232	s							1833	1214057	25.8364	231.299	198.953	S							1833	690747	80.8934	130.687	30.3599	S							1833	965256	62.4005	277.365	166.837	s							1833	636815
1834	1.73633e+06	228.726	365.455	360.765	s							1834	764641	21.3424	758.448	60.9131	S							1834	639992	18.1989	26.0286	29.1963	G1							1834	983323	84.3748	360.744	210.634	s							1834	732316
1835	1226188	19.3166	163.889	27.7136	g1							1835	1060923	41.6384	315.261	304.181	S							1835	1101909	124.756	154.845	26.4324	S							1835	1.01668e+06	14.6733	17.7997	29.6035	g1							1835	853221
1836	2450290	214.964	96.0803	347.361	s							1836	1.35095e+06	23.8896	115.889	146.297	S							1836	653024	90.1482	155.832	38.0629	S							1836	2074162	28.7154	11.8214	38.417	g2							1836	641495
1837	1213095	17.2187	153.281	22.3028	g1							1837	761911	36.0273	545.895	264.549	S							1837	659320	143.817	194.629	41.6262	S							1837	1094698	36.7781	309.733	82.1107	g1							1837	821293
1838	1141992	16.9667	149.788	23.1452	g1							1838	743961	16.2829	437.507	23.3038	G1							1838	585749	17.8869	28.7826	36.7731	G1							1838	1091188	32.6053	293.33	93.0644	g1							1838	928464
1839	1356534	270.68	948.844	486.439	s							1839	1192734	42.1651	270.101	312.924	S							1839	601106	44.8825	81.985	31.1719	S							1839	977303	22.8479	330.576	74.7862	g1							1839	1348125
1840	2439555	246.352	85.2497	350.685	s							1840	733685	15.8934	534.939	24.395	G1							1840	1216198	82.1025	100.435	20.1808	S							1840	2059389	22.9507	350.044	78.0562	g2							1840	750229
1841	1227069	25.9498	897.409	44.2916	g1							1841	1.59416e+06	20.1075	56.8783	27.9716	G2							1841	602597	118.322	155.173	47.4243	S							1841	1418780	132.862	195.273	333.206	s							1841	630810
1842	1542271	322.093	516.059	470.06	s							1842	1094116	43.1237	337.054	312.868	S							1842	1152741	18.6179	24.5755	21.0227	G2							1842	1302899	180.222	290.568	417.082	s							1842	681104
1843	1.20051e+06	60.9023	891.79	88.4264	s							1843	914362	47.3477	623.618	323.925	S							1843	621339	130.31	172.749	42.8346	S							1843	1480943	180.388	129.989	326.978	s							1843	823680
1844	1151938	22.0888	590.827	32.0009	g1							1844	1066321	41.1108	342.002	298.809	S							1844	1174036	17.0716	20.9053	18.4716	G2							1844	2346480	55.8753	14.9512	44.31	g2							1844	742604
1845	1169427	36.483	717.531	55.8252	g1							1845	1.41651e+06	26.0705	85.6007	153.639	S							1845	1200738	18.202	24.3089	18.0871	G2							1845	2281020	30.9054	13.1585	39.0694	g2							1845	811642
1846	1131104	23.0396	546.102	31.9793	g1							1846	1587371	21.0486	68.563	27.6703	G2							1846	642053	100.471	164.783	37.1065	S							1846	2177073	26.688	11.1386	35.026	g2							1846	743371
1847	1218367	26.6466	40.226	36.4221	g1							1847	1272637	40.6708	196.726	295.307	S							1847	868517	161.974	197.074	38.6984	S							1847	1756910	213.585	154.133	335.613	s							1847	765837
1848	1247794	231.369	651.341	359.528	s							1848	1557244	17.7412	53.3729	23.2949	G2							1848	899774	187.425	223.257	29.3844	S							1848	1300752	171.974	235.409	374.376	s							1848	695347
1849	1196217	152.208	829.313	293.324	s							1849	1507675	16.9798	64.6797	30.6097	G2							1849	577717	25.8201	41.0571	40.1101	G1							1849	1655756	212.273	146.795	342.643	s							1849	682246
1850	1223209	233.52	540.015	361.978	s							1850	1.37747e+06	47.1443	123.089	243.63	S							1850	1210990	38.1219	58.42	18.4524	S							1850	1053848	40.99	473.832	137.864	s							1850	633527
1851	2564323	29.5615	17.1097	38.1585	g2							1851	685861	14.1597	89.4764	16.1547	G1							1851	597250	75.0489	142.129	38.2117	S							1851	1092286	92.5711	376.099	286.174	s							1851	931040
1852	1274007	30.9229	622.732	35.2825	g1							1852	1646997	20.2236	74.597	31.3474	G2							1852	719196	111.679	201.71	31.277	S							1852	1077361	83.6785	406.36	250.596	s							1852	869457
1853	1334127	170.934	513.939	289.487	s							1853	1513708	18.3579	56.9301	29.4237	G2							1853	660833	23.2701	35.9911	22.5313	G1							1853	1308767	171.418	242.288	324.786	s							1853	619406
1854	1085775	36.8991	687.183	39.9965	g1							1854	996961	36.4147	450.793	265.412	S							1854	600698	50.1311	91.2003	37.2806	S							1854	1274273	239.507	264.524	407.876	s							1854	863118
1855	1099029	37.9497	791.11	45.2688	g1							1855	734454	31.0274	574.737	229.25	S							1855	668155	20.1242	30.6695	19.907	G1							1855	2108090	130.207	22.5476	276.284	s							1855	851443
1856	1343860	146.025	563.111	286.66	s							1856	1075275	34.3115	355.29	256.687	S							1856	584157	19.3869	24.0585	22.5739	G1							1856	999878	111.809	408.033	395.313	s							1856	768351
1857	2364256	28.743	17.2141	26.2329	g2							1857	650354	13.2148	96.0037	16.6658	G1							1857	585662	18.9902	22.7753	26.3508	G1							1857	994799	172.956	322.383	339.859	s							1857	654370
1858	1990711	211.607	222.895	386.83	s							1858	710872	21.134	402.331	33.4798	G1							1858	628049	20.175	23.6908	23.2968	G1							1858	1003622	34.535	205.628	68.9329	g1							1858	681243
1859	1908126	194.072	196.866	354.473	s							1859	1597511	21.8981	57.3146	95.7362	S							1859	1160163	109.739	122.8	20.4523	S							1859	946384	48.191	383.667	116.818	g1							1859	1328650
1860	1.46249e+06	138.556	745.378	341.055	s							1860	755397	13.2819	118.473	18.2569	G1							1860	1232695	19.6939	28.5587	20.831	G2							1860	1001365	36.5219	251.526	78.8499	g1							1860	593064
1861	1.8121e+06	229.795	249.85	398.529	s							1861	1010436	39.8421	348.169	262.236	S							1861	654637	18.105	22.1253	30.6134	G1							1861	1053859	28.0123	210.777	70.7492	g1							1861	664471
1862	1.58189e+06	241.502	387.662	353.891	s							1862	859843	39.1567	577.172	249.004	S							1862	657327	17.453	26.3619	22.0571	G1							1862	2187971	44.8094	15.5043	48.3256	g2							1862	637329
1863	2486192	243.844	68.3346	464.543	s							1863	696330	16.9886	391.524	24.902	G1							1863	729474	110.897	191.375	37.7211	S							1863	976776	176.02	316.76	374.153	s							1863	778579
1864	1288159	174.789	705.244	327.786	s							1864	718547	23.1955	582.059	141.811	S							1864	654776	18.8428	29.5951	20.6443	G1							1864	952359	169.799	350.145	374.599	s							1864	880576
1865	1428002	221.329	368.786	359.512	s							1865	723885	35.036	443.55	271.964	S							1865	666100	15.9584	20.6192	25.0889	G1							1865	1015596	30.7992	200.693	68.3442	g1							1865	903854
1866	1238263	22.6323	528.043	34.0024	g1							1866	1442881	38.3935	76.7461	171.456	S							1866	613377	18.5186	24.5904	38.4729	G1							1866	1014005	37.848	324.151	88.586	g1							1866	782444
1867	2418008	237.433	139.263	377.187	s							1867	710820	26.0602	614.535	181.168	S							1867	634892	15.5249	22.8431	21.514	G1							1867	1099599	26.6372	52.5435	53.2644	g1							1867	630395
1868	1943990	248.51	437.858	432.94	s							1868	991159	40.6423	420.16	287.909	S							1868	925459	110.89	185.07	28.8953	S							1868	1029464	71.2188	303.397	189.094	s							1868	895958
1869	2364133	164.04	146.418	315.962	s							1869	755647	30.3403	482.277	193.044	S							1869	604357	15.2293	23.4826	36.386	G1							1869	1659200	258.49	214.175	481.14	s							1869	676475
1870	1219944	35.7346	1159.39	43.3766	g1							1870	1371137	15.4124	39.545	19.3807	G2							1870	908613	127.126	218.862	31.5296	S							1870	1042445	19.8254	34.2469	33.1254	g1							1870	626663
1871	1294263	34.7562	382.208	39.5626	g1							1871	1.56371e+06	22.7393	67.8233	108.511	S							1871	671867	30.8138	46.8023	52.9113	S							1871	1114345	226.786	375.92	562.41	s							1871	705241
1872	1283617	26.7696	673.173	37.2275	g1							1872	699087	15.4955	107.654	18.6942	G1							1872	633223	17.2053	26.2187	22.676	G1							1872	1120986	24.9165	367.072	82.4907	g1							1872	1183163
1873	1259321	26.1694	214.282	29.2173	g1							1873	695760	31.2865	586.636	192.408	S							1873	1206047	23.4422	32.6029	26.8282	G2							1873	1000640	22.3178	137.967	48.9744	g1							1873	1027926
1874	1272458	24.4859	833.557	37.5809	g1							1874	767484	14.269	546.937	23.0803	G1							1874	881212	200.012	255.122	38.3273	S							1874	978349	47.2864	660.228	145.001	s							1874	632463
1875	1298700	187.391	692.853	296.714	s							1875	769072	35.1534	642.293	197.119	S							1875	1286647	24.7149	32.6526	24.9789	G2							1875	1688601	323.6	196.16	522.911	s							1875	790228
1876	1232605	27.1322	227.179	31.1617	g1							1876	752845	23.7814	476.737	152.476	S							1876	700779	18.0192	27.8275	24.0223	G1							1876	965973	65.7267	360.419	232.603	s							1876	660389
1877	2718430	38.8115	24.0493	48.9025	g2							1877	706396	15.2029	317.867	18.9593	G1							1877	563054	18.8339	25.318	36.0724	G1							1877	1102781	24.5556	284.092	73.6211	g1							1877	666676
1878	1373337	190.282	396.273	375.301	s							1878	783298	29.3499	404.829	211.751	S							1878	694266	16.893	22.8886	23.9293	G1							1878	1117666	31.6615	345.163	91.7623	g1							1878	665211
1879	1147583	39.4015	1242.56	62.2542	g1							1879	786596	38.9656	374.925	249.611	S							1879	1404201	105.145	163.514	34.6847	S							1879	1032595	26.007	224.378	65.8157	g1							1879	804792
1880	1595298	188.257	435.622	369.787	s							1880	737743	28.2451	472.625	201.773	S							1880	979527	76.7484	145.438	25.722	S							1880	1277491	440.716	293.342	516.855	s							1880	824751
1881	1551282	123.692	561.548	247.594	s							1881	1544763	25.4701	66.6775	131.957	S							1881	597778	15.497	20.8132	22.6102	G1							1881	988073	34.8591	428.783	93.8483	g1							1881	647244
1882	1311459	152.961	782.902	274.214	s							1882	1463075	47.8052	103.138	250.061	S							1882	809857	138.877	209.545	36.7519	S							1882	1104052	23.3363	199.559	57.1579	g1							1882	648528
1883	2429075	30.4058	19.9456	36.9914	g2							1883	726676	30.76	557.361	224.972	S							1883	586934	22.0763	29.9494	28.2138	G1							1883	1119812	26.3799	303.841	75.5707	g1							1883	644331
1884	2411016	34.7323	19.2202	40.6834	g2							1884	696558	28.3286	300.101	169.942	S							1884	601331	14.982	20.2996	20.8664	G1							1884	1056583	22.7439	261.891	62.3727	g1							1884	804929
1885	1452942	234.837	571.298	445.325	s							1885	684156	13.5617	111.277	14.5091	G1							1885	1342448	110.069	179.815	38.8549	S							1885	1.59633e+06	178.26	303.978	455.55	s							1885	785355
1886	1353660	209.717	440.544	315.016	s							1886	757873	28.0999	321.165	166.235	S							1886	1324622	87.6903	128.872	34.1533	S							1886	2099440	228.935	50.7854	404.633	s							1886	889119
1887	1397339	203.731	1064.57	403.075	s							1887	1164230	32.5261	159.335	207.644	S							1887	933100	66.1256	123.734	28.3856	S							1887	1116586	24.4764	223.814	61.3877	g1							1887	616073
1888	1382130	177.972	1054.38	356.258	s							1888	676264	17.3415	367.49	25.6503	G1							1888	564858	15.3924	20.6808	23.3205	G1							1888	1036946	27.3957	242.194	69.3534	g1							1888	628844
1889	1313716	23.004	653.856	34.0004	g1							1889	1319307	32.8977	190.179	205.832	S							1889	591759	20.2025	26.7948	28.8801	G1							1889	1062422	102.529	345.972	320.423	s							1889	628735
1890	2111079	297.104	199.166	401.879	s							1890	1342884	34.4095	70.4045	218.012	S							1890	1195251	22.9868	27.9491	24.235	G2							1890	1320212	298.456	352.922	567.283	s							1890	638962
1891	2255875	231.119	187.729	350.35	s							1891	1.55838e+06	16.1523	53.1686	21.3864	G2							1891	879154	577.945	113.579	62.8267	S							1891	2312636	27.774	11.0794	81.9841	g2							1891	823284
1892	1284852	210.96	759.62	365.96	s							1892	1533919	27.2573	59.3974	144.979	S							1892	590801	16.6964	19.5022	30.0859	G1							1892	1698305	193.649	123.134	355.954	s							1892	590733
1893	1189823	27.7635	652.644	47.0963	g1							1893	738304	20.2477	467.773	32.3857	G1							1893	871214	98.5635	185.529	29.0514	S							1893	1303543	252.194	324.981	532.143	s							1893	1175252
1894	1.17991e+06	25.254	667.101	39.9188	g1							1894	711376	26.1692	552.972	175.859	S							1894	586799	23.5883	21.2375	17.4617	G1							1894	1284225	131.026	186.899	348.554	s							1894	953915
1895	1120619	18.1605	332.851	29.6862	g1							1895	667010	16.0416	324.216	21.0831	G1							1895	804619	110.336	210.472	26.3253	S							1895	942289	165.702	289.18	375.898	s							1895	629167
1896	1367146	203.986	652.639	373.026	s							1896	1309735	55.8606	161.689	318.35	S							1896	1208413	23.9377	34.8696	24.2185	G2							1896	1285084	219.326	172.966	413.817	s							1896	698833
1897	1142943	88.2386	650.289	184.801	s							1897	1563889	16.8343	57.1624	23.051	G2							1897	607667	15.0047	19.354	25.9481	G1							1897	1228575	280.413	225.293	505.241	s							1897	666582
1898	1256593	197.525	1082.15	358.793	s							1898	689840	14.4914	233.362	17.1634	G1							1898	1358465	28.8962	38.3208	22.6626	G2							1898	949094	162.298	303.478	389.722	s							1898	732860
1899	1099175	15.9482	279.436	27.1787	g1							1899	692739	24.2045	342.489	144.612	S							1899	1273092	20.7807	30.5054	24.3552	G2							1899	998451	54.146	196.08	82.3073	g1							1899	953269
1900	1321770	174.808	484.361	347.495	s							1900	723323	15.7825	354.777	22.1531	G1							1900	612100	35.0409	57.4104	38.0588	S							1900	1003718	21.1761	39.2372	34.3183	g1							1900	697758
1901	1158451	26.476	783.749	35.7572	g1							1901	1318095	12.551	79.1567	14.9273	G2							1901	1200806	73.6928	95.6895	20.644	S							1901	1611479	334.648	92.0855	473.435	s							1901	710785
1902	2394440	24.552	16.3271	47.7947	g2							1902	1170663	36.4102	209.272	236.138	S							1902	1251256	18.2475	26.0319	22.9007	G2							1902	1448262	303.808	174.885	436.274	s							1902	1259421
1903	2433495	24.0651	17.4463	32.1996	g2							1903	706502	14.2069	278.758	21.2821	G1							1903	598621	15.4338	22.0972	22.5765	G1							1903	1.67658e+06	242.575	112.257	380.989	s							1903	1247358
1904	1208848	125.973	732.151	284.407	s							1904	1476163	19.9289	62.9559	54.1272	G2							1904	1092018	63.6246	113.658	23.2565	S							1904	1081424	227.59	262.573	452.152	s							1904	687092
1905	1.59885e+06	197.056	444.779	374.705	s							1905	658215	14.0138	278.013	18.0013	G1							1905	606531	17.7785	23.7969	34.7952	G1							1905	1013529	18.1381	44.0695	37.2192	g1							1905	548906
1906	1163623	22.5279	848.699	34.2234	g1							1906	690010	11.1449	38.5704	10.057	G1							1906	610149	89.8798	172.207	40.0859	S							1906	2143458	30.0758	13.0538	45.1529	g2							1906	627163
1907	2120938	230.685	285.485	410.408	s							1907	687887	14.3841	224.297	17.9398	G1							1907	651003	14.135	20.7868	18.2561	G1							1907	1182957	269.201	310.215	522.176	s							1907	681456
1908	1215888	22.946	532.546	28.8359	g1							1908	691820	13.1633	237.566	18.2635	G1							1908	610591	23.5735	32.6143	22.7079	G1							1908	954177	27.6132	175.642	64.3738	g1							1908	783002
1909	1369869	162.411	631.569	366.231	s							1909	686902	10.9848	37.9518	10.4653	G1							1909	1204680	152.559	205.372	29.4868	S							1909	1099908	236.494	398.031	452.068	s							1909	1290935
1910	1166934	19.5977	922.234	31.1155	g1							1910	673798	17.7833	278.667	25.1909	G1							1910	651075	93.2536	130.718	35.2341	S							1910	1665977	240.548	154.391	482.846	s							1910	683556
1911	1177914	15.8091	217.851	26.0025	g1							1911	1445906	19.4033	64.1598	39.9701	G2							1911	640092	18.1982	26.3833	17.6446	G1							1911	971515	23.8326	146.317	57.8778	g1							1911	680277
1912	2027637	244.036	285.108	443.227	s							1912	705583	21.4861	407.207	136.488	S							1912	680890	77.6876	131.242	40.1329	S							1912	1.86534e+06	288.309	60.2289	490.883	s							1912	580475
1913	2179408	332.978	217.454	454.09	s							1913	692408	24.1465	429.99	157.067	S							1913	655409	23.5254	36.2126	29.3321	G1							1913	1681817	251.142	154.752	449.934	s							1913	1163877
1914	2068148	237.47	248.42	384.085	s							1914	851908	60.2262	307.008	338.791	S							1914	868258	111.535	173.304	27.278	S							1914	1003293	21.302	192.853	66.5288	g1							1914	621469
1915	1425815	186.182	855.927	364.962	s							1915	964914	51.1242	292.586	319.767	S							1915	668693	87.2837	187.817	38.0128	S							1915	1433891	207.015	240.334	404.999	s							1915	589398
1916	1407099	298.863	280.883	452.307	s							1916	660784	14.4469	442.313	17.7551	G1							1916	607101	17.7779	22.2797	22.4372	G1							1916	1411643	248.897	206.15	479.745	s							1916	607797
1917	1397149	279.656	709.952	572.029	s							1917	678890	18.5386	278.577	22.499	G1							1917	952148	149.835	183.287	35.3079	S							1917	974839	23.6841	266.902	76.4095	g1							1917	723928
1918	2441572	273.991	92.675	453.375	s							1918	690244	26.5188	470.216	189.183	S							1918	825583	177.654	225.43	39.496	S							1918	1031638	21.0436	207.977	58.1429	g1							1918	1153131
1919	1309411	203.434	801.596	450.843	s							1919	1093822	39.9478	299.954	339.572	S							1919	1223678	20.0597	25.6891	21.0794	G2							1919	1003190	23.5621	228.106	66.0328	g1							1919	793980
1920	1279422	155.366	713.722	300.115	s							1920	798713	28.6585	510.393	184.859	S							1920	665840	59.9803	126.232	29.8814	S							1920	962931	23.6641	254.579	70.4089	g1							1920	657388
1921	2611702	107.604	27.3924	248.951	s							1921	675927	16.4475	549.778	34.7246	G1							1921	629915	16.5818	20.39	24.4739	G1							1921	924666	38.0117	401.904	96.4252	g1							1921	1093723
1922	1168152	127.783	916.512	277.171	s							1922	976415	54.256	325.519	303.893	S							1922	610464	95.3533	187.324	34.5751	S							1922	1325821	267.809	211.527	579.98	s							1922	1260277
1923	1394910	222.524	697.476	538.501	s							1923	660689	14.7758	505.63	19.1973	G1							1923	677327	23.271	30.6585	27.3465	G1							1923	1220602	188.326	326.028	448.117	s							1923	1088484
1924	1159479	119.26	1073.35	260.668	s							1924	965354	35.9995	412.275	263.859	S							1924	774090	185.543	206.106	42.9758	S							1924	1134429	159.09	273.806	327.306	s							1924	733219
1925	2300192	36.8605	19.3831	68.3357	g2							1925	1214128	38.4908	230.945	252.928	S							1925	602833	19.9294	26.2153	27.5191	G1							1925	1477146	310.117	182.334	515.015	s							1925	607154
1926	1436996	185.626	641.925	349.423	s							1926	758975	17.2686	475.072	27.3869	G1							1926	616605	17.8989	26.3188	22.6028	G1							1926	1094208	25.924	278.641	82.8267	g1							1926	678118
1927	1086404	27.9171	500.698	34.5291	g1							1927	545034	47.3816	301.603	291.995	S							1927	611767	37.1425	82.0793	43.855	S							1927	953123	40.0905	21.0866	47.7134	g1							1927	962370
1928	1208859	98.472	1092.86	224.764	s							1928	705497	13.7416	188.522	22.6205	G1							1928	612171	13.1914	18.7369	16.1298	G1							1928	1179840	199.579	227.171	415.515	s							1928	748850
1929	1261778	32.5207	869.171	47.1903	g1							1929	1443722	25.9571	132.617	129.243	S							1929	614348	12.8744	17.9626	18.9006	G1							1929	974111	31.6191	18.6357	48.8606	g1							1929	1060596
1930	1473648	210.06	620.5	384.218	s							1930	829264	33.5615	397.985	221.872	S							1930	1249985	21.012	32.4672	21.7673	G2							1930	2119384	184.669	33.5393	401.754	s							1930	742414
1931	2050347	153.782	271.512	345.044	s							1931	718959	15.9386	267.896	18.2132	G1							1931	1.03397e+06	106.255	158.617	29.1387	S							1931	1.97723e+06	45.075	16.0802	89.1174	s							1931	1.27806e+06
1932	1038555	26.5257	549.375	36.4085	g1							1932	773233	15.6955	148.768	23.1563	G1							1932	814420	151.021	224.474	41.9545	S							1932	1330344	252.292	240.314	477.208	s							1932	1229465
1933	1118020	28.0449	1073.92	35.2798	g1							1933	1060547	43.7435	276.744	309.749	S							1933	1339470	20.3977	30.2543	20.2306	G2							1933	2184050	33.0418	15.3705	55.0103	g2							1933	716592
1934	1106435	28.1086	915.26	38.5698	g1							1934	1460311	19.4872	63.3044	40.7021	G2							1934	606832	12.1799	16.0897	12.9002	G1							1934	1087313	20.534	39.9289	38.2494	g1							1934	668584
1935	1211435	29.8193	790.476	43.7349	g1							1935	1389414	36.562	91.8288	236.592	S							1935	616697	14.9176	23.3527	22.5775	G1							1935	2154862	55.769	33.5804	112.217	s							1935	1405253
1936	1215549	63.198	1110.23	113.484	s							1936	813614	28.2361	541.934	160.034	S							1936	713348	19.1716	23.6455	21.2519	G1							1936	1403657	298.482	149.299	460.685	s							1936	1570188
1937	1390292	213.218	701.342	389.169	s							1937	1080855	41.5856	316.928	265.27	S							1937	1382021	18.6221	25.4104	20.4691	G2							1937	1362074	295.475	185.014	504.479	s							1937	614634
1938	2280517	74.1041	25.0232	165.008	s							1938	1.57702e+06	14.6423	51.7699	20.9344	G2							1938	741669	150.028	229.777	37.6484	S							1938	1530116	283.883	174.241	452.877	s							1938	697611
1939	1.55505e+06	225.579	449.066	416.892	s							1939	821280	40.8323	387.553	238.872	S							1939	760124	117.465	164.956	37.9255	S							1939	1.40664e+06	181.533	135.788	394.264	s							1939	646930
1940	1329248	196.163	569.309	341.86	s							1940	1265421	45.8622	257.177	305.463	S							1940	826117	154.395	249.941	39.8582	S							1940	1.99358e+06	248.766	36.9497	387.558	s							1940	688544
1941	1306101	195.416	883.836	409.825	s							1941	943394	42.2623	363.797	267.179	S							1941	751257	113.072	171.055	33.5226	S							1941	1053665	18.3269	34.9596	31.4823	g1							1941	618896
1942	2487367	158.851	68.5696	267.442	s							1942	703946	12.442	262.218	16.5289	G1							1942	617024	16.7846	22.3755	25.8275	G1							1942	1237125	281.627	219.68	402.833	s							1942	1127088
1943	1326620	197.783	621.517	374.259	s							1943	706419	12.8348	155.776	17.1464	G1							1943	823525	134.876	220.075	36.4369	S							1943	1010479	161.54	299.028	322.319	s							1943	616320
1944	2517648	31.7316	18.8437	37.7723	g2							1944	820821	32.9713	488.688	187.915	S							1944	861306	144.646	221.512	30.8551	S							1944	2057369	20.3878	74.0678	32.4443	g2							1944	596940
1945	2415482	42.078	28.5963	49.7417	g2							1945	1425723	43.3082	171.832	220.948	S							1945	1356871	16.8236	21.7007	16.4692	G2							1945	1.9218e+06	315.14	114.33	419.389	s							1945	1155854
1946	911132	18.432	102.1	24.7914	g1							1946	1538679	17.6292	56.3957	28.151	G2							1946	1040585	100.957	159.404	32.7815	S							1946	1008168	30.2875	22.2152	35.5623	g1							1946	637099
1947	1137322	24.428	573.094	29.7035	g1							1947	982589	53.6505	266.046	302.587	S							1947	669527	16.1672	23.7777	34.2142	G1							1947	1554622	186.659	189.294	374.678	s							1947	598252
1948	1344723	19.844	94.1962	23.4308	g1							1948	1221116	35.5902	237.344	199.598	S							1948	666511	21.1522	30.9709	39.7723	G1							1948	2069907	191.09	45.853	282.231	s							1948	608334
1949	1347962	219.998	372.432	97.5783	s							1949	1191195	32.3391	202.102	218.971	S							1949	626851	49.9371	129.071	47.8013	S							1949	1792104	215.666	182.303	353.58	s							1949	629166
1950	2096801	170.259	266.474	346.636	s							1950	908719	37.1682	252.652	315.332	S							1950	668079	21.986	30.4591	33.0977	G1							1950	1809489	179.62	122.94	393.749	s							1950	923248
1951	982818	17.8438	112.819	30.944	g1							1951	1305232	39.2317	177.993	275.495	S							1951	667126	18.4579	23.3275	23.248	G1							1951	1577635	78.162	181.366	260.288	s							1951	1.45978e+06
1952	1252098	233.479	851.894	447.864	s							1952	722828	13.6601	449.877	19.7493	G1							1952	716062	181.718	215.065	45.156	S							1952	1478418	285.907	159.498	423.518	s							1952	618149
1953	1229645	122.226	1073.98	276.136	s							1953	783791	37.1337	521.848	250.96	S							1953	637799	171.792	235.099	55.1525	S							1953	1312076	240.419	262.61	423.713	s							1953	595708
1954	2114745	210.829	259.974	388.687	s							1954	727421	15.4975	152.083	18.6608	G1							1954	691454	165.063	208.392	43.6435	S							1954	2116972	25.3025	10.6094	33.858	g2							1954	567042
1955	1164219	29.9911	343.21	42.956	g1							1955	1384598	35.1854	167.926	191.116	S							1955	681181	133.087	206.095	55.1695	S							1955	1534223	189.609	192.028	345.304	s							1955	599124
1956	1177977	36.9157	1021.45	58.8974	g1							1956	798795	32.6053	399.199	208.155	S							1956	1069746	98.7742	140.026	25.04	S							1956	1030689	14.1549	9.99814	27.5107	g1							1956	1393376
1957	1186395	107.335	446.584	65.9839	g1							1957	782448	34.0737	498.815	244.515	S							1957	733561	81.8649	169.775	43.1325	S							1957	1021820	13.3333	9.33091	22.4078	g1							1957	1.35293e+06
1958	1163822	49.1623	834.188	89.784	s							1958	1145153	34.5915	244.926	223.395	S							1958	922416	116.943	178.845	29.6099	S							1958	967881	23.2995	203.594	52.7398	g1							1958	1378343
1959	2495405	45.156	24.8268	53.776	g2							1959	1352285	28.4912	198.188	166.58	S							1959	651014	23.5325	35.3887	41.3019	G1							1959	1195035	248.565	410.395	365.488	s							1959	1353266
1960	2144919	28.7404	571.702	40.2941	g2							1960	1533374	12.8693	33.8789	14.3055	G2							1960	658675	25.2953	37.2404	44.5961	G1							1960	1175776	248.849	309.117	398.383	s							1960	569320
1961	1490300	362.345	594.489	491.398	s							1961	716398	12.8693	249.977	17.3526	G1							1961	890367	105.34	158.704	28.0241	S							1961	982193	23.1429	210.897	53.4701	g1							1961	616239
1962	1431810	384.406	643.31	550.361	s							1962	1108732	34.4397	236.663	229.919	S							1962	620298	21.4592	29.1487	46.4842	G1							1962	975253	259.189	344.574	389.606	s							1962	1365618
1963	2287600	34.1245	20.9385	42.3012	g2							1963	1527031	11.6326	32.5131	13.6565	G2							1963	627526	19.5367	28.5528	36.5227	G1							1963	1052018	124.627	309.826	283.94	s							1963	592292
1964	2259814	35.6964	23.1047	41.65	g2							1964	1432768	36.6544	128.922	188.474	S							1964	608174	25.2621	37.7786	23.8535	G1							1964	2136727	103.086	19.9605	176.554	s							1964	590341
1965	1065284	33.0099	845.501	46.3799	g1							1965	1175034	33.3095	233.35	207.306	S							1965	682953	101.932	167.813	44.8229	S							1965	1034586	170.856	289.171	310.655	s							1965	668815
1966	2337064	36.602	24.1098	50.1379	g2							1966	750511	15.1245	167.262	19.5736	G1							1966	1394775	18.8798	28.4389	19.2726	G2							1966	2068096	179.584	64.2331	269.97	s							1966	1.37536e+06
1967	1222006	186.549	968.68	407.358	s							1967	1128414	45.1905	274.4	306.326	S							1967	657331	164.245	180.061	26.2651	S							1967	1057168	29.9274	460.064	95.5143	g1							1967	669446
1968	1239095	243.67	1111.35	455.36	s							1968	1.62068e+06	28.3979	58.281	157.986	S							1968	1104990	140.537	181.671	30.9084	S							1968	1265471	169.951	173.463	370.035	s							1968	598244
1969	1.043e+06	34.0074	728.498	43.1577	g1							1969	1165989	57.8414	286.272	315.642	S							1969	638171	70.0049	143.449	38.7658	S							1969	2135292	192.611	68.6426	308.08	s							1969	609779
1970	1550161	256.772	514.215	425.871	s							1970	1495546	52.0496	126.907	335.901	S							1970	588352	29.9961	48.1645	38.3818	S							1970	1735792	194.725	123.731	391.809	s							1970	613625
1971	1564845	213.571	405.603	405.293	s							1971	1526756	10.9612	26.2472	13.6315	G2							1971	878026	90.9117	180.707	30.8971	S							1971	2222794	31.956	16.3066	53.1742	g2							1971	586179
1972	1262317	200.476	534.843	373.961	s							1972	1327732	44.4671	160.543	252.935	S							1972	728901	155.174	208.177	41.0844	S							1972	1543291	139.521	227.246	350.861	s							1972	1057041
1973	1261770	236.922	693.291	403.077	s							1973	1594000	32.0115	67.3889	169.406	S							1973	1222395	122.542	155.32	23.8446	S							1973	1330495	200.832	249.495	381.799	s							1973	1305867
1974	1114507	69.9221	646.389	173.392	s							1974	1.62576e+06	17.8095	47.0346	41.5871	G2							1974	1.01635e+06	113.344	175.253	25.6811	S							1974	951693	243.339	187.754	325.25	s							1974	598607
1975	1.24309e+06	23.8744	669.536	34.7368	g1							1975	1098167	47.9162	271.973	313.211	S							1975	1232651	94.5424	127.588	22.1396	S							1975	1230659	242.327	310.273	412.054	s							1975	1023530
1976	2152610	234.004	236.866	428.472	s							1976	974670	42.9013	525.279	278.969	S							1976	649950	18.2886	23.7843	21.9792	G1							1976	1675527	173.477	95.5974	359.691	s							1976	918517
1977	1132272	29.3051	427.468	43.5794	g1							1977	752591	30.1453	420.493	176.453	S							1977	897881	118.214	159.52	33.0489	S							1977	1298614	210.059	160.491	372.989	s							1977	914250
1978	2474350	45.9617	717.571	50.8015	g2							1978	815841	14.9581	477.508	25.6657	G1							1978	665212	18.529	24.6644	22.2352	G1							1978	1463030	195.675	148.072	440.374	s							1978	728884
1979	1.82327e+06	218.469	445.066	482.274	s							1979	1638748	20.1943	58.8821	41.8295	G2							1979	654652	104.907	144.676	35.5675	S							1979	1494768	207.24	238.493	401.084	s							1979	545655
1980	1493359	268.145	494.944	492.171	s							1980	1616832	23.7782	52.0655	79.5175	S							1980	1200572	129.226	130.433	20.3809	S							1980	916957	52.9378	357.466	119.903	g1							1980	652094
1981	1.83464e+06	240.538	327.087	431.763	s							1981	1.41648e+06	42.7931	142.703	212.727	S							1981	924595	140.99	212.99	23.344	S							1981	1039509	191.456	197.264	280.88	s							1981	1296649
1982	2468634	36.2995	22.6184	40.7726	g2							1982	1.01057e+06	39.0025	315.415	271.85	S							1982	659317	89.0978	135.412	37.5547	S							1982	2164405	29.6637	12.8093	34.1925	g2							1982	721841
1983	1062729	104.027	923.96	182.993	s							1983	917274	43.5078	644.417	306.261	S							1983	890334	149.392	207.602	26.0923	S							1983	2010356	232.551	61.4606	356.774	s							1983	559872
1984	2376232	37.6468	22.3934	42.0016	g2							1984	1.0425e+06	45.2342	264.005	304.314	S							1984	687159	97.2559	146.333	38.5842	S							1984	1024404	38.9869	430.896	103.043	g1							1984	1316683
1985	1109820	30.4311	973.001	43.7928	g1							1985	1602336	18.0899	54.7206	27.2591	G2							1985	785385	153.462	188.149	31.6659	S							1985	1045276	116.627	371.217	258.987	s							1985	544475
1986	1084240	23.3111	496.829	34.099	g1							1986	767705	29.7251	393.444	174.021	S							1986	982718	96.0271	160.331	24.4748	S							1986	2057736	348.178	55.3284	435.206	s							1986	730192
1987	1121797	23.7923	497.332	35.1379	g1							1987	931284	42.5677	417.496	272.998	S							1987	1236433	129.473	151.093	24.6717	S							1987	1317419	201.903	241.22	377.457	s							1987	746212
1988	1357604	213.429	480.139	352.093	s							1988	810345	15.5578	523.27	24.725	G1							1988	977675	127.192	180.7	30.7362	S							1988	2129161	206.002	36.2452	315.228	s							1988	989515
1989	1675029	364.537	796.042	730.547	s							1989	918669	36.9484	514.167	264.123	S							1989	713403	137.193	196.042	36.4683	S							1989	1900097	367.295	131.434	447.492	s							1989	583151
1990	1280479	395.877	1804.18	717.25	s							1990	1610973	24.5349	68.9017	114.592	S							1990	630687	134.167	160.099	35.6097	S							1990	1226575	294.324	344.683	435.796	s							1990	754354
1991	2420520	149.76	61.8408	293.12	s							1991	869698	36.4784	432.74	270.847	S							1991	1260782	24.9811	34.7994	24.1615	G2							1991	1260337	253.651	255.284	421.282	s							1991	620575
1992	2151621	228.938	268.788	430.439	s							1992	975134	42.3527	372.287	272.786	S							1992	872917	108.633	175.415	31.8588	S							1992	1141645	257.228	398.634	461.742	s							1992	607712
1993	1.92245e+06	216.729	246.101	385.406	s							1993	1354220	69.1754	290.1	403.696	S							1993	993137	151.371	191.724	29.3426	S							1993	1681880	185.968	213.16	411.144	s							1993	533659
1994	1314000	166.02	555.909	356.815	s							1994	1410143	38.3994	165.662	216.733	S							1994	689920	227.937	241.059	35.5695	S							1994	1149984	170.507	304.817	348.762	s							1994	537612
1995	1117764	17.9582	124.161	33.1534	g1							1995	1612933	21.9925	58.6496	40.1256	G2							1995	765869	155.194	206.543	35.7388	S							1995	1.47583e+06	266.989	253.349	503.419	s							1995	1.27697e+06
1996	1178377	71.2362	904.033	95.124	s							1996	1127015	52.4393	410.924	359.955	S							1996	622451	86.4336	136.71	41.9765	S							1996	1.13218e+06	262.629	428.983	516.921	s							1996	612062
1997	1149775	114.265	779.825	120.907	s							1997	1178337	41.0407	336.376	299.044	S							1997	1281614	22.7984	26.1498	19.8193	G2							1997	1.02363e+06	26.6836	321.919	75.2656	g1							1997	947387
1998	1133490	209.64	1257.91	373.8	s							1998	1376976	49.2853	98.0415	230.757	S							1998	641366	18.0408	26.1361	31.0108	G1							1998	1452009	286.268	244.587	481.009	s							1998	1159815
1999	1377718	166.944	507.742	350.031	s							1999	1244524	50.3652	226.11	288.553	S							1999	1221970	50.2363	71.504	20.5841	S							1999	2030576	153.783	29.7162	280.983	s							1999	896665
[truncated: 13,842 more rows]
[truncated: 86 more columns]
