# Supplementary material for: Solving the MCM paradox by visualizing the scaffold of CMG helicase at active replisomes
Source: Nat Commun. 2022 Oct 14;13:6090. doi: 10.1038/s41467-022-33887-5 (PMC9568601; doi:10.1038/s41467-022-33887-5)
Supplement: Supplementary file 4 — Source Data [file 41467_2022_33887_MOESM4_ESM.zip › Polasek-Sedlackova et al_SOURCE DATA_final revision/Source data_Supplementary Figure 3.xlsx]

## Sheet: Supplementary Figure 3b
	Pearson correlation coefficient
	PCNA
	CDC45	MCM2 #1	MCM2 #2	MCM2 #3	MCM3 #1	MCM3 #2	MCM3 #3	MCM4 #1	MCM4 #2	MCM5 #1	MCM6 #1	MCM6 #2	MCM7 #1
1	0.712	0.139	0.34	0.194	0.385	0.312	0.34	0.265	0.178	0.306	0.221	0.371	0.31
2	0.667	0.314	0.247	0.195	0.217	0.186	0.242	0.348	0.176	0.333	0.224	0.386	0.286
3	0.744	0.269	0.243	0.158	0.224	0.233	0.278	0.252	0.174	0.214	0.19	0.381	0.168
4	0.694	0.244	0.309	0.118	0.278	0.273	0.132	0.32	0.162	0.212	0.255	0.333	0.203
5	0.701	0.277	0.237	0.157	0.356	0.253	0.256	0.352	0.15	0.245	0.226	0.307	0.251
6	0.622	0.295	0.193	0.132	0.258	0.309	0.326	0.159	0.149	0.334	0.179	0.271	0.223
7	0.728	0.145	0.351	0.193	0.262	0.331	0.336	0.33	0.2	0.277	0.184	0.376	0.267
8	0.686	0.236	0.24	0.152	0.251	0.271	0.219	0.41	0.172	0.327	0.219	0.347	0.357
9	0.718	0.267	0.208	0.114	0.236	0.177	0.197	0.304	0.138	0.277	0.355	0.315	0.255
10	0.739	0.349	0.239	0.106	0.197	0.344	0.359	0.25	0.233	0.192	0.081	0.273	0.249
11	0.677	0.328	0.193	0.12	0.287	0.425	0.394	0.171	0.16	0.352	0.145	0.281	0.309
12	0.644	0.317	0.228	0.151	0.293	0.313	0.29	0.181	0.147	0.215	0.199	0.147	0.357
13	0.705	0.282	0.124	0.145	0.276	0.26	0.387	0.293	0.207	0.419	0.261	0.271	0.264
14	0.698	0.288	0.19	0.129	0.334	0.244	0.288	0.258	0.165	0.269	0.153	0.167	0.356
15	0.723	0.258	0.268	0.217	0.351	0.263	0.38	0.255	0.15	0.331	0.147	0.277	0.251
16	0.724	0.277	0.23	0.269	0.299	0.387	0.239	0.242	0.266	0.244	0.124	0.269	0.335
17	0.632	0.328	0.198	0.233	0.207	0.282	0.272	0.213	0.149	0.293	0.174	0.255	0.276
18	0.716	0.245	0.109	0.191	0.296	0.28	0.359	0.208	0.199	0.262	0.129	0.351	0.313
19	0.729	0.205	0.206	0.12	0.311	0.365	0.287	0.326	0.158	0.145	0.15	0.153	0.311
20	0.711	0.289	0.271	0.173	0.377	0.368	0.309	0.296	0.128	0.307	0.245	0.327	0.257
21	0.728	0.104	0.235	0.118	0.349	0.339	0.379	0.206	0.237	0.227	0.363	0.268	0.305
22	0.724	0.277	0.25	0.171	0.252	0.335	0.325	0.348	0.19	0.362	0.238	0.334	0.381
23	0.705	0.254	0.25	0.252	0.295	0.225	0.226	0.238	0.122	0.228	0.129	0.312	0.307
24	0.628	0.257	0.162	0.21	0.244	0.282	0.228	0.186	0.141	0.223	0.171	0.24	0.369
25	0.656	0.281	0.262	0.159	0.212	0.367	0.333	0.369	0.184	0.291	0.268	0.297	0.321
26	0.672	0.244	0.252	0.147	0.28	0.176	0.343	0.38	0.144	0.384	0.274	0.191	0.318
27	0.634	0.256	0.259	0.15	0.353	0.331	0.284	0.326	0.153	0.201	0.224	0.285	0.329
28	0.723	0.13	0.212	0.131	0.255	0.341	0.293	0.317	0.162	0.228	0.127	0.256	0.357
29	0.757	0.173	0.273	0.132	0.269	0.259	0.259	0.334	0.147	0.31	0.083	0.382	0.33
30	0.707	0.229	0.208	0.201	0.287	0.343	0.371	0.315	0.198	0.299	0.24	0.307	0.349
31	0.676	0.341	0.219	0.134	0.241	0.291	0.098	0.348	0.134	0.266	0.18	0.281	0.29
32	0.692	0.277	0.214	0.154	0.368	0.36	0.373	0.284	0.184	0.358	0.231	0.253	0.334
33	0.742	0.259	0.323	0.124	0.298	0.329	0.229	0.278	0.172	0.339	0.153	0.159	0.363
34	0.722	0.176	0.223	0.118	0.239	0.388	0.217	0.269	0.179	0.374	0.216	0.282	0.382
35	0.722	0.241	0.256	0.166	0.348	0.185	0.304	0.333	0.189	0.329	0.316	0.307	0.335
36	0.741	0.089	0.173	0.187	0.296	0.29	0.273	0.255	0.176	0.295	0.278	0.273	0.288
37	0.746	0.295	0.272	0.112	0.307	0.296	0.32	0.193	0.277	0.337	0.232	0.346	0.389
38	0.684	0.321	0.262	0.125	0.314	0.358	0.376	0.274	0.296	0.31	0.191	0.269	0.367
39	0.658	0.314	0.216	0.135	0.354	0.418	0.386	0.199	0.279	0.294	0.208	0.3	0.331
40	0.709	0.329	0.298	0.131	0.297	0.305	0.275	0.166	0.186	0.36	0.076	0.281	0.285

## Sheet: Supplementary Figure 3d
	Pearson correlation coefficient															Pearson correlation coefficient
	CDC45-GFP															PCNA
	PCNA	MCM2 #1	MCM2 #2	MCM2 #3	MCM3 #1	MCM3 #2	MCM3 #3	MCM4 #1	MCM4 #2	MCM5 #1	MCM6 #1	MCM6 #2	MCM7 #1			CDC45	MCM2 #1	MCM2 #2	MCM2 #3	MCM3 #1	MCM3 #2	MCM3 #3	MCM4 #1	MCM4 #2	MCM5 #1	MCM6 #1	MCM6 #2	MCM7 #1
1	0.776	0.314	0.371	0.126	0.351	0.37	0.361	0.303	0.232	0.32	0.15	0.345	0.267		1	0.723	0.304	0.339	0.14	0.295	0.361	0.306	0.287	0.232	0.364	0.109	0.313	0.226
2	0.792	0.288	0.322	0.147	0.283	0.301	0.32	0.207	0.15	0.346	0.228	0.386	0.257		2	0.787	0.23	0.268	0.159	0.277	0.339	0.283	0.192	0.141	0.185	0.207	0.303	0.225
3	0.8	0.341	0.312	0.141	0.309	0.391	0.292	0.227	0.209	0.326	0.278	0.372	0.299		3	0.745	0.314	0.219	0.133	0.287	0.372	0.274	0.2	0.217	0.291	0.244	0.282	0.291
4	0.798	0.337	0.246	0.197	0.339	0.308	0.39	0.224	0.142	0.263	0.143	0.331	0.299		4	0.754	0.28	0.201	0.189	0.363	0.379	0.41	0.21	0.151	0.181	0.121	0.208	0.231
5	0.813	0.318	0.26	0.203	0.358	0.279	0.348	0.242	0.162	0.353	0.113	0.39	0.338		5	0.709	0.288	0.196	0.19	0.331	0.25	0.356	0.219	0.161	0.242	0.033	0.318	0.303
6	0.787	0.331	0.352	0.127	0.346	0.3	0.309	0.291	0.132	0.362	0.065	0.391	0.389		6	0.713	0.306	0.239	0.136	0.326	0.32	0.295	0.286	0.141	0.372	0.037	0.224	0.387
7	0.702	0.362	0.274	0.213	0.292	0.279	0.363	0.297	0.153	0.277	0.19	0.429	0.247		7	0.715	0.267	0.193	0.23	0.272	0.271	0.388	0.283	0.155	0.215	0.177	0.4	0.22
8	0.763	0.386	0.389	0.184	0.373	0.364	0.372	0.266	0.158	0.319	0.097	0.357	0.25		8	0.705	0.36	0.317	0.17	0.363	0.338	0.339	0.255	0.166	0.325	0.084	0.308	0.253
9	0.733	0.314	0.354	0.234	0.273	0.358	0.286	0.167	0.23	0.297	0.126	0.326	0.371		9	0.738	0.244	0.293	0.206	0.226	0.376	0.314	0.149	0.23	0.217	0.098	0.246	0.371
10	0.791	0.327	0.349	0.231	0.398	0.322	0.404	0.331	0.194	0.282	0.137	0.377	0.312		10	0.75	0.214	0.275	0.219	0.391	0.269	0.444	0.317	0.188	0.261	0.122	0.241	0.304
11	0.778	0.274	0.287	0.175	0.295	0.309	0.345	0.202	0.232	0.335	0.154	0.376	0.208		11	0.746	0.275	0.212	0.189	0.243	0.31	0.24	0.195	0.226	0.298	0.113	0.253	0.231
12	0.754	0.28	0.322	0.189	0.279	0.31	0.393	0.372	0.175	0.332	0.182	0.312	0.295		12	0.759	0.279	0.252	0.204	0.231	0.296	0.425	0.345	0.177	0.37	0.147	0.258	0.269
13	0.774	0.307	0.374	0.169	0.269	0.396	0.272	0.354	0.27	0.205	0.147	0.402	0.318		13	0.742	0.304	0.289	0.162	0.272	0.321	0.257	0.326	0.26	0.203	0.133	0.302	0.236
14	0.817	0.262	0.344	0.114	0.301	0.343	0.384	0.264	0.196	0.277	0.073	0.328	0.239		14	0.777	0.249	0.252	0.14	0.294	0.322	0.352	0.252	0.198	0.274	0.049	0.208	0.224
15	0.791	0.301	0.344	0.204	0.362	0.354	0.375	0.231	0.248	0.153	0.14	0.349	0.259		15	0.768	0.235	0.274	0.204	0.322	0.314	0.416	0.216	0.243	0.12	0.1	0.237	0.255
16	0.791	0.292	0.346	0.122	0.364	0.318	0.357	0.219	0.176	0.322	0.111	0.329	0.29		16	0.722	0.266	0.225	0.152	0.376	0.296	0.472	0.199	0.19	0.28	0.091	0.284	0.276
17	0.775	0.327	0.337	0.144	0.215	0.314	0.339	0.259	0.202	0.238	0.172	0.349	0.35		17	0.756	0.295	0.236	0.142	0.2	0.293	0.344	0.257	0.205	0.23	0.175	0.251	0.395
18	0.802	0.337	0.313	0.137	0.348	0.35	0.406	0.23	0.169	0.272	0.087	0.372	0.3		18	0.729	0.306	0.182	0.143	0.256	0.359	0.404	0.214	0.165	0.21	0.077	0.29	0.296
19	0.823	0.366	0.319	0.127	0.317	0.304	0.449	0.346	0.257	0.279	0.142	0.324	0.296		19	0.7	0.29	0.211	0.142	0.287	0.3	0.361	0.331	0.236	0.303	0.145	0.266	0.244
20	0.798	0.337	0.337	0.212	0.296	0.345	0.353	0.255	0.322	0.332	0.126	0.219	0.362		20	0.711	0.208	0.2	0.203	0.275	0.302	0.331	0.219	0.315	0.328	0.134	0.147	0.3
21	0.795	0.339	0.341	0.189	0.387	0.354	0.381	0.117	0.199	0.289	0.173	0.425	0.293		21	0.728	0.241	0.237	0.166	0.371	0.309	0.384	0.109	0.188	0.295	0.146	0.39	0.265
22	0.747	0.352	0.378	0.162	0.266	0.363	0.317	0.11	0.218	0.322	0.142	0.36	0.3		22	0.728	0.3	0.29	0.162	0.238	0.298	0.331	0.127	0.227	0.295	0.107	0.24	0.257
23	0.782	0.362	0.278	0.214	0.32	0.407	0.308	0.319	0.146	0.303	0.132	0.369	0.331		23	0.724	0.343	0.179	0.207	0.284	0.379	0.339	0.294	0.157	0.167	0.116	0.222	0.332
24	0.777	0.26	0.369	0.161	0.371	0.327	0.255	0.334	0.265	0.304	0.044	0.394	0.37		24	0.755	0.238	0.258	0.152	0.345	0.365	0.222	0.333	0.264	0.296	0.028	0.314	0.333
25	0.803	0.323	0.389	0.222	0.238	0.398	0.323	0.2	0.178	0.293	0.033	0.373	0.31		25	0.742	0.302	0.252	0.218	0.194	0.388	0.311	0.203	0.187	0.313	-0.022	0.36	0.256
26	0.779	0.342	0.397	0.118	0.322	0.302	0.32	0.266	0.183	0.226	0.045	0.386	0.336		26	0.759	0.265	0.337	0.118	0.284	0.233	0.332	0.212	0.19	0.154	0.029	0.315	0.316
27	0.794	0.257	0.313	0.212	0.275	0.238	0.296	0.354	0.167	0.344	0.166	0.379	0.387		27	0.729	0.231	0.239	0.192	0.283	0.215	0.349	0.336	0.166	0.328	0.123	0.289	0.303
28	0.745	0.365	0.346	0.201	0.32	0.311	0.293	0.355	0.208	0.35	0.064	0.343	0.376		28	0.728	0.334	0.258	0.215	0.283	0.294	0.316	0.337	0.204	0.363	0.019	0.257	0.366
29	0.798	0.297	0.311	0.157	0.362	0.347	0.367	0.223	0.143	0.276	0.15	0.348	0.294		29	0.705	0.22	0.26	0.169	0.321	0.288	0.234	0.215	0.141	0.22	0.088	0.294	0.282
30	0.742	0.268	0.349	0.243	0.266	0.319	0.286	0.366	0.146	0.248	0.105	0.367	0.349		30	0.735	0.228	0.289	0.22	0.271	0.324	0.264	0.335	0.148	0.195	0.1	0.252	0.302
31	0.742	0.356	0.377	0.196	0.335	0.348	0.346	0.309	0.165	0.313	0.063	0.375	0.256		31	0.717	0.247	0.258	0.203	0.294	0.314	0.314	0.268	0.176	0.292	0.041	0.262	0.256
32	0.758	0.286	0.367	0.112	0.296	0.323	0.287	0.366	0.125	0.158	0.165	0.332	0.388		32	0.725	0.228	0.203	0.1	0.304	0.332	0.288	0.321	0.121	0.185	0.146	0.284	0.375
33	0.719	0.243	0.242	0.179	0.392	0.375	0.325	0.315	0.187	0.332	0.133	0.38	0.349		33	0.77	0.199	0.134	0.184	0.385	0.338	0.287	0.316	0.19	0.327	0.123	0.342	0.331
34	0.761	0.368	0.344	0.165	0.366	0.315	0.221	0.273	0.176	0.319	0.074	0.385	0.17		34	0.73	0.252	0.265	0.166	0.297	0.271	0.216	0.259	0.192	0.338	0.141	0.366	0.138
35	0.774	0.289	0.333	0.15	0.36	0.341	0.273	0.353	0.236	0.343	0.069	0.32	0.362		35	0.754	0.234	0.239	0.145	0.34	0.294	0.313	0.334	0.229	0.301	0.037	0.275	0.349
36	0.747	0.381	0.294	0.157	0.306	0.322	0.261	0.353	0.153	0.322	0.109	0.383	0.285		36	0.711	0.361	0.224	0.155	0.189	0.304	0.289	0.336	0.158	0.307	0.096	0.323	0.194
37	0.771	0.324	0.287	0.141	0.307	0.316	0.346	0.143	0.166	0.378	0.186	0.378	0.308		37	0.727	0.313	0.212	0.136	0.277	0.259	0.324	0.142	0.143	0.314	0.154	0.269	0.251
38	0.704	0.294	0.297	0.202	0.353	0.392	0.339	0.332	0.218	0.386	0.193	0.381	0.316		38	0.77	0.294	0.203	0.182	0.205	0.387	0.334	0.305	0.223	0.315	0.136	0.335	0.249
39	0.762	0.366	0.324	0.192	0.342	0.363	0.315	0.339	0.225	0.322	0.132	0.361	0.391		39	0.712	0.348	0.251	0.195	0.327	0.375	0.263	0.329	0.196	0.313	0.118	0.316	0.329
40	0.788	0.3	0.305	0.194	0.38	0.33	0.32	0.254	0.173	0.385	0.145	0.351	0.31		40	0.725	0.245	0.222	0.178	0.384	0.312	0.3	0.205	0.172	0.368	0.127	0.29	0.252
