# Supplementary material for: Solving the MCM paradox by visualizing the scaffold of CMG helicase at active replisomes
Source: Nat Commun. 2022 Oct 14;13:6090. doi: 10.1038/s41467-022-33887-5 (PMC9568601; doi:10.1038/s41467-022-33887-5)
Supplement: Supplementary file 4 — Source Data [file 41467_2022_33887_MOESM4_ESM.zip › Polasek-Sedlackova et al_SOURCE DATA_final revision/Source data_Supplementary Figure 4.xlsx]

## Sheet: Supplementary Figure 4a
	Total Intensity DAPI	Mean Intensity A488 - CDC45-GFP	Mean Intensity A568 - TIMELESS	treatment	cell cycle
1	2313340	32.7538	64.8109	DMSO	s	Acquisition settings:
2	1148562	18.7613	42.0622	DMSO	g1	Excitation Filter	Emission Filter	Intensity (%)	Exposure time (ms)	Objective
3	1155672	18.8809	27.4569	DMSO	g1	DAPI 377/50	DAPI 440	100	11	UPLSAPO 20x
4	1138387	23.1492	67.686	DMSO	g1	FITC 485/20	FITC 525	100	1000	UPLSAPO 20x
5	2189562	39.5893	89.9778	DMSO	s	Cy3 560/25	Cy3 607	100	1000	UPLSAPO 20x
6	1142360	19.719	25.3813	DMSO	g1
7	2174205	47.7216	98.0089	DMSO	s
8	1085184	18.2065	45.3297	DMSO	g1
9	1088087	25.6245	40.1787	DMSO	g1
10	1158997	26.1281	74.0625	DMSO	g1
11	1166700	22.8018	48.334	DMSO	g1
12	1395270	43.0473	98.472	DMSO	s
13	1141775	24.4556	57.9148	DMSO	g1
14	1.03625e+06	18.9068	27.4522	DMSO	g1
15	2425115	19.2506	26.9	DMSO	g2
16	2497354	13.1163	17.0003	DMSO	g2
17	2125431	46.9771	93.8951	DMSO	s
18	1110173	42.8997	131.583	DMSO	s
19	1238738	47.8798	125.801	DMSO	s
20	1323806	45.3414	102.207	DMSO	s
21	1094994	44.3864	109.314	DMSO	s
22	1099270	15.1423	35.1696	DMSO	g1
23	2175825	15.9155	14.3479	DMSO	g2
24	1081898	16.0337	38.2646	DMSO	g1
25	1.03612e+06	18.7198	25.5572	DMSO	g1
26	965590	13.6148	26.9192	DMSO	g1
27	1.02965e+06	14.4425	27.5144	DMSO	g1
28	1120568	39.5972	97.9617	DMSO	s
29	1166104	26.5761	69.0344	DMSO	g1
30	1669908	44.559	106.545	DMSO	s
31	1088749	17.2905	42.1156	DMSO	g1
32	1063280	19.0044	23.1281	DMSO	g1
33	2002606	26.4706	50.849	DMSO	s
34	1333593	61.815	153.849	DMSO	s
35	1121868	42.0124	113.286	DMSO	s
36	1264703	51.5552	128.291	DMSO	s
37	1912940	51.3046	105.003	DMSO	s
38	1430795	44.6086	93.4313	DMSO	s
39	1123641	19.8797	48.5808	DMSO	g1
40	1668221	51.3813	103.19	DMSO	s
41	1442379	47.068	118.476	DMSO	s
42	1.01033e+06	13.8572	14.6746	DMSO	g1
43	2380182	18.1394	24.3124	DMSO	g2
44	2366000	37.1361	86.2483	DMSO	s
45	2018494	55.1356	111.1	DMSO	s
46	2041832	57.2727	121.806	DMSO	s
47	1561641	45.8477	89.3755	DMSO	s
48	1120822	17.2814	52.3522	DMSO	g1
49	2248085	19.698	22.9812	DMSO	g2
50	1688500	55.4388	120.114	DMSO	s
51	1532534	43.8206	103.282	DMSO	s
52	994548	18.6314	45.7392	DMSO	g1
53	999781	16.6291	44.6775	DMSO	g1
54	1336340	73.7053	200.629	DMSO	s
55	1.00486e+06	22.4778	62.6994	DMSO	g1
56	2035553	61.5946	145.164	DMSO	s
57	1502633	43.8205	108.821	DMSO	s
58	1008754	18.1073	47.19	DMSO	g1
59	1540665	38.449	88.8495	DMSO	s
60	1242389	49.0603	126.592	DMSO	s
61	1435338	40.6754	112.051	DMSO	s
62	1178164	25.1662	49.4175	DMSO	g1
63	1340226	59.213	152.611	DMSO	s
64	1163389	22.8117	48.0486	DMSO	g1
65	1633632	44.0765	106.738	DMSO	s
66	1193137	39.4099	102.616	DMSO	s
67	1175671	18.3909	27.4486	DMSO	g1
68	2204388	20.358	30.1014	DMSO	g2
69	2198394	20.6993	27.8268	DMSO	g2
70	1481676	66.5535	187.701	DMSO	s
71	1303392	42.9014	115.4	DMSO	s
72	1097143	40.0142	98.7778	DMSO	s
73	1095857	21.4249	44.0805	DMSO	g1
74	1748358	84.1278	143.29	DMSO	s
75	1152833	21.8496	26.3216	DMSO	g1
76	1334485	58.0388	163.328	DMSO	s
77	1.72337e+06	47.4139	119.492	DMSO	s
78	1202723	56.3322	155.872	DMSO	s
79	1261882	41.701	107.657	DMSO	s
80	1081308	42.3	119.837	DMSO	s
81	1440021	49.2603	117.776	DMSO	s
82	1114409	36.7463	97.6284	DMSO	s
83	2154841	59.3323	139.25	DMSO	s
84	2361524	27.4723	30.3541	DMSO	g2
85	1098273	14.2811	17.4772	DMSO	g1
86	1154532	16.1748	27.3377	DMSO	g1
87	1143692	17.1348	34.0688	DMSO	g1
88	1683561	47.377	115.439	DMSO	s
89	2361907	24.6653	31.4822	DMSO	g2
90	1151759	16.2681	20.7412	DMSO	g1
91	1067836	18.2087	26.8524	DMSO	g1
92	1104858	23.1576	44.5207	DMSO	g1
93	1153558	29.1375	73.6217	DMSO	g1
94	1989678	39.5271	85.9033	DMSO	s
95	2312395	30.4317	48.7956	DMSO	g2
96	1.01004e+06	17.9592	22.5741	DMSO	g1
97	2359902	19.8444	21.437	DMSO	g2
98	1153014	34.7342	88.5412	DMSO	s
99	2279965	20.6636	28.0083	DMSO	g2
100	1061069	20.5316	21.4382	DMSO	g1
101	1238759	65.6884	179.123	DMSO	s
102	1451326	53.2085	121.571	DMSO	s
103	1155515	32.4046	83.873	DMSO	s
104	2223895	25.0676	29.9283	DMSO	g2
105	1200583	22.4303	31.6145	DMSO	g1
106	1469690	54.748	140.135	DMSO	s
107	1116572	48.837	125.544	DMSO	s
108	1104208	46.1271	111.079	DMSO	s
109	1076670	58.878	150.203	DMSO	s
110	1139349	65.3187	164.054	DMSO	s
111	2265138	25.1809	30.3812	DMSO	g2
112	1460096	54.263	122.095	DMSO	s
113	1411595	71.4791	185.555	DMSO	s
114	2144039	23.6692	26.5675	DMSO	g2
115	1672063	42.4467	90.6382	DMSO	s
116	1181387	47.1972	105.482	DMSO	s
117	1173655	15.3357	20.2533	DMSO	g1
118	1169868	43.6503	91.7878	DMSO	s
119	2436954	38.3432	88.7481	DMSO	s
120	2114958	26.5642	30.8467	DMSO	g2
121	1633737	47.0008	112.265	DMSO	s
122	1302502	56.5103	119.284	DMSO	s
123	1229598	54.3288	139.524	DMSO	s
124	2101914	25.184	32.9857	DMSO	g2
125	2105122	27.9074	31.6879	DMSO	g2
126	1196946	54.0672	134.71	DMSO	s
127	1230467	45.4621	115.168	DMSO	s
128	1080912	25.2521	62.2943	DMSO	g1
129	2118408	24.8467	31.0643	DMSO	g2
130	2126031	26.9408	29.66	DMSO	g2
131	990428	18.0159	17.6135	DMSO	g1
132	1244095	59.4339	143.887	DMSO	s
133	2170285	27.4055	27.7194	DMSO	g2
134	1073960	52.0529	142.231	DMSO	s
135	1019904	20.5975	19.1452	DMSO	g1
136	1646768	41.189	97.4557	DMSO	s
137	1661190	41.6752	94.7947	DMSO	s
138	1376868	69.0873	162.595	DMSO	s
139	1237547	44.0511	115.389	DMSO	s
140	1096579	17.8829	47.1276	DMSO	g1
141	1625006	64.8789	148.53	DMSO	s
142	1427666	65.9277	151.272	DMSO	s
143	1076584	15.9499	36.1028	DMSO	g1
144	1088153	23.5168	63.8474	DMSO	g1
145	1783368	60.4634	143.319	DMSO	s
146	1075273	17.5174	45.5731	DMSO	g1
147	1263072	42.5174	114.742	DMSO	s
148	1144363	28.9194	79.71	DMSO	g1
149	1069429	25.7058	71.0461	DMSO	g1
150	1135489	15.0866	29.9062	DMSO	g1
151	1132612	30.7076	86.4419	DMSO	s
152	1104610	12.5349	23.2811	DMSO	g1
153	1173870	38.1395	101.007	DMSO	s
154	1362761	49.5113	120.297	DMSO	s
155	1375039	58.8191	138.458	DMSO	s
156	1099769	13.2872	18.0751	DMSO	g1
157	1123324	32.9732	74.2283	DMSO	s
158	1146182	16.7586	49.8052	DMSO	g1
159	1098924	30.6087	78.2547	DMSO	s
160	1103751	43.4959	110.681	DMSO	s
161	1049559	15.6111	20.756	DMSO	g1
162	1139981	21.3857	68.1862	DMSO	g1
163	2245230	24.7017	28.5834	DMSO	g2
164	2215685	45.4394	110.86	DMSO	s
165	1075161	30.5354	75.6823	DMSO	s
166	1093115	15.1662	14.4677	DMSO	g1
167	1139999	26.4622	80.7866	DMSO	g1
168	1160711	14.3963	14.4847	DMSO	g1
169	1052066	25.4463	68.9384	DMSO	g1
170	1142902	23.9581	66.6818	DMSO	g1
171	1718545	45.7747	103.864	DMSO	s
172	2290985	56.6949	136.458	DMSO	s
173	1567203	56.1629	143.685	DMSO	s
174	1232498	51.3346	127.545	DMSO	s
175	1429159	65.2815	162.223	DMSO	s
176	1137839	42.5514	108.242	DMSO	s
177	1021291	20.655	68.3144	DMSO	g1
178	1124535	23.6129	65.8785	DMSO	g1
179	1139421	40.0411	95.194	DMSO	s
180	1453047	60.5106	143.998	DMSO	s
181	1150048	44.3771	110.661	DMSO	s
182	1120170	25.0281	63.4344	DMSO	g1
183	1047320	31.542	82.5501	DMSO	s
184	1267719	52.0773	133.166	DMSO	s
185	1026401	31.2669	95.351	DMSO	s
186	964007	16.6793	38.7379	DMSO	g1
187	1098385	29.9501	67.5862	DMSO	s
188	1159530	62.9889	168.645	DMSO	s
189	995964	18.2654	45.3195	DMSO	g1
190	1117899	32.3891	73.9724	DMSO	s
191	949082	16.7891	35.6115	DMSO	g1
192	1012889	17.5493	46.6427	DMSO	g1
193	2387953	29.2151	34.8589	DMSO	g2
194	1526029	39.4768	104.225	DMSO	s
195	1190187	13.8309	17.1516	DMSO	g1
196	1821041	54.1766	137.317	DMSO	s
197	1.02313e+06	16.7816	37.5051	DMSO	g1
198	1044527	30.2576	89.1318	DMSO	s
199	1925458	53.2463	144.688	DMSO	s
200	1119165	42.107	118.735	DMSO	s
201	1955455	50.3178	128.391	DMSO	s
202	1433467	49.2947	129.71	DMSO	s
203	1413871	53.0577	137.476	DMSO	s
204	1.04796e+06	19.9055	58.1745	DMSO	g1
205	1231791	40.9785	109.138	DMSO	s
206	1994209	51.8634	138.15	DMSO	s
207	1079349	18.2662	49.0535	DMSO	g1
208	1093350	45.3586	121.013	DMSO	s
209	1769230	54.0907	134.867	DMSO	s
210	1343343	41.6149	110.878	DMSO	s
211	1123949	43.327	122.816	DMSO	s
212	1.98089e+06	44.7778	113.261	DMSO	s
213	1215849	55.2193	150.738	DMSO	s
214	1340205	86.5819	249.172	DMSO	s
215	1283236	42.5742	117.663	DMSO	s
216	1250578	70.3495	203.728	DMSO	s
217	1340590	97.4845	285.456	DMSO	s
218	1819291	56.6915	145.833	DMSO	s
219	1150665	31.5427	80.6674	DMSO	s
220	1125396	16.4205	50.2054	DMSO	g1
221	1033183	14.4783	30.4124	DMSO	g1
222	1130442	17.8268	32.251	DMSO	g1
223	1157152	19.2946	32.3106	DMSO	g1
224	1197760	55.2231	138.368	DMSO	s
225	1775558	37.1326	91.8705	DMSO	s
226	2407773	22.2878	27.9548	DMSO	g2
227	1117863	15.6684	30.4783	DMSO	g1
228	2242889	17.622	26.5912	DMSO	g2
229	1927416	42.0394	113.538	DMSO	s
230	1145241	37.5541	102.594	DMSO	s
231	1110480	17.0449	50.2769	DMSO	g1
232	1248544	37.4832	95.0511	DMSO	s
233	1039014	17.7528	39.2193	DMSO	g1
234	1076701	17.2739	42.2043	DMSO	g1
235	2188460	45.1092	109.2	DMSO	s
236	1283521	41.0281	110.668	DMSO	s
237	1168597	42.0103	117.783	DMSO	s
238	1041884	24.9647	54.3271	DMSO	g1
239	1599244	41.4257	99.3912	DMSO	s
240	1.03718e+06	17.4045	44.0323	DMSO	g1
241	1132257	15.6377	37.3356	DMSO	g1
242	1078976	33.4539	91.9818	DMSO	s
243	1133284	42.0297	106.647	DMSO	s
244	1042870	17.4545	38.0242	DMSO	g1
245	1597669	49.7861	127.039	DMSO	s
246	1015441	16.2954	47.0095	DMSO	g1
247	1103628	42.7027	110.066	DMSO	s
248	1175732	40.9737	117.917	DMSO	s
249	1076814	26.3489	67.6038	DMSO	g1
250	1629571	42.0929	105.719	DMSO	s
251	960789	14.8801	17.5491	DMSO	g1
252	1578720	41.0212	106.852	DMSO	s
253	956061	15.8599	21.3018	DMSO	g1
254	1291507	46.2758	125.828	DMSO	s
255	2297742	13.2738	15.6479	DMSO	g2
256	1575307	44.6348	111.691	DMSO	s
257	2166517	34.0252	71.6976	DMSO	s
258	1090262	13.0166	19.6656	DMSO	g1
259	1202009	38.8953	98.2544	DMSO	s
260	1014639	17.9923	50.4732	DMSO	g1
261	1109969	15.0496	23.2505	DMSO	g1
262	1252919	54.5047	155.307	DMSO	s
263	1120304	29.2003	85.623	DMSO	s
264	1092398	14.1065	37.1907	DMSO	g1
265	1095800	14.036	28.7457	DMSO	g1
266	1029801	24.9067	47.9806	DMSO	g1
267	2378622	18.8445	52.8915	DMSO	g2
268	1301860	59.5679	165.094	DMSO	s
269	1185536	35.8877	93.216	DMSO	s
270	1064538	14.3994	21.5934	DMSO	g1
271	1021678	25.5674	77.0521	DMSO	g1
272	1213814	47.4458	143.845	DMSO	s
273	1114213	17.4895	41.7863	DMSO	g1
274	1149779	16.723	47.4951	DMSO	g1
275	1.0396e+06	32.814	91.1066	DMSO	s
276	1897681	41.3165	110.996	DMSO	s
277	1157027	24.535	67.9659	DMSO	g1
278	1600113	41.9801	103.581	DMSO	s
279	1441328	46.4396	128.876	DMSO	s
280	1382793	45.924	106.306	DMSO	s
281	1361639	52.7388	136.701	DMSO	s
282	1684660	38.4294	97.3435	DMSO	s
283	1781240	48.1481	136.2	DMSO	s
284	1067178	17.6416	43.2839	DMSO	g1
285	1081818	42.7828	112.315	DMSO	s
286	1391958	49.8435	137.254	DMSO	s
287	1123776	15.2977	34.6212	DMSO	g1
288	1122386	17.7553	49.7731	DMSO	g1
289	1408722	45.2494	115.726	DMSO	s
290	1122899	15.6388	33.8439	DMSO	g1
291	1167436	15.144	39.6202	DMSO	g1
292	1099123	36.6763	112.611	DMSO	s
293	1982795	46.7147	118.814	DMSO	s
294	1157626	17.6456	40.6068	DMSO	g1
295	1565683	51.799	135.765	DMSO	s
296	1110104	14.9614	60.3423	DMSO	g1
297	1888903	41.6288	109.124	DMSO	s
298	1117011	18.7743	61.4914	DMSO	g1
299	1428899	41.8568	104.317	DMSO	s
300	1309338	49.4321	128.819	DMSO	s
301	1108128	14.2617	50.8788	DMSO	g1
302	1099084	14.0687	51.0198	DMSO	g1
303	1304225	44.9995	124.667	DMSO	s
304	1511186	49.7818	142.152	DMSO	s
305	2220614	35.0034	88.81	DMSO	s
306	1139219	25.6724	72.7613	DMSO	g1
307	1322637	38.5848	106.708	DMSO	s
308	1174349	30.3467	80.4533	DMSO	s
309	1260350	47.654	128.349	DMSO	s
310	1136536	23.2949	66.5732	DMSO	g1
311	1169303	30.4317	77.8031	DMSO	s
312	1159229	37.1372	100.746	DMSO	s
313	2452729	17.7412	22.8625	DMSO	g2
314	1896855	46.4402	123.844	DMSO	s
315	2149133	54.1922	149.626	DMSO	s
316	2410898	18.7816	25.0493	DMSO	g2
317	1114137	31.2804	82.9368	DMSO	s
318	1197835	43.8454	116.844	DMSO	s
319	1.71921e+06	38.1887	100.127	DMSO	s
320	2150264	40.7619	103.233	DMSO	s
321	1173881	26.4586	72.2119	DMSO	g1
322	2130500	45.3568	125.158	DMSO	s
323	2211404	40.0201	107.264	DMSO	s
324	2323136	22.5183	57.5534	DMSO	g2
325	1.00242e+06	12.9834	20.9434	DMSO	g1
326	1165296	19.9455	46.2671	DMSO	g1
327	1.04065e+06	14.9828	22.63	DMSO	g1
328	1090590	15.5094	37.7767	DMSO	g1
329	1165478	19.849	48.6046	DMSO	g1
330	1110888	14.4957	37.3921	DMSO	g1
331	1.04271e+06	28.6851	82.7641	DMSO	g1
332	1164669	19.779	42.4234	DMSO	g1
333	1409208	39.4512	99.9637	DMSO	s
334	1113525	17.1104	48.8154	DMSO	g1
335	1124893	35.8304	97.8077	DMSO	s
336	1146415	12.6273	39.5209	DMSO	g1
337	1.04223e+06	18.4685	46.2096	DMSO	g1
338	1007129	16.8974	23.7829	DMSO	g1
339	952856	11.6929	20.5662	DMSO	g1
340	1058526	31.2293	94.8994	DMSO	s
341	1032758	15.321	21.3542	DMSO	g1
342	1153515	36.95	99.6603	DMSO	s
343	1042788	14.8473	29.6466	DMSO	g1
344	2396919	22.2032	24.4275	DMSO	g2
345	1148251	15.1535	38.3313	DMSO	g1
346	1066489	14.139	37.0045	DMSO	g1
347	1.03045e+06	17.9484	41.1905	DMSO	g1
348	971328	14.0108	23.3644	DMSO	g1
349	1070496	13.9455	28.0574	DMSO	g1
350	1413974	44.4334	107.068	DMSO	s
351	1186662	37.651	104.64	DMSO	s
352	2282393	15.5286	23.6087	DMSO	g2
353	1837414	45.5164	126.193	DMSO	s
354	1.03664e+06	19.1547	52.2028	DMSO	g1
355	2139765	41.431	122.514	DMSO	s
356	1255044	52.3619	145.023	DMSO	s
357	922237	11.6509	23.6575	DMSO	g1
358	2059173	40.9085	104.881	DMSO	s
359	989397	12.0458	24.385	DMSO	g1
360	1897624	44.0677	122.327	DMSO	s
361	1837236	35.953	99.547	DMSO	s
362	1099452	29.4064	84.7791	DMSO	s
363	2022993	39.5348	108.527	DMSO	s
364	1164286	15.0039	22.9665	DMSO	g1
365	2123134	16.2426	20.3097	DMSO	g2
366	1197302	35.7219	90.1904	DMSO	s
367	2100965	41.2545	115.162	DMSO	s
368	1071303	21.1287	59.4551	DMSO	g1
369	1278641	39.5318	105.916	DMSO	s
370	1895235	38.2901	98.0333	DMSO	s
371	1770557	33.6198	92.978	DMSO	s
372	1122110	16.7343	63.3224	DMSO	g1
373	2010796	50.1067	149.793	DMSO	s
374	1075099	17.0942	40.6449	DMSO	g1
375	1342247	51.3932	153.078	DMSO	s
376	1125636	29.3	87.9673	DMSO	s
377	2150430	34.1837	79.2802	DMSO	s
378	1229752	49.2331	129.392	DMSO	s
379	1213937	36.8646	108.991	DMSO	s
380	2293032	18.9148	24.7949	DMSO	g2
381	1126161	14.3539	44.8961	DMSO	g1
382	1552084	54.982	175.546	DMSO	s
383	2201780	42.1477	121.236	DMSO	s
384	1143435	35.2558	93.6237	DMSO	s
385	1764854	45.3298	118.212	DMSO	s
386	1182178	41.1636	110.653	DMSO	s
387	2437539	17.6608	26.0108	DMSO	g2
388	1076321	15.4795	18.9842	DMSO	g1
389	2028323	53.5066	143.116	DMSO	s
390	1138350	26.7232	82.7205	DMSO	g1
391	1164175	15.0883	22.8148	DMSO	g1
392	1463023	49.8348	134.355	DMSO	s
393	1183674	43.8028	122.8	DMSO	s
394	2284365	36.6924	100.546	DMSO	s
395	1.92001e+06	43.3934	128.927	DMSO	s
396	1155817	28.3748	83.0697	DMSO	g1
397	2404627	26.9124	60.0309	DMSO	g2
398	1187098	42.8157	120.25	DMSO	s
399	1875081	42.015	123.429	DMSO	s
400	1288770	31.2399	91.7188	DMSO	s
401	1655179	40.5789	123.868	DMSO	s
402	1516866	38.3319	112.263	DMSO	s
403	1136727	14.0654	40.2205	DMSO	g1
404	2217704	38.8497	107.3	DMSO	s
405	1464394	57.3504	184.212	DMSO	s
406	2281285	41.6681	111.899	DMSO	s
407	2165092	47.2269	126.784	DMSO	s
408	2439464	15.5773	20.1069	DMSO	g2
409	1825264	46.04	133.409	DMSO	s
410	2225946	16.8229	28.7166	DMSO	g2
411	1147834	15.2337	38.9995	DMSO	g1
412	1458780	38.7369	108.439	DMSO	s
413	1142161	14.3642	35.0364	DMSO	g1
414	2429142	16.9925	20.5378	DMSO	g2
415	1.8063e+06	35.4983	92.3346	DMSO	s
416	1166769	17.2147	46.9073	DMSO	g1
417	2.0404e+06	38.8166	111.054	DMSO	s
418	1170407	20.0051	55.9763	DMSO	g1
419	1632960	39.2578	92.8056	DMSO	s
420	1941497	37.0864	93.5881	DMSO	s
421	1909404	38.7186	99.3246	DMSO	s
422	1254629	42.6579	121.321	DMSO	s
423	1.42432e+06	34.3091	95.2118	DMSO	s
424	2054908	31.8857	80.8538	DMSO	s
425	1794298	39.1356	100.116	DMSO	s
426	1152677	16.5562	50.4084	DMSO	g1
427	1246849	36.4468	100.081	DMSO	s
428	1194004	28.1106	79.5893	DMSO	g1
429	1299523	41.8168	120.908	DMSO	s
430	1141263	16.854	48.1786	DMSO	g1
431	2234942	37.257	95.6013	DMSO	s
432	1155810	26.6282	84.6103	DMSO	g1
433	1513201	31.8856	84.1698	DMSO	s
434	1102998	12.0201	22.7583	DMSO	g1
435	1398464	39.1086	102.276	DMSO	s
436	1.04248e+06	17.524	41.9412	DMSO	g1
437	2231510	17.3233	23.0942	DMSO	g2
438	2188337	16.4778	24.3337	DMSO	g2
439	2141752	44.4736	123.357	DMSO	s
440	1065101	16.1042	39.7649	DMSO	g1
441	1070611	14.7114	23.8283	DMSO	g1
442	1020603	14.7465	22.258	DMSO	g1
443	1070692	14.054	35.3142	DMSO	g1
444	1055061	11.7736	23.8241	DMSO	g1
445	1.04409e+06	14.5491	32.6358	DMSO	g1
446	2282452	16.3064	21.6875	DMSO	g2
447	2195228	12.8939	18.2025	DMSO	g2
448	2382334	11.3537	13.7134	DMSO	g2
449	1118113	26.4682	84.4946	DMSO	g1
450	2087986	34.3466	84.6372	DMSO	s
451	2010707	32.3529	85.3489	DMSO	s
452	1.97086e+06	34.6259	96.4041	DMSO	s
453	1097628	13.9557	25.7958	DMSO	g1
454	1063725	17.2044	41.2049	DMSO	g1
455	1121399	12.01	30.011	DMSO	g1
456	2488780	15.7902	22.7598	DMSO	g2
457	1111244	15.4126	31.3534	DMSO	g1
458	2428410	17.606	26.0705	DMSO	g2
459	1188185	35.5784	102.819	DMSO	s
460	1116575	36.5127	113.509	DMSO	s
461	1185932	15.3599	21.4011	DMSO	g1
462	1120579	12.3182	25.0941	DMSO	g1
463	1105792	26.5657	79.0387	DMSO	g1
464	2162673	33.7325	90.6193	DMSO	s
465	1138671	14.2546	35.8557	DMSO	g1
466	2218241	16.6981	23.2536	DMSO	g2
467	1127167	12.3407	28.5118	DMSO	g1
468	2070486	32.9248	85.4002	DMSO	s
469	2351867	17.2524	26.1399	DMSO	g2
470	1114995	22.1799	59.1685	DMSO	g1
471	1058379	12.4793	29.8365	DMSO	g1
472	1079794	14.2873	26.9145	DMSO	g1
473	2468796	16.1845	24.2197	DMSO	g2
474	1063450	13.6487	27.3033	DMSO	g1
475	2250299	18.8655	27.7064	DMSO	g2
476	1112631	15.524	32.2299	DMSO	g1
477	2191545	23.0216	41.2742	DMSO	g2
478	1246879	40.3561	118.342	DMSO	s
479	1052740	20.3049	61.4584	DMSO	g1
480	1153646	30.1677	96.702	DMSO	s
481	1124521	13.1852	21.6225	DMSO	g1
482	1141908	15.2378	29.3161	DMSO	g1
483	998609	11.0652	12.0691	DMSO	g1
484	2353354	16.7492	24.2109	DMSO	g2
485	1072922	14.8983	40.4309	DMSO	g1
486	2493251	20.7046	33.3179	DMSO	g2
487	1260884	40.1585	114.862	DMSO	s
488	1436735	44.0173	118.13	DMSO	s
489	1381456	44.5342	120.4	DMSO	s
490	2395678	18.6868	23.0319	DMSO	g2
491	1173042	15.0414	39.8878	DMSO	g1
492	1132882	12.7995	26.6889	DMSO	g1
493	2313013	21.1694	26.7143	DMSO	g2
494	1096255	13.6521	27.8487	DMSO	g1
495	1135845	16.014	45.9792	DMSO	g1
496	2243665	36.4908	86.5867	DMSO	s
497	1133880	13.5806	24.9864	DMSO	g1
498	1148341	15.7494	36.3789	DMSO	g1
499	2220274	19.2581	27.1573	DMSO	g2
500	2264309	21.1082	29.7133	DMSO	g2
501	1438512	46.9735	118.401	DMSO	s
502	1166159	18.1064	40.8116	DMSO	g1
503	1153432	14.1389	24.2113	DMSO	g1
504	2362429	22.0449	28.9159	DMSO	g2
505	1050365	19.4873	55.9888	DMSO	g1
506	1565236	59.3371	158.915	DMSO	s
507	2233781	21.0971	23.8322	DMSO	g2
508	2254767	41.4612	105.034	DMSO	s
509	1389354	44.2071	117.4	DMSO	s
510	1254538	49.6636	135.845	DMSO	s
511	1056299	18.0444	37.1416	DMSO	g1
512	1202928	42.007	121.088	DMSO	s
513	1614682	46.384	104.301	DMSO	s
514	2347283	21.4856	30.699	DMSO	g2
515	1301093	42.0337	109.275	DMSO	s
516	1.04442e+06	15.3423	36.58	DMSO	g1
517	1259903	39.1629	108.804	DMSO	s
518	1001699	14.5815	33.5357	DMSO	g1
519	1146597	30.3822	80.4607	DMSO	s
520	2176547	20.7257	27.0978	DMSO	g2
521	1169455	17.3955	49.6882	DMSO	g1
522	1.02994e+06	16.5846	38.0257	DMSO	g1
523	1097836	26.8824	63.8784	DMSO	g1
524	1671619	40.0115	90.3298	DMSO	s
525	1118274	13.4474	18.5322	DMSO	g1
526	1166792	35.1249	100.112	DMSO	s
527	2410442	27.3793	34.4161	DMSO	g2
528	1413509	35.505	95.3317	DMSO	s
529	1080493	13.8441	17.3165	DMSO	g1
530	1149871	32.7896	76.8339	DMSO	s
531	1.04003e+06	10.6626	14.6301	DMSO	g1
532	1053826	14.149	34.76	DMSO	g1
533	1267241	41.3001	124.379	DMSO	s
534	1068989	28.3051	66.7029	DMSO	g1
535	1079648	12.9091	14.2897	DMSO	g1
536	1.00344e+06	17.5325	33.6461	DMSO	g1
537	1182317	45.9927	137.042	DMSO	s
538	1938865	37.2746	96.7399	DMSO	s
539	1096229	34.2584	101.858	DMSO	s
540	1071680	33.3065	92.7217	DMSO	s
541	1433293	33.8327	84.6068	DMSO	s
542	1065053	35.6648	104.827	DMSO	s
543	1084315	16.909	21.6596	DMSO	g1
544	1071968	16.2085	24.1639	DMSO	g1
545	1080099	16.6432	23.2637	DMSO	g1
546	1.02349e+06	17.168	22.6386	DMSO	g1
547	1260653	39.9568	114.172	DMSO	s
548	1193284	24.9297	64.3478	DMSO	g1
549	1857433	40.0197	105.29	DMSO	s
550	1198727	25.2884	78.9343	DMSO	g1
551	1.41921e+06	54.9959	158.602	DMSO	s
552	2217109	18.0917	24.1497	DMSO	g2
553	1079076	16.5654	20.7704	DMSO	g1
554	1179366	52.7127	161.504	DMSO	s
555	1193849	25.6368	65.7488	DMSO	g1
556	1760753	37.9131	99.3375	DMSO	s
557	1171935	15.2181	43.5585	DMSO	g1
558	1088453	16.4587	23.6327	DMSO	g1
559	1091274	18.2447	20.8457	DMSO	g1
560	1273212	36.9839	107.772	DMSO	s
561	1.94961e+06	41.8736	102.964	DMSO	s
562	1257625	51.1391	144.379	DMSO	s
563	1079955	15.5741	20.8053	DMSO	g1
564	1146011	27.9116	88.0609	DMSO	g1
565	1407474	40.1642	108.273	DMSO	s
566	1168970	15.2086	43.2683	DMSO	g1
567	1152614	28.4774	94.7756	DMSO	g1
568	2417533	18.2495	25.4947	DMSO	g2
569	1196576	18.1003	39.4741	DMSO	g1
570	1162823	19.5727	42.917	DMSO	g1
571	1169972	22.1361	62.0518	DMSO	g1
572	1358790	51.0887	131.57	DMSO	s
573	1180404	18.6957	39.8736	DMSO	g1
574	1427148	70.1771	185.778	DMSO	s
575	1195328	42.3717	122.069	DMSO	s
576	1137857	37.3138	102.13	DMSO	s
577	1165357	19.4204	35.9677	DMSO	g1
578	1170246	17.9363	39.7117	DMSO	g1
579	1234068	50.598	135.809	DMSO	s
580	1249381	43.7707	113.206	DMSO	s
581	1769137	64.1559	152.666	DMSO	s
582	1169399	19.8085	60.9263	DMSO	g1
583	1229311	44.7288	119.412	DMSO	s
584	1764896	40.5506	102.626	DMSO	s
585	1219104	42.893	115.716	DMSO	s
586	2375658	24.8413	30.8005	DMSO	g2
587	2481326	26.6234	35.7024	DMSO	g2
588	1061080	30.3329	79.6664	DMSO	s
589	2308217	24.4313	30.4046	DMSO	g2
590	2359478	24.7238	33.3076	DMSO	g2
591	2.0734e+06	52.8992	130.285	DMSO	s
592	1033557	20.563	59.0278	DMSO	g1
593	1794012	48.493	114.922	DMSO	s
594	1097285	45.6859	126.902	DMSO	s
595	1991619	55.6617	140.245	DMSO	s
596	1193960	45.6948	123.58	DMSO	s
597	2152342	25.0515	41.1698	DMSO	g2
598	1671043	57.4667	152.793	DMSO	s
599	1152841	41.2121	108.888	DMSO	s
600	1113126	16.5	31.3989	DMSO	g1
601	1259028	42.491	112.192	DMSO	s
602	1537474	48.6663	113.583	DMSO	s
603	1139067	16.8603	33.1289	DMSO	g1
604	1076321	19.4241	57.4311	DMSO	g1
605	1139298	31.9706	81.9888	DMSO	s
606	1088559	27.2132	79.7681	DMSO	g1
607	1070508	18.1851	40.1759	DMSO	g1
608	1461342	44.1927	111.746	DMSO	s
609	1927309	47.3107	118.447	DMSO	s
610	1060477	14.4036	20.9365	DMSO	g1
611	1357274	42.672	117.052	DMSO	s
612	1952740	52.4829	130.083	DMSO	s
613	1053944	18.6763	50.1274	DMSO	g1
614	1073644	16.0868	54.464	DMSO	g1
615	1072900	17.1563	46.1545	DMSO	g1
616	1113747	17.678	49.0676	DMSO	g1
617	1463429	42.9653	107.122	DMSO	s
618	1104499	17.2362	50.0707	DMSO	g1
619	1077025	18.2474	50.2987	DMSO	g1
620	2054916	17.3925	35.3497	DMSO	g2
621	1106331	15.1449	45.6522	DMSO	g1
622	1385284	38.7962	103.355	DMSO	s
623	2339596	20.4471	37.8781	DMSO	g2
624	1113133	16.6787	56.4552	DMSO	g1
625	1100133	16.2691	39.2646	DMSO	g1
626	2261627	57.9357	145.702	DMSO	s
627	2417683	21.2721	28.0372	DMSO	g2
628	1581771	59.8551	144.48	DMSO	s
629	1172660	18.5577	36.874	DMSO	g1
630	1179106	39.6057	96.5478	DMSO	s
631	2574218	18.16	23.7261	DMSO	g2
632	1164147	18.3877	34.3727	DMSO	g1
633	1315712	47.0342	116.215	DMSO	s
634	1798332	51.2408	120.553	DMSO	s
635	1130976	27.1453	70.558	DMSO	g1
636	1391061	46.7263	106.998	DMSO	s
637	1160920	18.6231	35.0989	DMSO	g1
638	1977863	52.259	116.977	DMSO	s
639	1238596	55.9626	134.094	DMSO	s
640	2349101	32.5338	56.5558	DMSO	s
641	1579663	39.0526	89.7312	DMSO	s
642	1785583	49.7627	109.929	DMSO	s
643	1196208	14.6695	25.3203	DMSO	g1
644	1124775	18.858	33.266	DMSO	g1
645	1094400	34.7198	85.9688	DMSO	s
646	1254899	49.4975	122.464	DMSO	s
647	2484198	22.4735	33.8265	DMSO	g2
648	2076409	52.1362	121.605	DMSO	s
649	1076066	17.6534	32.5094	DMSO	g1
650	1501079	51.3997	122.945	DMSO	s
651	1065091	26.25	65.2392	DMSO	g1
652	2319254	23.8205	31.7308	DMSO	g2
653	1209154	24.4546	74.1836	DMSO	g1
654	1062648	19.5562	50.3101	DMSO	g1
655	1139041	35.6351	92.9956	DMSO	s
656	1116283	42.2476	93.7323	DMSO	s
657	2208108	24.2397	29.8251	DMSO	g2
658	1462150	52.4232	131.828	DMSO	s
659	1451929	48.2071	125.219	DMSO	s
660	1513430	63.6449	162.513	DMSO	s
661	1083056	28.3422	72.7895	DMSO	g1
662	1566012	55.3806	141.845	DMSO	s
663	1026281	25.6446	67.6584	DMSO	g1
664	1393406	50.3806	123.907	DMSO	s
665	1013868	19.2295	32.0899	DMSO	g1
666	2222572	25.0883	31.4441	DMSO	g2
667	1.03755e+06	18.7868	46.139	DMSO	g1
668	1.02862e+06	22.5354	61.7761	DMSO	g1
669	1.01875e+06	18.8225	47.0666	DMSO	g1
670	1507828	47.7909	120.032	DMSO	s
671	1016775	22.2829	44.7221	DMSO	g1
672	1231869	15.0075	28.3865	DMSO	g1
673	1930858	39.9243	88.1811	DMSO	s
674	1552562	84.0134	147.727	DMSO	s
675	1246979	17.5762	31.0043	DMSO	g1
676	2008797	48.0072	124.732	DMSO	s
677	1245002	17.3503	30.3435	DMSO	g1
678	1564072	54.2628	128.694	DMSO	s
679	1.0175e+06	15.0274	30.4493	DMSO	g1
680	1148234	16.9626	48.3197	DMSO	g1
681	2155142	21.2726	30.5277	DMSO	g2
682	1044186	15.4444	27.4314	DMSO	g1
683	1027930	14.8671	31.7506	DMSO	g1
684	2210883	21.163	27.8533	DMSO	g2
685	1420917	72.235	191.145	DMSO	s
686	1.04433e+06	15.3069	24.6415	DMSO	g1
687	1226667	16.1393	38.3083	DMSO	g1
688	1213933	15.7702	36.0232	DMSO	g1
689	1.02654e+06	22.7382	68.7804	DMSO	g1
690	1129094	42.7233	108.434	DMSO	s
691	1152134	14.9719	22.9213	DMSO	g1
692	1338835	56.3956	157.567	DMSO	s
693	1066046	18.4495	54.2163	DMSO	g1
694	1082760	17.9382	48.9724	DMSO	g1
695	1409878	47.5248	116.191	DMSO	s
696	2133088	34.9881	81.0318	DMSO	s
697	1110539	31.1978	95.3794	DMSO	s
698	1765759	52.3147	132.362	DMSO	s
699	1.86498e+06	32.6218	81.1589	DMSO	s
700	1353092	42.8353	116.435	DMSO	s
701	1097861	16.5251	42.3436	DMSO	g1
702	1111664	15.9872	25.3749	DMSO	g1
703	1127698	16.8409	38.0375	DMSO	g1
704	1156155	17.6836	35.5469	DMSO	g1
705	2254887	18.458	21.1676	DMSO	g2
706	1120876	17.8228	48.0816	DMSO	g1
707	1329637	38.6181	106.864	DMSO	s
708	1598527	45.2946	105.091	DMSO	s
709	1813231	55.1327	145.84	DMSO	s
710	1093118	15.1199	21.6613	DMSO	g1
711	1157581	15.579	33.0132	DMSO	g1
712	2071256	74.8847	187.393	DMSO	s
713	2343387	84.8294	216.535	DMSO	s
714	1718118	53.7388	134.57	DMSO	s
715	2046282	50.4375	106.445	DMSO	s
716	2296259	57.4882	134.707	DMSO	s
717	2087034	21.3408	29.8402	DMSO	g2
718	1690137	47.8131	107.998	DMSO	s
719	2379667	24.0673	28.3802	DMSO	g2
720	1395599	43.01	99.0205	DMSO	s
721	1361461	29.0056	89.8632	DMSO	s
722	1065745	16.8086	43.7948	DMSO	g1
723	1857265	46.966	111.33	DMSO	s
724	1615327	45.3649	104.254	DMSO	s
725	1071671	16.6706	35.9834	DMSO	g1
726	1090065	16.6801	47.5565	DMSO	g1
727	1676012	44.073	112.484	DMSO	s
728	2204229	17.472	23.7399	DMSO	g2
729	2010344	40.1034	88.4998	DMSO	s
730	1568491	54.4141	129.355	DMSO	s
731	1040252	17.1829	49.5473	DMSO	g1
732	2078026	42.1288	96.5568	DMSO	s
733	1137181	42.656	115.585	DMSO	s
734	1877771	61.1789	149.365	DMSO	s
735	1081572	15.147	32.1309	DMSO	g1
736	1.71018e+06	49.8695	122.231	DMSO	s
737	2114520	18.3101	25.8642	DMSO	g2
738	1051349	23.249	57.7996	DMSO	g1
739	1072214	35.2488	97.2995	DMSO	s
740	1191009	50.7211	126.307	DMSO	s
741	1064057	16.6847	36.1392	DMSO	g1
742	1108298	39.9604	102.68	DMSO	s
743	1193889	47.4446	119.281	DMSO	s
744	1035457	25.9099	59.9623	DMSO	g1
745	1165956	17.7179	34.7856	DMSO	g1
746	1468063	41.5222	104.982	DMSO	s
747	1627705	31.2522	71.0836	DMSO	s
748	1874759	35.5202	76.2959	DMSO	s
749	1338816	50.9497	123.925	DMSO	s
750	1706176	40.061	91.772	DMSO	s
751	1078224	34.4931	90.7671	DMSO	s
752	1235138	24.6129	49.7802	DMSO	g1
753	1124846	45.1223	123.528	DMSO	s
754	1668404	46.3182	106.802	DMSO	s
755	1.00718e+06	18.5	53.3666	DMSO	g1
756	1660146	43.2704	107.043	DMSO	s
757	1296659	57.1145	140.471	DMSO	s
758	1083628	28.9581	79.3764	DMSO	g1
759	1213123	23.247	48.2458	DMSO	g1
760	1302595	48.1565	123.478	DMSO	s
761	1164846	19.7545	47.168	DMSO	g1
762	1071117	33.7999	90.4069	DMSO	s
763	1155733	19.4742	52.3573	DMSO	g1
764	1208359	47.5541	118.673	DMSO	s
765	1371532	61.198	153.244	DMSO	s
766	1475331	40.0845	99.4221	DMSO	s
767	1188528	16.4106	29.9807	DMSO	g1
768	1208480	30.0735	90.0584	DMSO	s
769	1317844	72.1794	190.938	DMSO	s
770	1246553	51.9962	132.145	DMSO	s
771	1176278	19.4191	59.4366	DMSO	g1
772	1115608	26.8079	79.6208	DMSO	g1
773	1133133	36.4972	101.807	DMSO	s
774	2367025	22.2138	30.6882	DMSO	g2
775	1257812	49.9899	122.765	DMSO	s
776	1216434	65.1652	163.524	DMSO	s
777	1177728	21.2261	64.1985	DMSO	g1
778	1260725	46.8927	116.778	DMSO	s
779	1241521	46.8565	126.901	DMSO	s
780	1130200	19.1007	56.3684	DMSO	g1
781	2395602	15.5843	30.4303	DMSO	g2
782	2390511	21.7464	26.6364	DMSO	g2
783	1081751	24.9751	70.8175	DMSO	g1
784	1181767	30.7738	84.5139	DMSO	s
785	1046271	19.259	49.3876	DMSO	g1
786	1085511	20.4016	54.2788	DMSO	g1
787	1161662	16.9921	39.5867	DMSO	g1
788	2371660	16.5948	17.0955	DMSO	g2
789	1173784	41.574	105.879	DMSO	s
790	1350933	52.9012	132.037	DMSO	s
791	1774521	50.7747	125.149	DMSO	s
792	2067224	49.5803	113.899	DMSO	s
793	2371908	19.8419	25.0831	DMSO	g2
794	2303562	46.2301	101.097	DMSO	s
795	1270071	46.7236	126.922	DMSO	s
796	1079349	14.1807	23.0328	DMSO	g1
797	1063607	21.5037	54.3804	DMSO	g1
798	1072913	14.5221	23.3935	DMSO	g1
799	1301762	52.3752	134.305	DMSO	s
800	2157120	24.4173	30.4497	DMSO	g2
801	2251658	22.4101	29.6719	DMSO	g2
802	1683917	42.5198	99.9685	DMSO	s
803	1.68925e+06	45.6693	113.759	DMSO	s
804	1229958	67.089	192.594	DMSO	s
805	1326672	49.9805	130.729	DMSO	s
806	2162206	44.3584	106.103	DMSO	s
807	1101128	158.275	239.06	DMSO	s
808	2377464	38.9837	68.1822	DMSO	s
809	2041842	50.7202	119.263	DMSO	s
810	1145162	47.4595	121.111	DMSO	s
811	1132015	31.5891	78.49	DMSO	s
812	1109300	43.4435	111.128	DMSO	s
813	1142824	40.7644	104.312	DMSO	s
814	2191623	18.1622	25.2307	DMSO	g2
815	1111525	41.202	102.466	DMSO	s
816	1920257	47.4607	106.563	DMSO	s
817	1.7324e+06	35.2193	85.8315	DMSO	s
818	1669308	30.4254	73.1632	DMSO	s
819	2090674	22.7615	28.2836	DMSO	g2
820	1099257	21.0814	57.321	DMSO	g1
821	1926408	59.7449	158.047	DMSO	s
822	1470563	48.5729	120.142	DMSO	s
823	1570276	46.2511	105.528	DMSO	s
824	1136626	17.4979	34.5562	DMSO	g1
825	1152796	31.9114	79.1007	DMSO	s
826	1863748	55.4971	136.402	DMSO	s
827	1133907	18.9143	32.6009	DMSO	g1
828	1031297	15.0175	22.2813	DMSO	g1
829	1.84382e+06	39.9552	93.2601	DMSO	s
830	1.01207e+06	16.2638	22.086	DMSO	g1
831	1031576	16.5713	33.8716	DMSO	g1
832	1158686	23.2957	66.4297	DMSO	g1
833	1030055	17.896	30.8707	DMSO	g1
834	1632906	41.6073	106.44	DMSO	s
835	1805231	34.1654	78.8786	DMSO	s
836	2112405	23.0438	40.0934	DMSO	g2
837	2420328	19.2624	29.4986	DMSO	g2
838	2325887	21.3325	29.8902	DMSO	g2
839	2038254	42.8024	92.488	DMSO	s
840	1608962	31.1056	72.3694	DMSO	s
841	1986865	46.2209	103.48	DMSO	s
842	1.00961e+06	13.4599	34.8523	DMSO	g1
843	1594336	41.2561	107.258	DMSO	s
844	1084277	19.8763	45.0914	DMSO	g1
845	1064866	19.4752	29.586	DMSO	g1
846	1060445	18.6383	44.3073	DMSO	g1
847	1143558	18.7264	48.1719	DMSO	g1
848	1074511	13.895	25.4473	DMSO	g1
849	2163261	27.2638	46.7171	DMSO	g2
850	1.04016e+06	17.9861	47.3287	DMSO	g1
851	1633873	49.1327	129.935	DMSO	s
852	1049357	15.6653	39.7978	DMSO	g1
853	1081108	16.4073	29.3274	DMSO	g1
854	1229759	29.5946	66.7438	DMSO	s
855	1125728	19.1699	50.7151	DMSO	g1
856	1320297	40.8698	113.411	DMSO	s
857	2193059	53.8978	128.586	DMSO	s
858	2271734	19.3416	29.6985	DMSO	g2
859	1091040	19.0036	55.8286	DMSO	g1
860	1074584	14.7071	43.5908	DMSO	g1
861	1098270	16.8886	54.1649	DMSO	g1
862	1082248	14.3851	41.1851	DMSO	g1
863	1809473	51.3452	117.746	DMSO	s
864	1144327	17.3141	55.6728	DMSO	g1
865	1652110	53.1824	116.294	DMSO	s
866	2399912	24.2847	27.0252	DMSO	g2
867	1122329	17.993	57.8634	DMSO	g1
868	910573	13.2252	18.494	DMSO	g1
869	1137412	17.2803	40.516	DMSO	g1
870	1136901	36.4052	99.3871	DMSO	s
871	1956137	44.4519	105.363	DMSO	s
872	2266506	22.018	26.1136	DMSO	g2
873	1052896	20.9054	41.4574	DMSO	g1
874	998792	23.4778	56.9106	DMSO	g1
875	1704105	54.0118	130.844	DMSO	s
876	1085813	37.5897	101.527	DMSO	s
877	1023546	23.4875	52.8218	DMSO	g1
878	1692677	56.6251	141.565	DMSO	s
879	996957	27.0571	63.3781	DMSO	g1
880	1017358	18.8876	46.0825	DMSO	g1
881	1062430	20.9605	64.0295	DMSO	g1
882	1230725	46.8795	121.565	DMSO	s
883	1091263	35.6929	95.6507	DMSO	s
884	1002811	17.0227	49.4226	DMSO	g1
885	1127150	62.9781	165.544	DMSO	s
886	1054097	15.1883	25.9577	DMSO	g1
887	1079020	29.1242	79.3426	DMSO	g1
888	1026977	36.9855	96.5745	DMSO	s
889	1044719	18.4103	46.4476	DMSO	g1
890	1071035	15.9267	29.2341	DMSO	g1
891	1.03652e+06	25.4488	75.3994	DMSO	g1
892	1224161	45.6802	112.41	DMSO	s
893	1933517	45.3589	100.079	DMSO	s
894	1930085	45.7687	102.757	DMSO	s
895	1090392	17.7184	42.538	DMSO	g1
896	1158870	47.9206	126.359	DMSO	s
897	1152475	22.5138	27.6809	DMSO	g1
898	1644108	50.7302	125.055	DMSO	s
899	1301261	19.9898	27.114	DMSO	g1
900	1116300	46.6259	126.199	DMSO	s
901	1066669	39.1193	105.599	DMSO	s
902	1612926	46.8195	110.767	DMSO	s
903	1050276	18.0833	38.3047	DMSO	g1
904	1165072	46.0718	120.179	DMSO	s
905	1275933	40.1244	99.3917	DMSO	s
906	1324019	45.5184	119.739	DMSO	s
907	1245825	51.2988	126.255	DMSO	s
908	1122182	38.0371	110.912	DMSO	s
909	1149267	32.9026	105.136	DMSO	s
910	2421630	20.4425	29.0979	DMSO	g2
911	1642430	55.3926	149.108	DMSO	s
912	1136720	30.194	84.841	DMSO	s
913	1313355	48.5198	125.605	DMSO	s
914	1176733	54.0863	149.165	DMSO	s
915	1068350	13.0949	20.3102	DMSO	g1
916	1386550	46.3556	127.618	DMSO	s
917	1164399	16.8832	41.9611	DMSO	g1
918	1154123	36.9448	107.799	DMSO	s
919	1161501	21.1335	50.4915	DMSO	g1
920	1613344	50.9048	128.169	DMSO	s
921	1190635	57.7757	165.443	DMSO	s
922	1426657	46.2184	117.545	DMSO	s
923	1909580	49.0768	126.773	DMSO	s
924	1928539	60.5831	147.685	DMSO	s
925	1159483	16.7393	47.6824	DMSO	g1
926	1054356	11.8714	18.658	DMSO	g1
927	1143901	15.3425	33.8935	DMSO	g1
928	2274393	36.6165	76.8062	DMSO	s
929	2384141	17.952	22.5117	DMSO	g2
930	1182593	44.5655	124.624	DMSO	s
931	1778740	45.2841	109.912	DMSO	s
932	1130614	42.2625	113.957	DMSO	s
933	1080241	23.5284	69.6818	DMSO	g1
934	1698480	40.1247	94.5626	DMSO	s
935	2333170	17.1615	27.7043	DMSO	g2
936	2292452	26.6762	42.3779	DMSO	g2
937	1166866	36.3874	88.5102	DMSO	s
938	2355558	29.0451	55.8119	DMSO	g2
939	2339724	18.5487	34.9444	DMSO	g2
940	1072894	36.6515	89.7633	DMSO	s
941	1275927	44.3712	102.389	DMSO	s
942	1167157	49.8947	134.294	DMSO	s
943	2376669	22.8269	31.8526	DMSO	g2
944	1148245	46.5549	121.472	DMSO	s
945	1309352	59.8061	137.177	DMSO	s
946	1313835	55.9109	138.413	DMSO	s
947	1305507	42.6155	105.357	DMSO	s
948	1115448	26.8675	73.3451	DMSO	g1
949	1168769	44.3981	108.512	DMSO	s
950	1181146	52.4855	134.277	DMSO	s
951	1107454	48.9729	112.537	DMSO	s
952	1145430	43.7051	111.109	DMSO	s
953	2163520	26.4492	41.0065	DMSO	g2
954	1.04855e+06	26.5667	74.608	DMSO	g1
955	1141476	61.9588	160.492	DMSO	s
956	1057184	40.5136	102.79	DMSO	s
957	997013	15.0184	34.8427	DMSO	g1
958	971992	19.6479	52.67	DMSO	g1
959	1051471	18.9003	55.827	DMSO	g1
960	1012660	15.5623	46.4044	DMSO	g1
961	1.03895e+06	46.7149	129.975	DMSO	s
962	1116052	33.4868	91.1397	DMSO	s
963	2148974	17.6779	24.9443	DMSO	g2
964	1054491	31.8356	84.7483	DMSO	s
965	971775	15.7876	42.4901	DMSO	g1
966	2.06971e+06	19.6153	27.529	DMSO	g2
967	2234228	40.582	99.9403	DMSO	s
968	1880192	42.2457	100.441	DMSO	s
969	2332596	52.897	132.029	DMSO	s
970	1354997	61.186	164.051	DMSO	s
971	2006331	40.4072	96.0671	DMSO	s
972	981063	17.3208	36.0463	DMSO	g1
973	1370560	60.1351	165.469	DMSO	s
974	1365317	45.1433	105.981	DMSO	s
975	929585	12.8038	17.363	DMSO	g1
976	1426018	42.5722	110.856	DMSO	s
977	2198542	51.285	137.608	DMSO	s
978	2123608	20.4698	54.9616	DMSO	g2
979	939479	11.8407	17.2464	DMSO	g1
980	1.50279e+06	42.5058	97.7985	DMSO	s
981	1.01615e+06	21.7619	30.2161	DMSO	g1
982	1362971	61.412	160.891	DMSO	s
983	2148151	21.2526	60.5378	DMSO	g2
984	1393008	40.6726	106.554	DMSO	s
985	1264494	50.3227	132.244	DMSO	s
986	1000175	22.722	40.8526	DMSO	g1
987	1187678	48.3439	126.509	DMSO	s
988	2163560	19.9907	26.127	DMSO	g2
989	930676	13.4787	20.319	DMSO	g1
990	1374758	55.052	141.997	DMSO	s
991	1360475	58.7897	146.727	DMSO	s
992	963719	12.0856	18.8032	DMSO	g1
993	2043827	33.9728	83.2518	DMSO	s
994	1103895	18.0784	44.6559	DMSO	g1
995	2168493	20.6174	28.6337	DMSO	g2
996	1342470	43.6044	109.726	DMSO	s
997	1119558	14.8525	36.0362	DMSO	g1
998	1040736	13.9608	24.4864	DMSO	g1
999	1833035	49.549	121.896	DMSO	s
1000	1134091	44.1612	119.4	DMSO	s
1001	1586829	50.225	122.726	DMSO	s
1002	1110577	14.2218	29.3247	DMSO	g1
1003	1261202	39.3366	108.643	DMSO	s
1004	1056745	15.5594	28.8581	DMSO	g1
1005	1098005	32.0519	96.1928	DMSO	s
1006	2401269	22.6876	26.2187	DMSO	g2
1007	1101856	21.2314	57.7317	DMSO	g1
1008	1126994	38.3865	90.8712	DMSO	s
1009	1177674	13.6478	31.0863	DMSO	g1
1010	1782139	54.5932	133.621	DMSO	s
1011	1722581	44.9539	99.8815	DMSO	s
1012	2223115	20.7616	26.4274	DMSO	g2
1013	1109786	32.2125	75.7776	DMSO	s
1014	1119894	17.4436	36.9353	DMSO	g1
1015	2391405	19.217	27.9106	DMSO	g2
1016	2051985	46.1032	112.409	DMSO	s
1017	1674313	43.2309	98.848	DMSO	s
1018	1750985	50.2487	117.875	DMSO	s
1019	1.02604e+06	23.1829	64.7706	DMSO	g1
1020	1140732	17.0985	46.4412	DMSO	g1
1021	2214027	18.5262	21.1031	DMSO	g2
1022	1421195	48.2908	113.776	DMSO	s
1023	1881398	59.827	160.037	DMSO	s
1024	1849701	52.8184	132.688	DMSO	s
1025	1810422	61.6576	159.284	DMSO	s
1026	2323053	24.8133	33.6249	DMSO	g2
1027	996554	20.5646	55.5813	DMSO	g1
1028	2154760	19.2196	36.266	DMSO	g2
1029	1153638	18.2682	48.1646	DMSO	g1
1030	1466574	50.7368	125.67	DMSO	s
1031	1.61022e+06	36.5753	89.9463	DMSO	s
1032	2314489	22.7618	32.545	DMSO	g2
1033	1195428	48.6132	125.625	DMSO	s
1034	1003979	12.7622	23.0521	DMSO	g1
1035	955794	12.5618	25.7619	DMSO	g1
1036	2102263	15.1011	24.9684	DMSO	g2
1037	1373030	60.5668	150.768	DMSO	s
1038	1679396	39.8422	103.177	DMSO	s
1039	1094977	17.4896	27.6951	DMSO	g1
1040	1057974	40.7718	115.08	DMSO	s
1041	978799	14.3864	46.5351	DMSO	g1
1042	940623	12.6842	27.8576	DMSO	g1
1043	1195123	48.7696	138.58	DMSO	s
1044	2169307	17.444	26.3114	DMSO	g2
1045	2259898	19.4991	26.8933	DMSO	g2
1046	1751261	49.7904	121.058	DMSO	s
1047	2161089	19.302	27.3292	DMSO	g2
1048	907779	14.7245	30.2882	DMSO	g1
1049	1906872	42.5403	93.3404	DMSO	s
1050	1100243	18.3901	54.6701	DMSO	g1
1051	1096128	16.3227	48.4062	DMSO	g1
1052	993385	16.0651	38.6422	DMSO	g1
1053	1075420	28.5318	72.1093	DMSO	g1
1054	1272703	60.297	160.728	DMSO	s
1055	1081675	16.1123	45.4471	DMSO	g1
1056	1127238	34.9561	80.4438	DMSO	s
1057	994931	14.6749	22.5787	DMSO	g1
1058	1772215	42.3877	109.25	DMSO	s
1059	2.06439e+06	16.3715	24.0795	DMSO	g2
1060	2059171	18.4985	26.081	DMSO	g2
1061	2123197	16.2405	24.0144	DMSO	g2
1062	2401554	16.885	23.6563	DMSO	g2
1063	1073186	19.3228	57.378	DMSO	g1
1064	1217774	39.4122	107.564	DMSO	s
1065	974572	13.3162	21.0764	DMSO	g1
1066	1117278	17.8084	36.0074	DMSO	g1
1067	1063965	14.9115	35.4979	DMSO	g1
1068	2391595	18.4466	24.1042	DMSO	g2
1069	2306571	15.0753	19.6327	DMSO	g2
1070	1468362	42.8356	114.193	DMSO	s
1071	1114237	18.0913	38.9934	DMSO	g1
1072	1074008	18.5195	30.3827	DMSO	g1
1073	2039226	36.1657	92.638	DMSO	s
1074	1124951	46.4037	121.932	DMSO	s
1075	2131994	16.82	23.8351	DMSO	g2
1076	1176048	35.7044	99.2396	DMSO	s
1077	1053875	16.3869	39.4405	DMSO	g1
1078	1087123	14.0868	35.5448	DMSO	g1
1079	1491387	40.2099	105.25	DMSO	s
1080	1160035	34.7574	93.2432	DMSO	s
1081	1165664	25.8964	72.695	DMSO	g1
1082	1104076	15.1999	45.5338	DMSO	g1
1083	1069172	13.0909	31.5182	DMSO	g1
1084	1144875	20.9689	60.1801	DMSO	g1
1085	1090149	37.231	111.545	DMSO	s
1086	2215827	17.1093	27.3149	DMSO	g2
1087	1113255	16.9442	38.6293	DMSO	g1
1088	1154932	36.7697	100.549	DMSO	s
1089	1191293	46.049	121.208	DMSO	s
1090	984443	13.5901	26.1591	DMSO	g1
1091	1174004	30.3235	88.3733	DMSO	s
1092	2270773	12.9168	17.4804	DMSO	g2
1093	1149705	33.3216	89.9291	DMSO	s
1094	1444699	45.9497	120.356	DMSO	s
1095	1475403	46.6764	118.409	DMSO	s
1096	1023801	9.99074	18.7429	DMSO	g1
1097	1163544	28.6316	78.3647	DMSO	g1
1098	2245794	17.2262	27.3466	DMSO	g2
1099	1963023	40.8671	103.651	DMSO	s
1100	1078227	13.7085	34.4152	DMSO	g1
1101	1086046	13.6241	30.5858	DMSO	g1
1102	1.02065e+06	14.3874	27.8342	DMSO	g1
1103	2009587	37.5158	94.9347	DMSO	s
1104	1390685	47.5593	126.438	DMSO	s
1105	1131787	14.2854	45.2919	DMSO	g1
1106	1188722	53.8257	143.58	DMSO	s
1107	1344889	45.5256	122.681	DMSO	s
1108	1280775	49.2735	147.364	DMSO	s
1109	1575885	47.0263	122.351	DMSO	s
1110	1765960	41.9168	109.477	DMSO	s
1111	2411364	19.1446	22.8003	DMSO	g2
1112	2362355	16.7348	25.4633	DMSO	g2
1113	1.81776e+06	46.6044	123.051	DMSO	s
1114	2291498	36.2026	95.6965	DMSO	s
1115	1143505	22.1919	58.9977	DMSO	g1
1116	1306534	48.1964	130.62	DMSO	s
1117	1686918	58.8362	158.552	DMSO	s
1118	2337358	17.4621	24.5121	DMSO	g2
1119	1363835	48.5557	136.487	DMSO	s
1120	2351747	18.0095	25.3193	DMSO	g2
1121	1083652	42.329	130.269	DMSO	s
1122	1136447	15.9016	27.5187	DMSO	g1
1123	1167040	16.6586	54.2107	DMSO	g1
1124	2234395	17.9163	25.4455	DMSO	g2
1125	1087056	16.0724	30.4158	DMSO	g1
1126	1.04489e+06	16.5982	44.2092	DMSO	g1
1127	1546902	49.0633	131.22	DMSO	s
1128	1.04754e+06	17.9045	49.3814	DMSO	g1
1129	1321053	39.7391	99.6375	DMSO	s
1130	1111134	19.6629	53.3515	DMSO	g1
1131	1.01475e+06	18.2553	61.2793	DMSO	g1
1132	1142038	26.8682	70.8006	DMSO	g1
1133	1.04726e+06	19.1503	59.168	DMSO	g1
1134	1484282	48.9035	138.7	DMSO	s
1135	1128072	15.7645	27.8502	DMSO	g1
1136	1.04315e+06	17.7029	53.3267	DMSO	g1
1137	2334881	19.5369	29.5953	DMSO	g2
1138	1342829	48.4981	130.055	DMSO	s
1139	1135573	32.7924	90.0501	DMSO	s
1140	1145222	17.8641	53.236	DMSO	g1
1141	1145542	18.7635	52.7362	DMSO	g1
1142	2171420	18.3145	24.354	DMSO	g2
1143	1.00724e+06	17.3165	27.216	DMSO	g1
1144	1101126	19.6841	55.9215	DMSO	g1
1145	1109398	15.5508	32.477	DMSO	g1
1146	1103687	17.7325	54.2616	DMSO	g1
1147	999363	14.1627	20.7973	DMSO	g1
1148	2130923	19.3419	25.0895	DMSO	g2
1149	993309	15.7343	22.8568	DMSO	g1
1150	1161370	51.5443	141.2	DMSO	s
1151	1068374	35.4035	104.01	DMSO	s
1152	1139526	47.2058	135.947	DMSO	s
1153	1232800	58.2059	162.713	DMSO	s
1154	1.03183e+06	15.5151	41.313	DMSO	g1
1155	1491742	40.6225	103.347	DMSO	s
1156	1214641	54.3049	152.824	DMSO	s
1157	1610564	38.0918	100.507	DMSO	s
1158	1154592	49.8851	135.968	DMSO	s
1159	1495495	40.1536	103.594	DMSO	s
1160	2.08315e+06	21.6147	38.3573	DMSO	g2
1161	1103923	37.6508	123.362	DMSO	s
1162	1116842	39.5744	129.704	DMSO	s
1163	2101954	17.5853	25.0277	DMSO	g2
1164	1158842	59.0033	167.419	DMSO	s
1165	2208385	22.9185	40.6107	DMSO	g2
1166	1066969	34.25	111.239	DMSO	s
1167	2176590	16.3043	27.7128	DMSO	g2
1168	2275579	18.304	31.4283	DMSO	g2
1169	1700072	42.0835	115.001	DMSO	s
1170	2235003	19.4768	27.9489	DMSO	g2
1171	1149158	15.8778	56.7783	DMSO	g1
1172	2211621	20.9891	37.1199	DMSO	g2
1173	2310039	13.8366	15.196	DMSO	g2
1174	1153057	16.7034	35.896	DMSO	g1
1175	1137433	16.2054	55.1421	DMSO	g1
1176	2238992	19.5603	29.3525	DMSO	g2
1177	1172232	18.0858	56.3462	DMSO	g1
1178	1155491	22.5859	63.4911	DMSO	g1
1179	1077838	12.684	20.0599	DMSO	g1
1180	1533037	47.9554	134.012	DMSO	s
1181	1127318	16.4378	49.0011	DMSO	g1
1182	2302885	24.5293	41.2105	DMSO	g2
1183	1153001	23.2732	76.0305	DMSO	g1
1184	1106905	18.7114	55.1741	DMSO	g1
1185	1138588	14.9306	48.189	DMSO	g1
1186	2264735	19.7403	23.1581	DMSO	g2
1187	1222570	36.6387	116.937	DMSO	s
1188	1070428	18.1475	47.6137	DMSO	g1
1189	1747255	59.888	188.219	DMSO	s
1190	2309797	37.0609	100.982	DMSO	s
1191	1307035	41.2825	125.445	DMSO	s
1192	1245316	43.8349	129.547	DMSO	s
1193	2204157	13.5201	13.1699	DMSO	g2
1194	1136672	42.7658	110.354	DMSO	s
1195	1231015	45.3076	123.755	DMSO	s
1196	1895582	41.0278	117.439	DMSO	s
1197	2249968	18.2738	24.3331	DMSO	g2
1198	1133057	45.1901	123.021	DMSO	s
1199	1062879	13.8674	21.2566	DMSO	g1
1200	1147391	19.2543	53.2098	DMSO	g1
1201	1365492	47.652	133.852	DMSO	s
1202	1209862	39.679	102.599	DMSO	s
1203	1061325	20.7896	34.9832	DMSO	g1
1204	1055708	15.4328	23.0952	DMSO	g1
1205	1181891	35.9722	103.476	DMSO	s
1206	1212947	44.7553	130.21	DMSO	s
1207	1128677	14.4165	23.5749	DMSO	g1
1208	1036626	33.9529	92.5517	DMSO	s
1209	1048935	36.3341	98.3578	DMSO	s
1210	1077782	16.6728	32.679	DMSO	g1
1211	1024174	16.8048	31.4261	DMSO	g1
1212	1071414	18.3598	50.1581	DMSO	g1
1213	1863783	43.6594	126.62	DMSO	s
1214	1231352	20.1041	58.4915	DMSO	g1
1215	2132877	18.1891	20.2843	DMSO	g2
1216	1121707	16.2089	33.4062	DMSO	g1
1217	2000817	65.5127	226.596	DMSO	s
1218	1111432	13.7376	25.2449	DMSO	g1
1219	2128179	20.9681	22.8875	DMSO	g2
1220	1502252	41.401	117.743	DMSO	s
1221	2129333	15.9142	19.6686	DMSO	g2
1222	1579632	47.9319	115.32	DMSO	s
1223	906727	12.6752	22.4176	DMSO	g1
1224	1021997	17.87	46.3759	DMSO	g1
1225	1.74875e+06	36.6655	104.127	DMSO	s
1226	1141044	36.2091	107.517	DMSO	s
1227	1510293	44.0616	131.568	DMSO	s
1228	957085	15.0393	23.3436	DMSO	g1
1229	1705647	61.9603	156.471	DMSO	s
1230	956195	13.1275	33.0278	DMSO	g1
1231	1081794	12.025	21.99	DMSO	g1
1232	2116547	20.0409	27.6739	DMSO	g2
1233	2148164	17.4528	21.7582	DMSO	g2
1234	1675205	42.142	124.406	DMSO	s
1235	984770	13.2728	31.1123	DMSO	g1
1236	1.01465e+06	17.7791	25.3422	DMSO	g1
1237	2284244	16.4754	23.1784	DMSO	g2
1238	1087912	13.6307	23.6566	DMSO	g1
1239	2070958	11.6588	14.7283	DMSO	g2
1240	1008089	15.8218	38.7653	DMSO	g1
1241	1.0045e+06	15.3829	23.1429	DMSO	g1
1242	997583	15.7	39.4025	DMSO	g1
1243	1102418	14.7056	40.5068	DMSO	g1
1244	1087342	14.993	38.2526	DMSO	g1
1245	1217780	43.788	129.109	DMSO	s
1246	1017999	12.155	18.6821	DMSO	g1
1247	1217525	45.872	145.598	DMSO	s
1248	1539626	51.8341	154.628	DMSO	s
1249	1537434	37.6874	103.826	DMSO	s
1250	1056501	12.2795	20.719	DMSO	g1
1251	1172727	43.1312	135.434	DMSO	s
1252	1072886	15.2642	46.7902	DMSO	g1
1253	1161435	46.539	135.708	DMSO	s
1254	2209977	28.6529	80.0249	DMSO	g2
1255	1626361	35.1396	101.871	DMSO	s
1256	1089021	33.0161	98.9734	DMSO	s
1257	1088726	18.1192	52.3162	DMSO	g1
1258	2220854	18.5135	26.0891	DMSO	g2
1259	1075930	12.5488	23.5747	DMSO	g1
1260	1169777	15.9214	44.3553	DMSO	g1
1261	1917765	41.8904	112.771	DMSO	s
1262	1119002	14.6544	38.2013	DMSO	g1
1263	1142821	17.8744	51.6476	DMSO	g1
1264	2038511	46.2315	127.214	DMSO	s
1265	1109746	16.6484	56.3339	DMSO	g1
1266	1234120	43.7963	133.274	DMSO	s
1267	1437226	48.6379	140.893	DMSO	s
1268	2227592	18.8294	28.6968	DMSO	g2
1269	1456870	43.3483	127.557	DMSO	s
1270	1065418	13.6878	31.0432	DMSO	g1
1271	1.92094e+06	54.021	165.074	DMSO	s
1272	1111260	14.3598	44.2154	DMSO	g1
1273	1088390	15.7938	33.3866	DMSO	g1
1274	1339392	41.4067	119.513	DMSO	s
1275	2378064	20.8643	32.0757	DMSO	g2
1276	1231649	38.0292	114.473	DMSO	s
1277	1083081	14.9789	20.9876	DMSO	g1
1278	1795029	56.0592	178.592	DMSO	s
1279	1103419	27.2134	77.6987	DMSO	g1
1280	1073321	15.1325	41.7884	DMSO	g1
1281	2228374	13.1714	14.4881	DMSO	g2
1282	1073883	30.4683	95.4641	DMSO	s
1283	1095677	15.5381	28.7296	DMSO	g1
1284	1162264	22.2715	65.4662	DMSO	g1
1285	1.03173e+06	28.2577	73.4829	DMSO	g1
1286	1066076	27.1931	71.8634	DMSO	g1
1287	1078321	14.0318	29.9781	DMSO	g1
1288	1108672	14.2758	34.9831	DMSO	g1
1289	1128263	23.2144	68.3425	DMSO	g1
1290	1040081	14.921	34.3488	DMSO	g1
1291	1210457	38.9189	121.56	DMSO	s
1292	1212055	39.5875	123.212	DMSO	s
1293	1040903	28.9653	81.257	DMSO	g1
1294	1433740	35.4345	99.1845	DMSO	s
1295	1159727	14.1458	43.5861	DMSO	g1
1296	1040039	15.6849	36.4537	DMSO	g1
1297	1009943	15.5131	34.467	DMSO	g1
1298	1346035	42.5073	128.589	DMSO	s
1299	2241194	14.5685	23.704	DMSO	g2
1300	2439411	24.8502	64.1586	DMSO	g2
1301	1450743	41.0609	117.351	DMSO	s
1302	1183610	14.795	42.1012	DMSO	g1
1303	1013771	15.0502	17.7615	DMSO	g1
1304	1.02404e+06	25.6097	72.2978	DMSO	g1
1305	1263670	35.411	94.5779	DMSO	s
1306	1929873	29.682	76.3684	DMSO	s
1307	1913179	53.2839	155.623	DMSO	s
1308	2281523	17.8585	25.9315	DMSO	g2
1309	2164073	16.6671	20.4131	DMSO	g2
1310	1025141	23.8659	65.6308	DMSO	g1
1311	1.01699e+06	14.4449	22.1763	DMSO	g1
1312	1478645	41.7129	116.492	DMSO	s
1313	1250058	28.689	78.2617	DMSO	s
1314	2177527	11.7665	23.9892	DMSO	g2
1315	1049242	16.3414	21.1467	DMSO	g1
1316	1086320	16.5612	43.7129	DMSO	g1
1317	2.01259e+06	35.2577	99.0933	DMSO	s
1318	1259609	35.0804	92.8308	DMSO	s
1319	1.2722e+06	37.1175	98.1384	DMSO	s
1320	1835123	42.3135	120.261	DMSO	s
1321	1102748	38.9467	111.782	DMSO	s
1322	1115618	29.3484	86.2454	DMSO	s
1323	1339535	39.2408	107.056	DMSO	s
1324	2168942	33.3976	91.87	DMSO	s
1325	1124820	12.3062	16.9002	DMSO	g1
1326	2280125	20.744	44.844	DMSO	g2
1327	1580723	37.9488	107.062	DMSO	s
1328	1117977	19.3618	52.3361	DMSO	g1
1329	1305949	43.378	123.895	DMSO	s
1330	1175023	14.534	26.9217	DMSO	g1
1331	1180607	13.9907	32.812	DMSO	g1
1332	2.01112e+06	34.7582	101.995	DMSO	s
1333	1937519	38.0985	105.374	DMSO	s
1334	1210846	16.1967	29.046	DMSO	g1
1335	2311253	21.1024	32.8904	DMSO	g2
1336	1163077	17.8539	42.8435	DMSO	g1
1337	1133040	38.7521	122.161	DMSO	s
1338	1632284	39.5758	111.303	DMSO	s
1339	1878745	38.3047	124.437	DMSO	s
1340	1172442	38.2297	119.185	DMSO	s
1341	1631237	41.0764	126.784	DMSO	s
1342	1131716	38.9174	118.04	DMSO	s
1343	1110347	13.4611	27.5196	DMSO	g1
1344	1224995	44.5017	130.3	DMSO	s
1345	1487782	52.0874	150.529	DMSO	s
1346	2426506	13.8928	20.1629	DMSO	g2
1347	1568173	48.8973	135.686	DMSO	s
1348	1103818	12.9961	31.4871	DMSO	g1
1349	2258149	46.2264	145.026	DMSO	s
1350	1563913	37.1378	98.6005	DMSO	s
1351	1063132	11.4672	16.8131	DMSO	g1
1352	1492368	44.3282	116.584	DMSO	s
1353	2098994	43.8126	127.422	DMSO	s
1354	1948377	32.5508	74.8528	DMSO	s
1355	2389524	16.7766	22.6727	DMSO	g2
1356	1254920	46.7888	136.531	DMSO	s
1357	2422560	13.3825	20.0625	DMSO	g2
1358	1348113	37.0711	93.2671	DMSO	s
1359	2271926	16.7181	23.4069	DMSO	g2
1360	1039526	14.5747	20.5664	DMSO	g1
1361	1308120	39.7563	107.152	DMSO	s
1362	1186670	45.6676	135.453	DMSO	s
1363	2350269	16.2363	21.5762	DMSO	g2
1364	1090587	28.2315	76.0805	DMSO	g1
1365	1384307	45.2019	135.128	DMSO	s
1366	2373568	15.749	20.324	DMSO	g2
1367	1045316	17.2777	42.5437	DMSO	g1
1368	1138463	30.5745	80.1255	DMSO	s
1369	1102889	33.6535	85.4558	DMSO	s
1370	1129780	27.6643	78.8158	DMSO	g1
1371	1.03132e+06	16.6642	47.0716	DMSO	g1
1372	1135183	12.4266	32.9467	DMSO	g1
1373	1156645	11.1635	33.2533	DMSO	g1
1374	1112430	18.4684	34.5217	DMSO	g1
1375	1190109	37.1408	97.3623	DMSO	s
1376	1049087	16.2635	44.0346	DMSO	g1
1377	1203150	34.6389	104.441	DMSO	s
1378	1576526	41.7769	122.301	DMSO	s
1379	1133770	12.8594	31.6857	DMSO	g1
1380	1080299	19.2687	43.4295	DMSO	g1
1381	2197851	48.7673	131.92	DMSO	s
1382	1134023	35.3771	98.9812	DMSO	s
1383	1226539	40.536	111.231	DMSO	s
1384	1209113	35.0056	99.3847	DMSO	s
1385	1090394	31.1889	79.4303	DMSO	s
1386	1775429	33.4068	102.738	DMSO	s
1387	2225521	33.001	83.7257	DMSO	s
1388	991802	13.4362	29.1238	DMSO	g1
1389	1030715	12.5517	27.4397	DMSO	g1
1390	1463237	43.627	129.931	DMSO	s
1391	1291007	43.2302	118.694	DMSO	s
1392	1850513	34.3265	99.5639	DMSO	s
1393	1181619	31.2745	105.263	DMSO	s
1394	1063260	15.0227	24.5751	DMSO	g1
1395	1063704	17.3555	42.1552	DMSO	g1
1396	1049474	14.4833	40.9836	DMSO	g1
1397	1105105	17.594	36.2837	DMSO	g1
1398	994382	12.3681	37.2869	DMSO	g1
1399	1.03602e+06	15.6883	24.7391	DMSO	g1
1400	1102565	25.8156	67	DMSO	g1
1401	1322570	35.4272	107.811	DMSO	s
1402	1891420	39.9324	116.15	DMSO	s
1403	1765900	34.7622	99.3263	DMSO	s
1404	2140184	48.3449	139.413	DMSO	s
1405	1052582	16.2582	30.0087	DMSO	g1
1406	1101496	23.3105	67.4488	DMSO	g1
1407	1443660	37.8609	107.894	DMSO	s
1408	1.71373e+06	38.9292	109.027	DMSO	s
1409	2432065	40.3645	106.264	DMSO	s
1410	2207243	12.5994	17.9792	DMSO	g2
1411	1.00108e+06	12.5731	23.8625	DMSO	g1
1412	1220615	31.9874	85.8654	DMSO	s
1413	1067390	12.75	39.9335	DMSO	g1
1414	1043919	30.5717	91.1757	DMSO	s
1415	1052406	38.4116	112.312	DMSO	s
1416	1069301	16.3515	41.2803	DMSO	g1
1417	1048616	13.9547	37.5564	DMSO	g1
1418	1110300	28.4524	81.735	DMSO	g1
1419	1426198	35.0401	91.8636	DMSO	s
1420	1180709	20.6796	72.4349	DMSO	g1
1421	1041386	13.3687	32.461	DMSO	g1
1422	2241910	44.5668	133.012	DMSO	s
1423	1057138	12.6708	28.7795	DMSO	g1
1424	1017040	10.9066	19.4033	DMSO	g1
1425	1207260	34.4563	93.0765	DMSO	s
1426	1086295	9.47095	22.5028	DMSO	g1
1427	1.03643e+06	15.1939	28.6084	DMSO	g1
1428	1801669	33.6772	87.6031	DMSO	s
1429	2237870	16.4494	21.182	DMSO	g2
1430	1671551	41.3675	112.723	DMSO	s
1431	1238932	10.718	21.8423	DMSO	g1
1432	2322916	17.5888	25.4082	DMSO	g2
1433	972989	11.0608	19.2146	DMSO	g1
1434	1699229	35.5925	88.8306	DMSO	s
1435	2322035	17.3321	24.2912	DMSO	g2
1436	1818649	38.5114	116.046	DMSO	s
1437	1054886	13.6028	22.142	DMSO	g1
1438	1084496	19.7535	46.6827	DMSO	g1
1439	1061026	10.1939	20.5114	DMSO	g1
1440	1152067	29.948	84.2736	DMSO	s
1441	1111449	14.5853	34.5089	DMSO	g1
1442	1142177	35.7442	114.433	DMSO	s
1443	1793445	40.172	124.168	DMSO	s
1444	1228177	32.5898	113.807	DMSO	s
1445	2300547	34.8424	90.7312	DMSO	s
1446	1089306	14.1201	32.8994	DMSO	g1
1447	1058058	11.5519	20.8982	DMSO	g1
1448	1200448	31.3426	95.2889	DMSO	s
1449	1151630	37.2041	125.997	DMSO	s
1450	1099056	12.3164	27.5451	DMSO	g1
1451	2246271	39.3923	124.767	DMSO	s
1452	2303766	37.9643	105.178	DMSO	s
1453	2285087	21.6109	46.9226	DMSO	g2
1454	1.04308e+06	10.7573	18.9712	DMSO	g1
1455	1282645	32.7196	101.127	DMSO	s
1456	1252212	39.1626	125.071	DMSO	s
1457	2488254	17.2554	27.7344	DMSO	g2
1458	2420619	17.3474	24.4386	DMSO	g2
1459	1207270	26.724	87.9868	DMSO	g1
1460	1309144	41.0507	123.133	DMSO	s
1461	1567512	46.3209	145.063	DMSO	s
1462	2453813	17.1807	22.5301	DMSO	g2
1463	1333216	41.0513	116.841	DMSO	s
1464	1184148	26.2949	78.2975	DMSO	g1
1465	1.58686e+06	38.5796	108.486	DMSO	s
1466	1140604	15.2545	29.9498	DMSO	g1
1467	2355060	19.248	25.988	DMSO	g2
1468	2.01204e+06	45.4466	134.593	DMSO	s
1469	1.6751e+06	36.8346	106.329	DMSO	s
1470	1517176	38.5038	106.169	DMSO	s
1471	1176048	35.0831	116.805	DMSO	s
1472	2276918	18.2709	23.7634	DMSO	g2
1473	1.91475e+06	38.5305	98.7783	DMSO	s
1474	2362086	18.5544	25.2394	DMSO	g2
1475	1094695	22.0425	56.9629	DMSO	g1
1476	1942837	40.0584	119.44	DMSO	s
1477	1.8935e+06	36.9795	106.797	DMSO	s
1478	1182336	39.6651	118.479	DMSO	s
1479	1.81048e+06	40.8476	108.004	DMSO	s
1480	1187473	30.796	87.2135	DMSO	s
1481	1.50795e+06	33.8034	106.514	DMSO	s
1482	1185906	27.2616	76.2141	DMSO	g1
1483	1970605	41.5007	123.015	DMSO	s
1484	2166105	16.5405	21.4797	DMSO	g2
1485	1074258	22.6187	61.3327	DMSO	g1
1486	1393907	45.0842	135.684	DMSO	s
1487	1204003	38.3592	120.664	DMSO	s
1488	1600686	39.3031	103.927	DMSO	s
1489	2457096	31.8248	72.0529	DMSO	s
1490	2240615	15.3134	19.8677	DMSO	g2
1491	2288163	39.264	110.129	DMSO	s
1492	2171589	15.7075	21.807	DMSO	g2
1493	1.11088e+06	27.0339	83.5715	DMSO	g1
1494	1339899	35.6497	107.338	DMSO	s
1495	1212868	28.1435	88.0472	DMSO	s
1496	1236659	36.4687	120.909	DMSO	s
1497	1059695	15.3759	29.383	DMSO	g1
1498	2185040	19.0963	23.7365	DMSO	g2
1499	1.02638e+06	11.9276	14.7257	DMSO	g1
1500	2384009	25.5443	60.8859	DMSO	g2
1501	1057097	13.0061	41.6426	DMSO	g1
1502	2243055	18.8576	23.4174	DMSO	g2
1503	1504250	44.3704	133.03	DMSO	s
1504	2460844	16.7651	26.7285	DMSO	g2
1505	1266026	37.863	132.937	DMSO	s
1506	1062163	14.432	18.2843	DMSO	g1
1507	1397742	47.9038	165.786	DMSO	s
1508	1150702	13.6274	24.8524	DMSO	g1
1509	1062620	14.6243	28.2059	DMSO	g1
1510	1037400	14.5485	21.8937	DMSO	g1
1511	1135387	14.0489	23.5031	DMSO	g1
1512	1203824	14.6045	27.0223	DMSO	g1
1513	1156465	16.1917	45.6843	DMSO	g1
1514	1204629	12.5689	21.2622	DMSO	g1
1515	1155870	14.5505	49.0293	DMSO	g1
1516	1175611	38.7906	121.718	DMSO	s
1517	1065059	13.5832	21.4127	DMSO	g1
1518	1192811	15.116	38.6835	DMSO	g1
1519	1063152	13.0694	38.4366	DMSO	g1
1520	1206993	34.3606	120.124	DMSO	s
1521	1311460	44.7416	166.686	DMSO	s
1522	1067083	14.0061	46.1866	DMSO	g1
1523	1100056	19.1748	63.3538	DMSO	g1
1524	1102777	22.8308	79.8982	DMSO	g1
1525	2463826	16.2174	24.5044	DMSO	g2
1526	1118709	13.1636	33.8819	DMSO	g1
1527	2447439	15.3611	23.3897	DMSO	g2
1528	1082638	13.2718	28.3773	DMSO	g1
1529	1268468	34.1608	98.3735	DMSO	s
1530	1292552	38.3517	114.667	DMSO	s
1531	2390663	14.8801	21.3544	DMSO	g2
1532	1516931	40.819	120.726	DMSO	s
1533	2230591	34.5731	106.098	DMSO	s
1534	1370245	38.3224	110.832	DMSO	s
1535	1111774	14.719	43.1656	DMSO	g1
1536	1322209	31.8286	101.966	DMSO	s
1537	1.72863e+06	35.8887	103.766	DMSO	s
1538	1089331	13.1497	22.7118	DMSO	g1
1539	1.46222e+06	45.6332	137.232	DMSO	s
1540	1096781	14.4505	36.7841	DMSO	g1
1541	1850639	31.134	84.0004	DMSO	s
1542	1119660	24.1923	38.6542	DMSO	g1
1543	1677854	42.459	133.131	DMSO	s
1544	1081337	18.8667	51.5076	DMSO	g1
1545	1096168	13.0265	25.0493	DMSO	g1
1546	1122742	14.464	17.1417	DMSO	g1
1547	2163570	31.4951	87.8728	DMSO	s
1548	1185413	11.5903	16.2123	DMSO	g1
1549	1.49497e+06	37.82	105.012	DMSO	s
1550	2.00495e+06	48.1889	152.759	DMSO	s
1551	2085792	42.2653	112.69	DMSO	s
1552	1374338	46.946	137.509	DMSO	s
1553	2411873	16.734	22.1969	DMSO	g2
1554	1057343	13.8832	20.3565	DMSO	g1
1555	2300960	48.7992	53.8416	DMSO	s
1556	1.42391e+06	36.0133	98.2705	DMSO	s
1557	1107955	29.9229	37.9194	DMSO	s
1558	1817395	41.2056	124.693	DMSO	s
1559	2011328	38.6032	133.264	DMSO	s
1560	1.77789e+06	44.762	144.086	DMSO	s
1561	1465489	41.8755	121.324	DMSO	s
1562	2078288	43.3519	131.663	DMSO	s
1563	1743272	41.5393	127.142	DMSO	s
1564	1665974	38.1892	111.501	DMSO	s
1565	1163021	22.1494	61.5047	DMSO	g1
1566	1423378	41.2149	123.705	DMSO	s
1567	1201477	16.403	43.7272	DMSO	g1
1568	1171517	14.5479	24.8277	DMSO	g1
1569	2016215	37.2227	94.5876	DMSO	s
1570	1159587	15.462	24.1044	DMSO	g1
1571	1189166	17.482	40.582	DMSO	g1
1572	2038761	37.8936	100.637	DMSO	s
1573	1222924	13.7339	24.8937	DMSO	g1
1574	1215922	19.2249	73.0083	DMSO	g1
1575	1201948	14.6496	29.3537	DMSO	g1
1576	1240032	30.0821	102.397	DMSO	s
1577	1182227	31.5005	110.867	DMSO	s
1578	1206578	31.1679	105.352	DMSO	s
1579	1143196	22.1728	62.2408	DMSO	g1
1580	1151822	13.8898	34.8635	DMSO	g1
1581	2015287	41.7124	118.369	DMSO	s
1582	1156368	27.6633	77.9849	DMSO	g1
1583	2528496	16.8516	23.8002	DMSO	g2
1584	1139451	12.1502	25.4005	DMSO	g1
1585	1180224	43.9285	134.365	DMSO	s
1586	1101878	20.5599	35.7386	DMSO	g1
1587	2.56891e+06	22.0706	37.1	DMSO	g2
1588	1806599	44.6304	121.755	DMSO	s
1589	1059662	13.5203	20.3787	DMSO	g1
1590	971860	12.5171	19.4801	DMSO	g1
1591	1088727	15.2559	45.2553	DMSO	g1
1592	2386870	16.4261	31.0265	DMSO	g2
1593	2069606	41.6695	120.818	DMSO	s
1594	1065930	14.4756	45.915	DMSO	g1
1595	1004033	13.5792	19.8644	DMSO	g1
1596	1161753	32.3791	86.6886	DMSO	s
1597	2338284	42.1752	130.947	DMSO	s
1598	1056748	16.957	49.0844	DMSO	g1
1599	2195181	18.3717	30.8657	DMSO	g2
1600	1192867	15.9298	46.4729	DMSO	g1
1601	1336649	33.9134	105.217	DMSO	s
1602	1141400	14.605	47.8189	DMSO	g1
1603	1071363	15.5195	46.4115	DMSO	g1
1604	1110303	16.5119	38.0499	DMSO	g1
1605	1295290	31.3606	98.2614	DMSO	s
1606	1171244	15.2814	53.4443	DMSO	g1
1607	1354167	48.051	154.938	DMSO	s
1608	1226225	39.5485	127.401	DMSO	s
1609	1101209	16.5745	45.1177	DMSO	g1
1610	1326902	40.9671	120.003	DMSO	s
1611	2369520	17.979	23.4783	DMSO	g2
1612	2264275	14.9174	19.3373	DMSO	g2
1613	1052914	11.1254	19.1684	DMSO	g1
1614	1348938	43.6167	125.912	DMSO	s
1615	1452332	48.3741	145.226	DMSO	s
1616	1069996	15.2044	43.2083	DMSO	g1
1617	1690413	38.3559	105.479	DMSO	s
1618	872936	10.7426	20.1178	DMSO	g1
1619	1099514	31.9107	96.6927	DMSO	s
1620	1259190	36.1869	107.394	DMSO	s
1621	1350870	46.1463	127.824	DMSO	s
1622	1065672	24.8501	80.8858	DMSO	g1
1623	1519939	41.5872	118.547	DMSO	s
1624	1094552	24.7563	69.7637	DMSO	g1
1625	2129292	14.522	20.1	DMSO	g2
1626	2205331	32.789	84.1308	DMSO	s
1627	2183605	13.9045	22.8838	DMSO	g2
1628	1065904	16.2672	41.1344	DMSO	g1
1629	1186030	17.1376	52.3338	DMSO	g1
1630	2158790	14.3597	21.355	DMSO	g2
1631	1187002	17.4079	55.1636	DMSO	g1
1632	2297148	28.1108	64.8804	DMSO	g2
1633	1617227	39.5246	100.139	DMSO	s
1634	1057476	32.1122	104.473	DMSO	s
1635	1049193	28.5282	86.4873	DMSO	g1
1636	1061885	16.2253	46.3901	DMSO	g1
1637	1.04587e+06	13.6887	43.9844	DMSO	g1
1638	1915588	36.6335	102.516	DMSO	s
1639	2186068	13.657	22.273	DMSO	g2
1640	1050217	33.2802	90.9501	DMSO	s
1641	1784606	32.6235	84.9958	DMSO	s
1642	910311	11.3264	20.9969	DMSO	g1
1643	1070092	39.4364	118.006	DMSO	s
1644	919853	11.0815	21.3601	DMSO	g1
1645	2283680	17.361	25.0443	DMSO	g2
1646	1405014	34.668	97.4643	DMSO	s
1647	2177048	39.7	106.756	DMSO	s
1648	1309442	34.9327	97.0486	DMSO	s
1649	1120457	17.0202	25.7174	DMSO	g1
1650	1983684	27.6998	73.4696	DMSO	s
1651	2324247	15.0047	21.5936	DMSO	g2
1652	1196561	19.6684	55.5768	DMSO	g1
1653	1134017	12.4687	22.6786	DMSO	g1
1654	1186811	19.1769	53.866	DMSO	g1
1655	1179898	15.0191	36.6341	DMSO	g1
1656	2221743	14.8515	22.4521	DMSO	g2
1657	1240042	15.0518	37.5346	DMSO	g1
1658	1210869	17.4159	36.9026	DMSO	g1
1659	1191614	13.926	18.0364	DMSO	g1
1660	1202795	18.9932	40.132	DMSO	g1
1661	1259361	36.0032	98.9379	DMSO	s
1662	2421000	16.7002	24.0842	DMSO	g2
1663	1197312	14.5122	21.3231	DMSO	g1
1664	1007572	11.3853	17.0671	DMSO	g1
1665	1021115	13.8493	18.9611	DMSO	g1
1666	1905027	30.426	66.3672	DMSO	s
1667	2229480	15.5856	20.0854	DMSO	g2
1668	1.04511e+06	17.1416	41.6968	DMSO	g1
1669	2450781	16.7148	24.1635	DMSO	g2
1670	1166437	14.9027	32.8048	DMSO	g1
1671	1006914	15.0199	35.7836	DMSO	g1
1672	1782099	27.3134	69.5575	DMSO	s
1673	1.49222e+06	33.1887	85.0987	DMSO	s
1674	1840049	39.1217	108.477	DMSO	s
1675	2268004	34.2328	94.1922	DMSO	s
1676	1462308	43.2043	128.672	DMSO	s
1677	1.0307e+06	16.2362	30.0049	DMSO	g1
1678	1.01849e+06	14.0746	31.5358	DMSO	g1
1679	1010212	15.3672	23.4603	DMSO	g1
1680	1492274	37.6958	90.9174	DMSO	s
1681	1538645	33.0794	68.4915	DMSO	s
1682	1209195	42.3231	111.158	DMSO	s
1683	996253	15.7788	37.7507	DMSO	g1
1684	1156349	15.2696	50.2879	DMSO	g1
1685	1137641	19.0021	41.4103	DMSO	g1
1686	1165584	44.1225	117.466	DMSO	s
1687	1119003	37.6398	102.827	DMSO	s
1688	1.55008e+06	37.4713	103.964	DMSO	s
1689	1107131	34.5152	91.6806	DMSO	s
1690	1180993	42.6548	121.424	DMSO	s
1691	1061902	24.8091	73.581	DMSO	g1
1692	1636150	56.296	140.102	DMSO	s
1693	1095905	20.5238	49.5721	DMSO	g1
1694	1267656	43.1052	110.913	DMSO	s
1695	1535882	53.0533	146.895	DMSO	s
1696	1054762	27.8198	77.7783	DMSO	g1
1697	1150373	31.4689	82.9325	DMSO	s
1698	1055850	13.4933	30.9064	DMSO	g1
1699	1088118	13.5626	37.5693	DMSO	g1
1700	1256361	38.4659	107.205	DMSO	s
1701	1.02341e+06	13.0218	35.1323	DMSO	g1
1702	1.04237e+06	15.9864	35.7661	DMSO	g1
1703	1190189	33.1675	80.8562	DMSO	s
1704	1462703	38.3919	106.412	DMSO	s
1705	1286657	37.9068	106.122	DMSO	s
1706	1281978	39.5184	114.108	DMSO	s
1707	1119663	32.923	86.8792	DMSO	s
1708	1335838	35.9162	94.1685	DMSO	s
1709	1110531	25.067	78.5024	DMSO	g1
1710	1164252	9.89423	14.4666	DMSO	g1
1711	1603413	29.5026	76.2085	DMSO	s
1712	1098319	13.8612	30.1199	DMSO	g1
1713	1.88265e+06	43.4807	127.813	DMSO	s
1714	1069517	17.9737	38.2144	DMSO	g1
1715	2388307	14.9875	22.5549	DMSO	g2
1716	1371428	45.9069	131.15	DMSO	s
1717	1201365	34.4071	101.536	DMSO	s
1718	1120923	8.8679	12.5199	DMSO	g1
1719	1210489	36.2149	101.45	DMSO	s
1720	994943	12.7965	17.5759	DMSO	g1
1721	1045924	15.0931	22.2977	DMSO	g1
1722	2072768	56.9454	159.319	DMSO	s
1723	1175009	44.7117	116.727	DMSO	s
1724	1131533	11.7018	25.6415	DMSO	g1
1725	1113189	15.0521	23.8896	DMSO	g1
1726	1294810	51.6857	131.965	DMSO	s
1727	1119181	10.8581	28.1637	DMSO	g1
1728	1570464	36.0502	102.419	DMSO	s
1729	1116821	17.6254	25.2617	DMSO	g1
1730	1249607	37.393	102.558	DMSO	s
1731	1468736	62.5035	161.833	DMSO	s
1732	1660990	43.8519	114.772	DMSO	s
1733	1419025	49.6154	125.2	DMSO	s
1734	1250913	37.328	106.213	DMSO	s
1735	1176369	33.0517	91.5669	DMSO	s
1736	1.65677e+06	67.6612	195.185	DMSO	s
1737	1205818	15.565	38.6898	DMSO	g1
1738	2339370	46.209	112.626	DMSO	s
1739	2189101	19.8507	26.5385	DMSO	g2
1740	1079553	14.5803	30.502	DMSO	g1
1741	1076501	18.3586	34.3882	DMSO	g1
1742	2062186	47.0456	118.499	DMSO	s
1743	2227980	19.5679	28.6282	DMSO	g2
1744	2161304	63.1473	175.367	DMSO	s
1745	1115828	18.1072	47.6845	DMSO	g1
1746	1039705	17.5737	59.6977	DMSO	g1
1747	1106153	28.366	88.3947	DMSO	g1
1748	1079430	13.5233	44.4123	DMSO	g1
1749	2440728	21.5422	28.0751	DMSO	g2
1750	1097678	40.4961	120.503	DMSO	s
1751	2280153	41.1469	93.2871	DMSO	s
1752	994395	16.4567	36.2979	DMSO	g1
1753	1187120	25.9984	68.6446	DMSO	g1
1754	1230537	44.7044	129.47	DMSO	s
1755	1194919	19.302	54.7374	DMSO	g1
1756	1201320	17.6155	47.8525	DMSO	g1
1757	1381380	48.3161	119.878	DMSO	s
1758	1198796	38.5699	95.2858	DMSO	s
1759	968958	17.8023	45.831	DMSO	g1
1760	989528	18.1324	46.5747	DMSO	g1
1761	1520443	44.1383	128.869	DMSO	s
1762	987699	16.3716	31.9311	DMSO	g1
1763	1190519	40.0611	106.668	DMSO	s
1764	1188441	33.4911	85.418	DMSO	s
1765	2129501	20.3795	21.9514	DMSO	g2
1766	1161467	31.0199	77.0838	DMSO	s
1767	988666	18.7945	23.8755	DMSO	g1
1768	997898	17.0766	23.9273	DMSO	g1
1769	1084292	29.1655	88.199	DMSO	g1
1770	1166509	13.8529	38.264	DMSO	g1
1771	1070334	28.937	74.9856	DMSO	g1
1772	1358003	39.7226	107.788	DMSO	s
1773	1098520	27.3735	83.9888	DMSO	g1
1774	2157586	18.8116	20.2576	DMSO	g2
1775	1099538	13.988	32.9536	DMSO	g1
1776	1926212	34.5591	93.7027	DMSO	s
1777	1208681	31.5313	95.644	DMSO	s
1778	1176656	36.9819	112.246	DMSO	s
1779	2.0268e+06	35.4281	95.1961	DMSO	s
1780	1073448	10.1162	36.5337	DMSO	g1
1781	1114702	13.4175	46.4498	DMSO	g1
1782	1175753	16.2583	31.7092	DMSO	g1
1783	1061611	13.6728	50.9332	DMSO	g1
1784	1078435	20.76	66.8574	DMSO	g1
1785	1061483	26.5134	72.2277	DMSO	g1
1786	1264097	42.9498	132.883	DMSO	s
1787	1150969	13.6059	42.713	DMSO	g1
1788	1321467	26.5785	81.6983	DMSO	s
1789	1179282	17.0025	37.9543	DMSO	g1
1790	1931003	32.3968	82.1662	DMSO	s
1791	1144972	11.3885	21.9777	DMSO	g1
1792	1.99346e+06	37.9574	109.222	DMSO	s
1793	1225612	45.7559	126.933	DMSO	s
1794	1173599	15.6687	33.5306	DMSO	g1
1795	1865446	15.0174	27.0497	DMSO	g2
1796	2400177	24.9275	30.2481	DMSO	g2
1797	1110665	16.41	56.459	DMSO	g1
1798	2299728	70.8336	103.623	DMSO	s
1799	2295357	13.6619	21.8409	DMSO	g2
1800	1131074	32.7825	101.151	DMSO	s
1801	2159885	35.3647	108.031	DMSO	s
1802	1113880	16.6309	57.8071	DMSO	g1
1803	1172144	12.9921	29.0786	DMSO	g1
1804	1158314	12.7392	20.2624	DMSO	g1
1805	1436757	50.7493	126.363	DMSO	s
1806	1156208	17.3057	39.4364	DMSO	g1
1807	1446882	50.7373	126.363	DMSO	s
1808	1248965	45.7537	123.29	DMSO	s
1809	1147872	19.4661	41.9733	DMSO	g1
1810	1935055	56.8941	137.877	DMSO	s
1811	1401847	55.7231	137.402	DMSO	s
1812	2131913	43.196	98.3502	DMSO	s
1813	2290967	22.8695	31.8279	DMSO	g2
1814	1341161	40.6024	118.352	DMSO	s
1815	1237719	14.4877	36.4314	DMSO	g1
1816	2464535	24.837	31.6731	DMSO	g2
1817	1139002	11.005	15.5923	DMSO	g1
1818	1212863	28.2438	79.7009	DMSO	s
1819	1140993	17.035	34.8798	DMSO	g1
1820	1373627	45.7569	124.061	DMSO	s
1821	1109509	12.7762	15.8168	DMSO	g1
1822	1084553	24.5546	63.2124	DMSO	g1
1823	1162899	16.8043	33.2252	DMSO	g1
1824	1477967	52.7515	142.267	DMSO	s
1825	1039499	19.2159	46.4852	DMSO	g1
1826	1.01717e+06	18.3937	21.594	DMSO	g1
1827	2431983	38.4576	84.3353	DMSO	s
1828	2455264	18.6243	23.2224	DMSO	g2
1829	1322534	49.9052	131.526	DMSO	s
1830	1.01232e+06	16.6747	20.5397	DMSO	g1
1831	1329843	47.0146	119.056	DMSO	s
1832	1203835	61.42	152.76	DMSO	s
1833	1527763	50.3863	117.283	DMSO	s
1834	1292232	52.8994	158.296	DMSO	s
1835	1037790	23.7363	38.3449	DMSO	g1
1836	1202072	19.5763	50.3273	DMSO	g1
1837	1380907	59.2629	165.626	DMSO	s
1838	990259	17.7446	34.2658	DMSO	g1
1839	1009057	18.1535	34.421	DMSO	g1
1840	1254235	43.6956	113.191	DMSO	s
1841	1008339	17.1624	31.1594	DMSO	g1
1842	1476433	54.609	134.579	DMSO	s
1843	1195763	20.6087	51.8278	DMSO	g1
1844	2165716	40.4696	86.872	DMSO	s
1845	2263129	35.3	72.2582	DMSO	s
1846	1609179	45.396	112.135	DMSO	s
1847	2076495	37.5304	80.3144	DMSO	s
1848	2154308	16.6869	26.1881	DMSO	g2
1849	2177039	21.5233	27.7842	DMSO	g2
1850	1321415	36.2151	91.7786	DMSO	s
1851	1210053	43.5312	119.508	DMSO	s
1852	2182437	38.4884	90.1557	DMSO	s
1853	1015807	13.2167	24.2691	DMSO	g1
1854	1180875	22.7546	67.6656	DMSO	g1
1855	1193688	48.2314	128.817	DMSO	s
1856	2087034	43.7095	103.541	DMSO	s
1857	1402814	40.0442	106.857	DMSO	s
1858	2229529	17.2935	26.0903	DMSO	g2
1859	1151227	25.0417	71.0283	DMSO	g1
1860	1051476	14.4253	25.9978	DMSO	g1
1861	2174644	19.0217	25.2618	DMSO	g2
1862	2022380	41.9548	110.785	DMSO	s
1863	2181039	17.163	23.9171	DMSO	g2
1864	2055581	38.4929	89.9463	DMSO	s
1865	2269815	24.2758	34.4434	DMSO	g2
1866	1937671	37.9279	103.282	DMSO	s
1867	2063520	36.3024	89.9907	DMSO	s
1868	1024360	10.1292	20.9303	DMSO	g1
1869	2207295	49.0756	135.707	DMSO	s
1870	1410704	35.6337	86.7526	DMSO	s
1871	1175042	21.3623	62.0351	DMSO	g1
1872	1473062	33.9801	78.2862	DMSO	s
1873	1.80274e+06	45.9755	115.012	DMSO	s
1874	1645224	50.0255	124.766	DMSO	s
1875	1271878	46.1322	116.846	DMSO	s
1876	1559202	63.4173	167.538	DMSO	s
1877	1487184	41.8141	100.78	DMSO	s
1878	2056737	56.3131	142.399	DMSO	s
1879	2288717	45.3707	109.264	DMSO	s
1880	1807310	50.5945	125.131	DMSO	s
1881	1459020	47.4141	123.278	DMSO	s
1882	2391454	19.7156	25.0357	DMSO	g2
1883	1578899	46.5649	113.397	DMSO	s
1884	1481627	56.2457	141.341	DMSO	s
1885	2490950	27.1882	48.8025	DMSO	g2
1886	2473040	17.9121	22.0249	DMSO	g2
1887	1673193	42.705	99.8863	DMSO	s
1888	2214963	55.0721	144.644	DMSO	s
1889	1362397	47.1312	124.94	DMSO	s
1890	1398513	54.5056	149.957	DMSO	s
1891	1427760	51.4698	124.276	DMSO	s
1892	1139553	20.9659	27.8143	DMSO	g1
1893	1174165	26.226	61.1531	DMSO	g1
1894	1651808	49.0111	117.801	DMSO	s
1895	1528214	56.8781	135.182	DMSO	s
1896	1150901	22.615	52.4367	DMSO	g1
1897	1233060	44.2965	113.627	DMSO	s
1898	1910955	50.239	123.726	DMSO	s
1899	1177936	19.7666	45.6212	DMSO	g1
1900	1313764	36.4598	89.5621	DMSO	s
1901	1282609	46.4978	115.751	DMSO	s
1902	1165889	28.8949	77.0683	DMSO	g1
1903	1473386	53.4012	125.075	DMSO	s
1904	1167102	17.1864	35.7345	DMSO	g1
1905	1816503	56.1754	135.739	DMSO	s
1906	1169431	19.3114	52.7344	DMSO	g1
1907	1833966	60.7462	150.209	DMSO	s
1908	1164861	42.7833	115.378	DMSO	s
1909	1930294	52.9308	127.003	DMSO	s
1910	1172199	18.1971	31.5339	DMSO	g1
1911	1156241	17.1145	27.3878	DMSO	g1
1912	2430208	20.2654	29.2518	DMSO	g2
1913	2377112	20.2352	29.2279	DMSO	g2
1914	1309051	49.1311	127.112	DMSO	s
1915	1253781	49.4324	137.787	DMSO	s
1916	1315653	49.3175	125.2	DMSO	s
1917	1112911	18.8418	44.7329	DMSO	g1
1918	1362505	57.4791	152.607	DMSO	s
1919	1072173	15.6656	26.9175	DMSO	g1
1920	1170215	17.8106	51.8073	DMSO	g1
1921	1151946	19.4571	37.1744	DMSO	g1
1922	1228313	44.1215	116.085	DMSO	s
1923	1168885	20.0446	39.8221	DMSO	g1
1924	1039856	16.2854	37.4437	DMSO	g1
1925	1146984	36.3572	104.273	DMSO	s
1926	1063952	16.3381	30.4547	DMSO	g1
1927	1772268	40.9976	103.159	DMSO	s
1928	1045859	16.6534	34.7322	DMSO	g1
1929	1049920	13.8189	26.5556	DMSO	g1
1930	1204825	21.1716	72.1697	DMSO	g1
1931	1191757	38.1453	111.243	DMSO	s
1932	2099349	47.664	107.636	DMSO	s
1933	1543418	41.6918	96.2124	DMSO	s
1934	1203001	41.4631	116.679	DMSO	s
1935	1123295	15.3835	30.6544	DMSO	g1
1936	2520996	22.7737	33.7103	DMSO	g2
1937	2004548	57.9272	157.412	DMSO	s
1938	2357652	17.2535	24.898	DMSO	g2
1939	1955336	36.5881	94.7062	DMSO	s
1940	1584332	38.3665	88.8723	DMSO	s
1941	2373718	40.6263	89.7762	DMSO	s
1942	2267529	17.3351	24.8996	DMSO	g2
1943	2293078	17.5652	26.5124	DMSO	g2
1944	2252087	23.7817	44.2977	DMSO	g2
1945	2175195	46.7602	116.244	DMSO	s
1946	2306263	21.2945	31.3318	DMSO	g2
1947	1109124	14.3421	37.5763	DMSO	g1
1948	1150995	27.6885	78.1414	DMSO	g1
1949	1125261	14.6361	33.4994	DMSO	g1
1950	1341529	38.6212	110.636	DMSO	s
1951	1367848	41.2845	104.735	DMSO	s
1952	1631782	46.5467	112.364	DMSO	s
1953	1690746	47.879	120.101	DMSO	s
1954	1190409	37.0903	107.572	DMSO	s
1955	1188345	16.4044	44.3479	DMSO	g1
1956	1181746	19.8004	60.4788	DMSO	g1
1957	2512395	20.3701	29.4429	DMSO	g2
1958	1198244	30.6654	76.7577	DMSO	s
1959	1306217	52.8571	134.63	DMSO	s
1960	2585698	36.7275	73.7768	DMSO	s
1961	1151907	27.2534	79.3042	DMSO	g1
1962	1173850	18.0685	44.0571	DMSO	g1
1963	1249467	49.2901	132.796	DMSO	s
1964	1610121	45.8746	111.011	DMSO	s
1965	1678655	36.5658	93.0893	DMSO	s
1966	2447359	19.0207	26.5917	DMSO	g2
1967	1162309	25.5709	66.658	DMSO	g1
1968	1150870	20.3159	41.5025	DMSO	g1
1969	1327800	54.5962	139.294	DMSO	s
1970	1107397	16.824	35.0269	DMSO	g1
1971	1150857	17.3522	35.4022	DMSO	g1
1972	1137467	18.0018	32.1175	DMSO	g1
1973	2362045	39.859	89.589	DMSO	s
1974	1411114	55.3372	131.665	DMSO	s
1975	2445812	17.8657	24.5577	DMSO	g2
1976	1091548	16.7742	37.4975	DMSO	g1
1977	1432803	47.8283	112.055	DMSO	s
1978	1139940	28.5497	72.6587	DMSO	g1
1979	1132629	19.9263	51.5781	DMSO	g1
1980	1083808	17.6778	25.7874	DMSO	g1
1981	1330010	53.6097	143.647	DMSO	s
1982	1084545	15.6436	38.4345	DMSO	g1
1983	1101328	23.9482	68.7498	DMSO	g1
1984	1166642	32.0573	88.3239	DMSO	s
1985	1261611	60.0256	161.024	DMSO	s
1986	1166192	21.321	65.485	DMSO	g1
1987	1058919	15.8593	35.6597	DMSO	g1
1988	1407363	61.7534	157.436	DMSO	s
1989	1110682	32.0144	87.2428	DMSO	s
1990	1249827	42.012	110.236	DMSO	s
1991	1387195	59.9895	152.658	DMSO	s
1992	2446807	13.5416	15.4923	DMSO	g2
1993	2469946	22.2307	30.2564	DMSO	g2
1994	1631972	74.6592	181.264	DMSO	s
1995	1160106	20.7914	61.6104	DMSO	g1
1996	2364447	13.4406	16.2342	DMSO	g2
1997	2393539	27.5665	35.9746	DMSO	g2
1998	1327317	60.6878	157.745	DMSO	s
1999	1303675	57.906	143.417	DMSO	s
[truncated: 18,165 more rows]

## Sheet: Supplementary Figure 4b
	Total Intensity DAPI	Mean Intensity A488 - CDC45-GFP	Mean Intensity A568 - MCM2 #1	Mean Intensity A647 - PCNA	cell cycle	treatment			median of mean intensity of chromatin bound MCM2 #1 (%)					Total Intensity DAPI	Mean Intensity A488 - CDC45-GFP	Mean Intensity A568 - MCM2 #2	Mean Intensity A647 - PCNA	cell cycle	treatment			median of mean intensity of chromatin bound MCM2 #2 (%)					Total Intensity DAPI	Mean Intensity A488 - CDC45-GFP	Mean Intensity A568 - MCM2 #3	Mean Intensity A647 - PCNA	cell cycle	treatment			median of mean intensity of chromatin bound MCM2 #3 (%)					Total Intensity DAPI	Mean Intensity A488 - CDC45-GFP	Mean Intensity A568 - MCM3 #1	Mean Intensity A647 - PCNA	cell cycle	treatment			median of mean intensity of chromatin bound MCM3 #1 (%)
1	1.76142e+06	125.921	300.148	209.442	s4	DMSO			DMSO	ATRi			1	784771	14.6928	276.092	17.0513	G1	DMSO			DMSO	ATRi			1	1393505	24.0376	26.2637	33.9071	G2	DMSO			DMSO	ATRi			1	1310364	187.778	350.386	268.521	s3	DMSO			DMSO	ATRi
2	1147861	39.0555	478.173	78.172	s1	DMSO	S phase stage	S1	100	98.7013			2	1531973	16.9798	44.7668	24.6253	G2	DMSO	S phase stage	S1	100	87.2159			2	809359	128.936	43.2996	226.301	S3	DMSO	S phase stage	S1	93.3333	73.3333			2	1091660	13.386	302.037	12.4019	g1	DMSO	S phase stage	S1	100	89.9563
3	1175044	36.0282	487.434	39.363	s1	DMSO		S2	90.0974	88.3117			3	755518	17.0285	268.177	20.3002	G1	DMSO		S2	92.0455	77.8409			3	1381754	21.8616	27.1814	32.1475	G2	DMSO		S2	100	66.6667			3	1121132	90.7364	417.995	140.548	s1	DMSO		S2	89.9563	78.6026
4	1405258	115.992	406.072	201.619	s3	DMSO		S3	66.0714	55.0325			4	725527	17.0332	216.467	24.6866	G1	DMSO		S3	63.0682	50			4	1112929	96.0983	28.8764	165.465	S5	DMSO		S3	66.6667	46.6667			4	2193072	142.39	91.8989	149.619	s6	DMSO		S3	67.2489	51.5284
5	2539744	14.4816	17.8417	11.7815	g2	DMSO		S4	44.3182	35.3896			5	1555731	15.9989	40.5069	23.1746	G2	DMSO		S4	41.7614	32.6705			5	1400394	25.8339	27.8902	31.9495	G2	DMSO		S4	46.6667	33.3333			5	1075545	13.2669	309.337	11.49	g1	DMSO		S4	42.7948	28.821
6	1308124	138.029	556.906	190.401	s3	DMSO		S5	20.6169	16.5584			6	754633	22.2678	383.147	42.9874	S1	DMSO		S5	18.1818	12.2159			6	998749	125.343	39.0272	188.288	S4	DMSO		S5	33.3333	20			6	1308050	144.306	329.325	252.039	s3	DMSO		S5	20.0873	8.95196
7	1600602	126.565	430.791	207.731	s4	DMSO		S6	3.73377	0.811688			7	758920	17.8416	381.682	21.7329	G1	DMSO		S6	3.125	1.13636			7	1496477	22.6413	28.6037	36.2014	G2	DMSO		S6	13.3333	6.66667			7	1789981	98.7402	195.733	181.138	s4	DMSO		S6	3.71179	0.436681
8	1879349	90.1344	211.344	151.144	s6	DMSO							8	760260	18.5707	295.419	55.5007	S1	DMSO							8	1204992	98.0676	29.9131	166.213	S5	DMSO							8	1234108	105.973	319.879	197.618	s1	DMSO
9	1539310	90.5978	361.581	181.606	s3	DMSO							9	729809	14.9543	190.546	17.7352	G1	DMSO							9	655011	17.1848	26.529	22.3239	G1	DMSO							9	1442562	118.047	222.603	200.03	s3	DMSO
10	1271968	108.54	571.206	184.377	s1	DMSO	Acquisition settings:						10	807681	31.5031	197.532	137.487	S2	DMSO	Acquisition settings:						10	1055855	107.66	33.3582	164.414	S4	DMSO	Acquisition settings:						10	1180833	165.056	418.035	270.432	s2	DMSO	Acquisition settings:
11	1183814	12.909	438.107	12.8668	g1	DMSO	Excitation Filter	Emission Filter	Intensity (%)	Exposure time (ms)	Objective		11	776787	15.8762	275.511	20.3096	G1	DMSO	Excitation Filter	Emission Filter	Intensity (%)	Exposure time (ms)	Objective		11	771964	93.34	33.9445	182.606	S2	DMSO	Excitation Filter	Emission Filter	Intensity (%)	Exposure time (ms)	Objective		11	1057387	9.95448	135.676	9.07104	g1	DMSO	Excitation Filter	Emission Filter	Intensity (%)	Exposure time (ms)
12	1251308	108.194	625.668	155.395	s1	DMSO	DAPI 377/50	DAPI 440	100	11	UPLSAPO 20x		12	725446	17.1906	222.208	21.7679	G1	DMSO	DAPI 377/50	DAPI 440	100	11	UPLSAPO 20x		12	656436	16.2365	23.9698	21.7671	G1	DMSO	DAPI 377/50	DAPI 440	100	11	UPLSAPO 20x		12	1330267	136.887	229.397	208.694	s3	DMSO	DAPI 377/50	DAPI 440	100	11
13	1202082	14.4218	537.738	12.6843	g1	DMSO	FITC 485/20	FITC 525	100	150	UPLSAPO 20x		13	744809	14.8496	249.502	17.7756	G1	DMSO	FITC 485/20	FITC 525	100	1000	UPLSAPO 20x		13	951099	109.848	33.2928	172.967	S4	DMSO	FITC 485/20	FITC 525	100	200	UPLSAPO 20x		13	2333236	12.7756	17.9645	11.6862	g2	DMSO	FITC 485/20	FITC 525	100	150
14	2672918	15.7881	21.2447	13.4472	g2	DMSO	Cy3 560/25	Cy3 607	100	800	UPLSAPO 20x		14	723974	15.3803	211.496	19.4915	G1	DMSO	Cy3 560/25	Cy3 607	100	600	UPLSAPO 20x		14	933698	151.327	38.0717	205.924	S3	DMSO	Cy3 560/25	Cy3 607	100	500	UPLSAPO 20x		14	1333512	81.2073	423.6	177.706	s3	DMSO	Cy3 560/25	Cy3 607	100	1000
15	1356499	144.328	440.907	222.466	s3	DMSO	Cy5 650/13	Cy5 684	100	1000	UPLSAPO 20x		15	735944	14.8193	282.912	20.8446	G1	DMSO	Cy5 650/13	Cy5 684	100	1000	UPLSAPO 20x		15	693393	75.2034	38.1775	175.85	S2	DMSO	Cy5 650/13	Cy5 684	100	1000	UPLSAPO 20x		15	1.89962e+06	150.162	108.795	174.053	s6	DMSO	Cy5 650/13	Cy5 684	100	1000
16	1371235	137.022	554.446	245.467	s3	DMSO							16	722796	23.3961	425.675	121.781	S2	DMSO							16	892654	118.282	36.84	189.13	S3	DMSO							16	1570269	86.0221	251.606	166.511	s4	DMSO
17	1905575	104.021	177.878	156.693	s5	DMSO							17	779501	22.6683	477.017	98.0318	S1	DMSO							17	845958	96.6708	37.4098	175.643	S3	DMSO							17	1233399	103.821	406.818	209.916	s1	DMSO
18	2516919	16.2062	19.0904	10.4012	g2	DMSO							18	889750	36.7591	183.274	188.262	S3	DMSO							18	843090	91.6461	33.8069	202.132	S3	DMSO							18	1059924	95.5737	527.263	211.896	s2	DMSO
19	1079874	7.20439	67.0175	7.17895	g1	DMSO							19	625852	11.8236	177.008	17.1698	G1	DMSO							19	1058621	94.1772	32.3023	174.198	S4	DMSO							19	1057502	9.49746	123.964	9.1401	g1	DMSO
20	1058095	8.73409	82.4505	6.96504	g1	DMSO							20	621354	10.5429	100.681	14.0897	G1	DMSO							20	811004	142.221	36.3062	227.89	S3	DMSO							20	1023893	13.3128	195.25	12.2304	g1	DMSO
21	2461127	156.054	36.3846	110.75	s6	DMSO							21	1067785	22.3349	231.902	104.011	S4	DMSO							21	847577	161.069	38.9404	244.633	S3	DMSO							21	2338397	13.7699	21.0223	10.7263	g2	DMSO
22	1459827	86.3023	236.849	176.757	s3	DMSO							22	674535	14.1423	124.114	15.9483	G1	DMSO							22	1300358	47.6437	29.6272	120.555	S6	DMSO							22	1846931	127.939	121.496	152.26	s6	DMSO
23	2520846	18.2832	17.397	12.2173	g2	DMSO							23	700089	16.5342	165.105	28.8558	G1	DMSO							23	1344679	20.1189	22.1667	27.0227	G2	DMSO							23	982402	10.6525	233.202	10.032	g1	DMSO
24	1151509	14.145	122.546	9.64394	g1	DMSO							24	755039	26.2724	374.843	108.985	S1	DMSO							24	725739	90.8844	43.0986	179.166	S2	DMSO							24	2323083	16.1746	21.6473	24.2112	g2	DMSO
25	2536727	20.5947	17.9572	13.4185	g2	DMSO							25	753336	28.0919	317.644	122.087	S2	DMSO							25	1028722	106.881	29.4226	166.861	S4	DMSO							25	2300477	54.9046	30.3292	98.6154	s6	DMSO
26	1146752	6.80773	84.7235	9.05261	g1	DMSO							26	712763	20.3502	460.894	108.91	S1	DMSO							26	1282722	22.2868	26.6478	32.7818	G2	DMSO							26	1941284	111.018	92.1755	172.529	s6	DMSO
27	2159377	77.5191	75.6343	90.3123	s6	DMSO							27	856954	31.624	265.589	140.598	S2	DMSO							27	1270757	20.0588	27.5831	30.0867	G2	DMSO							27	1918981	123.612	42.4258	194.761	s6	DMSO
28	1095839	13.5158	118.023	9.24855	g1	DMSO							28	1350995	17.5162	40.6926	21.3114	G2	DMSO							28	1093676	108.405	28.1612	145.899	S4	DMSO							28	1.0357e+06	97.4128	417.48	208.434	s1	DMSO
29	2468186	15.5006	300.212	11.5368	g2	DMSO							29	765195	24.8045	346.399	114.673	S2	DMSO							29	1344728	94.869	23.0755	138.992	S5	DMSO							29	1058785	103.791	454.558	233.924	s2	DMSO
30	2281604	22.3673	32.5008	33.0895	g2	DMSO							30	786726	30.7423	281.311	149.784	S2	DMSO							30	836813	116.502	36.5518	198.952	S3	DMSO							30	2010698	14.8982	30.4887	15.4776	g2	DMSO
31	2486729	21.8324	20.2158	19.8838	g2	DMSO							31	684391	29.5367	687.829	183.798	S2	DMSO							31	869153	152.001	48.3584	221.71	S3	DMSO							31	2176905	26.945	24.57	56.7904	s6	DMSO
32	1.3521e+06	133.523	445.09	198.649	s3	DMSO							32	665689	13.8514	185.91	18.5773	G1	DMSO							32	672033	87.5766	43.7512	224.315	S2	DMSO							32	973564	9.26247	196.625	9.6833	g1	DMSO
33	1092700	10.8722	234.775	8.97271	g1	DMSO							33	681133	17.1239	537.007	43.3898	S1	DMSO							33	1234530	92.4208	24.6892	134.652	S6	DMSO							33	937175	13.4568	514.987	16.5954	g1	DMSO
34	1282276	105.647	624.517	171.922	s1	DMSO							34	1339521	16.1902	43.1179	20.6332	G2	DMSO							34	1344402	83.1776	20.383	126.199	S6	DMSO							34	964937	8.96886	165.794	10.4929	g1	DMSO
35	1130294	68.5223	395.697	148.68	s1	DMSO							35	814150	29.264	291.582	139.114	S2	DMSO							35	663583	98.5361	39.8045	178.027	S2	DMSO							35	920331	18.517	514.836	24.2497	g1	DMSO
36	1205916	89.0369	640.434	160.777	s1	DMSO							36	631578	11.1675	142.731	15.4445	G1	DMSO							36	828423	106.768	37.0448	196.074	S3	DMSO							36	785503	8.02864	107.313	8.12802	g1	DMSO
37	2318251	17.6197	23.3495	21.2659	g2	DMSO							37	699022	29.7652	550.929	212.865	S2	DMSO							37	1403770	20.9445	30.0961	39.0131	G2	DMSO							37	1.0478e+06	128.763	400.091	227.21	s2	DMSO
38	1094307	74.3735	603.29	147.922	s1	DMSO							38	833564	29.0266	236.523	156.999	S2	DMSO							38	1221711	84.5801	25.1229	133.828	S6	DMSO							38	811411	8.88138	108.65	7.83324	g1	DMSO
39	1.04217e+06	52.3703	513.596	106.668	s1	DMSO							39	675478	21.6238	582.206	104.673	S1	DMSO							39	671164	108.449	53.0541	179.337	S2	DMSO							39	991587	98.3767	393.699	229.089	s2	DMSO
40	2125296	80.5664	97.8428	134.787	s6	DMSO							40	1453178	15.064	46.7955	24.1761	G2	DMSO							40	961203	88.9375	27.7106	183.273	S4	DMSO							40	955794	9.82864	198.54	10.59	g1	DMSO
41	1082378	9.3341	129.516	7.77131	g1	DMSO							41	1539100	15.9211	42.5547	19.0538	G2	DMSO							41	779164	121.962	37.2188	186.89	S2	DMSO							41	935838	37.2221	542.242	96.0088	s1	DMSO
42	1032194	13.6324	463.934	12.0337	g1	DMSO							42	1240573	39.5351	126.996	169.126	S5	DMSO							42	933821	94.8466	30.8804	163.049	S3	DMSO							42	1486856	133.407	210.294	277.489	s4	DMSO
43	1374359	138.978	475.446	214.852	s3	DMSO							43	1413438	17.6572	42.4328	50.4904	S6	DMSO							43	694016	184.24	59.488	215.862	S2	DMSO							43	2139805	12.4875	28.9819	15.0839	g2	DMSO
44	1009292	13.7017	444.561	16.2445	g1	DMSO							44	704009	25.3875	379.078	133.38	S2	DMSO							44	617335	16.1217	26.1372	24.5612	G1	DMSO							44	955861	8.83932	185.951	8.50189	g1	DMSO
45	992703	11.2058	102.063	11.6363	g1	DMSO							45	720787	14.5145	197.597	20.6795	G1	DMSO							45	679678	17.7969	33.1689	29.9002	G1	DMSO							45	931492	11.9104	507.726	12.6743	g1	DMSO
46	2263335	16.9833	20.0871	15.7664	g2	DMSO							46	1387015	12.7913	36.7308	21.8706	G2	DMSO							46	661001	18.0496	33.9612	26.3889	G1	DMSO							46	1586872	160.358	255.39	264.405	s4	DMSO
47	1310699	135.629	469.321	221.738	s3	DMSO							47	1414342	15.7803	42.1355	20.8049	G2	DMSO							47	773368	196.06	47.5406	233.104	S2	DMSO							47	998056	10.9901	262.314	10.8631	g1	DMSO
48	1149922	19.1664	725.539	25.5755	g1	DMSO							48	1330818	25.6488	96.6951	99.1088	S6	DMSO							48	1273137	95.9845	26.8768	145.733	S5	DMSO							48	1352533	121.427	202.331	252.516	s3	DMSO
49	1541088	139.877	290.854	276.111	s3	DMSO							49	768969	30.0857	437.856	160.252	S2	DMSO							49	695856	11.3832	19.6477	21.6423	G1	DMSO							49	1.62767e+06	127.999	126.827	211.499	s4	DMSO
50	1097394	14.5219	550.96	13.6297	g1	DMSO							50	711759	13.6913	242.418	21.2813	G1	DMSO							50	623176	15.3606	21.8042	20.7451	G1	DMSO							50	1410276	109.658	189.066	211.762	s3	DMSO
51	1388398	109.315	443.03	179.636	s3	DMSO							51	1377846	13.2145	34.3367	17.0442	G2	DMSO							51	681964	16.9284	28.5792	23.912	G1	DMSO							51	797844	7.96435	131.686	9.15822	g1	DMSO
52	1288147	130.046	359.202	240.14	s2	DMSO							52	1470275	20.2633	38.3397	22.1884	G2	DMSO							52	693088	42.7256	46.0622	98.6428	S1	DMSO							52	968255	7.8423	126.284	8.58117	g1	DMSO
53	1077872	11.4769	40.9227	10.6943	g1	DMSO							53	1526040	14.9632	42.3815	22.914	G2	DMSO							53	675036	57.9487	34.4884	125.236	S1	DMSO							53	1.01117e+06	10.6582	280.653	11.025	g1	DMSO
54	963744	10.567	103.247	10.2069	g1	DMSO							54	853098	39.2176	293.755	195.263	S2	DMSO							54	713665	12.0017	23.0898	21.3776	G1	DMSO							54	980657	11.2584	172.452	9.7488	g1	DMSO
55	1134662	11.0777	53.7417	8.9662	g1	DMSO							55	1375163	38.6919	128.637	167.602	S5	DMSO							55	1201985	108.67	32.2358	200.353	S5	DMSO							55	1.98879e+06	32.8777	25.7507	57.747	s6	DMSO
56	1395089	152.946	448.562	251.109	s3	DMSO							56	1164889	30.036	178.875	148.31	S4	DMSO							56	694180	70.9415	40.2053	144.125	S1	DMSO							56	2184450	11.186	19.9389	10.0891	g2	DMSO
57	1284081	126.683	401.09	160.2	s1	DMSO							57	1366673	29.0949	111.473	124.182	S5	DMSO							57	837940	148.645	37.4931	200.785	S3	DMSO							57	2053447	13.6076	25.3771	14.9724	g2	DMSO
58	1193358	138.625	430.397	255.662	s2	DMSO							58	1252381	42.6258	187.761	183.413	S5	DMSO							58	681482	27.7961	47.1568	45.508	G1	DMSO							58	1529533	137.602	320.581	240.66	s4	DMSO
59	1058034	79.0025	424.35	162.299	s1	DMSO							59	1500154	15.6466	44.9915	21.109	G2	DMSO							59	697474	15.0502	52.2723	28.4277	G1	DMSO							59	956939	11.6357	263.005	10.0143	g1	DMSO
60	1502496	131.39	380.514	255.959	s3	DMSO							60	726465	16.0053	313.664	27.6664	G1	DMSO							60	879680	96.1914	37.2295	204.379	S3	DMSO							60	980709	13.3036	178.447	12.8885	g1	DMSO
61	1296054	101.891	355.204	192.123	s3	DMSO							61	740263	18.8115	242.354	64.0868	S1	DMSO							61	1498168	17.8184	27.2684	26.6952	G2	DMSO							61	966795	12.1406	316.735	10.3814	g1	DMSO
62	1095539	23.9059	664.382	34.3142	g1	DMSO							62	846705	29.1373	409.169	142.568	S2	DMSO							62	808360	81.5032	38.5794	178.464	S3	DMSO							62	2090207	13.1315	21.676	12.4481	g2	DMSO
63	1150303	126.011	407.654	226.066	s2	DMSO							63	765054	30.5237	285.289	156.59	S2	DMSO							63	1306415	19.0409	27.4763	27.9795	G2	DMSO							63	2.08223e+06	10.5887	112.432	9.47722	g2	DMSO
64	1071183	20.5829	524.633	21.677	g1	DMSO							64	1528496	25.772	413.149	143.721	S5	DMSO							64	800319	126.016	38.5665	213.218	S3	DMSO							64	2267494	13.1008	18.6194	11.9193	g2	DMSO
65	2.04038e+06	120.949	140.426	198.903	s5	DMSO							65	721033	13.1535	400.059	20.1458	G1	DMSO							65	849802	129.926	37.4479	211.877	S3	DMSO							65	2166001	13.3772	25.1167	12.747	g2	DMSO
66	1307540	106.311	370.666	213.502	s3	DMSO							66	1505489	29.043	49.9346	109.614	S5	DMSO							66	860174	96.6433	44.5256	204.888	S3	DMSO							66	1002433	9.82818	244.857	9.20166	g1	DMSO
67	1455403	140.028	224.271	236.922	s3	DMSO							67	902248	29.6286	408.875	147.511	S3	DMSO							67	674178	17.8968	28.3628	26.4357	G1	DMSO							67	2266460	12.3727	19.7604	13.3627	g2	DMSO
68	1104560	17.1445	608.187	15.5123	g1	DMSO							68	733569	14.7537	439.589	19.6051	G1	DMSO							68	677603	46.1971	36.4117	129.288	S1	DMSO							68	2179560	12.9002	22.3747	11.761	g2	DMSO
69	1003437	70.1524	500.16	153.276	s1	DMSO							69	982726	28.4492	220.188	143.27	S3	DMSO							69	1047289	108.325	38.9539	182.197	S4	DMSO							69	1101115	72.2919	418.904	205.416	s1	DMSO
70	1115448	19.9783	685.717	23.877	g1	DMSO							70	731064	14.7683	386.722	22.8866	G1	DMSO							70	742959	98.3106	37.1758	184.344	S2	DMSO							70	1056704	11.4168	266.573	10.8201	g1	DMSO
71	1023618	12.0858	93.2687	10.4929	g1	DMSO							71	785531	31.639	274.505	159.633	S2	DMSO							71	1160087	79.8039	25.0586	144.284	S5	DMSO							71	2226777	11.4604	19.0799	11.2816	g2	DMSO
72	1045159	11.6519	96.2144	11.2812	g1	DMSO							72	730924	23.1742	505.41	94.5758	S1	DMSO							72	741057	60.6868	39.093	110.054	S1	DMSO							72	1.20687e+06	132.783	265.914	266.771	s2	DMSO
73	2286943	18.4156	27.4603	15.7289	g2	DMSO							73	1341175	16.3608	57.3947	28.1995	G2	DMSO							73	651728	17.0988	27.7822	27.4275	G1	DMSO							73	1243157	112.621	295.864	265.956	s3	DMSO
74	1238024	87.2941	463.722	144.658	s1	DMSO							74	840857	29.0431	488.385	179.708	S2	DMSO							74	1277484	87.1903	24.3414	155.74	S5	DMSO							74	1.4684e+06	115.895	336.327	232.937	s3	DMSO
75	2368846	14.7627	17.6778	11.1862	g2	DMSO							75	867429	25.166	239.394	149.903	S2	DMSO							75	653338	17.7512	29.0791	26.3725	G1	DMSO							75	2161807	103.088	53.485	140.899	s6	DMSO
76	1480751	108.416	292.68	233.339	s3	DMSO							76	1293085	34.8894	102.461	149.756	S5	DMSO							76	867379	80.2135	36.0939	172.676	S3	DMSO							76	1119816	79.4379	406.229	199.748	s1	DMSO
77	1.03966e+06	12.0208	237.689	10.1302	g1	DMSO							77	874253	35.6404	329.5	163.942	S3	DMSO							77	1181281	83.9178	31.8504	156.764	S5	DMSO							77	1278032	194.107	403.822	288.409	s3	DMSO
78	1958431	149.031	151.876	229.953	s5	DMSO							78	829193	31.9854	348.022	148.126	S2	DMSO							78	694988	17.0882	30.0584	24.2105	G1	DMSO							78	2301760	68.4867	20.3803	124.509	s6	DMSO
79	1172659	128.614	464.435	207.64	s2	DMSO							79	857202	27.0362	287.299	160.898	S2	DMSO							79	698207	11.2408	16.2188	18.2242	G1	DMSO							79	2131324	159.691	101.235	215.21	s5	DMSO
80	1441067	160.255	329.165	228.322	s3	DMSO							80	762681	24.7583	613.755	133.534	S2	DMSO							80	1056847	75.2711	31.5331	213.417	S4	DMSO							80	1121023	91.6297	568.419	186.342	s1	DMSO
81	1036983	12.2316	202.166	9.99676	g1	DMSO							81	1337690	25.887	191.943	117.984	S5	DMSO							81	1019854	83.9693	30.2141	229.132	S4	DMSO							81	1136868	150.508	416.283	265.507	s2	DMSO
82	1.63921e+06	103.422	254.194	182.601	s4	DMSO							82	891123	30.2987	214.112	160.11	S3	DMSO							82	1109866	71.3532	31.1654	162.791	S5	DMSO							82	1181822	143.223	459.55	273.359	s2	DMSO
83	2161300	7.72549	11.6965	8.04613	g2	DMSO							83	1431061	15.0892	46.9878	20.4018	G2	DMSO							83	1380238	18.345	25.1388	29.8812	G2	DMSO							83	1115269	15.2387	466.196	14.5533	g1	DMSO
84	1.35104e+06	119.79	507.946	226.107	s3	DMSO							84	739389	12.3694	146.024	16.1209	G1	DMSO							84	1366008	14.1162	18.2832	20.9232	G2	DMSO							84	1096867	12.5413	509.493	15.2285	g1	DMSO
85	1773490	119.053	214.489	219.261	s4	DMSO							85	1320285	30.9207	74.7371	129.967	S5	DMSO							85	699769	109.295	42.609	185.481	S2	DMSO							85	1120007	99.1462	493.876	253.945	s2	DMSO
86	1127996	12.9875	402.622	12.56	g1	DMSO							86	1157095	32.2678	158.284	142.728	S4	DMSO							86	1208210	129.126	30.9015	167.959	S5	DMSO							86	1099364	14.152	132.772	12.8999	g1	DMSO
87	1178385	91.4585	592.926	197.683	s2	DMSO							87	703449	10.8258	122.208	14.5355	G1	DMSO							87	705231	8.19783	12.719	12.4092	G1	DMSO							87	1090320	20.0217	588.091	29.2668	g1	DMSO
88	1741190	109.915	285.496	189.403	s4	DMSO							88	803460	25.5689	480.693	120.71	S2	DMSO							88	1050592	114.443	34.3461	203.42	S4	DMSO							88	1338053	135.489	297.667	254.167	s3	DMSO
89	2387627	17.6652	25.2566	15.6637	g2	DMSO							89	736861	10.2246	106.346	14.0514	G1	DMSO							89	642065	15.8972	30.8468	22.9405	G1	DMSO							89	1028876	75.3558	630.122	203.161	s1	DMSO
90	1107408	13.0637	445.507	10.6132	g1	DMSO							90	1395697	31.4162	61.5949	120.329	S5	DMSO							90	641284	15.5899	37.572	22.7559	G1	DMSO							90	1374090	182.038	303.432	323.587	s3	DMSO
91	1336841	163.224	422.446	279.952	s3	DMSO							91	658405	10.7389	130.395	14.2642	G1	DMSO							91	723630	17.9098	31.514	25.9516	G1	DMSO							91	2105014	12.5463	21.9722	12.8964	g2	DMSO
92	1177065	47.616	634.404	86.2281	s1	DMSO							92	1370493	12.8599	42.3898	20.1345	G2	DMSO							92	1434668	24.9703	31.38	34.7361	G2	DMSO							92	1598455	117.747	147.586	218.398	s4	DMSO
93	1537424	150.815	439.036	257.051	s3	DMSO							93	661038	12.2235	46.9404	10.1315	G1	DMSO							93	705916	9.61816	11.9296	14.936	G1	DMSO							93	1474596	96.0506	250.287	205.191	s4	DMSO
94	2275102	139.872	139.778	159.796	s6	DMSO							94	674650	11.8956	160.129	14.7374	G1	DMSO							94	643602	17.7237	27.5781	25.9048	G1	DMSO							94	2.08086e+06	13.0219	24.1443	13.5497	g2	DMSO
95	2398861	180.33	56.1683	205.053	s5	DMSO							95	705342	10.7942	180.87	14.6999	G1	DMSO							95	704708	16.1145	29.1914	25.3727	G1	DMSO							95	1069876	115.232	525.286	270.75	s2	DMSO
96	2472379	23.498	27.7999	38.787	g2	DMSO							96	647967	12.067	44.9361	10.9215	G1	DMSO							96	1156883	124.27	34.8419	202.289	S5	DMSO							96	1427650	139.446	292.916	267.716	s3	DMSO
97	1360879	221.049	416.131	294.79	s3	DMSO							97	1314325	25.8025	68.0905	113.875	S5	DMSO							97	707530	88.7624	34.0011	174.916	S2	DMSO							97	1071851	12.0368	265.219	9.89846	g1	DMSO
98	2395995	22.8345	25.2497	20.2507	g2	DMSO							98	774657	30.0501	518.539	157.706	S2	DMSO							98	1321359	23.4034	22.1737	50.171	G2	DMSO							98	1248317	116.775	304.277	255.017	s3	DMSO
99	1206608	61.405	462.302	129.603	s1	DMSO							99	704204	11.7846	186.805	16.3484	G1	DMSO							99	709946	140.057	42.5714	228.897	S2	DMSO							99	1272277	88.7017	368.641	216.818	s3	DMSO
100	1352057	218.073	486.56	303.926	s3	DMSO							100	954591	31.7678	273.063	176.238	S3	DMSO							100	658117	16.3629	21.1448	22.7181	G1	DMSO							100	1401482	134.824	257.267	263.266	s3	DMSO
101	2395799	22.5867	28.9104	22.9446	g2	DMSO							101	1541205	13.717	42.9711	20.5617	G2	DMSO							101	646498	18.1969	43.5711	29.0384	G1	DMSO							101	1376774	108.701	230.941	209.353	s3	DMSO
102	2161800	19.185	21.5633	13.2021	g2	DMSO							102	673363	24.078	435.958	57.683	S1	DMSO							102	663796	43.4397	44.4889	100.65	S1	DMSO							102	952489	12	374.764	11.4989	g1	DMSO
103	1257732	97.06	434.569	214.199	s2	DMSO							103	680902	11.8322	149.635	17.8896	G1	DMSO							103	692593	12.9136	19.0567	20.3445	G1	DMSO							103	1067446	12.4946	350.355	15.261	g1	DMSO
104	1.02357e+06	15.1934	233.99	11.3584	g1	DMSO							104	1484214	14.6624	43.6061	21.2217	G2	DMSO							104	1384519	18.0654	25.4843	27.3689	G2	DMSO							104	1168813	200.371	332.436	340.419	s2	DMSO
105	1.04437e+06	15.8521	281.658	12.0284	g1	DMSO							105	674034	14.1947	406.428	19.3916	G1	DMSO							105	642554	119.227	42.4936	181.006	S2	DMSO							105	1383571	115.316	283.5	277.207	s3	DMSO
106	1042140	17.8353	609.954	16.5541	g1	DMSO							106	686520	14.0695	345.413	19.5093	G1	DMSO							106	660059	27.5403	53.8697	42.9435	G1	DMSO							106	1051872	95.8816	362.154	192.072	s1	DMSO
107	1008764	57.5575	466.755	111.738	s1	DMSO							107	709296	11.2634	28.3121	34.8298	G1	DMSO							107	699348	18.4486	33.8819	28.8562	G1	DMSO							107	979122	12.8769	599.173	10.8769	g1	DMSO
108	1034447	20.9083	628.21	22.9878	g1	DMSO							108	1544066	16.2318	46.8693	19.4443	G2	DMSO							108	685690	12.7982	25.4979	20.8592	G1	DMSO							108	1.41481e+06	114.985	215.334	249.678	s3	DMSO
109	1066590	131.348	587.673	236.881	s2	DMSO							109	685099	16.1694	65.9636	24.8069	G1	DMSO							109	684542	14.4171	23.1146	24.2928	G1	DMSO							109	1.0245e+06	30.7351	470.872	69.3698	s1	DMSO
110	1101300	123.237	474.462	249.428	s2	DMSO							110	1442103	10.9525	157.685	15.7501	G2	DMSO							110	1.02272e+06	82.8051	30.1212	173.443	S4	DMSO							110	1246807	157.044	377.414	296.998	s3	DMSO
111	1005986	61.8918	455.123	108.537	s1	DMSO							111	1444566	14.8579	47.5733	22.5761	G2	DMSO							111	714028	13.3493	31.4964	21.9444	G1	DMSO							111	1023983	106.928	558.883	231.47	s2	DMSO
112	1086192	19.4819	532.213	17.1388	g1	DMSO							112	747203	11.9552	449.121	17.8608	G1	DMSO							112	1380821	20.6434	28.8716	32.2593	G2	DMSO							112	1123365	72.1491	374.446	226.851	s2	DMSO
113	1094219	140.372	662.481	228.242	s2	DMSO							113	700895	10.4193	29.7026	13.4712	G1	DMSO							113	1334061	20.1897	27.0594	33.8058	G2	DMSO							113	1052382	90.3851	379.669	197.145	s1	DMSO
114	1095335	149.92	635.315	245.764	s2	DMSO							114	751483	12.1139	59.137	12.6087	G1	DMSO							114	666974	94.3977	41.0017	139.798	S1	DMSO							114	1.2527e+06	137.125	275.174	285.954	s3	DMSO
115	1073480	18.4138	537.945	15.3811	g1	DMSO							115	705641	14.2013	393.283	21.6009	G1	DMSO							115	978581	97.9535	35.0235	192.25	S4	DMSO							115	1076170	101.655	418.234	265.226	s2	DMSO
116	1100763	123.907	475.362	236.193	s2	DMSO							116	1263072	33.737	92.8472	126.665	S5	DMSO							116	1494926	29.4745	26.8068	59.2863	S6	DMSO							116	965009	10.5625	129.285	9.70166	g1	DMSO
117	1051289	89.7215	749.298	185.028	s1	DMSO							117	766201	32.616	344.884	176.179	S2	DMSO							117	805823	121.206	43.4552	242.04	S3	DMSO							117	1002322	11.0245	69.4669	13.0089	g1	DMSO
118	971108	10.7839	86.7889	9.81487	g1	DMSO							118	724739	12.2069	303.122	16.7787	G1	DMSO							118	695115	14.3352	25.7366	23.6422	G1	DMSO							118	1069374	84.748	501.88	237.854	s2	DMSO
119	1052147	19.5479	530.987	16.4057	g1	DMSO							119	721891	11.2597	65.0164	11.8097	G1	DMSO							119	1349212	17.2411	21.3572	24.6132	G2	DMSO							119	991088	12.4772	592.815	14.1524	g1	DMSO
120	1007584	11.2563	83.7634	9.77369	g1	DMSO							120	763515	15.9414	95.972	16.2507	G1	DMSO							120	1344169	20.2843	28.8495	33.416	G2	DMSO							120	1017270	28.4825	406.071	44.2001	s1	DMSO
121	1170698	13.1654	130.116	12.6348	g1	DMSO							121	739665	13.5876	92.6812	15.2112	G1	DMSO							121	1006755	107.959	34.7691	204.634	S4	DMSO							121	1052497	63.0117	408.73	158.628	s1	DMSO
122	1101181	38.2628	648.52	78.7563	s1	DMSO							122	1223163	29.7742	151.171	112.552	S4	DMSO							122	1487142	29.9794	25.3868	68.905	S6	DMSO							122	1.71139e+06	136.849	224.213	236.847	s4	DMSO
123	1080939	18.7924	525.349	17.2616	g1	DMSO							123	755700	13.9593	86.4143	13.1807	G1	DMSO							123	463189	100.389	41.1512	192.882	S2	DMSO							123	985327	10.8118	249.939	12.8287	g1	DMSO
124	1198679	18.001	649.854	18.8633	g1	DMSO							124	1103179	28.4865	207.86	103.272	S4	DMSO							124	1425769	66.1436	52.908	158.607	S5	DMSO							124	965187	10.8385	129.002	8.62958	g1	DMSO
125	1250886	17.2662	520.077	18.42	g1	DMSO							125	785121	16.8117	103.504	18.4431	G1	DMSO							125	715898	105.307	34.2611	181.791	S2	DMSO							125	993857	11.7414	208.904	8.81392	g1	DMSO
126	1.25168e+06	188.215	422.739	292.482	s2	DMSO							126	1323524	29.1273	123.422	115.76	S5	DMSO							126	1187398	106.47	42.684	172.348	S5	DMSO							126	1023157	10.7914	70.9349	9.98559	g1	DMSO
127	1855793	142.638	231.38	275.564	s5	DMSO							127	711917	24.7958	381.21	109.774	S1	DMSO							127	695126	16.7733	26.9507	27.0632	G1	DMSO							127	1025401	13.5306	551.281	15.4875	g1	DMSO
128	1155378	15.3164	523.223	17.4088	g1	DMSO							128	888749	35.1041	234.6	144.829	S3	DMSO							128	647952	73.8667	44.357	144.313	S1	DMSO							128	1040115	93.2878	318.844	199.368	s1	DMSO
129	1260849	17.9053	508.622	24.0802	g1	DMSO							129	702281	25.592	422.016	114.978	S2	DMSO							129	644613	12.6097	21.8533	20.6596	G1	DMSO							129	1366321	159.052	408.135	319.652	s3	DMSO
130	1213386	107.466	519.935	271.815	s2	DMSO							130	1084048	28.0995	155.24	131.047	S4	DMSO							130	736256	13.591	20.2037	18.3529	G1	DMSO							130	1.00729e+06	59.201	551.141	156.703	s1	DMSO
131	1096189	18.8384	578.725	16.6806	g1	DMSO							131	1451179	17.4051	41.5136	17.9851	G2	DMSO							131	653732	13.299	22.6604	21.063	G1	DMSO							131	1048073	12.8978	406.879	12.4619	g1	DMSO
132	2534268	15.7406	23.4767	15.1619	g2	DMSO							132	722046	15.3267	149.936	23.7088	G1	DMSO							132	667963	53.0772	45.2514	108.497	S1	DMSO							132	989298	11.746	515.476	13.1684	g1	DMSO
133	1612382	121.555	230.218	209.51	s4	DMSO							133	1246207	28.5737	183.25	125.257	S5	DMSO							133	735633	13.4621	22.6367	21.8082	G1	DMSO							133	1058967	7.99903	22.8259	11.5773	g1	DMSO
134	1933874	98.1244	224.61	229.048	s5	DMSO							134	1519219	17.4964	37.4634	23.4134	G2	DMSO							134	713018	19.406	38.8806	30.6209	G1	DMSO							134	1315817	128.177	515.041	299.55	s3	DMSO
135	1482866	113.64	441.056	253.682	s3	DMSO							135	1532692	15.3772	45.1639	20.6032	G2	DMSO							135	693607	17.5576	40.8461	29.0662	G1	DMSO							135	975186	8.8925	27.4526	11.9906	g1	DMSO
136	2268608	131.736	84.1372	213.19	s5	DMSO							136	714350	14.0198	295.906	22.7933	G1	DMSO							136	1386105	22.0177	27.625	32.1746	G2	DMSO							136	2136086	61.2949	371.807	154.73	s6	DMSO
137	1073579	20.0136	606.472	20.3676	g1	DMSO							137	717077	15.137	100.304	23.0137	G1	DMSO							137	673494	17.9408	38.251	34.6605	G1	DMSO							137	1627516	61.4988	245.373	180.797	s4	DMSO
138	1640761	131.377	218.727	275.765	s4	DMSO							138	1400274	20.1003	49.1695	57.629	S6	DMSO							138	690668	19.3845	41.2976	39.2061	G1	DMSO							138	1065017	11.6048	211.272	10.9122	g1	DMSO
139	1086180	15.1105	504.651	11.7057	g1	DMSO							139	1354861	31.2961	86.5278	118.896	S5	DMSO							139	728898	18.5524	37.6164	28.8786	G1	DMSO							139	2007687	79.1796	84.994	190.305	s6	DMSO
140	1166236	17.3427	285.093	11.0179	g1	DMSO							140	1527438	15.336	44.1424	19.9707	G2	DMSO							140	721291	13.8648	27.0287	22.2304	G1	DMSO							140	1050334	16.3542	445.654	13.8882	g1	DMSO
141	1753188	200.909	533.681	316.012	s4	DMSO							141	1203312	40.2674	125.51	154.475	S4	DMSO							141	847017	128.258	45.938	235.325	S3	DMSO							141	1149734	145.718	482.948	341.438	s2	DMSO
142	1843329	191.779	565.82	351.568	s5	DMSO							142	1430855	30.8253	63.5591	126.983	S5	DMSO							142	1420022	18.6534	27.8608	28.4313	G2	DMSO							142	1401623	113.156	304.365	276.61	s3	DMSO
143	2463156	15.5342	22.5609	11.8293	g2	DMSO							143	902291	24.0546	184.296	116.441	S3	DMSO							143	1441033	19.8305	27.2635	30.1885	G2	DMSO							143	2105946	105.043	58.0949	217.163	s5	DMSO
144	1654395	160.1	459.936	361.409	s4	DMSO							144	878922	22.6389	188.332	110.674	S3	DMSO							144	727852	16.3096	29.1753	27.4649	G1	DMSO							144	1370555	162.574	373.141	320.256	s3	DMSO
145	1508441	170.908	625.615	319.733	s3	DMSO							145	698712	13.4835	271.573	17.6637	G1	DMSO							145	690186	64.7281	41.3615	134.369	S1	DMSO							145	968468	10.4658	259.083	11.7178	g1	DMSO
146	1201280	19.5022	495.001	13.4526	g1	DMSO							146	806122	29.6086	319.792	144.52	S2	DMSO							146	1380577	24.3089	25.1853	60.3149	S6	DMSO							146	1028490	11.7311	111.083	11.5936	g1	DMSO
147	2628099	22.1615	32.3924	15.798	g2	DMSO							147	1369929	28.7878	98.2595	126.686	S5	DMSO							147	724238	12.0219	21.0426	20.2984	G1	DMSO							147	2256722	15.3506	27.5523	15.0445	g2	DMSO
148	1643820	209.438	455.564	373.686	s4	DMSO							148	685490	12.2233	212.323	14.6272	G1	DMSO							148	628100	46.4041	41.7212	92.2384	S1	DMSO							148	1072566	10.9531	312.671	10.5665	g1	DMSO
149	1724282	223.367	617.041	405.819	s4	DMSO							149	674377	9.42665	40.3694	12.5562	G1	DMSO							149	709678	11.9014	20.3869	21.1929	G1	DMSO							149	1031835	9.89142	118.352	12.6492	g1	DMSO
150	1508940	178.861	469.575	348.162	s3	DMSO							150	820828	29.5204	368.649	98.1208	S1	DMSO							150	706586	14.1723	24.4949	25.3179	G1	DMSO							150	2318426	13.808	22.4032	17.4698	g2	DMSO
151	1599645	198.651	461.879	379.364	s4	DMSO							151	950801	34.6239	190.054	158.488	S3	DMSO							151	958596	98.1677	39.189	212.072	S4	DMSO							151	1.04029e+06	9.51437	237.352	10.1034	g1	DMSO
152	1435094	190.17	570.693	344.149	s3	DMSO							152	1354899	15.7473	114.182	22.0972	G2	DMSO							152	1025906	98.4737	34.8874	230.502	S4	DMSO							152	1132521	16.5432	69.3841	16.6275	g1	DMSO
153	1489198	152.774	580.171	323.03	s3	DMSO							153	704958	25.1832	503.645	130.426	S2	DMSO							153	1014623	96.3158	31.3458	182.628	S4	DMSO							153	2170085	77.2703	44.0395	184.095	s6	DMSO
154	1.43075e+06	162.814	585.203	311.142	s3	DMSO							154	1410769	26.1184	67.4802	126.444	S5	DMSO							154	752374	104.064	39.9048	211.782	S2	DMSO							154	1181344	114.818	461.358	275.832	s2	DMSO
155	1590998	181.768	455.892	437.558	s4	DMSO							155	767115	24.5415	419.586	101.641	S1	DMSO							155	914533	114.066	37.2148	214.661	S3	DMSO							155	2173917	13.697	19.5948	15.2659	g2	DMSO
156	1183003	22.9961	246.635	14.3082	g1	DMSO							156	1230109	27.7279	160.561	134.51	S5	DMSO							156	721346	99.2048	46.6193	213.646	S2	DMSO							156	1267107	129.39	475.671	285.817	s3	DMSO
157	2128465	153.242	193.691	287.896	s5	DMSO							157	708027	20.2102	373.2	87.0625	S1	DMSO							157	619609	15.6675	25.0514	24.4463	G1	DMSO							157	1082293	8.34614	68.5207	10.4569	g1	DMSO
158	1614174	180.017	559.662	404.225	s4	DMSO							158	1371969	15.433	43.6783	20.8979	G2	DMSO							158	631628	75.6931	29.8138	129.78	S1	DMSO							158	1544159	122.78	304.301	291.304	s4	DMSO
159	1218675	14.9017	442.798	10.1945	g1	DMSO							159	762852	29.4617	386.392	153.112	S2	DMSO							159	621579	18.7538	27.7494	27.3846	G1	DMSO							159	1621504	121.858	248.257	306.739	s4	DMSO
160	1215355	21.6394	227.589	13.804	g1	DMSO							160	1411712	12.9001	129.109	25.1082	G2	DMSO							160	1366387	18.8348	23.854	26.9338	G2	DMSO							160	1104874	9.53036	62.6036	12.853	g1	DMSO
161	1258623	64.1986	688.356	150.112	s1	DMSO							161	975604	28.954	262.804	149.266	S3	DMSO							161	618907	17.1893	29.8383	24.6214	G1	DMSO							161	2156543	89.0088	62.7118	168.503	s6	DMSO
162	1212891	16.8005	612.385	11.1247	g1	DMSO							162	1173295	31.3941	205.596	181.972	S4	DMSO							162	698517	90.385	47.3612	198.935	S2	DMSO							162	2218269	16.7826	21.7006	22.766	g2	DMSO
163	1231072	18.2072	674.198	11.3373	g1	DMSO							163	919689	43.9054	248.398	198.945	S3	DMSO							163	744146	114.718	44.6251	204.34	S2	DMSO							163	1587256	108.853	200.586	263.559	s4	DMSO
164	1330962	30.9763	1046.4	42.771	g1	DMSO							164	1263837	37.5608	122.029	163.05	S5	DMSO							164	653536	12.6224	27.262	21.1176	G1	DMSO							164	1181199	166.253	479.521	325.921	s2	DMSO
165	1258179	17.607	375.04	14.5178	g1	DMSO							165	678582	11.5938	91.7797	14.0454	G1	DMSO							165	645100	63.7788	53.4259	129.201	S1	DMSO							165	2199669	15.4961	24.2764	19.4432	g2	DMSO
166	2159223	133.458	199.87	264.079	s5	DMSO							166	1409102	14.6057	46.4522	23.7559	G2	DMSO							166	802882	142.569	42.7786	284.662	S3	DMSO							166	977531	12.5598	298.802	11.4627	g1	DMSO
167	1216487	71.2555	606.776	184.421	s1	DMSO							167	685407	12.1774	87.4531	14.5961	G1	DMSO							167	807714	96.1889	27.8423	158.33	S3	DMSO							167	1904985	118.9	156.589	206.364	s5	DMSO
168	2401420	99.4866	50.2106	230.083	s5	DMSO							168	1109010	28.0305	207.984	135.381	S4	DMSO							168	674292	86.1003	40.8271	177.227	S2	DMSO							168	2315717	17.269	21.8855	15.7134	g2	DMSO
169	2451851	37.5198	28.4035	82.9388	s6	DMSO							169	1229720	37.1608	146.883	155.766	S5	DMSO							169	734224	88.7984	38.4043	168.15	S2	DMSO							169	1041621	14.9033	385.005	17.6951	g1	DMSO
170	1868182	176.628	415.286	439.809	s5	DMSO							170	1081800	29.2516	212.107	135.464	S4	DMSO							170	714163	104.277	52.1355	200.51	S2	DMSO							170	1091637	13.8914	433.786	17.1156	g1	DMSO
171	1204504	28.3476	1089.41	39.3935	s1	DMSO							171	1098749	24.5302	257.915	140.605	S4	DMSO							171	683735	52.325	47.2994	132.189	S1	DMSO							171	1008745	11.4128	339.625	11.1227	g1	DMSO
172	1203253	23.1364	299.16	19.4417	g1	DMSO							172	1416074	15.6917	46.9922	20.2668	G2	DMSO							172	1186160	103.151	28.7225	158.865	S5	DMSO							172	1299350	136.25	413.519	341.303	s3	DMSO
173	1192593	21.6028	133.794	17.3562	g1	DMSO							173	1080826	24.1455	227.377	136.804	S4	DMSO							173	676284	13.4231	27.7968	23.699	G1	DMSO							173	1423378	113.383	235.43	255.817	s3	DMSO
174	1108999	15.33	178.839	17.6541	g1	DMSO							174	1157557	30.6574	180.114	157.185	S4	DMSO							174	834776	108.177	31.3674	192.023	S3	DMSO							174	1478361	117.2	234.916	249.614	s4	DMSO
175	1089859	20.1995	546.83	17.3218	g1	DMSO							175	1063500	30.7231	217.758	167.678	S4	DMSO							175	993563	107.001	30.6122	169.496	S4	DMSO							175	1312819	121.157	306.683	310.317	s3	DMSO
176	1231648	81.6207	706.671	211.053	s2	DMSO							176	989518	23.8504	243.196	122.859	S3	DMSO							176	667104	12.4908	25.3164	22.8478	G1	DMSO							176	1265615	89.5466	361.845	263.117	s3	DMSO
177	2509876	19.4645	24.1653	18.4222	g2	DMSO							177	1512529	22.9092	56.9966	81.8504	S6	DMSO							177	655537	133.287	37.976	179.681	S2	DMSO							177	1331255	131.285	441.264	303.628	s3	DMSO
178	1089732	15.7608	232.169	13.6397	g1	DMSO							178	694034	15.1626	269.784	17.7026	G1	DMSO							178	684001	13.33	24.1341	23.5592	G1	DMSO							178	1.01818e+06	11.8724	104.752	14.9295	g1	DMSO
179	1453665	129.778	411.818	305.627	s3	DMSO							179	1277572	14.6719	79.5065	22.7666	G2	DMSO							179	695306	102.143	38.2955	176.083	S2	DMSO							179	1.00294e+06	12.7293	107.329	14.0581	g1	DMSO
180	1.02928e+06	19.6764	543.485	16.7843	g1	DMSO							180	800655	168.232	418.275	137.334	S2	DMSO							180	1265866	18.7424	24.2431	27.4122	G2	DMSO							180	1231750	110.963	504.58	212.238	s2	DMSO
181	1300652	153.454	339.48	330.221	s2	DMSO							181	1550571	14.0074	45.8853	22.5482	G2	DMSO							181	966312	75.5447	24.2526	136.952	S4	DMSO							181	1156382	10.9073	190.907	11.1839	g1	DMSO
182	1188716	20.498	646.81	15.8465	g1	DMSO							182	838921	38.457	528.897	177.703	S2	DMSO							182	917386	87.5507	28.6528	151.795	S3	DMSO							182	2317567	15.4472	27.5763	14.7949	g2	DMSO
183	2154167	126.002	131.096	233.084	s5	DMSO							183	692947	12.3945	44.908	16.7255	G1	DMSO							183	640585	17.172	27.3829	26.4313	G1	DMSO							183	1213405	19.6722	616.784	30.116	g1	DMSO
184	1228980	19.0053	722.869	16.0485	g1	DMSO							184	701391	13.7293	365.656	19.8005	G1	DMSO							184	898708	106.023	34.2317	168.469	S3	DMSO							184	1370227	137.415	416.811	337.672	s3	DMSO
185	1056772	16.1861	362.782	12.4968	g1	DMSO							185	699599	11.676	61.3804	16.1877	G1	DMSO							185	679971	14.3104	25.2999	25.0161	G1	DMSO							185	1241962	125.952	325.17	304.985	s3	DMSO
186	1097207	17.5382	513.274	16.9493	g1	DMSO							186	715402	16.0647	503.704	25.5786	G1	DMSO							186	613078	13.7647	31.5584	22.2015	G1	DMSO							186	1067938	10.0941	322.623	9.24587	g1	DMSO
187	1.03443e+06	19.0088	419.112	13.2879	g1	DMSO							187	746236	28.647	345.185	112.284	S2	DMSO							187	901026	128.688	42.4558	192.318	S3	DMSO							187	1174360	12.4024	158.427	19.9351	g1	DMSO
188	2462420	21.7981	29.9068	22.9322	g2	DMSO							188	719731	17.8592	522.048	25.9663	G1	DMSO							188	933424	95.7087	31.3273	166.416	S3	DMSO							188	1348302	116.649	248.952	297.64	s3	DMSO
189	2529818	38.5746	23.804	77.5773	s6	DMSO							189	727878	24.8309	458.267	100.136	S1	DMSO							189	721604	100.045	36.0607	155.929	S2	DMSO							189	1151456	15.4437	518.365	18.0637	g1	DMSO
190	1039616	16.6673	410.362	12.2881	g1	DMSO							190	726697	32.6508	387.88	145.152	S2	DMSO							190	767130	107.632	36.9571	201.554	S2	DMSO							190	2007924	133.666	229.923	302.574	s5	DMSO
191	1201938	17.0767	335.819	14.0499	g1	DMSO							191	692856	18.2039	385.379	26.7851	G1	DMSO							191	759317	104.283	31.9965	178.261	S2	DMSO							191	1074827	9.91803	350.498	9.6163	g1	DMSO
192	1122416	14.2545	214.221	11.9684	g1	DMSO							192	713334	20.3692	529.46	37.0709	G1	DMSO							192	1240277	16.2214	22.1812	24.1122	G2	DMSO							192	2015178	7.60924	11.8162	8.43279	g2	DMSO
193	1121583	56.5443	578.576	148.025	s1	DMSO							193	854050	39.7124	162.742	188.384	S2	DMSO							193	627962	17.0196	25.8122	25.8985	G1	DMSO							193	2258334	15.846	24.6882	13.1515	g2	DMSO
194	2528068	22.9316	28.6365	19.6757	g2	DMSO							194	687187	15.0977	116.348	18.2287	G1	DMSO							194	795564	124.824	34.7528	198.634	S3	DMSO							194	1127538	12.5759	427.013	9.87156	g1	DMSO
195	1186594	15.991	297.068	13.7669	g1	DMSO							195	1109486	34.0794	248.949	156.161	S4	DMSO							195	959678	64.0145	26.2979	126.692	S4	DMSO							195	1892829	130.746	235.765	273.425	s5	DMSO
196	1212994	41.0539	582.262	138.772	s1	DMSO							196	669180	16.1046	313.434	20.5441	G1	DMSO							196	697358	124.99	36.5761	173.758	S2	DMSO							196	1.86061e+06	160.522	86.4904	287.944	s5	DMSO
197	1165264	33.1421	686.782	51.2826	s1	DMSO							197	683749	15.313	87.98	17.7706	G1	DMSO							197	848107	109.658	33.287	218.729	S3	DMSO							197	900738	8.39413	51.7936	10.401	g1	DMSO
198	1127466	22.7667	653.553	20.7934	g1	DMSO							198	669517	14.8812	173.966	19.6305	G1	DMSO							198	616487	15.5772	25.0019	24.7513	G1	DMSO							198	1650322	151.14	137.997	330.327	s4	DMSO
199	1354059	166.147	475.432	359.94	s3	DMSO							199	906855	22.4918	244.578	53.3997	S1	DMSO							199	711035	86.5355	45.8934	197.286	S2	DMSO							199	821679	6.61128	46.4944	10.2724	g1	DMSO
200	1119232	17.6721	738.452	15.3768	g1	DMSO							200	701517	16.0884	108.377	22.1096	G1	DMSO							200	629784	12.8499	18.2759	19.4646	G1	DMSO							200	968770	14.7032	535.774	14.606	g1	DMSO
201	1352213	139.798	513.077	330.858	s3	DMSO							201	654812	19.7729	190.712	21.8116	G1	DMSO							201	623725	16.1491	22.9385	25.7139	G1	DMSO							201	962727	13.2856	353.172	15.0576	g1	DMSO
202	2368088	30.8297	28.2977	53.1964	s6	DMSO							202	764460	30.8501	313.995	166.879	S2	DMSO							202	591474	34.8944	66.8006	56.8717	G1	DMSO							202	1157119	11.4329	326.298	12.9517	g1	DMSO
203	1292849	173.869	462.605	301.427	s2	DMSO							203	1468597	19.382	46.3762	39.9707	G2	DMSO							203	717127	83.7806	44.5829	183.347	S2	DMSO							203	1543600	96.8293	262.924	261.016	s4	DMSO
204	1229040	50.9347	515.846	169.078	s1	DMSO							204	664746	16.5858	199.671	22.4586	G1	DMSO							204	930671	98.9309	35.348	204.421	S3	DMSO							204	1337968	148.844	376.404	393.202	s3	DMSO
205	1171988	41.3633	590.711	86.5035	s1	DMSO							205	652503	16.6038	490.648	27.2823	G1	DMSO							205	1.00084e+06	75.2104	31.1393	137.963	S4	DMSO							205	1.01126e+06	12.3638	427.721	12.2244	g1	DMSO
206	1173956	22.9901	660.449	24.7256	g1	DMSO							206	783602	33.0321	458.552	209.926	S2	DMSO							206	632236	73.2372	64.8448	162.095	S2	DMSO							206	1135540	11.9436	405.862	11.8631	g1	DMSO
207	1223739	88.4649	729.164	243.048	s2	DMSO							207	641634	14.6662	94.2582	18.8976	G1	DMSO							207	600098	22.5174	45.8652	38.4329	G1	DMSO							207	1.04656e+06	13.1924	246.929	19.2376	g1	DMSO
208	2305107	100.935	42.1065	198.603	s5	DMSO							208	795305	37.1131	194.464	169.068	S2	DMSO							208	706686	70.7649	40.4776	156.478	S2	DMSO							208	1195084	11.504	383.765	13.39	g1	DMSO
209	1179827	17.6068	691.7	14.2089	g1	DMSO							209	675312	17.1247	225.961	21.1197	G1	DMSO							209	746999	110.554	39.386	164.088	S2	DMSO							209	1518071	164.226	317.566	322.14	s4	DMSO
210	1345987	174.159	437.057	291.479	s3	DMSO							210	1420408	24.7956	52.1065	101.722	S6	DMSO							210	797209	143.629	48.3291	255.024	S3	DMSO							210	1140235	9.50551	169.661	10.3398	g1	DMSO
211	1069552	13.1341	95.4428	11.6848	g1	DMSO							211	656607	15.3785	195.836	19.3696	G1	DMSO							211	1368749	19.3417	26.7852	28.3544	G2	DMSO							211	1432910	111.127	326.22	301.773	s3	DMSO
212	1157040	16.3218	385.35	12.427	g1	DMSO							212	737770	14.1242	253	19.0127	G1	DMSO							212	1377688	20.2645	26.9023	29.1146	G2	DMSO							212	1139526	10.7152	383.664	12.7259	g1	DMSO
213	2296484	156.352	85.1259	313.948	s5	DMSO							213	760565	34.2724	395.294	164.231	S2	DMSO							213	1101692	121.323	32.2179	180.088	S4	DMSO							213	1131626	11.3115	450.69	14.9404	g1	DMSO
214	1140467	16.1075	364.517	13.99	g1	DMSO							214	926232	33.7881	177.385	151.624	S3	DMSO							214	736062	23.5464	42.605	34.883	G1	DMSO							214	1146331	11.1876	211.733	9.41486	g1	DMSO
215	1.9114e+06	155.569	271.142	275.26	s5	DMSO							215	794032	40.4858	279.73	151.371	S2	DMSO							215	891701	108.156	30.3123	184.327	S3	DMSO							215	1128813	15.5111	587.238	14.968	g1	DMSO
216	1850952	108.667	249.822	247.767	s5	DMSO							216	656357	15.8624	53.3381	14.8427	G1	DMSO							216	1165526	100.761	26.8528	168.152	S5	DMSO							216	1425843	100.428	366.484	253.129	s3	DMSO
217	1679419	157.734	410.18	324.276	s4	DMSO							217	727795	29.858	210.666	141.638	S2	DMSO							217	786035	62.6632	30.1283	137.46	S3	DMSO							217	1020654	16.1891	321.584	17.6531	g1	DMSO
218	1.88568e+06	117.148	328.455	280.97	s5	DMSO							218	934093	31.4347	240.113	162.392	S3	DMSO							218	710292	18.6932	40.1619	29.1768	G1	DMSO							218	2301387	117.272	34.1713	179.93	s6	DMSO
219	1.23197e+06	108.185	640.796	216.221	s2	DMSO							219	962760	41.3775	348.762	209.749	S3	DMSO							219	1192355	134.728	31.884	192.265	S5	DMSO							219	1330407	200.84	337.952	309.082	s3	DMSO
220	1648384	172.673	365.4	301.155	s4	DMSO							220	676279	13.7119	39.6008	13.958	G1	DMSO							220	691303	16.5914	23.6185	28.3308	G1	DMSO							220	1102163	41.396	472.898	109.243	s1	DMSO
221	1.49101e+06	85.1397	712.167	202.01	s3	DMSO							221	1329914	41.0242	101.347	165.483	S5	DMSO							221	730443	14.9481	22.1043	20.1081	G1	DMSO							221	1169066	210.151	437.414	327.127	s2	DMSO
222	1156053	17.941	337.325	14.8301	g1	DMSO							222	647277	11.3393	42.2966	12.8512	G1	DMSO							222	696214	13.2683	23.3597	22.0688	G1	DMSO							222	2293194	15.6892	118.556	15.8492	g2	DMSO
223	2358557	21.5787	28.9315	21.9782	g2	DMSO							223	730713	31.3978	222.196	158.651	S2	DMSO							223	730664	14.6868	20.3052	20.336	G1	DMSO							223	1920693	109.394	205.04	229.765	s5	DMSO
224	1612247	119.327	349.337	285.702	s4	DMSO							224	689299	12.1372	50.7301	13.201	G1	DMSO							224	1124483	108.606	34.414	192.093	S5	DMSO							224	2424339	14.3572	27.1382	13.1486	g2	DMSO
225	1180215	11.6483	90.3483	14.0297	g1	DMSO							225	1192822	28.9426	188.406	152.037	S4	DMSO							225	1495080	93.2079	22.2446	128.614	S6	DMSO							225	1147084	57.9082	547.592	143.555	s1	DMSO
226	2259972	19.5224	26.3529	16.0812	g2	DMSO							226	1342148	17.4749	339.748	26.477	G2	DMSO							226	693468	20.0954	39.3809	32.354	G1	DMSO							226	1015443	11.2452	223.997	9.96912	g1	DMSO
227	1162900	19.3625	232.748	23.5011	g1	DMSO							227	1369893	15.3768	283.575	23.2276	G2	DMSO							227	1209301	111.272	29.1227	150.881	S5	DMSO							227	2052025	140.653	106.776	277.554	s5	DMSO
228	1980014	161.296	211.004	312.019	s5	DMSO							228	1023671	30.206	181.675	128.677	S3	DMSO							228	701507	13.6293	22.8321	23.7118	G1	DMSO							228	1230057	121.817	426.717	285.648	s2	DMSO
229	1041970	10.8848	44.3936	11.6679	g1	DMSO							229	652735	23.8791	511.946	102.811	S1	DMSO							229	1220110	121.382	30.9845	175.323	S5	DMSO							229	1140891	47.7441	528.481	131.344	s1	DMSO
230	1010131	10.9147	39.3261	11.769	g1	DMSO							230	1653077	12.2589	40.972	20.1226	G2	DMSO							230	914494	166.489	35.0177	251.584	S3	DMSO							230	1105300	71.301	597.193	212.676	s2	DMSO
231	1089376	13.0805	89.1061	12.5956	g1	DMSO							231	724373	18.0249	240.692	24.9259	G1	DMSO							231	669405	20.9363	37.2053	31.0284	G1	DMSO							231	1230828	162.839	442.633	349.88	s2	DMSO
232	2330619	21.5456	26.415	25.9833	g2	DMSO							232	704533	16.3082	389.309	26.9786	G1	DMSO							232	643748	18.0871	41.703	26.901	G1	DMSO							232	2250732	129.317	92.9292	165.214	s6	DMSO
233	1160043	15.8935	454.645	17.8506	g1	DMSO							233	1398969	13.7345	38.546	21.2929	G2	DMSO							233	804274	128.775	41.1477	200.575	S3	DMSO							233	1138300	80.7093	614.353	232.178	s2	DMSO
234	2095270	160.446	77.0895	276.291	s5	DMSO							234	1118826	31.0449	152.117	140.475	S4	DMSO							234	639765	18.132	39.2979	28.4304	G1	DMSO							234	1349091	161.701	426.74	354.753	s3	DMSO
235	1321553	120.481	516.898	320.397	s3	DMSO							235	658522	23.5547	495.347	112.433	S2	DMSO							235	708003	86.8681	40.9037	149.417	S1	DMSO							235	1123254	12.5652	606.576	17.6604	g1	DMSO
236	1518112	126.244	472.64	290.854	s3	DMSO							236	848717	15.8912	229.197	20.1951	G1	DMSO							236	1386208	124.217	47.4609	185.932	S5	DMSO							236	1133966	99.0719	351.792	222.298	s2	DMSO
237	2278880	19.197	25.1566	14.7689	g2	DMSO							237	1148868	32.8976	143.722	139.453	S4	DMSO							237	812201	153.449	47.1736	245.62	S3	DMSO							237	1052436	12.8175	287.733	13.8287	g1	DMSO
238	2316396	17.8449	24.7688	18.0407	g2	DMSO							238	711081	15.6982	384.618	26.9634	G1	DMSO							238	822299	126.203	42.0642	213.215	S3	DMSO							238	1.03841e+06	22.5278	555.63	42.6948	g1	DMSO
239	1.9291e+06	212.017	277.007	349.154	s5	DMSO							239	951294	31.7641	256.461	152.764	S3	DMSO							239	1079339	139.804	31.6441	224.63	S4	DMSO							239	1088394	11.5525	599.6	13.7872	g1	DMSO
240	2232750	19.8252	27.1637	17.1634	g2	DMSO							240	633611	11.9312	93.2886	16.9757	G1	DMSO							240	1049082	124.798	34.8819	219.832	S4	DMSO							240	2335524	13.8366	22.9549	14.8678	g2	DMSO
241	1.49599e+06	150.497	529.341	277.959	s3	DMSO							241	703986	15.1528	349.972	21.0681	G1	DMSO							241	992062	96.1637	29.7049	200.243	S4	DMSO							241	1149352	112.361	455.228	300.628	s2	DMSO
242	2030098	110.897	114.954	213.693	s5	DMSO							242	627721	11.081	85.8601	15.7978	G1	DMSO							242	683139	15.6289	39.8399	26.5495	G1	DMSO							242	1115359	42.5385	688.94	152.655	s1	DMSO
243	1969572	145.058	266.952	260.25	s5	DMSO							243	1459786	14.0987	223.464	18.3406	G2	DMSO							243	649549	116.76	39.6711	199.673	S2	DMSO							243	1005422	15.9861	213.025	19.086	g1	DMSO
244	2199486	17.425	21.2714	15.2964	g2	DMSO							244	1218335	34.4538	101.581	158.433	S4	DMSO							244	686291	14.7299	37.3578	26.151	G1	DMSO							244	1212624	147.701	357.33	284.181	s2	DMSO
245	1189563	13.7247	401.297	12.8881	g1	DMSO							245	660262	9.31123	30.1828	13.0986	G1	DMSO							245	611567	30.1133	43.0947	40.9015	G1	DMSO							245	1094341	124.758	665.294	270.844	s2	DMSO
246	1365086	125.43	525.824	252.154	s3	DMSO							246	683528	17.1824	473.485	39.2264	G1	DMSO							246	872502	127.042	42.093	255.055	S3	DMSO							246	1259118	106.276	357.546	292.774	s3	DMSO
247	2044021	127.362	111.25	235.956	s5	DMSO							247	1409610	15.1219	38.3796	19.3595	G2	DMSO							247	609322	26.1849	41.9122	41.8356	G1	DMSO							247	1115387	111.257	468.899	260.406	s2	DMSO
248	1079818	107.435	573.823	256.268	s2	DMSO							248	731182	14.112	173.843	18.2665	G1	DMSO							248	1330879	8.40276	12.5605	11.5752	G2	DMSO							248	1177777	104.943	528.919	281.147	s2	DMSO
249	2182908	18.1362	24.9701	13.9178	g2	DMSO							249	791697	24.0055	275.045	126.466	S2	DMSO							249	1277810	44.7188	28.9834	90.8881	S6	DMSO							249	1058120	16.5725	71.9601	16.6329	g1	DMSO
250	1082176	66.4115	666.81	165.91	s1	DMSO							250	769257	15.2562	299.512	23.5063	G1	DMSO							250	607686	18.478	38.5173	26.8877	G1	DMSO							250	1.4052e+06	132.056	307.313	255.321	s3	DMSO
251	1180912	129.359	466.738	285.95	s2	DMSO							251	668707	17.2232	429.422	28.0161	G1	DMSO							251	890702	105.736	35.8423	209.921	S3	DMSO							251	1095342	136.838	510.784	303.467	s2	DMSO
252	1192475	108.196	632.373	289.328	s2	DMSO							252	1070910	29.965	141.154	148.236	S4	DMSO							252	880345	122.634	36.9674	223.579	S3	DMSO							252	2513185	168.96	463.822	364.822	s5	DMSO
253	1311166	153.113	410.999	270.365	s3	DMSO							253	1062980	34.6881	230.379	176.744	S4	DMSO							253	691012	91.0773	38.6948	211.267	S2	DMSO							253	1149344	32.2513	843.182	87.8517	s1	DMSO
254	1177531	55.384	620.999	140.384	s1	DMSO							254	681204	11.9961	32.6227	18.6023	G1	DMSO							254	1131175	84.9641	25.9285	144.413	S5	DMSO							254	986568	9.10842	38.6233	13.1699	g1	DMSO
255	892464	11.2387	133.816	10.7273	g1	DMSO							255	715798	14.6713	216.198	26.6059	G1	DMSO							255	703682	95.6365	39.2889	208.677	S2	DMSO							255	934339	11.5942	107.527	10.0064	g1	DMSO
256	1094399	13.1132	185.317	8.79925	g1	DMSO							256	931693	31.2423	208.737	134.854	S3	DMSO							256	1.33687e+06	20.459	25.6536	34.5953	G2	DMSO							256	973430	8.57238	37.4641	13.8337	g1	DMSO
257	1089130	11.7425	168.493	10.2437	g1	DMSO							257	678318	12.282	181.021	17.1989	G1	DMSO							257	1181842	160.735	32.8274	205.575	S5	DMSO							257	1317391	149.877	345.964	302.721	s3	DMSO
258	1119120	17.2386	702.659	18.5183	g1	DMSO							258	768846	13.9525	294.939	19.9369	G1	DMSO							258	1051657	73.9545	25.0418	141.535	S4	DMSO							258	1058437	123.151	423.146	277.329	s2	DMSO
259	1104123	16.9032	647.624	16.6112	g1	DMSO							259	706107	18.1789	272.403	70.7647	S1	DMSO							259	1005736	115.594	34.9788	227.498	S4	DMSO							259	1022411	11.0522	221.868	12.0806	g1	DMSO
260	921809	10.3868	129.849	10.9358	g1	DMSO							260	712773	14.7006	368.47	23.0356	G1	DMSO							260	809243	117.924	43.7071	202.288	S3	DMSO							260	1049623	12.2122	239.692	13.2493	g1	DMSO
261	1181314	114.855	682.432	290.064	s2	DMSO							261	825172	25.3425	238.663	135.37	S2	DMSO							261	808537	102.641	38.4691	203.79	S3	DMSO							261	976213	8.75424	125.736	10.8936	g1	DMSO
262	2239645	16.9845	25.4692	17.9018	g2	DMSO							262	1084591	39.0125	178.485	147.213	S4	DMSO							262	1101391	81.2203	27.0897	143.411	S5	DMSO							262	1105312	10.6803	345.859	10.9098	g1	DMSO
263	1140063	12.7145	199.45	11.1364	g1	DMSO							263	1378302	17.3329	37.8766	49.32	S6	DMSO							263	1054053	82.1236	27.4209	147.267	S4	DMSO							263	946274	9.57942	137.882	10.2791	g1	DMSO
264	1969710	146.796	273.533	289.801	s5	DMSO							264	669487	11.3562	64.2305	11.9816	G1	DMSO							264	631583	15.1438	30.5674	23.1522	G1	DMSO							264	1081118	87.6956	303.124	170.887	s1	DMSO
265	1108239	71.5621	785.366	230.824	s2	DMSO							265	1390448	15.7428	38.3912	43.9847	S6	DMSO							265	1100546	98.2924	28.8787	155.117	S5	DMSO							265	1065311	83.9932	278.706	178.481	s1	DMSO
266	1.7703e+06	129.468	310.303	283.335	s4	DMSO							266	1264984	35.7594	95.568	178.15	S5	DMSO							266	864103	78.4926	40.3581	179.642	S3	DMSO							266	1004456	11.4867	100.779	13.7265	g1	DMSO
267	2005075	141.028	211.569	261.395	s5	DMSO							267	1376755	14.8609	38.7397	20.1289	G2	DMSO							267	691026	73.1613	58.3013	203.01	S2	DMSO							267	973483	9.91191	138.515	9.64424	g1	DMSO
268	1717516	150.614	413.932	350.229	s4	DMSO							268	957337	33.7086	260.391	165.921	S3	DMSO							268	669028	16.3016	52.722	32.5439	G1	DMSO							268	948653	9.32418	98.6774	9.97825	g1	DMSO
269	1478977	103.786	355.289	354.4	s3	DMSO							269	690376	14.5328	293.039	20.1754	G1	DMSO							269	1336793	123.655	27.2016	167.185	S5	DMSO							269	1522308	163.254	327.454	327.402	s4	DMSO
270	1481337	145.77	501.61	336.12	s3	DMSO							270	717907	15.7598	63.5863	12.9802	G1	DMSO							270	1093620	71.8897	30.1153	145.589	S4	DMSO							270	2131309	113.113	85.0642	206.909	s5	DMSO
271	2395804	69.6527	40.5695	142.648	s6	DMSO							271	747220	26.5531	448.594	90.5326	S1	DMSO							271	679699	46.4743	53.791	158.978	S2	DMSO							271	1076075	11.0503	428.563	16.0408	g1	DMSO
272	2516035	16.7535	25.6173	13.052	g2	DMSO							272	774686	31.948	480.024	144.785	S2	DMSO							272	1118815	54.1849	32.2773	157.875	S5	DMSO							272	1093336	13.1698	481.833	14.0343	g1	DMSO
273	2403862	18.3043	24.8878	13.2485	g2	DMSO							273	899021	39.1408	313.683	216.138	S3	DMSO							273	665659	17.33	53.1477	34.9749	G1	DMSO							273	1892413	119.938	188.51	241.22	s5	DMSO
274	1988078	132.88	207.74	220.042	s5	DMSO							274	770961	23.3491	392.841	33.4128	G1	DMSO							274	1124202	107.575	31.9495	186.705	S5	DMSO							274	2390069	15.0214	27.1511	19.3201	g2	DMSO
275	1170919	13.4926	487.984	12.3658	g1	DMSO							275	747924	30.4153	559.29	126.634	S2	DMSO							275	637259	15.242	31.2865	25.7191	G1	DMSO							275	1090717	10.9399	344.025	13.884	g1	DMSO
276	2450623	16.93	23.9848	17.4135	g2	DMSO							276	1.00644e+06	31.9427	224.97	110.006	S3	DMSO							276	705364	144.422	64.5088	247.341	S2	DMSO							276	2203646	88.0231	88.1011	158.685	s6	DMSO
277	2106017	129.208	118.624	200.463	s5	DMSO							277	752403	20.8738	435.701	26.3217	G1	DMSO							277	843343	98.1973	38.3807	211.342	S3	DMSO							277	1074502	11.365	296.265	13.2607	g1	DMSO
278	1769295	117.085	313.54	240.934	s4	DMSO							278	1478185	20.5151	41.1552	20.9553	G2	DMSO							278	942357	92.8673	32.816	170.591	S3	DMSO							278	1.04597e+06	13.4214	533.541	24.9562	g1	DMSO
279	2270828	130.663	87.8343	163.668	s6	DMSO							279	819417	37.8056	330.128	149.945	S2	DMSO							279	1362163	18.3507	28.1559	33.5941	G2	DMSO							279	1499865	141.463	285.493	278.471	s4	DMSO
280	1167854	15.5425	131.004	28.5105	g1	DMSO							280	1048961	49.806	168.464	161.679	S3	DMSO							280	911142	81.453	43.0405	156.939	S3	DMSO							280	1075070	9.32043	214.779	9.40609	g1	DMSO
281	1168405	38.2473	656.281	86.9926	s1	DMSO							281	1278512	39.229	133.147	152.339	S5	DMSO							281	1156749	100.436	30.9824	190.445	S5	DMSO							281	1.2697e+06	135.612	262.199	332.748	s3	DMSO
282	2237837	154.56	110.783	240.126	s5	DMSO							282	818870	35.1044	338.237	145.395	S2	DMSO							282	937712	92.4447	34.2793	189.596	S3	DMSO							282	1382152	117.976	334.816	261.494	s3	DMSO
283	1163457	29.4682	730.307	42.0417	s1	DMSO							283	785283	21.0359	218.64	21.898	G1	DMSO							283	837949	120.657	32.9481	200.871	S3	DMSO							283	2217457	14.9219	150.641	15.7214	g2	DMSO
284	2373536	133.032	80.3008	186.082	s5	DMSO							284	725715	14.0107	100.158	12.59	G1	DMSO							284	1315740	18.4943	26.4866	30.6481	G2	DMSO							284	2384815	108.811	219.12	188.878	s6	DMSO
285	1654526	174.362	407	293.092	s4	DMSO							285	714366	14.8821	86.8187	13.7915	G1	DMSO							285	656682	15.7637	32.167	24.8365	G1	DMSO							285	1094373	9.33869	171.632	9.75467	g1	DMSO
286	2471061	17.3428	24.2478	16.4668	g2	DMSO							286	701148	17.5936	394.608	20.7936	G1	DMSO							286	688791	16.5031	27.488	23.9543	G1	DMSO							286	1199949	119.27	389.822	288.964	s2	DMSO
287	2477082	19.3744	32.1838	17.6067	g2	DMSO							287	873417	29.3768	264.231	116.546	S3	DMSO							287	977642	178.366	37.8231	220.332	S4	DMSO							287	1280439	147.372	458.513	347.66	s3	DMSO
288	1139943	14.408	371.322	12.8736	g1	DMSO							288	933261	34.397	248.705	124.392	S3	DMSO							288	661730	16.715	30.3611	31.0473	G1	DMSO							288	1817796	131.853	213.694	227.565	s4	DMSO
289	1143732	19.6924	447.636	14.0872	g1	DMSO							289	1432089	19.4747	38.5625	20.556	G2	DMSO							289	723519	110.456	47.9092	190.841	S2	DMSO							289	1.83007e+06	107.327	200.47	236.782	s4	DMSO
290	2501068	28.1966	28.3239	59.2383	s6	DMSO							290	972917	38.1689	220.982	119.719	S3	DMSO							290	1455448	19.3186	25.5042	27.4469	G2	DMSO							290	2122087	131.906	93.4157	249.914	s5	DMSO
291	1113012	18.9278	34.206	18.8131	g1	DMSO							291	857117	35.0985	395.924	154.003	S2	DMSO							291	1397898	22.5012	27.6273	35.2313	G2	DMSO							291	2006215	107.621	117.055	205.246	s5	DMSO
292	1078456	14.478	153.711	12.8167	g1	DMSO							292	747543	26.6093	271.213	56.1884	S1	DMSO							292	705023	15.4214	31.9919	23.3491	G1	DMSO							292	2266604	14.0483	22.7944	17.561	g2	DMSO
293	1541822	139.176	370.596	322.92	s3	DMSO							293	880346	30.5719	234.92	123.731	S3	DMSO							293	957306	86.8488	34.2593	157.004	S4	DMSO							293	1638309	107.452	250.712	251.097	s4	DMSO
294	1972315	124.073	255.819	218.889	s5	DMSO							294	979606	30.8556	238.129	102.389	S3	DMSO							294	1320914	19.8818	22.2801	27.6656	G2	DMSO							294	2224600	15.6624	22.4201	18.1665	g2	DMSO
295	987590	11.3991	114.817	9.51057	g1	DMSO							295	807906	40.3638	303.256	156.676	S2	DMSO							295	995165	112.952	34.7504	200.708	S4	DMSO							295	1217944	145.991	396.072	290.858	s2	DMSO
296	2564733	32.2872	34.6709	55.4167	s6	DMSO							296	765096	32.2176	353.336	100.363	S1	DMSO							296	811914	117.142	42.1402	194.525	S3	DMSO							296	2191266	15.516	27.0158	18.5953	g2	DMSO
297	1624169	118.359	237.503	404.636	s4	DMSO							297	1394809	20.5976	46.0748	22.6958	G2	DMSO							297	972261	107.001	32.0381	194.69	S4	DMSO							297	1.01272e+06	19.1948	414.889	35.2922	g1	DMSO
298	2375028	19.4595	28.7601	17.5872	g2	DMSO							298	940345	50.4866	247.119	146.578	S3	DMSO							298	1443863	23.7447	28.4605	35.555	G2	DMSO							298	1652605	102.745	316.921	194.806	s4	DMSO
299	2484763	17.9349	30.4102	19.0396	g2	DMSO							299	1280216	51.7642	210.673	162.971	S5	DMSO							299	626612	66.2551	35.556	140.892	S1	DMSO							299	1545380	110.513	250.078	234.25	s4	DMSO
300	2141273	142.514	190.087	211.56	s5	DMSO							300	986673	37.6954	313.157	134.845	S3	DMSO							300	1457757	21.0972	22.1742	26.9568	G2	DMSO							300	1380614	156.068	402.751	324.481	s3	DMSO
301	1769908	109.791	356.986	237.356	s4	DMSO							301	748269	34.9141	419.973	122.504	S2	DMSO							301	681759	15.7093	35.9604	28.6623	G1	DMSO							301	1.00268e+06	26.1857	438.394	48.3704	s1	DMSO
302	2432062	15.1368	23.2588	13.7155	g2	DMSO							302	815933	32.875	390.504	124.233	S2	DMSO							302	825742	106.01	33.2259	188.315	S3	DMSO							302	1140219	91.1049	428.656	259.539	s2	DMSO
303	1914552	110.353	176.486	221.402	s5	DMSO							303	911526	28.5367	273.443	115.468	S3	DMSO							303	652164	19.5562	35.6008	26.9836	G1	DMSO							303	1168453	13.491	518.065	14.9984	g1	DMSO
304	1356668	106.97	495.694	240.642	s3	DMSO							304	797386	28.9452	301.51	114.422	S2	DMSO							304	610454	16.5516	40.7564	26.8202	G1	DMSO							304	1201719	98.0265	330.629	196.098	s1	DMSO
305	2012790	132.458	264.409	299.308	s5	DMSO							305	1432714	21.8576	45.0487	23.866	G2	DMSO							305	672044	15.5797	36.8429	28.4637	G1	DMSO							305	1016096	35.1047	509.619	107.395	s1	DMSO
306	2454668	15.9044	26.2348	14.2889	g2	DMSO							306	1505213	40.0344	70.4303	121.951	S5	DMSO							306	708791	9.48552	13.2118	14.8023	G1	DMSO							306	1048920	66.5148	521.013	175.874	s1	DMSO
307	1241306	40.7611	803.309	78.5288	s1	DMSO							307	996950	32.593	223.749	139.501	S3	DMSO							307	624407	11.7013	19.1673	18.7191	G1	DMSO							307	1.9777e+06	118.65	79.0564	187.827	s6	DMSO
308	1.9031e+06	116.027	198.164	229.599	s5	DMSO							308	1453798	20.1818	43.1968	25.9143	G2	DMSO							308	640292	14.7626	31.2451	22.9891	G1	DMSO							308	1228511	161.462	402.502	366.463	s2	DMSO
309	1528295	188.93	538.448	290.122	s3	DMSO							309	1520484	23.2952	44.4292	25.723	G2	DMSO							309	604384	10.1614	17.4151	17.0245	G1	DMSO							309	930010	12.154	358.617	12.8189	g1	DMSO
310	1594724	143.93	258.559	319.874	s4	DMSO							310	773513	32.2211	358.237	124.214	S2	DMSO							310	733849	22.6295	40.6532	36.3259	G1	DMSO							310	993495	11.8176	416.439	14.4191	g1	DMSO
311	1663125	219.793	413.481	364.945	s4	DMSO							311	1381080	18.7121	36.4435	19.4106	G2	DMSO							311	758050	14.73	19.0211	26.376	G1	DMSO							311	1118862	125.311	346.211	308.262	s2	DMSO
312	1530108	132.368	361.927	267.997	s3	DMSO							312	993695	36.9018	247.278	127.147	S3	DMSO							312	636737	15.4555	31.1171	21.8528	G1	DMSO							312	2047013	62.0398	42.1242	120.401	s6	DMSO
313	1236909	37.1059	710.965	81.4421	s1	DMSO							313	699051	21.9063	133.078	24.8565	G1	DMSO							313	662216	45.4174	34.9098	103.122	S1	DMSO							313	1238797	130.767	456.743	277.719	s3	DMSO
314	1227648	17.0872	779.605	15.8788	g1	DMSO							314	1145858	32.1274	131.34	136.059	S4	DMSO							314	1467704	21.3696	41.1059	36.7775	G2	DMSO							314	1202819	112.009	359.066	262.011	s2	DMSO
315	1427133	129.591	426.292	299.669	s3	DMSO							315	776788	27.0685	412.907	123.91	S2	DMSO							315	684570	17.0656	27.4207	25.4594	G1	DMSO							315	1.02012e+06	16.3983	479.275	28.9333	g1	DMSO
316	2502316	18.1018	31.548	17.4039	g2	DMSO							316	871871	31.7027	348.388	154.066	S2	DMSO							316	820287	107.346	36.4812	184.018	S3	DMSO							316	1574387	129.227	242.469	224.909	s4	DMSO
317	1669123	137.196	335.662	294.663	s4	DMSO							317	923914	31.6878	181.208	127.848	S3	DMSO							317	1298539	18.4633	23.4722	25.0754	G2	DMSO							317	1.03323e+06	11.8122	354.884	12.8382	g1	DMSO
318	1109629	64.1938	217.602	147.019	s1	DMSO							318	963767	37.5808	328.555	149.567	S3	DMSO							318	643893	19.0138	37.4955	28.8683	G1	DMSO							318	2029714	35.6319	25.6188	71.4199	s6	DMSO
319	1120264	84.2217	187.771	176.283	s1	DMSO							319	1044530	38.4172	217.748	133.747	S3	DMSO							319	680929	80.3513	40.0022	177.667	S2	DMSO							319	1081644	130.417	425.977	286.249	s2	DMSO
320	1117841	18.9664	308.519	19.5601	g1	DMSO							320	1364211	19.4228	41.633	21.8314	G2	DMSO							320	692873	61.6572	30.1439	142.109	S1	DMSO							320	2.04929e+06	15.3381	24.6438	28.2684	g2	DMSO
321	1150620	20.7858	327.133	21.4672	g1	DMSO							321	669143	17.8524	211.712	22.3411	G1	DMSO							321	1137010	92.9927	29.4544	179.132	S5	DMSO							321	2183792	12.8834	22.9761	30.4606	g2	DMSO
322	2227846	15.4787	147.78	14.5579	g2	DMSO							322	1408688	18.1455	42.4708	20.4405	G2	DMSO							322	663024	15.7323	31.9843	25.1777	G1	DMSO							322	2119494	12.3325	24.3283	15.7141	g2	DMSO
323	1101179	88.4411	658.338	235.73	s2	DMSO							323	936166	33.4629	189.087	177.523	S3	DMSO							323	655253	21.2599	49.7018	34.4078	G1	DMSO							323	1315280	165.931	474.491	353.963	s3	DMSO
324	1074409	14.605	213.407	11.1159	g1	DMSO							324	668031	16.5224	174.154	24.6126	G1	DMSO							324	1382842	20.9044	26.8084	32.5265	G2	DMSO							324	1031655	83.0722	509.881	180.703	s1	DMSO
325	1095412	11.2229	157.179	12.221	g1	DMSO							325	1341110	21.3927	46.6914	25.8823	G2	DMSO							325	755661	105.02	40.3006	202.727	S2	DMSO							325	974562	9.37321	32.2615	11.7591	g1	DMSO
326	1101143	14.3882	188.422	11.0167	g1	DMSO							326	991657	34.5698	172.836	132.226	S3	DMSO							326	630825	16.8655	29.2119	23.2058	G1	DMSO							326	1192782	120.979	502.006	295.238	s2	DMSO
327	2277042	145.709	73.2486	169.187	s6	DMSO							327	1402999	17.7184	41.5004	21.97	G2	DMSO							327	760472	89.6139	35.6952	190.466	S2	DMSO							327	1144973	128.857	401.872	319.965	s2	DMSO
328	1405706	137.356	466.549	253.413	s3	DMSO							328	1554717	18.857	42.2547	22.4252	G2	DMSO							328	658371	14.7353	27.0619	21.5889	G1	DMSO							328	1606685	129.305	271.601	276.856	s4	DMSO
329	2391811	17.3741	204.472	17.2661	g2	DMSO							329	1346044	20.7307	44.5272	23.8056	G2	DMSO							329	659451	52.4794	43.6417	100.31	S1	DMSO							329	1347449	176.288	404.046	345.614	s3	DMSO
330	1163783	67.8521	642.774	156.598	s1	DMSO							330	1349233	19.9125	40.1739	21.0864	G2	DMSO							330	756487	12.4331	16.6127	20.2364	G1	DMSO							330	980812	10.2807	31.2093	11.6668	g1	DMSO
331	2307827	17.6359	205.173	18.4708	g2	DMSO							331	1307184	52.2085	113.024	185.514	S5	DMSO							331	853616	70.395	28.3	158.07	S3	DMSO							331	1234449	113.882	411.339	271.872	s2	DMSO
332	843721	9.6576	52.3117	9.26586	g1	DMSO							332	1409032	20.0116	47.5177	33.8328	G2	DMSO							332	637954	19.4211	36.899	26.5921	G1	DMSO							332	1095267	13.6416	549.466	22.5922	g1	DMSO
333	915164	9.81967	49.3671	9.42524	g1	DMSO							333	1559437	19.4142	44.5383	25.1938	G2	DMSO							333	694500	16.1893	27.4331	24.802	G1	DMSO							333	1697557	88.9705	232.432	210.768	s4	DMSO
334	1975975	101.673	173.209	164.102	s6	DMSO							334	773922	37.8017	262.671	157.048	S2	DMSO							334	660767	69.1921	39.7109	117.084	S1	DMSO							334	1109118	72.63	548.395	209.355	s1	DMSO
335	1958582	106.4	147.718	169.09	s6	DMSO							335	965424	32.5164	180.852	151.573	S3	DMSO							335	1280862	20.9985	30.3666	35.5799	G2	DMSO							335	1057556	11.4475	115.562	10.5451	g1	DMSO
336	1650198	127.051	249	257.142	s4	DMSO							336	651701	18.0758	114.234	19.7941	G1	DMSO							336	665284	16.6573	32.524	27.129	G1	DMSO							336	1192348	87.4769	412.654	238.923	s2	DMSO
337	2310399	15.3337	25.2454	26.8678	g2	DMSO							337	999516	31.7356	291.86	162.374	S3	DMSO							337	823840	16.6124	23.5449	26.3985	G1	DMSO							337	1533161	142.486	253.572	320.922	s4	DMSO
338	1357386	156.575	430.988	308.222	s3	DMSO							338	1461029	20.5677	43.8536	25.9617	G2	DMSO							338	1355474	24.367	23.0309	42.7201	G2	DMSO							338	1267729	146.962	307.902	293.809	s3	DMSO
339	2181379	13.1577	23.1052	18.5562	g2	DMSO							339	1417820	18.8881	47.2187	31.1647	G2	DMSO							339	667644	63.4014	40.7573	137.126	S1	DMSO							339	1428738	161.952	345.348	278.692	s3	DMSO
340	2187051	12.1781	22.4453	14.0364	g2	DMSO							340	669777	16.8229	121.378	19.4892	G1	DMSO							340	767143	71.43	33.5158	165.65	S2	DMSO							340	1606126	122.492	241.391	269.318	s4	DMSO
341	1565788	113.273	218.749	220.288	s3	DMSO							341	786667	26.5077	452.253	111.467	S2	DMSO							341	697880	18.2006	34.862	27.2699	G1	DMSO							341	1608657	112.216	276.372	245.364	s4	DMSO
342	1457293	125.807	253.823	251.015	s3	DMSO							342	1052932	36.1161	229.113	160.438	S3	DMSO							342	892980	92.9752	31.716	193.165	S3	DMSO							342	1216926	88.3129	332.87	192.949	s1	DMSO
343	992777	12.1162	445.241	15.2303	g1	DMSO							343	761177	19.6507	510.233	32.6175	G1	DMSO							343	673963	16.3346	31.7681	24.9209	G1	DMSO							343	1444039	153.932	408.722	283.172	s3	DMSO
344	2206495	15.2713	24.1254	15.955	g2	DMSO							344	825125	26.1972	194.139	121.736	S2	DMSO							344	734493	31.7568	44.3234	63.0016	S1	DMSO							344	2033655	185.17	100.603	276.139	s5	DMSO
345	998496	12.7583	181.35	13.8792	g1	DMSO							345	1134243	37.1551	167.686	164.702	S4	DMSO							345	882021	107.802	35.3164	204.4	S3	DMSO							345	2402253	13.5718	23.2572	13.4926	g2	DMSO
346	1003977	16.486	609.889	17.8491	g1	DMSO							346	763359	28.487	396.947	131.316	S2	DMSO							346	696256	23.3711	32.0348	33.5157	G1	DMSO							346	1578977	176.653	296.16	321.137	s4	DMSO
347	1943644	185.449	251.319	286.547	s5	DMSO							347	753753	32.21	359.209	135.941	S2	DMSO							347	1376015	19.5704	21.6911	26.7447	G2	DMSO							347	1199012	138.695	391.166	407.668	s2	DMSO
348	1978229	119.442	188.534	237.649	s5	DMSO							348	807383	35.7118	406.442	141.1	S2	DMSO							348	718780	20.5414	41.3222	39.3924	G1	DMSO							348	1112904	12.1589	224.736	13.4098	g1	DMSO
349	1.02667e+06	55.0788	566.151	149.663	s1	DMSO							349	904373	29.2839	371.35	135.527	S3	DMSO							349	1174055	93.6233	28.7624	148.158	S5	DMSO							349	1655442	149.337	313.372	296.64	s4	DMSO
350	997122	11.999	175.206	12.4548	g1	DMSO							350	1436794	15.8023	42.1752	22.7716	G2	DMSO							350	805529	102.848	33.2112	214.508	S3	DMSO							350	1045855	11.673	303.292	12.8681	g1	DMSO
351	1361993	108.013	414.836	245.765	s3	DMSO							351	1378385	35.9308	74.1849	167.658	S5	DMSO							351	721350	26.4751	36.8015	44.8312	G1	DMSO							351	1142662	11.9323	252.03	13.2224	g1	DMSO
352	1794645	132.857	298.372	235.212	s4	DMSO							352	959309	37.5655	319.79	181.057	S3	DMSO							352	689553	46.193	36.3865	107.422	S1	DMSO							352	1077540	21.9775	563.397	33.2433	g1	DMSO
353	1046246	13.4688	263.538	12.5185	g1	DMSO							353	845979	30.0741	362.664	117.435	S2	DMSO							353	1410076	22.0948	29.8795	34.2002	G2	DMSO							353	2167916	14.8516	24.4205	20.4073	g2	DMSO
354	1050903	14.5143	283.209	13.0966	g1	DMSO							354	842026	29.1473	271.361	119.96	S2	DMSO							354	1339785	18.7902	22.9377	28.6129	G2	DMSO							354	1081405	11.7043	319.409	14.2354	g1	DMSO
355	1414422	150.304	419.514	271.053	s3	DMSO							355	1418309	28.8622	82.2971	105.24	S6	DMSO							355	868420	141.135	38.9291	206.905	S3	DMSO							355	1109271	13.784	349.422	14.1487	g1	DMSO
356	2036772	140.043	164.431	235.416	s5	DMSO							356	1282429	29.6055	66.152	111.104	S5	DMSO							356	732522	19.3127	31.7748	30.9455	G1	DMSO							356	1031051	9.49702	277.473	10.7064	g1	DMSO
357	1.03523e+06	19.978	599.247	35.0161	g1	DMSO							357	811438	38.8717	309.11	186.855	S2	DMSO							357	1180878	91.8666	26.6492	139.509	S5	DMSO							357	1080016	93.9927	391.712	241.379	s2	DMSO
358	1289586	129.168	432.004	223.683	s2	DMSO							358	783593	31.4664	247.902	118.665	S2	DMSO							358	840009	116.102	37.6831	208.37	S3	DMSO							358	1104474	10.8741	150.399	13.2749	g1	DMSO
359	961976	10.0073	108.423	8.00043	g1	DMSO							359	776545	15.3367	153.293	18.5428	G1	DMSO							359	1517215	125.988	28.4498	191.455	S5	DMSO							359	1059332	51.2219	420.524	139.049	s1	DMSO
360	1051519	28.357	696.608	58.6051	s1	DMSO							360	805816	44.4398	243.09	164.943	S2	DMSO							360	1.42691e+06	115.646	32.2077	236.548	S5	DMSO							360	1124606	12.1427	137.476	11.4893	g1	DMSO
361	1065315	70.7926	538.732	174.835	s1	DMSO							361	1.66846e+06	17.9331	58.4157	21.4261	G2	DMSO							361	1304977	121.174	37.8416	199.023	S5	DMSO							361	996517	16.64	615.755	31.224	g1	DMSO
362	1.02626e+06	12.4023	425.902	12.8107	g1	DMSO							362	779872	16.7468	81.7391	17.0066	G1	DMSO							362	966250	79.2898	49.5483	178.805	S4	DMSO							362	1.88271e+06	97.5935	200.809	202.873	s5	DMSO
363	2476229	14.1838	25.9466	38.131	g2	DMSO							363	691990	14.8569	89.5023	16.2746	G1	DMSO							363	1534497	115.8	40.7316	196.766	S5	DMSO							363	997714	10.3057	147.473	11.0206	g1	DMSO
364	1187001	17.1644	418.727	13.5974	g1	DMSO							364	1305162	37.9634	115.018	138.898	S5	DMSO							364	1534477	132.314	42.3151	229.839	S5	DMSO							364	1632916	100.79	304.369	248.96	s4	DMSO
365	965497	11.2503	118.197	9.64729	g1	DMSO							365	759959	33.469	352.095	121.456	S2	DMSO							365	1313947	43.6206	66.8696	65.7119	S6	DMSO							365	1919436	111.78	75.7739	233.709	s5	DMSO
366	1055146	69.7311	644.558	176.738	s1	DMSO							366	731365	29.0214	393.251	104.547	S1	DMSO							366	1164822	23.805	38.2638	37.5124	G2	DMSO							366	994285	10.1156	190.725	10.0951	g1	DMSO
367	1.0143e+06	10.1737	424.619	13.7455	g1	DMSO							367	732913	17.688	219.388	18.8908	G1	DMSO							367	1111644	84.3511	70.2493	185.845	S5	DMSO							367	992034	10.4605	184.131	11.6048	g1	DMSO
368	2390488	17.3829	29.8599	25.7162	g2	DMSO							368	778134	15.2467	206.904	16.6264	G1	DMSO							368	1189470	18.8993	29.7972	33.1438	G2	DMSO							368	1218483	139.929	446.254	352.039	s2	DMSO
369	1535420	92.128	304.772	433.078	s3	DMSO							369	806197	42.5771	295.226	143.169	S2	DMSO							369	1175891	118.157	39.4665	221.207	S5	DMSO							369	1221425	116.462	333.671	264.922	s2	DMSO
370	1858434	149.28	299.418	278.963	s5	DMSO							370	725534	25.1553	376.963	95.0263	S1	DMSO							370	974402	80.1493	38.7451	187.603	S4	DMSO							370	986117	11.725	309.444	11.2076	g1	DMSO
371	1079102	130.923	525.774	235.322	s2	DMSO							371	731712	15.8703	109.213	17.8975	G1	DMSO							371	937798	82.3413	48.86	158.444	S3	DMSO							371	798087	7.1977	71.7866	8.79707	g1	DMSO
372	2407684	15.5787	26.2748	16.2952	g2	DMSO							372	767907	14.7344	72.8261	15.4524	G1	DMSO							372	1038481	91.9153	46.3376	205.384	S4	DMSO							372	1005546	9.74871	180.603	11.9659	g1	DMSO
373	1101003	108.688	424.052	174.538	s1	DMSO							373	1542891	20.2544	42.7369	20.3836	G2	DMSO							373	1123114	96.4192	34.7083	234.064	S5	DMSO							373	1262358	143.191	340.953	292.01	s3	DMSO
374	1074569	84.2836	675.734	161.127	s1	DMSO							374	728599	33.2051	419.984	133.016	S2	DMSO							374	1239956	169.858	57.2949	316.847	S5	DMSO							374	964341	10.2956	237.742	9.35653	g1	DMSO
375	1081713	70.7653	627.776	137.504	s1	DMSO							375	772897	17.7529	202.172	20.9054	G1	DMSO							375	974406	115.982	49.3102	220.834	S4	DMSO							375	1278171	144.985	353.956	311.002	s3	DMSO
376	2358877	91.402	47.4659	176.882	s5	DMSO							376	799332	39.2109	312.968	137.571	S2	DMSO							376	1054695	106.775	30.6838	182.44	S4	DMSO							376	785937	7.94231	76.4685	9.21314	g1	DMSO
377	1060937	39.5209	548.606	97.0168	s1	DMSO							377	1424638	19.8693	47.9848	21.8731	G2	DMSO							377	1233075	124.539	58.5567	200.115	S5	DMSO							377	1106469	117.791	483.391	284.052	s2	DMSO
378	1191931	87.3125	580.063	274.909	s2	DMSO							378	1598991	20.9162	42.2642	20.7876	G2	DMSO							378	1047380	121.796	47.0249	209.624	S4	DMSO							378	1374690	138.281	277.185	285.685	s3	DMSO
379	1135183	110.745	408.105	203.97	s2	DMSO							379	724248	36.1761	370.654	156.23	S2	DMSO							379	1035185	109.686	35.3203	210.152	S4	DMSO							379	1075565	11.8063	103.279	10.5623	g1	DMSO
380	1000119	11.1656	156.262	9.54862	g1	DMSO							380	1477436	34.3175	301.582	153.634	S5	DMSO							380	713967	18.3703	34.2769	28.6423	G1	DMSO							380	1216069	100.381	299.32	237.735	s2	DMSO
381	1644733	62.4829	232.179	353.783	s4	DMSO							381	1489645	20.2086	48.764	27.1885	G2	DMSO							381	712523	16.9009	32.0227	26.1633	G1	DMSO							381	1272855	144.483	296.021	311.149	s3	DMSO
382	910856	7.67037	168.649	10.2991	g1	DMSO							382	684676	14.3923	88.3898	14.2455	G1	DMSO							382	761999	15.9204	27.5741	23.4823	G1	DMSO							382	955085	7.75058	156.449	17.1635	g1	DMSO
383	2095988	161.619	164.156	253.04	s5	DMSO							383	1414823	16.7346	294.861	19.7321	G2	DMSO							383	1030441	81.005	26.6361	142.473	S4	DMSO							383	1087474	14.6196	331.236	13.0459	g1	DMSO
384	1051221	12.5359	93.827	11.8804	g1	DMSO							384	796194	31.688	324.612	159.909	S2	DMSO							384	724664	13.2515	19.2776	22.1636	G1	DMSO							384	1278521	100.04	238.358	247.42	s3	DMSO
385	1177360	75.3527	554.694	237.661	s2	DMSO							385	684414	17.8861	297.907	29.4586	G1	DMSO							385	738720	19.7705	37.397	35.9967	G1	DMSO							385	1052707	8.81487	226.477	9.34581	g1	DMSO
386	1042953	10.1385	167.506	9.30831	g1	DMSO							386	672082	15.5419	140.309	19.2578	G1	DMSO							386	693500	23.0537	40.288	33.1592	G1	DMSO							386	1055853	92.8248	523.647	266.186	s2	DMSO
387	993723	9.70341	101.551	9.21018	g1	DMSO							387	858328	35.355	444.939	169.833	S2	DMSO							387	649322	19.3179	27.0121	25.5396	G1	DMSO							387	1112887	10.3584	336.935	10.3929	g1	DMSO
388	2020074	106.569	115.685	159.925	s6	DMSO							388	729487	16.0422	139.964	19.5351	G1	DMSO							388	1388083	23.7987	27.3706	33.4823	G2	DMSO							388	962189	8.33814	170.862	7.44813	g1	DMSO
389	1279875	119.515	323.978	218.183	s2	DMSO							389	727411	28.6423	291.344	110.49	S1	DMSO							389	671862	22.8787	32.3214	34.6354	G1	DMSO							389	2365692	14.9915	22.2108	15.3811	g2	DMSO
390	1055166	16.1373	433.884	15.8733	g1	DMSO							390	1203930	35.2497	98.6571	141.129	S4	DMSO							390	1118383	145.922	39.9439	202.91	S5	DMSO							390	1064778	82.2158	456.249	206.92	s1	DMSO
391	980945	11.2255	173.88	9.38349	g1	DMSO							391	1277798	45.6084	66.7211	139.682	S5	DMSO							391	660294	24.5325	37.0212	35.1864	G1	DMSO							391	1121949	16.0677	315.397	27.9772	g1	DMSO
392	1190381	142.519	407.948	263.237	s2	DMSO							392	1356567	17.6661	39.8429	22.7644	G2	DMSO							392	777481	31.8431	46.0981	48.4652	G1	DMSO							392	1144821	12.9101	573.26	14.9569	g1	DMSO
393	1182489	13.1154	388.402	16.3878	g1	DMSO							393	711567	19.7026	364.274	23.8545	G1	DMSO							393	1.4292e+06	35.3252	35.8096	65.9026	S6	DMSO							393	1126042	11.7291	340.372	11.3134	g1	DMSO
394	1249977	119.509	455.795	258.026	s2	DMSO							394	649137	24.6744	449.851	101.898	S1	DMSO							394	709971	18.6638	35.4745	30.1487	G1	DMSO							394	1119774	12.6826	380.378	15.7823	g1	DMSO
395	1113364	10.4538	181.727	10.5582	g1	DMSO							395	936040	40.1369	312.938	164.746	S3	DMSO							395	1410043	24.2953	31.1679	38.717	G2	DMSO							395	1120967	11.9904	532.582	11.9099	g1	DMSO
396	1748634	140.652	328.529	190.607	s4	DMSO							396	1398378	18.9191	37.9905	24.8343	G2	DMSO							396	1268475	187.74	38.3888	215.965	S5	DMSO							396	2406506	39.8344	46.024	119.266	s6	DMSO
397	1313016	136.178	519.795	241.706	s3	DMSO							397	1062677	32.408	170.828	134.982	S4	DMSO							397	933519	137.992	40.9253	252.022	S3	DMSO							397	1123980	9.96008	369.594	11.5917	g1	DMSO
398	1.02189e+06	12.7535	222.618	11.9214	g1	DMSO							398	707949	21.1232	313.999	58.0265	S1	DMSO							398	892449	339.371	53.0528	353.773	S3	DMSO							398	1080182	12.0681	318.987	14.7492	g1	DMSO
399	1865185	17.4582	306.857	14.0772	g2	DMSO							399	1372680	20.6801	43.1608	57.2403	S6	DMSO							399	975991	149.007	42.4851	220.7	S4	DMSO							399	1083718	11.596	341.329	14.1217	g1	DMSO
400	2148651	175.554	142.063	217.13	s5	DMSO							400	1109066	30.5776	143.682	142.571	S4	DMSO							400	689719	19.6536	35.4598	31.3065	G1	DMSO							400	1821653	171.544	117.567	286.103	s4	DMSO
401	1331258	146.927	488.266	285.562	s3	DMSO							401	666991	17.5034	328.114	22.1925	G1	DMSO							401	1311608	27.8083	34.6937	42.7694	G2	DMSO							401	1464803	167.783	402.924	418.983	s3	DMSO
402	1058304	12.5171	176.406	11.8321	g1	DMSO							402	842697	34.004	364.498	160.821	S2	DMSO							402	679474	19.619	34.8151	31.6642	G1	DMSO							402	2328719	14.815	22.7042	16.1739	g2	DMSO
403	1170901	11.4047	264.07	11.8481	g1	DMSO							403	1407257	18.7111	41.6799	22.5476	G2	DMSO							403	1533254	85.1891	49.4986	149.323	S5	DMSO							403	1318634	133.351	489.802	306.243	s3	DMSO
404	1176520	9.98367	270.305	11.0228	g1	DMSO							404	727161	24.8268	282.362	101.497	S1	DMSO							404	876369	182.717	46.7168	250.007	S3	DMSO							404	1.71644e+06	146.461	121.135	304.549	s4	DMSO
405	2417158	34.9327	28.5685	71.4144	s6	DMSO							405	771080	34.617	257.505	137.541	S2	DMSO							405	679801	21.3148	41.5744	32.8394	G1	DMSO							405	1343591	92.1464	382.654	239.236	s3	DMSO
406	1197762	54.5206	446.488	113.056	s1	DMSO							406	1562902	22.0515	52.9207	28.6209	G2	DMSO							406	686302	18.3037	40.0794	28.9651	G1	DMSO							406	1140109	22.3815	631.728	50.4378	s1	DMSO
407	1121644	7.48605	154.547	9.73752	g1	DMSO							407	764769	32.8137	283.637	146.43	S2	DMSO							407	577054	22.0242	43.7121	34.0571	G1	DMSO							407	1077216	19.951	561.875	32.9446	g1	DMSO
408	1419854	169.704	426.33	270.155	s3	DMSO							408	727698	28.9403	392.45	133.073	S2	DMSO							408	755746	76.6095	44.7106	158.456	S2	DMSO							408	2170467	155.652	76.9825	208.622	s5	DMSO
409	1140501	43.3461	532.67	86.4615	s1	DMSO							409	740452	19.795	421.011	37.4647	G1	DMSO							409	828450	103.632	36.2392	190.104	S3	DMSO							409	1458856	163.623	179.424	243.066	s3	DMSO
410	1052113	9.08291	151.829	11.1561	g1	DMSO							410	686605	15.1399	328.911	19.6972	G1	DMSO							410	652685	20.1276	32.2926	32.5709	G1	DMSO							410	1097142	11.3248	201.756	12.9294	g1	DMSO
411	1197745	58.1623	593.984	145.51	s1	DMSO							411	1343416	15.2393	42.3183	21.2522	G2	DMSO							411	642553	23.4638	54.8532	36.1199	G1	DMSO							411	1.42169e+06	137.565	430.731	288.268	s3	DMSO
412	1146240	90.4319	602.759	212.818	s2	DMSO							412	664778	15.3573	525.751	22.6064	G1	DMSO							412	667674	17.09	35.939	25.6868	G1	DMSO							412	1146253	9.8546	159.426	9.54759	g1	DMSO
413	1207058	82.8676	685.125	154.786	s1	DMSO							413	1441982	15.5281	42.4813	20.072	G2	DMSO							413	1481670	20.8373	27.2269	30.1238	G2	DMSO							413	1.7409e+06	90.4628	200.511	208.977	s4	DMSO
414	1228413	95.6823	646.535	209.188	s2	DMSO							414	928890	34.8647	313.81	166.071	S3	DMSO							414	680766	94.5691	48.798	236.714	S2	DMSO							414	2253972	10.8978	91.0751	12.3369	g2	DMSO
415	2403861	13.3772	25.52	15.1776	g2	DMSO							415	929561	24.3785	199.809	104.223	S3	DMSO							415	1097797	114.863	41.1559	202.784	S4	DMSO							415	1363835	196.139	408.14	372.17	s3	DMSO
416	1141599	14.5338	573.037	18.6643	g1	DMSO							416	754344	21.8428	433.828	61.3339	S1	DMSO							416	797408	116.672	38.6692	173.672	S3	DMSO							416	1054320	14.3006	485.495	21.4813	g1	DMSO
417	2448549	14.2728	28.7218	15.4615	g2	DMSO							417	701842	16.6742	352.524	18.8156	G1	DMSO							417	710194	57.5904	49.7871	150.992	S1	DMSO							417	1116756	115.945	460.468	353.554	s2	DMSO
418	1174364	129.14	439.756	251.882	s2	DMSO							418	714609	29.5375	474.524	141.745	S2	DMSO							418	744800	13.8741	20.3204	23.3632	G1	DMSO							418	1034477	31.9347	537.246	48.2037	s1	DMSO
419	1093750	14.9606	555.001	18.8837	g1	DMSO							419	756089	14.2982	244.057	16.3974	G1	DMSO							419	869437	125.147	41.0756	204.41	S3	DMSO							419	951381	11.0368	107.214	10.5039	g1	DMSO
420	1155845	11.8873	153.479	10.2379	g1	DMSO							420	1472217	13.3782	28.5285	15.7764	G2	DMSO							420	720119	101.125	51.4155	221.651	S2	DMSO							420	1.01633e+06	37.9849	436.807	108.618	s1	DMSO
421	1213631	136.978	471.828	214.978	s2	DMSO							421	715926	28.5641	473.382	140.949	S2	DMSO							421	737096	13.6183	24.0098	22.899	G1	DMSO							421	1.03912e+06	14.2225	446.779	18.9025	g1	DMSO
422	1178289	11.0772	198.034	11.6428	g1	DMSO							422	1201377	27.1271	122.553	115.13	S4	DMSO							422	1387187	21.0574	31.6409	32.71	G2	DMSO							422	1.02343e+06	12.7129	454.343	14.3605	g1	DMSO
423	1161078	11.3675	89.6534	10.6246	g1	DMSO							423	691935	15.1475	275.876	19.8571	G1	DMSO							423	742815	91.4777	45.3741	202.698	S2	DMSO							423	1029849	73.5233	449.03	188.495	s1	DMSO
424	1148011	10.9059	134.754	9.42746	g1	DMSO							424	735651	17.7288	126.845	20.9541	G1	DMSO							424	659429	19.1107	40.2006	30.5594	G1	DMSO							424	1177980	13.2943	131.319	14.7202	g1	DMSO
425	1391329	153.197	478.016	249.701	s3	DMSO							425	1406565	16.597	35.7624	19.1005	G2	DMSO							425	976352	110.502	36.5793	191.234	S4	DMSO							425	995554	12.2377	120.289	12.7999	g1	DMSO
426	1240529	211.659	465.104	299.557	s2	DMSO							426	934642	27.2288	258.782	127.161	S3	DMSO							426	646992	18.1876	35.0463	31.1604	G1	DMSO							426	1169377	14.4696	167.463	15.7084	g1	DMSO
427	1297834	159.499	532.605	270.502	s2	DMSO							427	757048	17.4686	295.983	19.3298	G1	DMSO							427	683718	55.1097	37.4921	107.408	S1	DMSO							427	1.01948e+06	11.5607	195.498	11.2528	g1	DMSO
428	1096073	10.594	71.4962	9.1809	g1	DMSO							428	1371772	14.7222	32.3897	21.8739	G2	DMSO							428	654725	18.4569	36.747	31.2965	G1	DMSO							428	1192969	22.1711	756.316	43.5005	g1	DMSO
429	1231650	131.941	387.879	244.686	s2	DMSO							429	906524	33.7755	276.276	131.193	S3	DMSO							429	700420	98.7934	40.5771	161.78	S2	DMSO							429	1031312	26.1836	507.674	54.1028	s1	DMSO
430	1132452	12.3172	88.2441	11.2225	g1	DMSO							430	865291	28.2731	253.412	120.874	S2	DMSO							430	1.49796e+06	20.0912	26.7404	31.6563	G2	DMSO							430	1064193	11.1275	422.867	10.9827	g1	DMSO
431	1144988	18.7644	644.347	21.5401	g1	DMSO							431	1364198	28.6841	49.9598	102.111	S6	DMSO							431	1343013	17.2785	24.6876	27.6716	G2	DMSO							431	1085403	13.2205	502.155	21.5018	g1	DMSO
432	1112581	22.4065	575.351	31.7705	g1	DMSO							432	952965	36.376	330.16	259.134	S3	DMSO							432	702368	73.5197	38.6383	136.462	S1	DMSO							432	1193848	13.6823	162.287	18.1671	g1	DMSO
433	1378311	149.821	454.731	255.372	s3	DMSO							433	1.03794e+06	35.2701	202.209	122.691	S3	DMSO							433	752699	66.6941	43.5008	139.778	S1	DMSO							433	1.02604e+06	11.0317	203.3	12.2878	g1	DMSO
434	2.0545e+06	89.1275	110.998	174.566	s5	DMSO							434	750123	25.8628	167.812	108.451	S1	DMSO							434	1025222	144.485	31.6336	217.033	S4	DMSO							434	1152489	133.342	329.055	276.503	s2	DMSO
435	1909881	100.057	171.344	151.642	s6	DMSO							435	700423	15.7308	130.996	18.9501	G1	DMSO							435	1349437	45.2908	29.7041	93.5833	S6	DMSO							435	1174648	92.6826	610.001	265.601	s2	DMSO
436	1312737	143.858	472.675	238.977	s3	DMSO							436	1402425	16.1254	38.1887	20.8042	G2	DMSO							436	1511048	24.182	29.215	33.6214	G2	DMSO							436	1099140	138.429	384.147	300.826	s2	DMSO
437	1253651	159.424	541.938	256.33	s2	DMSO							437	764052	18.3909	331.376	25.2081	G1	DMSO							437	708984	14.7124	17.1206	23.3666	G1	DMSO							437	1214489	102.219	570.447	318.759	s2	DMSO
438	1059574	65.997	479.395	185.25	s1	DMSO							438	679095	11.7226	99.946	14.8644	G1	DMSO							438	801904	16.5328	16.6268	22.5682	G1	DMSO							438	1354040	133.995	404.455	400.845	s3	DMSO
439	2309564	12.2837	28.6993	15.8951	g2	DMSO							439	705033	13.7354	98.7001	18.8442	G1	DMSO							439	1348438	95.9866	29.4894	126.143	S6	DMSO							439	1494355	140.027	486.554	285.701	s4	DMSO
440	1805840	155.659	240.471	252.563	s4	DMSO							440	1216930	33.9729	184.142	124.947	S4	DMSO							440	1162517	181.712	58.5121	327.465	S5	DMSO							440	1.00773e+06	121.364	401.891	274.942	s2	DMSO
441	1074902	79.9494	559.451	206.551	s2	DMSO							441	887516	25.4195	204.601	126.137	S3	DMSO							441	1413951	9.21922	10.0774	12.9738	G2	DMSO							441	1292381	126.063	341.979	341.789	s3	DMSO
442	1193560	122.772	519.232	223.205	s2	DMSO							442	774024	15.0316	262.41	19.8989	G1	DMSO							442	1357631	24.0528	28.5541	33.7134	G2	DMSO							442	1198039	15.6509	90.9065	24.9913	g1	DMSO
443	983857	8.81355	223.015	11.2824	g1	DMSO							443	1377356	35.32	77.3553	121.022	S5	DMSO							443	646799	15.7036	28.3349	24.1343	G1	DMSO							443	1192983	107.041	309.761	266.017	s2	DMSO
444	1803695	89.7399	184.821	159.504	s4	DMSO							444	1102665	22.1945	193.348	98.8981	S4	DMSO							444	689333	88.8752	39.9755	179.233	S2	DMSO							444	1124061	121.746	431.112	323.69	s2	DMSO
445	2172413	13.9446	27.9883	15.6625	g2	DMSO							445	1282056	41.1414	109.851	141.957	S5	DMSO							445	805583	101.356	36.6276	180.947	S3	DMSO							445	1010769	96.6385	506.469	207.698	s1	DMSO
446	1589342	102.134	333.122	174.909	s4	DMSO							446	892612	29.929	341.7	169.549	S3	DMSO							446	872640	70.9142	44.7599	128.156	S3	DMSO							446	2232130	111.144	82.8722	211.926	s5	DMSO
447	896534	26.87	749.157	66.9562	s1	DMSO							447	1037168	32.2194	265.197	148.738	S3	DMSO							447	735837	89.4661	37.1756	164.83	S2	DMSO							447	1147489	137.3	430.665	324.162	s2	DMSO
448	1862914	36.76	460.551	88.1661	s6	DMSO							448	1420945	17.0166	47.312	27.5728	G2	DMSO							448	1237429	80.9306	24.175	136.093	S5	DMSO							448	1117683	13.3653	276.823	11.0748	g1	DMSO
449	1088719	10.5542	249.429	10.2332	g1	DMSO							449	1140852	36.5322	217.357	167.427	S4	DMSO							449	647093	13.8721	27.8399	21.2605	G1	DMSO							449	1001491	51.8368	593.601	170.532	s1	DMSO
450	1052682	17.7553	540.174	24.5707	g1	DMSO							450	705004	14.3867	401.867	20.6791	G1	DMSO							450	906418	101.73	48.1007	202.449	S3	DMSO							450	965905	71.4769	431.355	183.89	s1	DMSO
451	1.90582e+06	113.123	137.565	173.468	s5	DMSO							451	744339	25.6792	475.39	119.755	S2	DMSO							451	639390	15.877	28.0481	23.8189	G1	DMSO							451	2447158	13.4576	22.81	14.0436	g2	DMSO
452	1796135	118.12	226.709	212.16	s4	DMSO							452	1083486	30.5723	250.332	143.661	S4	DMSO							452	1302184	163.643	35.6958	262.929	S5	DMSO							452	2384097	12.7474	23.4446	14.1618	g2	DMSO
453	1257705	98.5353	428.921	205.396	s2	DMSO							453	1312196	33.9255	126.194	142.042	S5	DMSO							453	670891	51.4144	37.5063	101.213	S1	DMSO							453	2441105	16.2001	25.1533	16.1122	g2	DMSO
454	2258230	13.0967	27.8029	17.059	g2	DMSO							454	715414	23.3948	472.33	118.245	S2	DMSO							454	641919	13.4318	23.2894	18.3639	G1	DMSO							454	995973	77.0881	422.644	203.596	s1	DMSO
455	1098514	13.2215	523.307	13.7637	g1	DMSO							455	878300	37.4485	279.843	186.013	S3	DMSO							455	649386	20.1947	29.9215	28.9529	G1	DMSO							455	1.02831e+06	10.4517	347.634	10.1899	g1	DMSO
456	1123227	59.4074	389.035	131.831	s1	DMSO							456	867292	37.5458	334.188	147.93	S2	DMSO							456	1450189	19.2196	25.9359	29.46	G2	DMSO							456	868100	9.08536	121.762	7.39162	g1	DMSO
457	1076285	15.8668	554.485	22.3116	g1	DMSO							457	758801	16.1584	434.679	19.7213	G1	DMSO							457	623155	22.9458	47.7067	36.4647	G1	DMSO							457	969467	18.0109	479.916	28.5166	g1	DMSO
458	1193760	17.9726	414.91	19.8261	g1	DMSO							458	862796	35.3044	362.723	148.215	S2	DMSO							458	648886	44.0986	31.1141	64.3741	S1	DMSO							458	1267811	138.281	326.739	256.048	s3	DMSO
459	1067738	12.6947	515.336	14.016	g1	DMSO							459	1552225	18.3543	34.4611	19.9833	G2	DMSO							459	729657	17.0529	34.6264	27.8989	G1	DMSO							459	1810150	104.854	236.077	294.141	s4	DMSO
460	1111369	25.0477	482.544	36.0745	g1	DMSO							460	1045503	33.393	205.893	165.968	S3	DMSO							460	1108088	118.643	29.2993	196.426	S5	DMSO							460	778483	8.00754	109.924	8.19206	g1	DMSO
461	2242838	124.919	96.0925	162.091	s6	DMSO							461	767678	14.858	128.257	19.3133	G1	DMSO							461	963340	126.558	32.4196	190.797	S4	DMSO							461	1327424	159.292	288.495	293.233	s3	DMSO
462	1064252	11.5253	348.823	13.9125	g1	DMSO							462	1328671	41.2282	112.383	173.935	S5	DMSO							462	956273	109.133	40.7061	204.44	S4	DMSO							462	2.07302e+06	117.364	55.84	189.563	s6	DMSO
463	2358006	108.417	44.6058	149.001	s6	DMSO							463	869734	33.628	231.956	132.212	S2	DMSO							463	1337285	42.0189	24.7005	76.2342	S6	DMSO							463	1.7527e+06	129.377	389.088	252.217	s4	DMSO
464	1121529	115.905	502.712	213.245	s2	DMSO							464	1486593	17.5894	35.5859	21.6211	G2	DMSO							464	645919	20.3802	52.1934	27.6544	G1	DMSO							464	940593	9.54048	246.501	9.4408	g1	DMSO
465	1900254	109.629	198.369	179.216	s5	DMSO							465	830373	50.6086	154.783	181.682	S2	DMSO							465	1185464	91.7916	25.0789	142.382	S5	DMSO							465	1283749	157.751	367.743	392.127	s3	DMSO
466	1182676	13.1401	692.741	14.5829	g1	DMSO							466	755748	24.1268	548.619	112.091	S2	DMSO							466	737460	9.98278	14.9822	16.2142	G1	DMSO							466	968267	9.48278	246.232	9.6264	g1	DMSO
467	1689578	101.51	303.322	226.482	s4	DMSO							467	751746	15.7924	184.49	18.2354	G1	DMSO							467	755577	10.136	14.8442	18.3985	G1	DMSO							467	1192763	137.851	444.99	252.994	s2	DMSO
468	1340041	88.1142	441.182	208.004	s3	DMSO							468	780168	31.1741	354.264	122.123	S2	DMSO							468	680629	16.4847	26.1594	24.6669	G1	DMSO							468	1737002	117.671	269.503	376.807	s4	DMSO
469	1998493	95.2948	145.349	163.324	s6	DMSO							469	1019110	34.742	204.421	143.211	S3	DMSO							469	741820	129.614	48.4713	209.396	S2	DMSO							469	1089315	15.7846	665.433	25.4138	g1	DMSO
470	2476753	46.3351	36.2135	84.8041	s6	DMSO							470	958236	40.4242	285.964	137.237	S3	DMSO							470	817212	105.854	37.0437	200.557	S3	DMSO							470	2009053	181.156	114.603	315.211	s5	DMSO
471	1085338	14.3692	247.885	13.1129	g1	DMSO							471	961734	42.3722	250.942	149.327	S3	DMSO							471	1208561	128.524	39.0213	213.279	S5	DMSO							471	1763453	110.091	296.879	300.925	s4	DMSO
472	1283787	114.654	499.241	237.506	s2	DMSO							472	768128	27.402	501.827	142.734	S2	DMSO							472	658976	15.1898	26.6549	22.6739	G1	DMSO							472	1329614	146.412	311.571	359.389	s3	DMSO
473	1087197	20.797	214.698	19.7275	g1	DMSO							473	602912	19.1234	81.9408	135.559	S2	DMSO							473	694384	95.8057	54.1407	196.613	S2	DMSO							473	1127425	81.9021	422.344	196.3	s1	DMSO
474	1184237	10.9885	602.621	9.73563	g1	DMSO							474	717600	18.7414	260.747	20.529	G1	DMSO							474	742713	117.146	40.3589	134.608	S1	DMSO							474	1104443	84.5079	633.535	210.255	s1	DMSO
475	2160233	146.247	145.349	241.983	s5	DMSO							475	723866	14.6289	186.583	19.1469	G1	DMSO							475	634655	21.4823	40.7886	32.5557	G1	DMSO							475	1.50971e+06	176.386	237.736	333.392	s4	DMSO
476	1322077	110.533	442.375	221.391	s3	DMSO							476	785094	14.2001	134.473	18.3448	G1	DMSO							476	662990	14.3406	25.1411	20.6186	G1	DMSO							476	1169082	142.3	450.172	305.866	s2	DMSO
477	2469556	12.43	30.3259	14.0853	g2	DMSO							477	903236	36.7718	173.177	136.829	S3	DMSO							477	1028230	53.8528	33.6438	145.472	S4	DMSO							477	1066615	19.6018	539.691	33.6211	g1	DMSO
478	1979650	117.059	144.453	191.111	s5	DMSO							478	748027	18.1674	286.603	21.5228	G1	DMSO							478	963332	104.126	48.9524	213.973	S4	DMSO							478	1234403	113.149	377.176	242.875	s2	DMSO
479	1214119	8.98251	71.9871	10.4721	g1	DMSO							479	1512772	12.7545	17.2465	12.498	G2	DMSO							479	706067	118.826	38.1224	184.018	S2	DMSO							479	1063019	13.891	545.167	14.4864	g1	DMSO
480	1140109	39.82	454.332	115.028	s1	DMSO							480	704880	16.9843	271.966	18.8582	G1	DMSO							480	753039	106.221	47.6008	156.75	S2	DMSO							480	2254263	13.4913	16.7365	14.4128	g2	DMSO
481	1128671	9.40766	74.3056	9.01431	g1	DMSO							481	720370	16.035	301.273	21.6274	G1	DMSO							481	1464638	185.263	42.4798	279.849	S5	DMSO							481	1.85023e+06	119.699	222.757	304.298	s5	DMSO
482	1.86353e+06	130.113	196.817	247.76	s5	DMSO							482	716001	16.2589	437.346	21.7993	G1	DMSO							482	911718	124.281	42.7937	229.226	S3	DMSO							482	846349	9.5122	79.2271	9.91159	g1	DMSO
483	2431609	38.6055	27.6988	95.03	s6	DMSO							483	813615	31.9744	241.097	117.941	S2	DMSO							483	713659	123.279	41.8908	199.07	S2	DMSO							483	886744	8.16296	76.2286	7.31802	g1	DMSO
484	1317067	131.007	312.05	198.983	s3	DMSO							484	731820	19.7856	354.657	63.4782	S1	DMSO							484	737563	35.3074	51.6178	92.659	S1	DMSO							484	1468520	137.62	286.105	301.945	s3	DMSO
485	2458617	16.1547	25.9438	14.6748	g2	DMSO							485	794748	35.4136	274.656	142.617	S2	DMSO							485	742896	121.856	52.5603	230.373	S2	DMSO							485	1076178	9.64375	96.6558	11.3913	g1	DMSO
486	1681176	112.067	316.263	214.66	s4	DMSO							486	1263640	35.9267	92.0842	137.025	S5	DMSO							486	1310075	40.1061	22.2477	59.2963	S6	DMSO							486	1433199	156.93	347.56	360.848	s3	DMSO
487	2409368	15.0076	24.786	13.0885	g2	DMSO							487	1290728	38.5927	72.392	129.242	S5	DMSO							487	739486	19.1083	50.1961	28.3879	G1	DMSO							487	1316601	126.07	468.13	291.733	s3	DMSO
488	2174509	8.85363	18.6851	11.1996	g2	DMSO							488	924023	36.6613	191.988	141.25	S3	DMSO							488	960123	109.56	40.9529	183.801	S4	DMSO							488	1317741	137.191	380.78	248.555	s3	DMSO
489	1209400	107.078	389.427	206.233	s2	DMSO							489	712148	24.8512	324.067	95.6856	S1	DMSO							489	658814	16.7038	39.9117	25.9229	G1	DMSO							489	2247817	15.3675	21.5822	18.7524	g2	DMSO
490	1146565	85.6328	424.5	207.649	s2	DMSO							490	714778	22.0655	329.295	81.7594	S1	DMSO							490	780744	115.162	37.0839	220.299	S2	DMSO							490	1140140	37.4537	1019.98	38.5326	g1	DMSO
491	1448231	115.094	312.245	259.654	s3	DMSO							491	1272215	32.1151	76.6805	106.406	S6	DMSO							491	641147	17.8421	42.4049	26.4498	G1	DMSO							491	1130222	15.7212	582.068	18.6326	g1	DMSO
492	1111884	16.5647	324.766	16.5957	g1	DMSO							492	713373	14.422	243.096	18.0104	G1	DMSO							492	732647	58.8967	53.25	108.407	S1	DMSO							492	2258422	69.342	33.6196	144.297	s6	DMSO
493	2431044	17.8959	25.5358	19.3003	g2	DMSO							493	1341293	17.772	38.0921	21.0495	G2	DMSO							493	903139	115.287	31.1567	224.401	S3	DMSO							493	2197113	16.2045	25.0268	13.8809	g2	DMSO
494	1121189	12.6188	283.099	10.9864	g1	DMSO							494	1436099	16.8967	42.7338	24.8042	G2	DMSO							494	1010895	137.823	56.3633	224.654	S4	DMSO							494	1173770	166.437	397.81	294.631	s2	DMSO
495	1150752	78.3647	646.796	191.555	s1	DMSO							495	1462401	40.3355	71.9394	156.264	S5	DMSO							495	1477234	23.5036	31.768	36.3052	G2	DMSO							495	1107562	14.2615	247.151	15.8215	g1	DMSO
496	1123061	13.8115	199.636	12.3355	g1	DMSO							496	1363260	38.1974	105.242	138.873	S5	DMSO							496	738071	22.78	47.2347	32.4193	G1	DMSO							496	2132742	15.6493	22.5971	13.1679	g2	DMSO
497	978562	12.9966	124.813	12.1884	g1	DMSO							497	749278	31.4105	296.411	129.245	S2	DMSO							497	1316286	61.5072	31.7482	107.014	S6	DMSO							497	1082156	99.1542	535.565	238.159	s2	DMSO
498	2259241	134.87	98.5953	268.671	s5	DMSO							498	1102045	30.0019	173.999	103.387	S4	DMSO							498	1.4276e+06	18.714	22.9364	23.3444	G2	DMSO							498	1133256	238.798	245.146	389.814	s2	DMSO
499	1694772	106.313	187.524	244.699	s4	DMSO							499	1383879	32.3712	90.5065	100.789	S6	DMSO							499	841354	96.8556	34.4702	219.122	S3	DMSO							499	1.01464e+06	149.494	378.658	271.126	s2	DMSO
500	1619759	154.739	494.336	321.764	s4	DMSO							500	1085227	34.7099	186.336	143.663	S4	DMSO							500	640675	21.9048	40.3035	33.1196	G1	DMSO							500	1.00599e+06	13.8407	478.342	18.7432	g1	DMSO
501	1133751	13.7499	149.646	10.9877	g1	DMSO							501	1228356	27.5814	139.578	105.956	S6	DMSO							501	869562	102.777	32.6876	167.701	S3	DMSO							501	1287298	94.2506	320.573	256.177	s3	DMSO
502	2299007	16.3548	24.6008	16.1115	g2	DMSO							502	739426	30.4121	336.856	140.085	S2	DMSO							502	845237	19.9898	40.3823	32.2919	G1	DMSO							502	2375391	158.882	187.266	317.757	s5	DMSO
503	1818050	131.414	149.308	201.945	s4	DMSO							503	1305416	15.8313	34.9788	18.3452	G2	DMSO							503	746268	110.708	48.9975	179.293	S2	DMSO							503	1018710	15.9508	447.38	24.572	g1	DMSO
504	1006004	10.6935	116.181	8.50023	g1	DMSO							504	1108879	38.2009	193.442	161.749	S4	DMSO							504	801315	103.814	38.2606	196.171	S3	DMSO							504	976672	11.5522	110.388	15.6411	g1	DMSO
505	1.40211e+06	117.47	421.823	242.928	s3	DMSO							505	684176	22.4296	405.094	91.9001	S1	DMSO							505	639834	16.7343	34.9981	25.2309	G1	DMSO							505	984042	11.6194	314.358	13.5081	g1	DMSO
506	1122197	33.7605	603.525	76.5649	s1	DMSO							506	849479	43.805	244.718	196.064	S2	DMSO							506	658623	15.64	35.578	24.445	G1	DMSO							506	1043369	10.9342	442.112	9.88541	g1	DMSO
507	2047843	150.668	104.164	247.902	s5	DMSO							507	785064	39.157	397.915	174.061	S2	DMSO							507	904304	125.757	43.5188	259.339	S3	DMSO							507	1255106	9.61812	101.172	12.154	g1	DMSO
508	1214069	119.321	617.783	286.428	s2	DMSO							508	700621	21.8479	358.328	88.4637	S1	DMSO							508	866658	103.541	34.4591	155.801	S3	DMSO							508	915979	10.226	129.475	11.7224	g1	DMSO
509	1547181	161.908	524.391	344.651	s3	DMSO							509	719557	25.5675	332.631	107.443	S1	DMSO							509	1316060	17.7657	22.5035	27.1643	G2	DMSO							509	962175	11.946	258.891	13.4647	g1	DMSO
510	1806019	142.758	158.817	212.753	s4	DMSO							510	811004	29.9174	305.002	126.335	S2	DMSO							510	654824	15.8009	23.5207	24.2095	G1	DMSO							510	991757	14.4219	311.912	16.0219	g1	DMSO
511	1030941	14.0629	576.885	16.554	g1	DMSO							511	882763	29.8904	281.612	127.929	S3	DMSO							511	685843	149.533	36.3882	196.194	S2	DMSO							511	1411093	93.8928	209.866	224.037	s3	DMSO
512	1123669	28.814	573.419	55.2433	s1	DMSO							512	624760	13.1557	73.4385	11.7882	G1	DMSO							512	653042	28.4786	45.7723	44.0122	G1	DMSO							512	2099294	12.9006	17.9767	13.8551	g2	DMSO
513	2101908	158.152	90.7328	198.752	s5	DMSO							513	696554	23.5238	281.449	86.3955	S1	DMSO							513	1016007	120.143	40.729	215.362	S4	DMSO							513	1075037	9.91524	421.755	11.1846	g1	DMSO
514	1067193	12.0976	397.397	13.5741	g1	DMSO							514	1363381	34.4309	84.4342	110.577	S5	DMSO							514	948807	131.43	41.1567	238.288	S4	DMSO							514	969783	22.5143	453.768	31.3335	g1	DMSO
515	1711707	103.314	293.96	196.973	s4	DMSO							515	626480	12.2441	71.777	10.9687	G1	DMSO							515	890295	125.724	37.2795	200.198	S3	DMSO							515	2045947	14.2194	23.1576	17.6841	g2	DMSO
516	1060267	39.4443	537.728	85.3989	s1	DMSO							516	675749	12.1009	215.256	14.0903	G1	DMSO							516	941691	131.546	61.867	263.136	S3	DMSO							516	1235328	10.357	98.3002	9.61755	g1	DMSO
517	1249952	111.311	597.108	291.377	s2	DMSO							517	682884	12.5011	242.197	16.2774	G1	DMSO							517	1030523	107.796	34.6143	188.359	S4	DMSO							517	1208237	107.9	469.292	245.144	s2	DMSO
518	1076692	11.4705	298.661	12.0492	g1	DMSO							518	661403	13.4854	338.8	17.6599	G1	DMSO							518	762191	81.5435	33.0073	154.095	S2	DMSO							518	1148882	130.64	443.556	320.87	s2	DMSO
519	1494411	111.005	325.804	222.761	s3	DMSO							519	733110	15.1337	449.511	21.8973	G1	DMSO							519	1058186	165.514	51.7891	269.009	S4	DMSO							519	1.25766e+06	7.77438	63.7859	10.6017	g1	DMSO
520	721008	11.6025	217.096	10.6104	g1	DMSO							520	667592	19.0779	358.488	45.3195	S1	DMSO							520	966820	140.297	45.4432	261.508	S4	DMSO							520	1848284	14.4251	99.9366	13.971	g2	DMSO
521	1047540	10.3259	188.822	8.97449	g1	DMSO							521	744807	28.7646	386.47	110.238	S1	DMSO							521	853461	103.47	32.4524	162.445	S3	DMSO							521	2187771	109.833	239.906	222.799	s5	DMSO
522	2174210	11.8777	21.847	11.7612	g2	DMSO							522	904183	38.8938	237.142	186.086	S3	DMSO							522	732482	155.368	49.3234	204.261	S2	DMSO							522	2566681	16.2045	27.0095	17.7639	g2	DMSO
523	1087541	51.3783	535.617	102.813	s1	DMSO							523	769306	33.6062	308.336	130.914	S2	DMSO							523	736372	15.6973	21.6819	23.4046	G1	DMSO							523	2570850	117.452	86.4335	181.42	s6	DMSO
524	988940	11.0624	176.222	8.25735	g1	DMSO							524	1261406	36.315	91.9659	127.434	S5	DMSO							524	838643	99.5815	40.7411	190.099	S3	DMSO							524	1.508e+06	166.251	418.779	334.621	s4	DMSO
525	1132147	13.3925	435.321	11.08	g1	DMSO							525	1251934	39.6154	125.187	168.266	S5	DMSO							525	872622	125.736	47.0576	328.349	S3	DMSO							525	1246607	11.3856	130.504	12.9554	g1	DMSO
526	1278489	97.5895	404.828	223.999	s2	DMSO							526	694801	15.0577	375.051	18.4459	G1	DMSO							526	670631	14.7931	24.7369	23.3065	G1	DMSO							526	1.52705e+06	121.4	228.442	301.871	s4	DMSO
527	1160932	17.15	525.215	16.2266	g1	DMSO							527	1481912	15.9762	45.6873	22.6375	G2	DMSO							527	1421251	21.0027	27.054	31.1592	G2	DMSO							527	1256581	12.9587	121.692	10.6993	g1	DMSO
528	1.84387e+06	128.173	176.06	197.559	s5	DMSO							528	765356	20.1268	444.646	67.1114	S1	DMSO							528	680270	17.6041	27.9793	26.8057	G1	DMSO							528	1600734	173.44	292.322	314.368	s4	DMSO
529	1296433	103.734	415.874	246.732	s2	DMSO							529	929414	36.9262	228.942	175.627	S3	DMSO							529	803937	96.7526	38.5068	178.646	S3	DMSO							529	1140524	147.169	419.422	280.027	s2	DMSO
530	998309	9.71885	28.4633	12.0194	g1	DMSO							530	1.02544e+06	33.5694	197.747	179.117	S3	DMSO							530	1.46558e+06	19.9149	22.1658	26.3796	G2	DMSO							530	1211149	144.363	413.716	261.901	s2	DMSO
531	1144177	15.782	464.657	13.3923	g1	DMSO							531	1506804	15.3494	44.5395	21.6397	G2	DMSO							531	811460	111.71	34.1479	176.054	S3	DMSO							531	1373582	125.781	424.337	285.694	s3	DMSO
532	961069	9.72643	29.6732	8.99078	g1	DMSO							532	677311	19.1333	377.384	26.7241	G1	DMSO							532	648097	58.6915	42.7508	117.823	S1	DMSO							532	1463200	151.62	445.607	299.275	s3	DMSO
533	1206334	144.337	449.31	265.75	s2	DMSO							533	1345578	32.807	87.0734	114.136	S5	DMSO							533	638375	25.6371	43.103	36.9668	G1	DMSO							533	1.58881e+06	115.453	185.572	243.899	s4	DMSO
534	2334166	20.4018	26.7447	28.7082	g2	DMSO							534	744739	31.8738	228.757	124.821	S2	DMSO							534	1463437	19.1079	22.5506	26.6953	G2	DMSO							534	1253113	166.604	433.216	315.218	s3	DMSO
535	1804947	115.927	152.873	209.259	s4	DMSO							535	807353	36.6891	431.179	142.566	S2	DMSO							535	878081	79.6896	38.414	172.922	S3	DMSO							535	1526412	185.518	350.712	323.715	s4	DMSO
536	1577024	139.894	472.499	281.295	s3	DMSO							536	1204847	29.112	151.048	134.475	S4	DMSO							536	642863	12.4923	19.5322	18.3356	G1	DMSO							536	1596176	170.261	247.922	295.362	s4	DMSO
537	1.94881e+06	128.349	221.773	195.486	s5	DMSO							537	1123686	29.6099	173.027	121.011	S4	DMSO							537	657520	13.4852	19.4297	20.1377	G1	DMSO							537	1844622	113.783	168.326	221.33	s5	DMSO
538	2001374	147.153	180.038	232.597	s5	DMSO							538	1101137	34.2108	113.032	83.4319	S4	DMSO							538	736183	16.2239	30.6951	25.0369	G1	DMSO							538	2259530	14.0729	22.0914	14.665	g2	DMSO
539	1114587	29.4804	795.149	27.218	g1	DMSO							539	853625	33.1618	273.086	136.352	S2	DMSO							539	689993	24.3952	46.3151	48.1035	G1	DMSO							539	1869105	126.027	132.819	242.627	s5	DMSO
540	1052404	14.8106	246.402	12.8172	g1	DMSO							540	751905	38.8603	275.431	144.058	S2	DMSO							540	1439167	20.0251	24.5023	33.3642	G2	DMSO							540	1064279	14.2256	120.461	12.7755	g1	DMSO
541	1090520	55.5361	589.604	107.087	s1	DMSO							541	1307968	34.3515	87.1361	121.787	S5	DMSO							541	638270	18.2413	34.6617	27.4798	G1	DMSO							541	2201333	15.0284	21.396	13.0996	g2	DMSO
542	1207278	125.1	380.11	234.078	s2	DMSO							542	1538109	24.4974	48.1421	109.497	S5	DMSO							542	641895	18.2828	36.0048	27.4446	G1	DMSO							542	1770846	86.4701	183.297	192.429	s4	DMSO
543	1016530	17.2726	277.935	13.3712	g1	DMSO							543	1559116	15.4623	45.933	32.2229	G2	DMSO							543	1203003	107.628	32.5412	190.98	S5	DMSO							543	1673750	140.041	159.111	259.595	s4	DMSO
544	1225049	140.938	352.374	237.312	s2	DMSO							544	696607	14.467	286.425	15.6278	G1	DMSO							544	918917	99.878	36.7587	175.367	S3	DMSO							544	1476093	98.746	274.589	246.041	s4	DMSO
545	2161816	148.478	82.57	179.996	s5	DMSO							545	757919	28.1077	364.39	136.816	S2	DMSO							545	735742	16.2037	33.268	25.1232	G1	DMSO							545	1.03885e+06	14.8645	91.2554	13.1199	g1	DMSO
546	1.42969e+06	181.23	360.639	275.89	s3	DMSO							546	1314162	36.5674	80.901	149.867	S5	DMSO							546	828950	123.578	34.8931	206.348	S3	DMSO							546	1032226	12.4325	454.956	12.9631	g1	DMSO
547	1102931	73.3106	629.761	168.849	s1	DMSO							547	1622082	27.4528	403.198	114.605	S5	DMSO							547	729141	15.8724	27.6606	23.6971	G1	DMSO							547	1672381	99.9068	203.489	208.291	s4	DMSO
548	1237609	96.0828	846.463	224.12	s2	DMSO							548	1362818	31.8118	76.7722	107.929	S6	DMSO							548	1098015	77.5644	32.3697	143.825	S4	DMSO							548	1646733	95.2678	216.242	249.035	s4	DMSO
549	2250701	18.6231	25.6596	12.3352	g2	DMSO							549	722647	15.243	453.292	24.5445	G1	DMSO							549	863132	120.517	34.1176	201.274	S3	DMSO							549	1019355	58.6117	545.417	233.92	s2	DMSO
550	1055109	54.3536	608.888	119.335	s1	DMSO							550	794172	25.9655	346.211	105.048	S1	DMSO							550	619616	14.6026	21.4531	23.6761	G1	DMSO							550	2.05302e+06	79.7269	36.761	156.642	s6	DMSO
551	1.45898e+06	203.943	341.725	269.159	s3	DMSO							551	1364459	30.8966	58.4707	110.945	S5	DMSO							551	689941	104.106	55.0539	180.957	S2	DMSO							551	1084856	62.3826	592.493	131.741	s1	DMSO
552	1030748	18.222	438.647	18.6047	g1	DMSO							552	977591	26.6466	202.614	108.327	S3	DMSO							552	701657	36.4272	38.6611	45.4709	G1	DMSO							552	948790	11.0619	108.269	9.10133	g1	DMSO
553	1.90815e+06	141.863	157.82	195.563	s5	DMSO							553	733431	28.9033	395.117	117.931	S2	DMSO							553	1252318	111.444	31.7165	180.714	S5	DMSO							553	1010779	15.8131	529.259	16.5355	g1	DMSO
554	1.83432e+06	114.764	237.624	252.804	s5	DMSO							554	768727	36.3691	268.718	137.098	S2	DMSO							554	936863	177.028	44.966	270.959	S3	DMSO							554	1384589	86.2228	61.0837	399.788	s3	DMSO
555	1377107	173.818	342.845	296.223	s3	DMSO							555	769629	13.8969	195.535	18.3486	G1	DMSO							555	747243	118.362	46.682	214.951	S2	DMSO							555	1062953	30.4802	770.386	45.1378	s1	DMSO
556	1027016	17.1202	525.266	18.7339	g1	DMSO							556	729813	13.2707	110.916	13.4466	G1	DMSO							556	518880	37.4469	45.2339	132.45	S1	DMSO							556	962194	11.0005	117.625	11.4053	g1	DMSO
557	1347492	161.268	301.684	307.456	s3	DMSO							557	1099086	32.2344	324.73	163.763	S4	DMSO							557	1332415	136.718	12.6321	132.429	S6	DMSO							557	963744	12.4734	280.64	13.0308	g1	DMSO
558	2011389	142.524	177.89	289.196	s5	DMSO							558	1509137	17.5644	45.0765	23.9145	G2	DMSO							558	1390998	66.524	27.897	115.595	S6	DMSO							558	1.00717e+06	12.4932	407.027	12.4558	g1	DMSO
559	1478532	149.834	632.982	286.95	s3	DMSO							559	790834	19.5261	328.352	34.1682	G1	DMSO							559	632685	14.2555	23.2831	21.87	G1	DMSO							559	1231240	173.874	312.99	306.856	s2	DMSO
560	1440235	133.315	343.785	222.868	s3	DMSO							560	1362699	36.4467	91.3266	130.705	S5	DMSO							560	974223	156.754	42.1957	278.631	S4	DMSO							560	2033934	27.8969	20.0977	59.1533	s6	DMSO
561	1329337	135.918	455.449	271.683	s3	DMSO							561	1595390	16.349	47.5194	23.8293	G2	DMSO							561	842090	131.191	40.6125	232.651	S3	DMSO							561	1361487	104.102	285.964	228.222	s3	DMSO
562	1127616	16.3219	315.595	12.093	g1	DMSO							562	1607934	16.1574	41.6734	19.8439	G2	DMSO							562	568523	196.306	31.424	80.3602	S1	DMSO							562	975449	14.8665	231.892	19.2706	g1	DMSO
563	1515049	146.345	423.298	282.311	s3	DMSO							563	786677	28.4823	323.574	121.685	S2	DMSO							563	712437	27.1648	37.4033	42.0394	G1	DMSO							563	1681433	115.507	196.783	202.162	s4	DMSO
564	1120578	14.9602	392.183	14.7088	g1	DMSO							564	702858	13.3282	128.873	17.1044	G1	DMSO							564	706152	10.4885	13.4734	15.4661	G1	DMSO							564	1160715	118.967	470.714	235.528	s2	DMSO
565	2502982	20.6146	26.1323	18.3562	g2	DMSO							565	685146	9.77634	47.4895	14.8447	G1	DMSO							565	531762	98.9121	29.196	172.849	S2	DMSO							565	1132109	79.8469	444.754	196.095	s1	DMSO
566	1069155	16.1798	317.426	12.0386	g1	DMSO							566	751187	13.581	184.094	17.8381	G1	DMSO							566	637707	94.6694	28.1097	186.885	S2	DMSO							566	2068140	26.1641	23.9467	63.2498	s6	DMSO
567	1146902	13.8295	404.584	13.0721	g1	DMSO							567	814921	31.8295	380.276	131.71	S2	DMSO							567	1247293	47.2473	30.4787	123.304	S6	DMSO							567	1066935	103.598	464.86	217.754	s2	DMSO
568	1106055	14.7455	287.928	11.7189	g1	DMSO							568	1303664	39.4915	99.9932	145.873	S5	DMSO							568	739903	78.5264	43.0831	165.298	S2	DMSO							568	1630587	103.247	192.633	238.922	s4	DMSO
569	2418730	12.8297	46.3082	17.5906	g2	DMSO							569	833952	30.034	339.107	117.964	S2	DMSO							569	1269992	55.9615	28.9078	97.5015	S6	DMSO							569	1938115	109.068	111.241	186.498	s6	DMSO
570	2415870	18.4971	26.0322	17.7017	g2	DMSO							570	1592005	17.1165	37.9825	21.9125	G2	DMSO							570	695844	10.6536	14.8012	17.6328	G1	DMSO							570	1050747	12.4179	455.156	11.3485	g1	DMSO
571	1076326	25.5838	664.994	36.7627	g1	DMSO							571	1432113	32.7736	49.8391	104.754	S6	DMSO							571	798217	93.329	38.2833	185.819	S3	DMSO							571	1.0386e+06	12.0683	568.057	11.6783	g1	DMSO
572	1422161	140.027	504.172	278.578	s3	DMSO							572	728621	16.6445	294.473	30.7202	G1	DMSO							572	702478	37.2088	37.9384	60.0181	G1	DMSO							572	1914351	122.023	181.718	197.319	s6	DMSO
573	1442941	93.4344	345.657	249.639	s3	DMSO							573	686427	10.1559	70.9106	12.4671	G1	DMSO							573	843060	138.233	39.723	214.874	S3	DMSO							573	1.88343e+06	123.148	113.338	194.653	s6	DMSO
574	2357869	17.6924	29.2457	18.295	g2	DMSO							574	913632	39.4136	228.477	156.552	S3	DMSO							574	724899	102.316	46.9079	176.927	S2	DMSO							574	847367	9.60493	115.704	10.3316	g1	DMSO
575	1221775	105.716	659.636	219.326	s2	DMSO							575	1102009	33.9472	198.031	145.048	S4	DMSO							575	643836	16.5391	34.3805	28.2645	G1	DMSO							575	1.63404e+06	97.9516	270.274	229.41	s4	DMSO
576	1206082	76.4329	694.908	194.838	s2	DMSO							576	674524	11.3686	65.8353	12.8148	G1	DMSO							576	649537	18.6482	32.5717	33.3123	G1	DMSO							576	2.01559e+06	142.136	145.38	241.011	s5	DMSO
577	1146093	95.1396	604.987	237.095	s2	DMSO							577	725483	14.1643	307.911	20.509	G1	DMSO							577	845153	94.5815	35.5241	193.08	S3	DMSO							577	981098	19.779	475.562	31.5406	g1	DMSO
578	1226892	107.244	711.919	220.823	s2	DMSO							578	1006919	30.6836	276.749	181.321	S3	DMSO							578	660331	24.2701	53.5564	39.8329	G1	DMSO							578	1.83592e+06	97.2715	118.077	171.831	s6	DMSO
579	1398662	150.996	506.859	263.235	s3	DMSO							579	1232913	34.6924	155.867	139.49	S5	DMSO							579	1143952	107.585	33.0979	177.919	S5	DMSO							579	1105631	13.6947	552.495	13.2014	g1	DMSO
580	1359540	114.739	398.095	221.243	s3	DMSO							580	788006	18.2722	82.8504	22.9248	G1	DMSO							580	883732	133.207	43.1631	245.367	S3	DMSO							580	1007601	19.0433	48.7325	22.4406	g1	DMSO
581	1298751	89.2433	511.972	217.771	s2	DMSO							581	971615	45.8759	205.853	184.874	S3	DMSO							581	903537	102.474	35.0328	200.371	S3	DMSO							581	1088074	14.1503	338.838	12.6121	g1	DMSO
582	1589357	194.179	567.827	297.227	s4	DMSO							582	1439817	15.5106	38.217	19.3847	G2	DMSO							582	678444	15.9839	35.0575	22.6914	G1	DMSO							582	854318	10.3088	122.21	10.5699	g1	DMSO
583	2426538	14.3882	27.4948	14.789	g2	DMSO							583	884041	32.1192	323.357	140.43	S3	DMSO							583	779793	115.688	36.244	213.579	S2	DMSO							583	986626	12.5025	512.486	11.44	g1	DMSO
584	1142069	14.0638	713.657	14.2977	g1	DMSO							584	1038364	33.528	195.593	162.351	S3	DMSO							584	769039	15.6774	26.7813	29.1818	G1	DMSO							584	1111579	13.289	359.945	12.185	g1	DMSO
585	1197123	17.1309	297.692	15.8241	g1	DMSO							585	890076	29.1747	297.369	143.681	S3	DMSO							585	673334	39.4187	40.8492	66.3348	S1	DMSO							585	1077904	12.4206	245.361	11.291	g1	DMSO
586	1478882	108.147	483.713	232.269	s3	DMSO							586	1328589	34.4719	132.286	125.654	S5	DMSO							586	1066871	73.8142	28.7333	182.053	S4	DMSO							586	1885612	92.3989	217.607	196.858	s6	DMSO
587	1249783	73.4391	804.326	176.304	s1	DMSO							587	703892	13.7745	238.491	15.8486	G1	DMSO							587	695374	18.2935	40.716	28.9251	G1	DMSO							587	949866	11.5388	84.2647	12.1935	g1	DMSO
588	1628603	163.292	387.501	281.492	s4	DMSO							588	1185497	30.0267	203.134	143.309	S4	DMSO							588	746475	15.8547	24.2132	29.0089	G1	DMSO							588	1053128	11.8576	206.007	9.52976	g1	DMSO
589	1388037	150.548	458.948	239.351	s3	DMSO							589	735114	22.164	250.328	78.878	S1	DMSO							589	1413705	9.05817	11.9715	13.8403	G2	DMSO							589	1114776	71.5808	675.458	185.684	s1	DMSO
590	1030719	11.1441	135.869	8.5022	g1	DMSO							590	860829	26.4919	285.372	119.696	S2	DMSO							590	1105071	79.4462	33.8763	144.502	S5	DMSO							590	1433765	111.451	327.3	263.884	s3	DMSO
591	1168321	24.8846	748.746	42.5683	s1	DMSO							591	676735	13.3538	349.721	18.6325	G1	DMSO							591	663303	17.135	24.6702	28.6489	G1	DMSO							591	2157292	65.1193	33.4559	106.86	s6	DMSO
592	1175610	21.0741	749.515	21.2463	g1	DMSO							592	688856	12.3129	292.174	16.0564	G1	DMSO							592	1093025	117.974	35.4881	225.291	S4	DMSO							592	1117016	13.0639	118.584	12.2001	g1	DMSO
593	1173217	90.261	520.023	186.06	s1	DMSO							593	1448865	34.4455	107.853	143.519	S5	DMSO							593	671715	16.4192	30.6999	27.0938	G1	DMSO							593	1295254	129.193	371.861	271.536	s3	DMSO
594	1335504	140.6	617.406	326.74	s3	DMSO							594	761519	19.8206	346.034	53.5102	S1	DMSO							594	681679	15.9922	30.8897	30.0258	G1	DMSO							594	1074234	18.4672	373.125	28.1223	g1	DMSO
595	1473555	181.378	350.075	265.604	s3	DMSO							595	733297	22.0402	388.248	78.8041	S1	DMSO							595	671506	19.3343	46.4653	36.4471	G1	DMSO							595	1053251	16.6531	418.242	16.6467	g1	DMSO
596	1165364	55.9402	541.221	141.064	s1	DMSO							596	701210	15.4386	219.582	16.195	G1	DMSO							596	677571	11.0636	20.6129	19.8581	G1	DMSO							596	1433982	149.135	378.818	334.765	s3	DMSO
597	1521418	160.957	332.111	275.157	s3	DMSO							597	694262	10.5256	45.749	10.6437	G1	DMSO							597	779074	124.476	58.8008	261.515	S2	DMSO							597	2029720	149.914	101.636	257.913	s5	DMSO
598	1038981	11.9761	140.888	11.2338	g1	DMSO							598	693124	12.768	253.572	17.6897	G1	DMSO							598	1344147	18.8126	24.1927	28.1597	G2	DMSO							598	1.84712e+06	75.9547	215.661	195.574	s6	DMSO
599	2351709	21.2872	25.1376	43.4557	g2	DMSO							599	675079	12.9524	300.506	19.6069	G1	DMSO							599	1229382	110.764	31.2403	162.228	S5	DMSO							599	2197587	8.45143	14.2898	10.5295	g2	DMSO
600	1183331	73.3914	526.878	174.95	s1	DMSO							600	1026185	29.0236	202.276	127.667	S3	DMSO							600	881105	129.196	35.5136	227.942	S3	DMSO							600	1387139	142.198	393.856	290.275	s3	DMSO
601	1673132	165.432	328.998	272.707	s4	DMSO							601	738933	14.7894	307.441	19.2092	G1	DMSO							601	794148	95.0565	46.2521	179.494	S3	DMSO							601	1037350	12.2561	400.635	14.3012	g1	DMSO
602	1423667	247.611	335.036	317.553	s3	DMSO							602	743550	28.7054	366.933	109.706	S1	DMSO							602	667918	19.4675	32.6142	33.8989	G1	DMSO							602	1053413	23.4297	477.334	48.3881	s1	DMSO
603	1431247	156.938	622.443	309.721	s3	DMSO							603	1242700	28.419	142.808	110.909	S5	DMSO							603	733273	78.4545	38.1127	135.927	S1	DMSO							603	1092486	13.8457	496.2	13.0684	g1	DMSO
604	1722666	146.583	317.425	302.625	s4	DMSO							604	825889	34.6828	332.036	155.466	S2	DMSO							604	785640	121.233	51.3997	245.562	S3	DMSO							604	1049192	11.9377	403.213	13.0995	g1	DMSO
605	1177626	96.3161	599.014	283.598	s2	DMSO							605	710567	16.2793	400.325	24.8648	G1	DMSO							605	733345	85.1604	70.336	176.993	S2	DMSO							605	1074648	15.2131	517.521	18.2802	g1	DMSO
606	2132939	133.51	145.528	245.27	s5	DMSO							606	1238671	28.8902	160.144	108.177	S6	DMSO							606	1090341	113.354	32.0443	176.744	S4	DMSO							606	1.03064e+06	15.7257	466.047	18.7842	g1	DMSO
607	1181942	22.7153	34.2258	17.2847	g1	DMSO							607	1460234	20.6005	44.6503	65.3859	S6	DMSO							607	1.51715e+06	22.9895	26.0689	35.737	G2	DMSO							607	1806369	93.0796	223.451	152.658	s4	DMSO
608	1380692	145.888	425.092	232.774	s3	DMSO							608	796551	39.7272	350.376	153.46	S2	DMSO							608	1275185	124.579	31.7379	156.934	S5	DMSO							608	1217444	212.503	582.74	400.026	s2	DMSO
609	2387457	149.192	88.6807	182.165	s5	DMSO							609	712195	17.855	435.182	44.9706	S1	DMSO							609	1438661	22.6188	28.4773	37.3232	G2	DMSO							609	1134330	84.6318	386.096	169.972	s1	DMSO
610	2529364	16.9722	22.596	14.8116	g2	DMSO							610	1075281	33.5981	197.919	154.902	S4	DMSO							610	737752	25.3069	60.344	42.0378	G1	DMSO							610	1747355	143.834	291.079	192.201	s4	DMSO
611	1133132	25.2007	36.0512	18.9712	g1	DMSO							611	1225792	34.7978	91.4756	136.457	S5	DMSO							611	746797	99.0641	43.3639	181.092	S2	DMSO							611	2279433	26.1936	20.2049	55.986	s6	DMSO
612	1152462	22.7459	536.689	23.4725	g1	DMSO							612	877835	36.7844	207.556	143.294	S3	DMSO							612	1271201	104.559	32.6667	187.968	S5	DMSO							612	1122586	144.437	432.891	258.323	s2	DMSO
613	1087055	10.9071	106.237	10.8846	g1	DMSO							613	740804	22.4598	322.339	92.9019	S1	DMSO							613	1421641	50.8186	24.4084	87.1444	S6	DMSO							613	1.41343e+06	138.346	296.542	304.001	s3	DMSO
614	1329894	16.0049	422.882	13.0257	g1	DMSO							614	855227	36.0545	369.907	161.521	S2	DMSO							614	1161889	129.907	30.6313	168.131	S5	DMSO							614	1176224	183.5	307.066	316.333	s2	DMSO
615	2209598	126.611	129.517	220.602	s5	DMSO							615	1227167	31.7175	193.964	135.422	S5	DMSO							615	667700	18.581	42.7053	29.1849	G1	DMSO							615	2344344	17.0796	26.7005	22.269	g2	DMSO
616	1151314	16.2676	142.551	17.6061	g1	DMSO							616	904173	30.3975	295.465	139.705	S3	DMSO							616	1498022	15.7146	19.5142	25.1911	G2	DMSO							616	1152233	122.391	396.423	321.442	s2	DMSO
617	1075342	12.9852	85.9982	10.2538	g1	DMSO							617	1327201	581.686	428.783	255.004	S5	DMSO							617	657570	21.6994	39.2071	32.2108	G1	DMSO							617	1080166	29.4363	520.384	36.293	g1	DMSO
618	1102862	26.6425	502.546	57.3139	s1	DMSO							618	1478934	12.9769	41.1828	20.6672	G2	DMSO							618	1027328	128.719	39.3997	245.258	S4	DMSO							618	2252663	159.383	44.5275	212.55	s5	DMSO
619	852491	10.9425	95.169	7.81072	g1	DMSO							619	970319	32.6399	236.37	148.068	S3	DMSO							619	1026356	145.399	38.7035	297.555	S4	DMSO							619	2.04051e+06	104.998	60.138	390.408	s5	DMSO
620	1777721	106.86	256.603	215.125	s4	DMSO							620	724559	19.8012	257.475	78.0532	S1	DMSO							620	619415	27.3048	72.0493	44.3836	G1	DMSO							620	1143332	90.3862	379.021	194.083	s1	DMSO
621	1076671	16.9325	507.459	13.0505	g1	DMSO							621	1220831	43.5151	128.566	145.059	S4	DMSO							621	624837	20.3733	46.6659	35.8911	G1	DMSO							621	1155858	97.1457	387.888	190.015	s1	DMSO
622	1139173	11.9658	49.5164	12.5617	g1	DMSO							622	975602	27.111	250.825	115.859	S3	DMSO							622	625380	18.751	42.2611	35.9797	G1	DMSO							622	1174262	120.086	555.478	224.735	s2	DMSO
623	1138155	14.6947	394.494	10.766	g1	DMSO							623	796309	33.6526	352.83	165.667	S2	DMSO							623	675272	18.075	26.0069	23.6407	G1	DMSO							623	1081558	120.421	531.774	208.824	s1	DMSO
624	1104009	37.3736	622.123	98.8307	s1	DMSO							624	834025	28.1499	382.05	160.205	S2	DMSO							624	802314	149.63	40.1944	235.033	S3	DMSO							624	712401	7.73576	48.4721	9.30602	g1	DMSO
625	1089942	16.2242	524.976	12.5506	g1	DMSO							625	1165209	36.2165	129.431	132.54	S4	DMSO							625	709834	24.9634	38.3631	42.7567	G1	DMSO							625	1347093	156.381	357.928	267.58	s3	DMSO
626	1094017	15.1331	324.34	13.2431	g1	DMSO							626	1394682	38.0683	70.2671	130.634	S5	DMSO							626	1065891	56.3346	34.0783	162.972	S4	DMSO							626	2102730	26.355	22.888	70.5394	s6	DMSO
627	2498820	15.3458	23.5463	11.8015	g2	DMSO							627	964702	78.8929	479.477	159.749	S3	DMSO							627	1.46531e+06	23.375	45.9482	40.3232	G2	DMSO							627	2147035	14.1756	24.2969	15.5506	g2	DMSO
628	2418019	16.9821	22.6522	13.5097	g2	DMSO							628	937990	25.905	395.77	145.591	S3	DMSO							628	632712	28.6502	56.537	51.0703	G1	DMSO							628	972497	11.0495	436.978	12.7294	g1	DMSO
629	1096009	12.6109	54.9042	14.5284	g1	DMSO							629	741021	17.606	449.513	84.0404	S1	DMSO							629	689834	61.2403	96.3668	149.503	S1	DMSO							629	1281021	140.658	433.75	266.042	s3	DMSO
630	2198791	21.237	143.396	18.9191	g2	DMSO							630	776015	42.6399	451.897	171.065	S2	DMSO							630	651713	81.9374	57.8636	171.091	S2	DMSO							630	2097193	15.9439	25.99	20.1462	g2	DMSO
631	1070698	11.6989	320.116	11.5577	g1	DMSO							631	876865	31.3218	425.683	141.701	S3	DMSO							631	683776	18.3242	26.8104	24.4536	G1	DMSO							631	885566	11.1798	118.547	8.07816	g1	DMSO
632	2478646	15.9754	22.0779	13.9601	g2	DMSO							632	1522225	14.0251	45.2041	34.06	G2	DMSO							632	1345686	33.6571	32.1245	77.7243	S6	DMSO							632	801440	9.4012	52.264	9.05539	g1	DMSO
633	1073865	19.1998	571.038	16.2467	g1	DMSO							633	1183413	28.5079	152.015	86.7932	S4	DMSO							633	620637	20.9958	36.8171	34.9005	G1	DMSO							633	962469	59.794	542.955	177.947	s1	DMSO
634	2190832	179.172	158.196	329.667	s5	DMSO							634	721657	12.9006	240.818	18.2274	G1	DMSO							634	612799	20.6985	37.9232	34.4042	G1	DMSO							634	1.00946e+06	10.8809	109.634	9.10374	g1	DMSO
635	1078754	99.1207	669.552	227.902	s2	DMSO							635	1019992	32.3416	209.034	136.959	S3	DMSO							635	701203	17.5669	27.1386	27.3441	G1	DMSO							635	984797	11.1938	131.709	9.83287	g1	DMSO
636	1204127	14.2537	377.681	13.3631	g1	DMSO							636	859109	31.5713	184.101	131.451	S2	DMSO							636	769347	20.9155	48.7404	36.5477	G1	DMSO							636	2043408	13.8791	23.9738	14.2629	g2	DMSO
637	1147311	15.5958	431.404	11.3652	g1	DMSO							637	704780	12.6769	153.258	17.8777	G1	DMSO							637	704741	55.7648	58.1133	125.81	S1	DMSO							637	1014143	12.2122	377.756	11.1845	g1	DMSO
638	1054966	18.3549	550.537	15.6897	g1	DMSO							638	730997	11.3509	238.398	21.9879	G1	DMSO							638	767548	158.689	49.5633	237.651	S2	DMSO							638	1104938	13.9675	438.452	11.9616	g1	DMSO
639	1066296	15.2354	380.456	10.8556	g1	DMSO							639	1497145	27.688	87.218	115.896	S5	DMSO							639	662880	99.0729	50.2129	181.525	S2	DMSO							639	1009740	11.1201	102.46	9.96205	g1	DMSO
640	1034715	12.376	268.612	10.7241	g1	DMSO							640	1363313	33.0497	154.689	109.811	S5	DMSO							640	700807	19.4148	33.242	31.7024	G1	DMSO							640	1011189	13.5148	315.425	14.9325	g1	DMSO
641	1112374	13.4315	360.998	11.3884	g1	DMSO							641	756769	24.6746	455.996	129.694	S2	DMSO							641	643399	79.1242	50.4527	166.811	S2	DMSO							641	885705	12.3023	148.587	10.4165	g1	DMSO
642	2105975	175.123	200.667	288.142	s5	DMSO							642	796149	16.3146	224.501	28.2041	G1	DMSO							642	743248	86.3649	32.0372	163.122	S2	DMSO							642	1070299	75.6864	376.781	190.594	s1	DMSO
643	1168237	16.8703	620.594	15.3466	g1	DMSO							643	758849	21.8478	372.802	106.214	S1	DMSO							643	661316	76.1971	52.3797	147.159	S1	DMSO							643	2106022	16.2672	24.4854	21.5686	g2	DMSO
644	1204281	18.318	653.6	17.0303	g1	DMSO							644	751121	20.3614	514.023	90.1084	S1	DMSO							644	1323241	27.6901	31.2711	54.1878	S6	DMSO							644	961046	14.209	428.738	14.0077	g1	DMSO
645	1128657	15.3557	526.908	12.7312	g1	DMSO							645	1558175	13.2976	43.7518	23.1629	G2	DMSO							645	831159	132.433	42.0938	231.456	S3	DMSO							645	906294	12.2488	149.821	11.543	g1	DMSO
646	1070136	116.077	638.612	243.849	s2	DMSO							646	774894	25.9166	307.522	108.864	S1	DMSO							646	1313797	74.2997	33.5631	142.447	S5	DMSO							646	990557	13.4464	316.892	13.8063	g1	DMSO
647	2168352	17.2198	22.1736	18.6466	g2	DMSO							647	691013	9.19629	147.405	14.5577	G1	DMSO							647	909471	113.924	39.2722	202.167	S3	DMSO							647	1128240	13.5948	114.062	12.9354	g1	DMSO
648	2314590	18.4569	23.8537	15.5543	g2	DMSO							648	806024	13.9675	576.838	23.3192	G1	DMSO							648	1380153	23.4454	29.9613	33.6392	G2	DMSO							648	1162099	100.741	397.421	230.72	s2	DMSO
649	1277378	110.994	504.382	305.654	s2	DMSO							649	776578	15.9775	202.596	22.6981	G1	DMSO							649	1036136	129.623	48.907	215.666	S4	DMSO							649	1112930	14.9252	127.945	12.5217	g1	DMSO
650	1057629	14.2173	330.494	11.8893	g1	DMSO							650	925936	35.1293	279.789	155.669	S3	DMSO							650	875945	165.403	50.9907	291.827	S3	DMSO							650	2367338	19.4713	21.5924	44.106	s6	DMSO
651	1092382	13.2855	234.704	10.519	g1	DMSO							651	729401	12.2674	228.76	16.2179	G1	DMSO							651	1319759	123.011	38.1057	171.752	S5	DMSO							651	1102892	14.0353	491.198	12.9049	g1	DMSO
652	2182733	18.9836	24.3749	17.7638	g2	DMSO							652	697407	11.4842	229.615	13.5824	G1	DMSO							652	787321	145.966	44.291	221.865	S3	DMSO							652	1863486	127.256	212.458	259.129	s5	DMSO
653	1111616	13.4386	194.286	9.88709	g1	DMSO							653	1444036	33.5289	92.1149	135.566	S5	DMSO							653	659915	59.3875	43.4465	128.255	S1	DMSO							653	937670	10.6065	121.988	11.1478	g1	DMSO
654	1.04313e+06	14.6907	430.752	11.8528	g1	DMSO							654	917109	41.311	260.633	164.555	S3	DMSO							654	1203336	71.2019	44.5816	167.446	S5	DMSO							654	1955137	139.105	234.808	310.122	s5	DMSO
655	2.01241e+06	25.2778	125.488	16.5321	g2	DMSO							655	749630	21.0607	379.005	96.8948	S1	DMSO							655	1370622	101.368	36.0212	184.269	S5	DMSO							655	2255019	15.423	87.6366	15.6553	g2	DMSO
656	1204764	95.0622	487.619	260.259	s2	DMSO							656	694629	10.1239	30.7668	11.1037	G1	DMSO							656	800056	133.893	49.0738	192.846	S3	DMSO							656	1171713	119.416	352.613	206.013	s1	DMSO
657	1543568	149.155	311.914	240.592	s3	DMSO							657	807809	23.5634	674.85	71.4083	S1	DMSO							657	696449	41.2692	39.7899	86.216	S1	DMSO							657	960647	13.3935	132.242	13.5801	g1	DMSO
658	2179364	20.7389	26.4493	15.7692	g2	DMSO							658	1059280	32.6307	226.792	157.919	S4	DMSO							658	663557	11.6791	18.881	20.4251	G1	DMSO							658	1012435	14.7197	473.628	14.5071	g1	DMSO
659	1747376	136.397	274.466	225.449	s4	DMSO							659	1547847	15.4799	42.0886	23.6006	G2	DMSO							659	672223	65.0554	45.9911	164.254	S2	DMSO							659	2216900	16.3085	93.9604	16.8227	g2	DMSO
660	1062014	23.7268	528.149	26.4115	g1	DMSO							660	764260	14.4822	275.909	24.4494	G1	DMSO							660	1.39571e+06	19.723	26.617	30.0124	G2	DMSO							660	1985230	132.647	120.585	210.56	s5	DMSO
661	1.04198e+06	13.9363	427.924	11.4857	g1	DMSO							661	1073827	24.4163	150.52	110.016	S4	DMSO							661	769938	118.322	48.9017	201.208	S2	DMSO							661	1529717	116.748	319.751	234.213	s4	DMSO
662	1080517	13.1774	399.088	13.4895	g1	DMSO							662	814963	29.8396	450.722	140.707	S2	DMSO							662	919877	143.664	50.8932	229.864	S3	DMSO							662	1018660	15.378	451.691	20.5045	g1	DMSO
663	1159242	18.3197	597.404	17.1839	g1	DMSO							663	938201	27.4175	282.49	143.578	S3	DMSO							663	778370	123.989	52.9148	241.901	S2	DMSO							663	1032308	11.3045	237.974	12.8083	g1	DMSO
664	1128579	22.4179	578.148	28.1833	g1	DMSO							664	1131505	28.8646	276.383	148.153	S4	DMSO							664	724829	104.075	39.9723	183.233	S2	DMSO							664	1064742	14.0609	225.833	12.944	g1	DMSO
665	1809013	131.386	249.958	211.257	s4	DMSO							665	1542277	14.1658	42.3435	20.0659	G2	DMSO							665	1400322	26.9676	33.3641	42.2243	G2	DMSO							665	1041783	11.3322	137.43	11.8349	g1	DMSO
666	1614776	131.722	252.591	207.957	s4	DMSO							666	691031	12.499	45.7314	10.9599	G1	DMSO							666	1457925	29.0398	37.2865	43.3441	G2	DMSO							666	1652608	141.614	244.579	225.139	s4	DMSO
667	1727555	87.9734	193.222	193.739	s4	DMSO							667	1093690	26.1715	169.147	120.696	S4	DMSO							667	1182473	96.1009	33.6429	171.153	S5	DMSO							667	1125790	87.1929	526.879	186.522	s1	DMSO
668	1117511	25.6525	663.527	36.9836	g1	DMSO							668	860352	28.9404	274.931	130.736	S2	DMSO							668	877653	92.3494	43.5689	228.773	S3	DMSO							668	2116575	137.949	115.163	192.959	s6	DMSO
669	1161617	45.7373	640.684	114.932	s1	DMSO							669	869709	30.4588	267.126	133.856	S2	DMSO							669	644353	17.5752	25.5024	23.7245	G1	DMSO							669	1836304	105.285	237.844	201.914	s5	DMSO
670	1831185	137.609	192.965	225.697	s5	DMSO							670	769886	10.4087	22.9903	9.96802	G1	DMSO							670	630320	16.1765	26.9365	23.6451	G1	DMSO							670	1853532	188.059	175.949	328.411	s5	DMSO
671	1651088	113.843	314.933	199.181	s4	DMSO							671	1584450	16.485	41.7746	20.8044	G2	DMSO							671	1062813	112.235	42.0521	195.526	S4	DMSO							671	1263786	115.678	393.866	249.023	s3	DMSO
672	1225557	195.243	472.49	290.001	s2	DMSO							672	1176889	31.154	186.706	135.588	S4	DMSO							672	1331616	76.7385	26.757	122.55	S6	DMSO							672	1832322	148.889	223.825	345.098	s4	DMSO
673	1148259	20.5976	420.671	13.0501	g1	DMSO							673	685056	12.1258	49.3415	12.4202	G1	DMSO							673	1268994	16.5481	26.4054	24.29	G2	DMSO							673	2365613	17.5737	21.6929	26.6962	g2	DMSO
674	1154060	20.5392	398.322	17.0597	g1	DMSO							674	779445	28.6412	398.224	114.981	S2	DMSO							674	836339	139.934	41.9081	235.208	S3	DMSO							674	1160224	140.284	615.079	330.633	s2	DMSO
675	1251919	117.624	642.003	237.483	s2	DMSO							675	1490520	18.0593	52.0306	22.9276	G2	DMSO							675	1255246	21.2844	32.2006	28.7574	G2	DMSO							675	1687519	145.541	332.797	290.86	s4	DMSO
676	1363991	119.785	435.991	226.113	s3	DMSO							676	789036	12.1361	18.6902	11.1871	G1	DMSO							676	1362357	21	27.0906	34.7741	G2	DMSO							676	1243960	105.519	369.992	269.76	s3	DMSO
677	1830452	144.091	169.15	274.517	s5	DMSO							677	757578	24.6716	542.339	97.2072	S1	DMSO							677	1.02372e+06	70.521	30.9434	144.803	S4	DMSO							677	1122897	137.173	562.537	286.175	s2	DMSO
678	2062014	171.158	229.98	301.66	s5	DMSO							678	748610	14.5035	322.775	16.6702	G1	DMSO							678	1096617	85.5868	36.5973	146.32	S4	DMSO							678	2341321	17.2821	23.9789	13.0499	g2	DMSO
679	1.88418e+06	118.393	206.437	237.538	s5	DMSO							679	771628	17.3373	286.645	78.6706	S1	DMSO							679	905577	120.752	37.3393	247.207	S3	DMSO							679	1114943	19.7175	604.822	23.8702	g1	DMSO
680	1292152	130.036	528.087	249.069	s2	DMSO							680	1430648	11.1789	21.4469	10.7436	G2	DMSO							680	673235	15.2715	22.8109	25.8915	G1	DMSO							680	1210358	129.885	534.071	289.798	s2	DMSO
681	1428136	162.085	467.513	292.525	s3	DMSO							681	1020331	32.0452	251.675	128.02	S3	DMSO							681	704665	11.7494	15.8877	20.1887	G1	DMSO							681	1212473	162.305	431.454	304.747	s2	DMSO
682	1202947	156.72	481.546	290.515	s2	DMSO							682	1401399	9.50253	21.7549	11.8858	G2	DMSO							682	1012385	122.584	39.3276	266.203	S4	DMSO							682	1926439	155.761	167.477	292.299	s5	DMSO
683	1267179	165.134	759.964	292.559	s2	DMSO							683	748869	15.0278	237.542	15.2233	G1	DMSO							683	801343	71.2208	31.7043	151.463	S3	DMSO							683	1355604	110.637	365.868	291.55	s3	DMSO
684	1246051	147.631	769.89	284.659	s2	DMSO							684	806414	24.6061	368.789	87.7114	S1	DMSO							684	1.04281e+06	106.713	45.8806	186.183	S4	DMSO							684	1050167	13.6126	350.254	11.9877	g1	DMSO
685	1718741	150.898	200.514	255.395	s4	DMSO							685	665745	11.8881	77.8924	13.0126	G1	DMSO							685	624637	17.3628	36.5132	27.5771	G1	DMSO							685	1105332	29.3135	599.487	44.3846	s1	DMSO
686	1143024	120.428	482.136	233.971	s2	DMSO							686	709742	17.2592	400.432	27.1786	G1	DMSO							686	666442	16.6774	25.3168	28.8718	G1	DMSO							686	1077707	18.1766	431.751	21.7238	g1	DMSO
687	1287517	140.609	420.914	289.695	s2	DMSO							687	1446936	16.3918	50.4639	25.5127	G2	DMSO							687	849852	82.9324	30.1119	167.044	S3	DMSO							687	1.51446e+06	146.438	312.11	337.919	s4	DMSO
688	1083532	24.629	439.866	26.473	g1	DMSO							688	841609	31.0902	271.545	148.329	S2	DMSO							688	715556	11.1811	17.4444	19.5631	G1	DMSO							688	1006397	13.2088	372.621	10.7021	g1	DMSO
689	1126173	76.8649	857.905	224.777	s2	DMSO							689	706965	10.83	77.9663	13.0003	G1	DMSO							689	640901	20.6587	50.4932	32.3167	G1	DMSO							689	1068430	21.1435	542.177	26.5005	g1	DMSO
690	1033906	78.574	742.061	178.455	s1	DMSO							690	828859	29.2992	461.507	145.301	S2	DMSO							690	864884	119.202	50.9806	245.413	S3	DMSO							690	2365742	16.479	29.3075	18.3553	g2	DMSO
691	1683226	149.067	415.291	263.256	s4	DMSO							691	746847	17.2488	233.019	18.0673	G1	DMSO							691	715694	15.4667	37.6296	25.7909	G1	DMSO							691	1087653	94.9469	432.106	186.346	s1	DMSO
692	1065136	100.58	783.12	234.88	s2	DMSO							692	873237	34.1141	318.592	165.173	S3	DMSO							692	646602	23.1933	41.0854	35.412	G1	DMSO							692	1060035	136.941	514.711	246.163	s2	DMSO
693	1102259	18.2712	286.584	16.714	g1	DMSO							693	692457	14.9478	402.568	19.5309	G1	DMSO							693	863514	128.337	40.1244	205.21	S3	DMSO							693	1103501	15.0022	151.893	13.1494	g1	DMSO
694	1258508	113.707	610.364	207.945	s2	DMSO							694	1262900	28.0441	105.297	111.557	S5	DMSO							694	646028	44.7502	46.1904	95.1207	S1	DMSO							694	1151225	13.0634	133.56	12.3897	g1	DMSO
695	1522335	141.38	458.366	261.674	s3	DMSO							695	741344	16.2652	370.776	17.7059	G1	DMSO							695	727970	129.088	52.6461	212.854	S2	DMSO							695	1325935	134.809	414.414	253.005	s3	DMSO
696	1104956	108.02	828.924	250.376	s2	DMSO							696	1480575	15.7619	38.809	16.2518	G2	DMSO							696	1082265	95.9684	39.5436	171.871	S4	DMSO							696	995322	13.3637	375.926	9.64267	g1	DMSO
697	1166516	93.2491	470.746	247.282	s2	DMSO							697	1441741	14.7611	40.335	22.6721	G2	DMSO							697	726742	15.4738	36.1943	24.5067	G1	DMSO							697	995574	79.1944	558.637	181.935	s1	DMSO
698	819377	12.7541	49.4773	13.4329	g1	DMSO							698	678557	17.2035	106.27	25.0445	G1	DMSO							698	1.2514e+06	65.7857	34.6653	122.286	S6	DMSO							698	993946	71.2468	415.349	131.763	s1	DMSO
699	957162	13.9273	47.8233	16.3054	g1	DMSO							699	718212	14.7004	290.053	15.2943	G1	DMSO							699	839745	103.523	45.9882	209.209	S3	DMSO							699	1322281	144.571	369.127	244.755	s3	DMSO
700	1135670	100.745	639.129	226.013	s2	DMSO							700	1575059	17.6963	43.8107	54.7914	S6	DMSO							700	1.46104e+06	19.6181	28.4536	28.875	G2	DMSO							700	2380775	16.7746	26.9114	14.9207	g2	DMSO
701	1175537	17.2497	105.093	15.2209	g1	DMSO							701	732859	24.2231	405.413	131.568	S2	DMSO							701	658410	16.7439	29.0882	28.559	G1	DMSO							701	2185131	17.3699	25.4082	18.8379	g2	DMSO
702	1.04519e+06	82.199	730.578	144.819	s1	DMSO							702	699989	14.0119	319.593	19.2458	G1	DMSO							702	826703	142.196	53.5343	243.271	S3	DMSO							702	1003017	24.8921	398.192	38.1362	g1	DMSO
703	1077771	80.5652	656.411	193.534	s1	DMSO							703	1170297	32.4595	157.776	153.009	S4	DMSO							703	1355873	23.6368	27.9901	40.2274	G2	DMSO							703	2277498	17.9515	29.9339	16.8206	g2	DMSO
704	2101221	121.631	212.226	200.372	s5	DMSO							704	880416	30.4769	340.081	150.116	S3	DMSO							704	703989	99.1949	54.5052	200.545	S2	DMSO							704	1109397	136.302	256.764	239.67	s2	DMSO
705	1838179	102.5	317.273	227.716	s5	DMSO							705	870574	27.3642	167.346	126.92	S2	DMSO							705	1056611	118.074	54.7461	233.653	S4	DMSO							705	1.92642e+06	132.034	101.808	234.027	s5	DMSO
706	1175443	70.4516	765.834	194.928	s2	DMSO							706	719185	13.4093	124.616	22.8959	G1	DMSO							706	934923	181.18	56.1823	258.352	S3	DMSO							706	1482917	125.252	292.365	250.891	s4	DMSO
707	1154814	15.2147	101.07	12.8749	g1	DMSO							707	776686	33.1875	389.425	147.567	S2	DMSO							707	925027	162.21	47.1499	265.467	S3	DMSO							707	1115881	41.3806	464.113	67.1323	s1	DMSO
708	1132479	21.0177	681.993	20.5505	g1	DMSO							708	1383125	16.1853	69.4616	56.0801	S6	DMSO							708	1336810	23.1312	31.4902	34.9813	G2	DMSO							708	1086282	103.192	359.575	248.41	s2	DMSO
709	1077845	21.7259	781.189	21.8536	g1	DMSO							709	1476273	11.744	38.1319	18.3548	G2	DMSO							709	695521	18.9936	37.8545	28.8936	G1	DMSO							709	1137407	63.9125	458.905	158.836	s1	DMSO
710	1202044	18.2141	119.903	14.9545	g1	DMSO							710	1492192	17.2954	50.5945	29.1805	G2	DMSO							710	714690	12.5378	19.2304	21.943	G1	DMSO							710	2.04469e+06	121.279	44.24	195.427	s6	DMSO
711	1197604	21.6177	414.592	17.8317	g1	DMSO							711	1567596	12.3663	42.3255	16.8653	G2	DMSO							711	678358	17.0539	25.7929	24.6856	G1	DMSO							711	1.49387e+06	112.064	248.213	215.266	s4	DMSO
712	1067292	19.709	678.285	15.7744	g1	DMSO							712	1081464	23.9907	127.7	106.384	S4	DMSO							712	702583	14.1307	19.0139	23.1312	G1	DMSO							712	1883414	147.111	129.838	196.771	s6	DMSO
713	1219521	19.0649	125.818	14.7279	g1	DMSO							713	780520	27.5211	411.077	142.61	S2	DMSO							713	1480875	19.6334	23.369	26.943	G2	DMSO							713	2246125	79.2256	37.0493	150.515	s6	DMSO
714	1156287	18.0961	422.413	15.5312	g1	DMSO							714	1069421	24.114	207.392	128.945	S4	DMSO							714	726621	76.3562	28.5921	166.139	S2	DMSO							714	2294767	18.3195	25.5022	21.2087	g2	DMSO
715	1545405	133.851	506.298	260.294	s3	DMSO							715	1174961	23.7901	202.127	104.73	S4	DMSO							715	1403821	91.6242	24.5091	153.293	S5	DMSO							715	1545510	133.327	331.398	281.248	s4	DMSO
716	1099454	15.7072	365.033	12.1625	g1	DMSO							716	931649	27.1469	291.644	152.976	S3	DMSO							716	666218	18.8944	40.5632	32.1668	G1	DMSO							716	1485542	113.091	299.014	229.417	s4	DMSO
717	1686486	136.436	442.221	276.057	s4	DMSO							717	1037330	27.7406	241.78	153.422	S3	DMSO							717	695640	13.4717	15.1271	20.5081	G1	DMSO							717	2316126	16.5609	26.9196	17.2525	g2	DMSO
718	1205653	25.4117	72.2542	19.7637	g1	DMSO							718	1195632	28.9019	111.255	119.362	S4	DMSO							718	649174	16.3932	30.73	25.5253	G1	DMSO							718	1023361	21.3996	374.201	37.3886	g1	DMSO
719	1.58764e+06	143	488.269	297.489	s4	DMSO							719	753226	19.687	426.136	93.922	S1	DMSO							719	689280	13.1657	15.0062	19.5399	G1	DMSO							719	1504779	166.374	342.066	287.841	s4	DMSO
720	1061913	15.9208	208.55	13.356	g1	DMSO							720	1037500	30.7583	173.406	130.308	S3	DMSO							720	818521	77.2901	33.8001	160.904	S3	DMSO							720	1059264	14.9671	495.547	18.2123	g1	DMSO
721	1065706	15.274	227.133	11.9029	g1	DMSO							721	1385362	59.5587	86.2093	213.03	S5	DMSO							721	735744	11.9379	17.7452	19.0285	G1	DMSO							721	2287139	16.7375	30.4515	15.739	g2	DMSO
722	1215129	155.113	591.445	266.786	s2	DMSO							722	1295000	27.3924	132.593	131.292	S5	DMSO							722	821262	73.4305	32.9357	148.184	S3	DMSO							722	1430282	145.339	421.916	359.219	s3	DMSO
723	2289663	20.1547	21.1936	15.8467	g2	DMSO							723	956299	29.4062	369.716	143.027	S3	DMSO							723	731734	14.2172	21.2259	25.0577	G1	DMSO							723	1.39162e+06	166.115	329.558	298.889	s3	DMSO
724	1249737	169.19	582.323	309.105	s2	DMSO							724	793136	27.4755	162.499	130.819	S2	DMSO							724	1.32743e+06	23.7751	31.7515	36.3098	G2	DMSO							724	1224554	117.533	427.897	207.342	s1	DMSO
725	1109159	37.953	793.84	66.4701	s1	DMSO							725	705938	21.7446	405.953	96.6565	S1	DMSO							725	1507559	21.7858	27.9149	36.5719	G2	DMSO							725	1109186	15.895	505.151	16.1515	g1	DMSO
726	1161770	30.015	759.795	44.6396	s1	DMSO							726	1347430	29.3194	93.7874	113.895	S5	DMSO							726	634087	16.171	33.3426	25.2758	G1	DMSO							726	1130549	14.2942	642.205	17.3952	g1	DMSO
727	2242673	21.5189	23.2634	16.1952	g2	DMSO							727	896939	22.8422	237.078	116.995	S3	DMSO							727	1205079	86.9046	35.3222	170.145	S5	DMSO							727	2101036	127.05	132.937	251.951	s5	DMSO
728	1179811	66.8109	578.862	184.758	s1	DMSO							728	816972	24.9575	431.327	112.634	S2	DMSO							728	459024	13.7739	17.2666	20.0468	G1	DMSO							728	1103434	26.0743	463.672	39.9474	g1	DMSO
729	1142223	154.695	517.215	295.38	s2	DMSO							729	985445	28.6406	272.4	150.942	S3	DMSO							729	719191	15.5981	19.9469	22.9629	G1	DMSO							729	1.8335e+06	116.977	222.299	221.152	s5	DMSO
730	2361811	136.328	52.8155	203.854	s5	DMSO							730	938164	25.2726	328.546	136.191	S3	DMSO							730	773372	91.245	33.9293	172.447	S2	DMSO							730	1049907	12.7014	329.341	13.2734	g1	DMSO
731	2192630	117.649	103.548	232.168	s5	DMSO							731	1339079	52.6837	132.725	198.304	S5	DMSO							731	667914	19.0713	39.1756	30.8707	G1	DMSO							731	1045773	11.1579	241.189	11.0706	g1	DMSO
732	1174380	96.0921	605.907	233.25	s2	DMSO							732	1231781	38.974	131.62	168.435	S5	DMSO							732	727554	119.233	57.517	333.578	S2	DMSO							732	1561697	168.16	183.317	265.661	s4	DMSO
733	1221566	160.782	426.336	283.893	s2	DMSO							733	776115	13.1695	451.914	30.4459	G1	DMSO							733	812919	79.7235	47.0622	207.499	S3	DMSO							733	1030681	113.13	510.017	241.901	s2	DMSO
734	2334161	134.423	92.785	234.627	s5	DMSO							734	754860	17.153	465.236	70.3046	S1	DMSO							734	1222559	16.0562	22.9105	24.0503	G2	DMSO							734	1520615	195.565	192.817	257.419	s4	DMSO
735	1169587	73.6543	602.524	185.813	s1	DMSO							735	876488	24.2352	278.055	120.408	S3	DMSO							735	1281400	120.657	28.639	161.656	S5	DMSO							735	1568618	96.9373	233.576	218.067	s4	DMSO
736	1196677	67.4351	426.273	163.397	s1	DMSO							736	707823	11.9403	43.2388	17.3292	G1	DMSO							736	1300962	19.6939	28.3625	31.2872	G2	DMSO							736	1120365	13.0364	358.101	12.0049	g1	DMSO
737	1.02944e+06	21.0446	572.176	21.4826	g1	DMSO							737	718824	26.1331	450.228	130.605	S2	DMSO							737	1336659	25.6685	34.3847	45.9545	G2	DMSO							737	1059628	39.223	369.481	58.6195	s1	DMSO
738	1281135	110.722	565.352	263.3	s2	DMSO							738	1507930	13.7794	49.2323	43.313	G2	DMSO							738	581900	117.983	55.0763	266.19	S2	DMSO							738	1.0432e+06	123.584	460.734	245.118	s2	DMSO
739	1.01049e+06	18.6777	463.641	14.2183	g1	DMSO							739	777148	12.1282	350.991	20.4124	G1	DMSO							739	1169297	125.521	55.7714	417.535	S5	DMSO							739	1007872	98.0353	573.406	219.951	s2	DMSO
740	1133574	77.8413	666.892	209	s2	DMSO							740	846243	27.8321	440.297	150.78	S2	DMSO							740	1373268	19.2889	27.491	33.1297	G2	DMSO							740	1039054	138.21	424.817	270.84	s2	DMSO
741	1079146	15.1005	264.51	13.0015	g1	DMSO							741	1491155	13.4608	46.8257	18.996	G2	DMSO							741	938511	119.531	46.8983	253.187	S3	DMSO							741	1.00016e+06	15.1879	293.659	14.3458	g1	DMSO
742	1126110	15.8301	284.94	13.4618	g1	DMSO							742	713591	12.1877	463.107	17.0117	G1	DMSO							742	1242148	21.0113	31.5755	36.5214	G2	DMSO							742	1010875	14.0205	325.761	17.7384	g1	DMSO
743	1092456	136.709	502.137	243.86	s2	DMSO							743	971740	25.021	285.748	127.115	S3	DMSO							743	608096	19.9415	42.8721	37.8516	G1	DMSO							743	1129294	23.0602	420.697	41.4045	g1	DMSO
744	1398053	138.741	402.092	321.547	s3	DMSO							744	767432	25.6508	406.082	125.836	S2	DMSO							744	639246	16.3935	33.8567	30.7135	G1	DMSO							744	964691	14.7187	471.918	18.9785	g1	DMSO
745	1.03069e+06	16.9707	538.16	13.3119	g1	DMSO							745	1317926	28.9305	123.822	132.844	S5	DMSO							745	650458	14.1501	27.8079	23.1533	G1	DMSO							745	1497768	121.054	293.581	284.539	s4	DMSO
746	2374179	25.8814	29.9856	28.1423	g2	DMSO							746	997033	26.1443	332.045	120.565	S3	DMSO							746	858605	163.552	101.777	741.073	S3	DMSO							746	1027308	13.2576	253.094	12.7906	g1	DMSO
747	1105227	148.465	641.33	353.273	s2	DMSO							747	1096420	26.6184	209.029	128.687	S4	DMSO							747	609480	56.5961	30.7071	101.401	S1	DMSO							747	985635	15.6213	564.379	13.5498	g1	DMSO
748	1159209	17.5429	252.486	13.8847	g1	DMSO							748	717920	11.8723	48.5394	18.2484	G1	DMSO							748	635670	13.9488	28.0742	23.2815	G1	DMSO							748	977686	58.3719	397.558	153.861	s1	DMSO
749	1382219	106.837	375.569	202.054	s3	DMSO							749	823055	25.1814	297.967	124.508	S2	DMSO							749	829896	134.308	53.1485	410.82	S3	DMSO							749	1023720	12.4441	349.535	12.0325	g1	DMSO
750	1070999	16.819	233.618	12.4252	g1	DMSO							750	1.03754e+06	27.5004	213.229	124.863	S3	DMSO							750	615298	42.2128	53.0785	85.6591	S1	DMSO							750	1289594	165.259	409.847	343.226	s3	DMSO
751	1044159	16.9935	551.791	13.628	g1	DMSO							751	1174132	27.3635	185.442	119.259	S4	DMSO							751	793297	115.112	37.7525	206.775	S3	DMSO							751	1510084	201.175	292.238	295.137	s4	DMSO
752	1071494	91.8344	724.237	225.234	s2	DMSO							752	702571	11.5134	58.5353	13.8249	G1	DMSO							752	775053	97.3698	38.0467	191.368	S2	DMSO							752	955281	20.2032	507.698	32.2334	g1	DMSO
753	1677537	123.978	249.691	344.329	s4	DMSO							753	1255255	45.4805	110.039	173.234	S5	DMSO							753	889171	100.533	37.5563	204.737	S3	DMSO							753	1234659	171.356	406.592	372.47	s2	DMSO
754	2202604	117.582	95.8421	195.748	s5	DMSO							754	699149	12.0366	280.748	16.6475	G1	DMSO							754	623922	47.4494	42.7814	119.495	S1	DMSO							754	967118	12.4675	269.552	10.6401	g1	DMSO
755	1139195	211.96	459.539	365.413	s2	DMSO							755	705353	10.7828	63.8258	13.0029	G1	DMSO							755	637971	17.1842	38.3534	30.107	G1	DMSO							755	1.01093e+06	9.20116	17.8482	9.58981	g1	DMSO
756	1629604	99.1263	246.793	284.723	s4	DMSO							756	1395803	24.6623	61.0062	103.474	S6	DMSO							756	629361	16.7926	24.0926	24.4136	G1	DMSO							756	1124909	19.7081	474.829	32.1212	g1	DMSO
757	1.02295e+06	21.5332	145.452	17.6278	g1	DMSO							757	859443	25.7982	416.211	117.349	S2	DMSO							757	1081065	96.3241	30.1711	142.3	S4	DMSO							757	2322502	18.0981	25.4933	17.7588	g2	DMSO
758	1412051	146.073	430.226	315.883	s3	DMSO							758	1340639	18.373	46.9759	71.8518	S6	DMSO							758	1417454	49.6158	24.2234	74.8605	S6	DMSO							758	949991	11.2176	270.302	10.6349	g1	DMSO
759	1251572	234.996	472.863	480.345	s2	DMSO							759	982471	31.3685	347.022	137.454	S3	DMSO							759	1.35857e+06	153.464	29.0822	205.617	S5	DMSO							759	962651	10.5576	410.959	13.2026	g1	DMSO
760	2227063	67.6504	31.3868	219.389	s5	DMSO							760	1453526	18.5316	166.784	87.8461	S6	DMSO							760	1035462	109.859	34.5547	233.082	S4	DMSO							760	1048591	10.3465	34.8393	14.4045	g1	DMSO
761	1347434	147.869	565.14	303.094	s3	DMSO							761	887767	34.5188	307.894	153.025	S3	DMSO							761	1375870	21.5979	25.5319	34.171	G2	DMSO							761	2218100	114.023	39.513	179.114	s6	DMSO
762	1155714	22.5567	204.435	17.404	g1	DMSO							762	712985	13.0009	261.95	18.3338	G1	DMSO							762	1400559	98.6727	28.2396	133.203	S6	DMSO							762	2280165	15.768	24.6644	17.1321	g2	DMSO
763	1.0356e+06	9.67784	17.4892	8.11761	g1	DMSO							763	703265	14.1732	268.06	19.413	G1	DMSO							763	682508	17.7635	28.0528	27.6913	G1	DMSO							763	1072727	16.2056	404.238	17.6698	g1	DMSO
764	1058801	15.5559	155.191	12.3715	g1	DMSO							764	836647	28.2187	314.803	133.74	S2	DMSO							764	555348	19.1496	30.1093	30.1623	G1	DMSO							764	1478199	205.725	249.216	352.031	s4	DMSO
765	1853225	113.647	191.136	239.633	s5	DMSO							765	1355123	34.7956	85.8679	110.091	S5	DMSO							765	1497038	31.2418	29.5027	72.2693	S6	DMSO							765	982627	12.8299	353.149	11.7221	g1	DMSO
766	2315250	21.8197	25.5879	17.3233	g2	DMSO							766	810932	24.8839	411.519	111.551	S2	DMSO							766	692133	12.0026	15.1776	19.9109	G1	DMSO							766	2360858	18.2797	26.3117	18.3919	g2	DMSO
767	1402693	124.738	395.024	266.493	s3	DMSO							767	715232	13.4088	369.435	19.1686	G1	DMSO							767	998757	90.7236	36.0014	175.654	S4	DMSO							767	1939429	128.392	212.861	234.414	s5	DMSO
768	2278566	20.4575	30.7762	17.6148	g2	DMSO							768	1575275	14.5985	57.4405	24.9654	G2	DMSO							768	992976	85.6689	33.1456	173.846	S4	DMSO							768	2376268	16.8896	25.6872	20.2569	g2	DMSO
769	1192970	134.484	605.769	335.261	s2	DMSO							769	968875	24.5978	361.008	122.86	S3	DMSO							769	1232123	24.3792	32.1489	37.1856	G2	DMSO							769	2119269	16.1889	23.1902	14.2538	g2	DMSO
770	1140687	119.925	532.11	230.296	s2	DMSO							770	1502487	13.5952	45.5739	17.6313	G2	DMSO							770	616706	17.7079	37.6684	24.4506	G1	DMSO							770	2225644	18.9735	26.983	15.6397	g2	DMSO
771	1621336	164.96	365.224	366.707	s4	DMSO							771	1465472	11.4762	44.9639	19.8781	G2	DMSO							771	986165	102.7	34.773	233.342	S4	DMSO							771	1.04055e+06	97.5918	467.035	217.314	s2	DMSO
772	1043896	9.79336	18.5107	7.32601	g1	DMSO							772	1225469	28.9873	135.594	127.268	S5	DMSO							772	600955	17.2818	33.1712	25.6004	G1	DMSO							772	1069327	127.735	460.511	255.155	s2	DMSO
773	1293695	151.267	643.393	316.753	s2	DMSO							773	728863	9.61932	490.699	17.9581	G1	DMSO							773	591890	16.5794	32.9733	23.0712	G1	DMSO							773	1092504	171.194	415.609	272.826	s2	DMSO
774	1135883	16.3095	266.361	13.2457	g1	DMSO							774	1019091	30.2233	466.213	161.042	S3	DMSO							774	1266365	21.5009	30.8858	33.5139	G2	DMSO							774	993835	56.4082	374.613	122.684	s1	DMSO
775	1084181	16.7091	258.431	13.7771	g1	DMSO							775	1528807	21.4272	54.0204	27.231	G2	DMSO							775	635188	99.166	50.4897	180.088	S2	DMSO							775	971328	34.6843	421.018	78.7222	s1	DMSO
776	1150885	18.4936	585.67	16.6488	g1	DMSO							776	1382098	32.7774	93.6293	120.477	S5	DMSO							776	771300	109.924	34.5816	198.888	S2	DMSO							776	961958	11.9781	339.914	13.9485	g1	DMSO
777	1168792	164.887	481.831	278.492	s2	DMSO							777	1392562	28.3679	142.626	139.997	S5	DMSO							777	614480	17.4248	33.5525	24.5316	G1	DMSO							777	1116116	121.994	455.137	229.056	s2	DMSO
778	1162838	20.2113	584.78	16.5421	g1	DMSO							778	1473015	33.3595	105.891	137.447	S5	DMSO							778	630134	19.1339	29.6409	31.0489	G1	DMSO							778	1872005	120.648	160.799	194.179	s6	DMSO
779	968895	11.7655	52.6627	10.0176	g1	DMSO							779	1575986	30.8099	80.5778	122.231	S5	DMSO							779	771625	72.0375	28.1466	141.2	S1	DMSO							779	1893681	116.606	128.977	205.473	s5	DMSO
780	1207433	16.8171	537.197	15.2986	g1	DMSO							780	1531635	10.8658	22.9538	12.1	G2	DMSO							780	636367	111.727	35.4777	160.343	S2	DMSO							780	1849881	101.09	157.07	189.077	s6	DMSO
781	1455573	170.459	507.444	393.998	s3	DMSO							781	727369	13.7961	489.266	19.207	G1	DMSO							781	957592	90.8065	30.2984	150.28	S4	DMSO							781	1010047	13.4747	335.756	13.2061	g1	DMSO
782	1126116	18.1722	263.211	14.0015	g1	DMSO							782	736765	16.959	511.653	42.8662	S1	DMSO							782	1090897	89.3631	31.0643	157.43	S4	DMSO							782	2019393	129.108	98.9373	209.708	s5	DMSO
783	1105775	19.0538	336.288	16.2688	g1	DMSO							783	1483252	28.2531	63.0329	128.952	S5	DMSO							783	613927	17.9144	29.3087	27.9331	G1	DMSO							783	1556716	134.404	271.167	197.856	s4	DMSO
784	1092222	19.7107	481.479	14.0939	g1	DMSO							784	978484	31.1906	290.572	148.837	S3	DMSO							784	1080814	85.5423	30.2377	159.989	S4	DMSO							784	2371876	16.133	21.5701	19.3074	g2	DMSO
785	1176113	17.1137	234.854	15.4191	g1	DMSO							785	766085	15.021	481.079	29.8681	G1	DMSO							785	633475	73.3658	39.735	128.156	S1	DMSO							785	1219685	140.057	307.203	421.977	s2	DMSO
786	1050308	16.0102	61.8962	21.9618	g1	DMSO							786	741972	10.8211	101.711	13.779	G1	DMSO							786	902725	93.8455	44.1202	251.472	S3	DMSO							786	1081402	14.0031	222.305	10.4312	g1	DMSO
787	1736497	116.401	371.006	237.691	s4	DMSO							787	725260	15.7231	39.3274	48.6532	S1	DMSO							787	1055886	96.469	31.3175	160.974	S4	DMSO							787	1103269	15.0613	544.195	11.5606	g1	DMSO
788	1563926	202.585	522.559	384.762	s3	DMSO							788	1349470	24.9977	183.427	103.999	S6	DMSO							788	644586	55.438	36.1437	128.13	S1	DMSO							788	2034626	121.721	119.309	206.205	s5	DMSO
789	1117108	16.9965	631.295	15.6971	g1	DMSO							789	804461	9.16033	99.7016	14.3081	G1	DMSO							789	659060	161.65	42.5901	197.914	S2	DMSO							789	1084707	13.7084	598.026	14.5127	g1	DMSO
790	1869886	148.629	248.137	293.803	s5	DMSO							790	768767	12.3007	212.731	17.9131	G1	DMSO							790	620170	12.0076	17.3468	19.1316	G1	DMSO							790	1817268	103.545	226.672	211.607	s4	DMSO
791	1133088	18.848	579.496	14.1974	g1	DMSO							791	744003	14.6412	40.9609	33.7824	G1	DMSO							791	1313697	142.315	32.8825	190.61	S5	DMSO							791	1274160	165.834	347.88	330.726	s3	DMSO
792	1139479	17.7789	337.871	13.2865	g1	DMSO							792	881672	31.9895	359.003	164.936	S3	DMSO							792	1295040	105.81	31.3064	149.27	S5	DMSO							792	1097319	139.224	499.262	254.568	s2	DMSO
793	2037251	129.315	216.062	277.024	s5	DMSO							793	758552	10.7358	207.674	16.8641	G1	DMSO							793	756010	121.85	36.3221	206.457	S2	DMSO							793	1236620	135.968	419.954	244.755	s3	DMSO
794	1180502	18.8748	226.833	15.9327	g1	DMSO							794	699519	20.498	494.932	68.4788	S1	DMSO							794	624828	9.80162	18.189	15.9623	G1	DMSO							794	1317557	172.373	392.463	311.506	s3	DMSO
795	1403769	183.697	307.276	429.665	s3	DMSO							795	1453001	26.5151	50.6307	93.8226	S6	DMSO							795	633718	24.9871	42.3613	35.9132	G1	DMSO							795	2156021	17.2231	25.3003	18.0247	g2	DMSO
796	1769568	124.76	233.264	248.73	s4	DMSO							796	769584	28.0216	373.791	124.065	S2	DMSO							796	722291	120.902	49.0591	237.562	S2	DMSO							796	1035074	53.1576	526.302	134.303	s1	DMSO
797	1505209	119.13	448.131	197.031	s3	DMSO							797	694600	13.9819	536.612	24.2252	G1	DMSO							797	869983	97.292	34.7316	189.757	S3	DMSO							797	1301968	154.981	470.784	347.331	s3	DMSO
798	1650719	149.239	473.907	236.293	s4	DMSO							798	1393021	36.8616	131.807	154.47	S5	DMSO							798	652332	20.8236	37.6738	36.9572	G1	DMSO							798	1265927	176.022	475.775	351.115	s3	DMSO
799	1181399	23.6976	782.021	18.4574	g1	DMSO							799	1358331	40.0747	163.76	170.604	S5	DMSO							799	746349	134.489	39.6473	220.959	S2	DMSO							799	1709515	105.88	240.522	214.192	s4	DMSO
800	1179250	18.8242	212.59	13.9112	g1	DMSO							800	692546	13.5468	437.066	20.2594	G1	DMSO							800	1135437	50.7165	33.4304	131.086	S6	DMSO							800	1282018	157.25	430.562	277.7	s3	DMSO
801	1639230	151.391	451.398	249.189	s4	DMSO							801	1248635	33.7666	153.845	145.016	S5	DMSO							801	728772	108.977	38.6194	203.695	S2	DMSO							801	1238559	113.831	460.48	247.213	s3	DMSO
802	1175878	19.6099	380.326	14.2783	g1	DMSO							802	712955	18.6693	463.164	83.8863	S1	DMSO							802	647987	12.5356	21.7109	20.2999	G1	DMSO							802	1487705	98.1911	264.259	168.171	s4	DMSO
803	1201183	21.4322	295.872	15.9313	g1	DMSO							803	1365566	32.8076	71.5687	105.056	S6	DMSO							803	686391	98.4001	50.3406	163.475	S2	DMSO							803	1334149	121.635	389.524	272.666	s3	DMSO
804	2344343	37.9179	113.791	33.0988	g2	DMSO							804	744739	12.6536	82.738	16.7588	G1	DMSO							804	668850	13.8527	20.072	20.3547	G1	DMSO							804	1.20839e+06	157.484	493.762	288.02	s2	DMSO
805	2130358	20.5546	24.1579	18.3299	g2	DMSO							805	692240	13.8844	428.961	23.8753	G1	DMSO							805	1430308	22.8462	27.4679	37.695	G2	DMSO							805	1011036	13.6927	318.294	12.7472	g1	DMSO
806	1923342	137.79	266.435	254.195	s5	DMSO							806	685667	17.0014	272.12	53.2826	S1	DMSO							806	744126	114.51	38.4663	197.929	S2	DMSO							806	1106590	162.209	629.527	342.489	s2	DMSO
807	2371536	26.2225	32.3758	23.1702	g2	DMSO							807	688786	21.8967	217.466	61.0415	S1	DMSO							807	683261	21.8453	30.1807	29.9571	G1	DMSO							807	1116740	149.817	509.848	306.174	s2	DMSO
808	1451517	141.168	536.139	360.567	s3	DMSO							808	1423728	33.9501	55.785	125.097	S5	DMSO							808	1349553	21.5846	29.0231	32.2421	G2	DMSO							808	997492	14.8447	524.486	15.8014	g1	DMSO
809	1231332	210.879	791.624	316.702	s2	DMSO							809	1379364	32.0761	65.4009	111.026	S5	DMSO							809	626139	18.2396	27.2282	25.92	G1	DMSO							809	1.87438e+06	133.684	261.341	290.396	s5	DMSO
810	1532382	149.491	492.057	290.458	s3	DMSO							810	741132	13.064	110.971	18.9849	G1	DMSO							810	678068	17.3581	40.507	29.0979	G1	DMSO							810	1007629	60.7812	472.66	166.135	s1	DMSO
811	1.98552e+06	132.624	220.323	266.341	s5	DMSO							811	699386	21.8164	189.004	88.7859	S1	DMSO							811	704633	43.9438	41.941	80.4962	S1	DMSO							811	2103467	50.1343	507.169	99.1957	s6	DMSO
812	1017426	15.9911	37.8875	13.1739	g1	DMSO							812	743749	15.5636	300.368	29.2487	G1	DMSO							812	1115988	140.551	35.8939	277.681	S5	DMSO							812	1043920	12.1256	183.393	11.1621	g1	DMSO
813	2113440	22.3514	25.3349	22.3241	g2	DMSO							813	1160252	35.7573	153.26	167.248	S4	DMSO							813	653966	23.1301	39.4031	36.0228	G1	DMSO							813	1003308	12.4997	281.444	13.0901	g1	DMSO
814	1232242	169.622	752.277	285.458	s2	DMSO							814	766107	12.9577	283.822	18.9769	G1	DMSO							814	943762	118.285	33.8108	184.89	S3	DMSO							814	2114806	129.769	51.8222	203.302	s5	DMSO
815	2284917	29.6238	29.7059	38.9012	g2	DMSO							815	895834	27.1113	303.231	114.881	S3	DMSO							815	785622	165.509	42.6237	232.047	S3	DMSO							815	1756713	124.224	202.508	257.724	s4	DMSO
816	1.04474e+06	19.9455	509.641	15.4282	g1	DMSO							816	740698	16.8238	450.209	51.4362	S1	DMSO							816	694964	151.144	40.5593	230.265	S2	DMSO							816	1081553	12.4945	184.45	11.2575	g1	DMSO
817	1053450	13.977	31.4946	13.198	g1	DMSO							817	1416596	14.1051	47.4538	22.4025	G2	DMSO							817	874070	156.968	35.2336	217.472	S3	DMSO							817	994764	13.5291	429.267	14.6924	g1	DMSO
818	1121974	28.5155	375.798	28.7053	g1	DMSO							818	685456	16.2834	212.118	18.2908	G1	DMSO							818	1229027	151.144	33.9758	213.535	S5	DMSO							818	1063607	125.504	465.01	277.242	s2	DMSO
819	1082047	201.772	668.855	292.558	s2	DMSO							819	1377109	14.2391	48.9556	21.1658	G2	DMSO							819	649148	75.9101	44.0097	143.358	S1	DMSO							819	1.00779e+06	13.8642	405.578	14.8327	g1	DMSO
820	1844780	148.699	200.414	223.736	s5	DMSO							820	913781	44.4463	208.278	162.793	S3	DMSO							820	762411	184.412	46.0006	238.606	S2	DMSO							820	1262254	153.897	405.639	344.612	s3	DMSO
821	2106722	47.6211	725.491	107.465	s6	DMSO							821	1377547	16.9878	43.326	52.6978	S6	DMSO							821	1241093	126.233	31.1238	178.074	S5	DMSO							821	1481662	99.3947	230.86	180.8	s4	DMSO
822	2191382	20.4212	23.3434	17.5174	g2	DMSO							822	1019620	28.9588	244.383	163.958	S3	DMSO							822	874596	112.24	31.4924	204.217	S3	DMSO							822	1096946	118.751	703.595	308.387	s2	DMSO
823	2069082	63.9512	758.434	144.936	s6	DMSO							823	903492	25.8061	327.671	138.712	S3	DMSO							823	1263437	71.8462	25.364	108.37	S6	DMSO							823	1160093	69.0598	572.326	168.764	s1	DMSO
824	1782680	109.84	196.957	194.898	s4	DMSO							824	1463058	9.48181	67.5592	12.0229	G2	DMSO							824	1106824	191.383	35.1893	243.829	S5	DMSO							824	1166380	71.9863	626.275	180.693	s1	DMSO
825	2122617	22.4015	761.389	21.7096	g2	DMSO							825	1383704	16.94	43.2657	79.1674	S6	DMSO							825	747372	58.6303	37.1569	152.455	S1	DMSO							825	1294012	182.29	313.288	298.803	s3	DMSO
826	1.69568e+06	132.066	242.169	241.601	s4	DMSO							826	996803	25.7903	225.809	123.069	S3	DMSO							826	1342551	19.9512	23.176	28.6062	G2	DMSO							826	1396227	235.722	390.188	346.093	s3	DMSO
827	1367817	137.63	436.584	279.864	s3	DMSO							827	1013907	27.4971	225.517	144.534	S3	DMSO							827	1317762	15.039	24.9368	25.4147	G2	DMSO							827	1391095	134.416	236.921	276.591	s3	DMSO
828	2060264	22.3851	874.916	18.4713	g2	DMSO							828	1392481	14.5289	51.1466	24.3617	G2	DMSO							828	542535	87.2971	28.795	173.125	S2	DMSO							828	2109129	123.118	80.3297	211.24	s5	DMSO
829	1068177	145.183	451.473	210.36	s2	DMSO							829	788047	12.4665	103.802	18.9933	G1	DMSO							829	922368	104.778	28.9645	188.54	S3	DMSO							829	2173394	14.1955	24.5997	16.948	g2	DMSO
830	1045778	94.3788	555.356	179.186	s1	DMSO							830	1224432	28.2731	77.2012	103.239	S6	DMSO							830	1140593	18.1922	25.3083	28.2204	G2	DMSO							830	1143518	95.6933	516.106	204.778	s1	DMSO
831	1444093	130.19	418.556	299.141	s3	DMSO							831	710592	12.6188	85.634	17.3297	G1	DMSO							831	941983	85.3304	31.3153	194.2	S3	DMSO							831	1214964	126.168	374.268	275.411	s2	DMSO
832	1728872	141.288	167.45	248.127	s4	DMSO							832	1425289	15.6744	46.8707	43.2596	G2	DMSO							832	866519	106.472	34.0445	188.041	S3	DMSO							832	1495329	125.101	370.289	268.75	s4	DMSO
833	1098390	111.048	461.06	222.485	s2	DMSO							833	1269458	33.528	112.691	124.155	S5	DMSO							833	1289970	32.3053	21.9189	51.2969	G2	DMSO							833	1239401	142.591	509.182	251.426	s3	DMSO
834	1524154	209.092	407.385	304.268	s3	DMSO							834	993128	46.5171	266.231	191.681	S3	DMSO							834	1227198	82.2802	33.6377	149.78	S5	DMSO							834	2011493	125.517	81.1142	242.912	s5	DMSO
835	1071939	80.6431	611.895	145.569	s1	DMSO							835	970897	39.273	346.494	180.273	S3	DMSO							835	840433	107.555	37.1845	207.638	S3	DMSO							835	981292	10.8462	177.351	9.34982	g1	DMSO
836	1647113	199.147	357.58	283.288	s4	DMSO							836	717379	13.2941	84.3376	15.6574	G1	DMSO							836	1109018	121.815	35.4864	210.801	S5	DMSO							836	1.55515e+06	145.145	381.581	360.093	s4	DMSO
837	1206936	85.4047	734.442	166.818	s1	DMSO							837	1200972	29.811	167.741	134.356	S4	DMSO							837	912533	89.8713	34.4693	158.825	S3	DMSO							837	1620161	138.681	315.575	319.392	s4	DMSO
838	2200977	82.8501	43.797	127.287	s6	DMSO							838	716345	12.4818	83.2826	16.5381	G1	DMSO							838	864559	119.835	38.6408	202.938	S3	DMSO							838	894297	8.93788	78.5476	10.0591	g1	DMSO
839	1226878	152.048	563.578	262.1	s2	DMSO							839	1010445	29.0341	266.619	148.554	S3	DMSO							839	708625	118.802	39.9867	212.632	S2	DMSO							839	1.00924e+06	92.0795	657.663	242.626	s2	DMSO
840	2108831	105.884	114.747	165.009	s6	DMSO							840	1282800	39.45	266.026	180.592	S5	DMSO							840	734776	117.728	45.8342	192.089	S2	DMSO							840	1044470	10.4928	226.855	10.1042	g1	DMSO
841	1292624	146.67	601.906	271.728	s2	DMSO							841	705591	10.9575	86.5432	16.0143	G1	DMSO							841	600248	70.468	43.9065	155.883	S2	DMSO							841	1.98617e+06	92.9826	59.678	139.324	s6	DMSO
842	2394494	20.808	13.2671	15.5099	g2	DMSO							842	789425	22.8069	479.512	110.221	S1	DMSO							842	648132	121.304	49.0965	190.297	S2	DMSO							842	1017797	10.6287	227.517	9.80377	g1	DMSO
843	2353654	21.4666	10.5002	15.2279	g2	DMSO							843	1128344	28.7398	201.286	148.961	S4	DMSO							843	782572	127.454	40.0441	204.939	S2	DMSO							843	1999591	95.6905	36.386	137.785	s6	DMSO
844	1468852	175.636	494.626	311.909	s3	DMSO							844	1065133	26.1425	189.982	122.404	S4	DMSO							844	697244	115.991	40.4365	198.002	S2	DMSO							844	1143957	168.225	390.528	255.093	s2	DMSO
845	1127600	23.2316	142.053	17.4307	g1	DMSO							845	1475669	18.6058	63.2745	26.0962	G2	DMSO							845	630033	90.0334	33.1586	189.331	S2	DMSO							845	891536	9.20565	76.1883	8.80377	g1	DMSO
846	1138391	21.2872	278.555	13.4681	g1	DMSO							846	695318	10.3694	78.8982	13.848	G1	DMSO							846	648492	20.5307	29.3677	27.826	G1	DMSO							846	1121657	11.2341	407.551	9.94014	g1	DMSO
847	1357854	176.337	556.838	325.395	s3	DMSO							847	1.03576e+06	33.8529	397.152	173.358	S3	DMSO							847	1356828	9.90635	10.3746	14.3184	G2	DMSO							847	1071345	11.0812	244.845	10.1215	g1	DMSO
848	2373466	17.873	164.684	12.8487	g2	DMSO							848	677799	38.8626	178.025	162.525	S2	DMSO							848	681452	95.3501	49.7828	161.819	S2	DMSO							848	1178340	106.443	443.296	228.125	s2	DMSO
849	1271823	161.684	412.38	302.786	s2	DMSO							849	719801	12.3256	246.88	16.5608	G1	DMSO							849	794280	115.452	44.4523	254.918	S3	DMSO							849	1047050	10.0563	423.503	11.0166	g1	DMSO
850	1107447	18.9826	666.342	16.0485	g1	DMSO							850	1371134	28.8502	94.7376	125.917	S5	DMSO							850	848922	130.624	41.3895	223.828	S3	DMSO							850	1134863	10.4027	172.149	12.2441	g1	DMSO
851	1240468	133.079	517.263	258.12	s2	DMSO							851	586254	41.0649	189.954	167.812	S2	DMSO							851	831820	122.055	41.9586	220.612	S3	DMSO							851	1199349	181.219	521.528	276.554	s2	DMSO
852	2185101	22.6788	123.857	17.0873	g2	DMSO							852	804622	26.1682	489.714	126.241	S2	DMSO							852	779421	134.326	45.4666	216.851	S2	DMSO							852	1.04393e+06	9.78942	198.023	11.0448	g1	DMSO
853	1.79346e+06	187.455	309.162	305.656	s4	DMSO							853	1498334	41.0821	126.119	172.133	S5	DMSO							853	585683	21.551	50.2433	37.8118	G1	DMSO							853	940724	6.64422	37.9318	9.04652	g1	DMSO
854	1785211	158.865	412.384	279.145	s4	DMSO							854	817817	25.8024	254.22	125.751	S2	DMSO							854	935272	109.972	34.0276	186.533	S3	DMSO							854	1143120	10.6673	172.913	11.7723	g1	DMSO
855	1083955	18.0488	651.121	18.0891	g1	DMSO							855	1512160	17.9086	54.8496	27.9398	G2	DMSO							855	539518	57.2309	32.8683	115.358	S1	DMSO							855	1.66986e+06	119.855	151.578	286.931	s4	DMSO
856	1.71533e+06	133.444	240.268	253.76	s4	DMSO							856	921271	46.7562	553.222	195.17	S3	DMSO							856	517773	17.1086	33.661	28.9439	G1	DMSO							856	1114051	10.8456	216.229	9.23502	g1	DMSO
857	1530502	135.455	380.267	251.807	s3	DMSO							857	1525742	16.7556	51.8113	26.1474	G2	DMSO							857	1060688	72.6525	25.6499	110.208	S6	DMSO							857	1035632	14.5022	361.238	14.3188	g1	DMSO
858	2167186	152.344	103.592	207.022	s5	DMSO							858	904683	51.5779	173.535	153.36	S3	DMSO							858	574660	105.463	40.7646	215.888	S2	DMSO							858	1025855	8.55128	380.656	10.3782	g1	DMSO
859	2162077	141.176	126.818	208.716	s5	DMSO							859	778084	36.6237	377.393	131.712	S2	DMSO							859	513307	26.8827	38.1238	47.3756	G1	DMSO							859	1367169	109.2	335.978	259.186	s3	DMSO
860	2162727	21.6543	107.974	18.8944	g2	DMSO							860	775029	15.6972	127.797	22.0769	G1	DMSO							860	525648	21.8825	33.7837	39.9819	G1	DMSO							860	909421	8.45144	59.0176	10.4485	g1	DMSO
861	1106717	18.4435	454.536	15.8998	g1	DMSO							861	780627	34.7348	357.3	159.347	S2	DMSO							861	689123	17.5443	35.3022	32.4847	G1	DMSO							861	1016400	8.85298	51.7443	12.0553	g1	DMSO
862	1670345	142.591	328.358	263.282	s4	DMSO							862	774098	38.3124	342.931	134.386	S2	DMSO							862	721714	15.8744	40.898	31.3096	G1	DMSO							862	1127732	11.1521	199.535	12.4974	g1	DMSO
863	1090839	19.077	558.482	16.9792	g1	DMSO							863	755743	16.9794	90.222	22.0986	G1	DMSO							863	1447587	25.4393	32.2781	45.5488	G2	DMSO							863	1459960	108.609	299.42	231.32	s3	DMSO
864	2227458	141.442	76.8166	192.742	s5	DMSO							864	788678	14.3021	201.16	16.0424	G1	DMSO							864	642212	117.922	32.5199	196.92	S2	DMSO							864	894148	6.42691	57.8859	7.60612	g1	DMSO
865	1094220	22.964	121.938	20.3763	g1	DMSO							865	734225	28.322	442.167	127.857	S2	DMSO							865	1414026	22.2893	29.0406	64.9906	S6	DMSO							865	1140753	108.866	461.229	245.889	s2	DMSO
866	1868131	121.027	367.862	281.323	s5	DMSO							866	999372	33.4623	273.293	132.656	S3	DMSO							866	726549	10.4395	12.6981	16.1035	G1	DMSO							866	1691275	167.736	232.122	312.527	s4	DMSO
867	1356340	102.09	459.39	245.039	s3	DMSO							867	792309	14.2672	282.1	22.1647	G1	DMSO							867	709173	16.9596	31.1719	30.0107	G1	DMSO							867	1069765	11.1372	143.31	8.83782	g1	DMSO
868	2082944	147.471	96.6489	229.647	s5	DMSO							868	739336	14.4197	99.9188	13.9196	G1	DMSO							868	1434880	20.201	26.5272	29.7239	G2	DMSO							868	1690157	147.858	275.162	361.4	s4	DMSO
869	1285137	87.4201	459.505	385.589	s2	DMSO							869	1429648	15.8993	50.5692	23.525	G2	DMSO							869	727307	9.66086	11.7376	19.3879	G1	DMSO							869	1392733	160.276	323.757	334.492	s3	DMSO
870	1532564	87.4222	306.972	215.716	s3	DMSO							870	1211863	27.621	197.771	128.878	S4	DMSO							870	860134	181.853	38.9174	187.686	S3	DMSO							870	2399542	16.5282	22.9092	27.3349	g2	DMSO
871	1251812	110.698	565.886	253.958	s2	DMSO							871	708427	14.2381	87.5737	14.159	G1	DMSO							871	735656	85.0079	39.2637	155.826	S2	DMSO							871	1122376	10.9259	341.731	11.8381	g1	DMSO
872	1.72687e+06	117.13	292.396	290.1	s4	DMSO							872	739956	11.3196	83.3527	14.3397	G1	DMSO							872	693914	21.0123	46.6975	34.4454	G1	DMSO							872	1073747	9.99039	154.734	10.8036	g1	DMSO
873	1960056	161.892	125.104	279.379	s5	DMSO							873	739614	10.0087	88.5164	16.0098	G1	DMSO							873	935519	120.191	25.7019	192.194	S3	DMSO							873	1178029	14.1915	232.776	14.9469	g1	DMSO
874	1806315	133.442	156.55	273.963	s4	DMSO							874	690390	13.9668	318.46	19.3886	G1	DMSO							874	662066	16.8643	19.8464	23.7962	G1	DMSO							874	1154318	11.4352	343.418	11.841	g1	DMSO
875	946082	14.6624	212.027	13.5332	g1	DMSO							875	735866	19.4773	206.444	85.2396	S1	DMSO							875	690802	94.6264	35.5407	157.259	S2	DMSO							875	1514736	125.222	343.859	317.574	s4	DMSO
876	1030379	20.636	348.416	15.2641	g1	DMSO							876	1059595	26.4619	287.665	147.414	S4	DMSO							876	1293498	156.112	26.4546	186.19	S5	DMSO							876	1173826	16.2511	537.16	20.8913	g1	DMSO
877	2127097	12.4701	12.9316	9.61843	g2	DMSO							877	688269	14.5303	427.555	18.8785	G1	DMSO							877	643507	13.8824	21.7095	20.3376	G1	DMSO							877	2397639	14.3602	22.7262	15.3055	g2	DMSO
878	1108004	16.6676	215.546	11.9423	g1	DMSO							878	752841	15.5775	248.508	76.4233	S1	DMSO							878	1240379	88.552	22.7717	138.804	S5	DMSO							878	1181379	40.9641	410.424	104.705	s1	DMSO
879	2177356	22.6545	12.3864	21.5371	g2	DMSO							879	1535884	11.4439	45.2247	20.361	G2	DMSO							879	1.42259e+06	20.5239	24.5849	29.0428	G2	DMSO							879	1182181	14.4394	199.645	11.5403	g1	DMSO
880	1093211	20.7301	486.163	22.8218	g1	DMSO							880	1586786	14.3319	41.6065	26.2383	G2	DMSO							880	1482527	16.7829	18.7346	27.0733	G2	DMSO							880	2350740	53.706	24.8873	161.493	s6	DMSO
881	1533264	124.692	343.106	271.411	s3	DMSO							881	689456	14.123	374.847	26.9465	G1	DMSO							881	653433	16.4719	26.128	25.1785	G1	DMSO							881	991127	8.22612	122.058	9.24089	g1	DMSO
882	967212	20.6331	581.112	16.0899	g1	DMSO							882	699303	14.3309	621.366	24.1338	G1	DMSO							882	396164	89.4167	36.4482	164.468	S2	DMSO							882	1140764	10.9095	41.0972	11.8277	g1	DMSO
883	2211484	19.9253	15.9955	13.3911	g2	DMSO							883	1566241	13.6228	43.1866	36.2041	G2	DMSO							883	728199	14.7534	24.415	21.1883	G1	DMSO							883	1047260	7.88065	31.3614	7.78537	g1	DMSO
884	2279044	24.3034	29.107	22.9116	g2	DMSO							884	673116	12.1789	328.533	17.1399	G1	DMSO							884	670850	20.4744	28.7323	28.9492	G1	DMSO							884	2364651	20.4429	23.6706	58.9554	s6	DMSO
885	1125929	13.8747	198.394	15.7908	g1	DMSO							885	683984	12.3293	325.146	16.1256	G1	DMSO							885	714791	13.072	19.1115	21.9467	G1	DMSO							885	1145525	102.743	603.559	244.27	s2	DMSO
886	1107895	19.0664	760.158	13.5837	g1	DMSO							886	1364532	15.3019	48.0205	21.1512	G2	DMSO							886	1323560	22.8715	22.9812	33.3577	G2	DMSO							886	2363271	155.083	604.259	324.451	s5	DMSO
887	1108710	98.4342	591.069	195.167	s2	DMSO							887	738842	11.3878	43.1419	16.2024	G1	DMSO							887	1274645	16.6565	25.499	23.212	G2	DMSO							887	1056521	14.2481	249.864	16.4464	g1	DMSO
888	1098548	108.491	723.996	252.25	s2	DMSO							888	701443	13.1915	222.504	22.2205	G1	DMSO							888	1178961	55.0074	37.462	130.687	S6	DMSO							888	1073159	13.4388	260.627	12.2672	g1	DMSO
889	1232816	157.19	386.652	327.707	s2	DMSO							889	1596431	14.206	43.4678	20.3445	G2	DMSO							889	647286	16.633	31.138	23.6936	G1	DMSO							889	1665927	141.422	292.133	320.727	s4	DMSO
890	1452330	112.317	342.968	236.495	s3	DMSO							890	704935	25.7574	457.749	127.886	S2	DMSO							890	671207	16.1858	36.1209	24.3837	G1	DMSO							890	1111548	93.7932	355.564	191.028	s1	DMSO
891	1050405	17.0387	209.956	20.3823	g1	DMSO							891	1492263	20.7752	52.8331	62.8761	S6	DMSO							891	1317915	21.1416	23.6345	31.165	G2	DMSO							891	1035226	100.474	332.643	198.665	s1	DMSO
892	2283425	74.7002	24.045	165.053	s6	DMSO							892	748864	11.4799	41.8644	14.8313	G1	DMSO							892	678422	54.9617	30.8722	102.283	S1	DMSO							892	1108095	109.84	378.704	272.349	s2	DMSO
893	1082893	20.5966	219.622	18.474	g1	DMSO							893	673981	12.5195	411.132	23.5722	G1	DMSO							893	640658	28.0145	41.3024	35.3343	G1	DMSO							893	1577711	116.916	277.599	297.08	s4	DMSO
894	1146601	110.982	616.085	238.402	s2	DMSO							894	1036262	31.2076	313.523	144.776	S3	DMSO							894	1018217	116.242	29.5149	168.07	S4	DMSO							894	1052161	119.851	348.055	239.078	s2	DMSO
895	1383411	185.709	682.371	404.889	s3	DMSO							895	865612	31.0382	295.511	153.275	S2	DMSO							895	1081159	66.7912	25.1237	127.665	S4	DMSO							895	1050579	59.4521	479.827	214.557	s2	DMSO
896	1335173	162.714	413.532	282.991	s3	DMSO							896	686036	22.2703	302.786	114.304	S2	DMSO							896	905331	120.3	31.0129	192.147	S3	DMSO							896	1010553	30.2533	407.842	80.4817	s1	DMSO
897	1131810	88.3294	608.797	196.528	s2	DMSO							897	677862	25.8312	357.27	147.723	S2	DMSO							897	644249	57.9305	47.1126	129.804	S1	DMSO							897	2276349	16.0648	21.4587	15.3337	g2	DMSO
898	1595779	186.886	312.339	322.682	s4	DMSO							898	694975	19.4334	369.945	109.373	S1	DMSO							898	1390802	131.585	28.8885	208.267	S5	DMSO							898	1062083	85.5225	374.305	218.4	s2	DMSO
899	1132535	13.4731	414.565	11.0148	g1	DMSO							899	853940	26.9657	301.187	152.676	S2	DMSO							899	682943	19.9344	27.6404	27.9217	G1	DMSO							899	1074900	53.8926	614.943	182.641	s1	DMSO
900	1586085	144.393	336.471	255.29	s4	DMSO							900	871960	26.0829	253.417	113.447	S2	DMSO							900	745947	117.125	41.3342	175.647	S2	DMSO							900	1029210	8.77681	28.9282	11.372	g1	DMSO
901	1050673	21.8655	704.994	39.0554	s1	DMSO							901	883576	34.3012	238.074	184.021	S3	DMSO							901	974590	105.406	32.4764	182.399	S4	DMSO							901	1.50818e+06	108.272	138.652	335.851	s4	DMSO
902	1132511	14.3975	227.263	14.0807	g1	DMSO							902	768932	20.9898	564.397	102.736	S1	DMSO							902	1219311	98.5472	27.7827	154.927	S5	DMSO							902	1069812	8.48183	34.1135	12.4515	g1	DMSO
903	1077935	14.467	383.818	13.3041	g1	DMSO							903	668963	12.4683	376.35	19.1417	G1	DMSO							903	1295746	18.8184	25.0328	29.3087	G2	DMSO							903	1185027	56.5055	493.664	200.584	s1	DMSO
904	1059014	78.2709	680.219	217.921	s2	DMSO							904	715241	14.2549	57.3107	20.9476	G1	DMSO							904	821762	110.153	35.1673	206.881	S3	DMSO							904	1161628	13.3472	390.813	10.8787	g1	DMSO
905	1.04156e+06	72.6192	733.079	152.563	s1	DMSO							905	970498	34.0431	291.8	176.992	S3	DMSO							905	1051095	144.037	32.4512	204.087	S4	DMSO							905	1110939	93.8077	355.874	261.769	s2	DMSO
906	1331337	182.938	468.284	323.718	s3	DMSO							906	679034	14.6307	562.804	36.585	G1	DMSO							906	821495	100.672	39.6055	180.993	S3	DMSO							906	1157678	24.5741	603.964	51.524	s1	DMSO
907	1189963	139.411	681.116	262.564	s2	DMSO							907	775291	24.0544	319.151	108.663	S1	DMSO							907	862128	125.909	35.0697	204.676	S3	DMSO							907	1111981	89.8284	335.938	261.806	s2	DMSO
908	1078222	13.7558	203.769	12.3037	g1	DMSO							908	622902	11.9184	100.727	14.8091	G1	DMSO							908	1292447	27.1388	29.0301	50.0444	G2	DMSO							908	1162079	13.8426	435.746	10.159	g1	DMSO
909	1123598	16.7982	727.179	13.6577	g1	DMSO							909	1409581	13.4857	43.551	19.5921	G2	DMSO							909	918180	197.516	34.0481	247.36	S3	DMSO							909	1179566	72.6114	498.465	231.89	s2	DMSO
910	2.03841e+06	141.041	150.521	205.337	s5	DMSO							910	620687	12.764	118.749	14.468	G1	DMSO							910	667786	14.1004	25.5343	22.6865	G1	DMSO							910	2256306	13.6162	23.2978	15.8606	g2	DMSO
911	1424158	151.897	455.677	263.799	s3	DMSO							911	1386307	33.0781	107.609	131.718	S5	DMSO							911	1064994	135.001	36.212	198.955	S4	DMSO							911	1154898	21.5172	605.796	35.5499	g1	DMSO
912	1061427	123.262	627.083	213.024	s2	DMSO							912	902010	26.4186	216.143	130.584	S3	DMSO							912	1.40352e+06	21.1951	25.9989	32.7482	G2	DMSO							912	1086533	14.991	535.943	15.2776	g1	DMSO
913	1038003	12.4191	148.452	11.3437	g1	DMSO							913	674648	21.4304	401.432	93.2756	S1	DMSO							913	1462964	19.4075	24.8816	29.8065	G2	DMSO							913	939724	8.78439	58.2624	13.7985	g1	DMSO
914	1101880	13.0942	140.736	9.89175	g1	DMSO							914	707706	23.9763	328.811	119.858	S2	DMSO							914	1224036	133.227	31.3052	206.487	S5	DMSO							914	1059997	14.2879	525.739	16.0681	g1	DMSO
915	1421885	151.822	496.243	302.645	s3	DMSO							915	1247170	24.3885	69.2722	131.164	S5	DMSO							915	653161	12.6018	23.0733	20.2334	G1	DMSO							915	1401408	179.556	358.123	285.505	s3	DMSO
916	1047068	13.8584	304.559	12.3682	g1	DMSO							916	677776	14.2193	153.444	24.0483	G1	DMSO							916	1070266	132.306	37.7173	198.585	S4	DMSO							916	1422830	196.547	379.936	368.708	s3	DMSO
917	1219905	155.902	510.125	303.953	s2	DMSO							917	764342	34.9677	221.25	143.627	S2	DMSO							917	782235	112.148	45.8678	209.437	S2	DMSO							917	2377983	13.7734	26.1157	14.3501	g2	DMSO
918	1350424	128.701	565.405	256.012	s3	DMSO							918	684873	14.218	274.745	23.2998	G1	DMSO							918	1136777	122.496	40.7174	212.482	S5	DMSO							918	1155788	11.6317	148.515	10.8294	g1	DMSO
919	1076028	15.4281	344.62	12.3559	g1	DMSO							919	769698	13.8713	410.427	20.4786	G1	DMSO							919	700042	25.9981	35.3724	37.3076	G1	DMSO							919	1162150	64.6497	402.048	189.395	s1	DMSO
920	1052674	23.1493	699.481	25.2419	g1	DMSO							920	1278039	21.4472	50.0924	137.652	S5	DMSO							920	614931	16.9328	43.3585	25.8133	G1	DMSO							920	1017029	10.6407	170.432	9.89069	g1	DMSO
921	1175693	69.139	677.224	164.526	s1	DMSO							921	765403	14.819	372.401	19.7938	G1	DMSO							921	1274762	141.632	32.1481	199.691	S5	DMSO							921	1071836	9.74252	126.329	11.3693	g1	DMSO
922	1080072	16.6905	692.307	13.1489	g1	DMSO							922	716127	25.0816	629.624	127.772	S2	DMSO							922	1262443	19.4407	24.2889	28.4664	G2	DMSO							922	1106470	10.1855	140.299	10.1894	g1	DMSO
923	1581524	148.254	481.015	304.566	s3	DMSO							923	787322	24.8629	505.697	124.065	S2	DMSO							923	663174	70.5186	39.9169	133.205	S1	DMSO							923	1171963	81.1773	589.9	229.882	s2	DMSO
924	1086956	68.4723	618.469	153.092	s1	DMSO							924	759080	15.8454	545.09	24.6167	G1	DMSO							924	645205	109.739	48.2578	205.277	S2	DMSO							924	1003334	9.06468	149.074	10.5326	g1	DMSO
925	1026090	30.4107	691.535	42.3825	s1	DMSO							925	1111206	25.0715	202.323	131.583	S4	DMSO							925	1141378	172.232	32.5142	244.28	S5	DMSO							925	1.58624e+06	146.709	186.923	306.516	s4	DMSO
926	1185753	71.9369	751.885	202.367	s2	DMSO							926	1448140	15.8753	53.8955	24.0716	G2	DMSO							926	646297	62.2565	38.7038	123.608	S1	DMSO							926	2254985	32.4336	25.2546	102.748	s6	DMSO
927	1121275	96.8155	848.563	241.785	s2	DMSO							927	1.02282e+06	24.8078	311.199	110.73	S3	DMSO							927	642181	106.939	38.4783	178.385	S2	DMSO							927	1029466	11.4638	116.545	9.69795	g1	DMSO
928	947948	15.1415	60.5473	11.9029	g1	DMSO							928	543124	33.7917	188.219	160.666	S2	DMSO							928	940533	112.806	38.6099	155.019	S3	DMSO							928	2218625	12.3472	24.391	15.7188	g2	DMSO
929	1065672	13.3889	82.9239	13.5411	g1	DMSO							929	1520465	15.2499	56.0776	24.0575	G2	DMSO							929	608492	21.9061	30.5996	38.7041	G1	DMSO							929	1286044	157.228	371.38	366.988	s3	DMSO
930	1091829	14.8094	65.8374	12.1324	g1	DMSO							930	762894	14.0457	151.374	27.3637	G1	DMSO							930	583096	18.7656	25.3376	29.1254	G1	DMSO							930	1235731	149.381	430.665	311.299	s3	DMSO
931	990478	19.759	575.017	26.3404	g1	DMSO							931	876691	35.513	374.968	178.662	S3	DMSO							931	913656	109.258	35.7625	179.839	S3	DMSO							931	1179101	80.9003	428.245	221.201	s2	DMSO
932	1532090	174.406	531.238	361.119	s3	DMSO							932	1409868	30.3056	89.9938	117.543	S5	DMSO							932	634286	99.9723	44.6556	180.454	S2	DMSO							932	1424738	136.285	270.41	401.13	s3	DMSO
933	1177293	18.7532	879.016	20.4753	g1	DMSO							933	1398835	29.2079	107.435	109.051	S5	DMSO							933	1277899	105.678	29.3755	181.159	S5	DMSO							933	1860217	183.914	109.843	312.065	s5	DMSO
934	1543186	186.471	499.462	336.055	s3	DMSO							934	814247	28.7812	497.352	166.061	S2	DMSO							934	736249	116.56	48.3743	218.299	S2	DMSO							934	1297236	157.817	426.236	368.917	s3	DMSO
935	1076646	14.1903	81.7825	10.9277	g1	DMSO							935	1494265	16.6108	45.6883	28.4092	G2	DMSO							935	742443	119.591	36.2675	213.958	S2	DMSO							935	1054105	10.4391	333.307	10.7453	g1	DMSO
936	1762253	52.414	313.343	140.231	s6	DMSO							936	760657	23.6674	280.399	90.5364	S1	DMSO							936	782154	101.596	35.7518	209.589	S2	DMSO							936	1180071	14.9278	481.648	25.1228	g1	DMSO
937	808981	13.4575	103.694	9.26087	g1	DMSO							937	744222	22.2791	426.376	85.3595	S1	DMSO							937	998035	115.894	26.8569	179.89	S4	DMSO							937	1439829	128.112	251.43	371.833	s3	DMSO
938	1097178	63.3789	670.834	190.061	s1	DMSO							938	744376	13.904	127.518	18.2574	G1	DMSO							938	631865	18.6179	34.0954	29.16	G1	DMSO							938	1174185	13.5866	513.735	18.8484	g1	DMSO
939	1.01074e+06	16.0052	355.954	14.7706	g1	DMSO							939	1478212	17.4003	44.3045	21.9471	G2	DMSO							939	748542	135.945	54.808	227.07	S2	DMSO							939	1087868	11.1689	345.724	11.2824	g1	DMSO
940	1.82297e+06	149.785	361.885	297.97	s4	DMSO							940	878055	31.37	282.311	161.04	S3	DMSO							940	673565	114.243	41.3249	203.859	S2	DMSO							940	2.63499e+06	13.9704	160.754	16.3925	g2	DMSO
941	998426	18.9132	534.545	17.2753	g1	DMSO							941	735415	12.003	135.334	13.6235	G1	DMSO							941	1323016	17.9527	24.2506	30.2186	G2	DMSO							941	980122	16.3075	499.926	28.2474	g1	DMSO
942	1104553	29.1378	791.159	54.1785	s1	DMSO							942	726153	11.4399	51.246	12.6138	G1	DMSO							942	595617	19.5409	19.1667	28.1075	G1	DMSO							942	1.71972e+06	92.9377	175.3	301.492	s4	DMSO
943	953770	14.7067	273.599	13.288	g1	DMSO							943	735474	18.3457	449.066	33.7777	G1	DMSO							943	922461	119.227	34.5663	191.411	S3	DMSO							943	1.00721e+06	18.7824	485.716	37.6275	g1	DMSO
944	2458125	75.5291	33.9577	140.518	s6	DMSO							944	1391022	32.8499	67.5143	140.379	S5	DMSO							944	674922	52.6774	41.6034	109.284	S1	DMSO							944	1.03849e+06	10.678	355.203	11.7598	g1	DMSO
945	965735	12.4429	113.415	10.677	g1	DMSO							945	1492458	14.1405	44.3568	18.7195	G2	DMSO							945	695051	92.782	43.3423	167.739	S2	DMSO							945	2102257	18.6346	22.5774	64.5012	s6	DMSO
946	1152735	17.0026	457.245	24.56	g1	DMSO							946	1632853	17.682	45.0607	24.9128	G2	DMSO							946	664336	11.2879	16.3561	18.9881	G1	DMSO							946	1844464	149.395	136.099	269.525	s5	DMSO
947	2280395	16.2588	29.841	14.6438	g2	DMSO							947	743927	12.9088	190.912	15.2529	G1	DMSO							947	1219539	75.0064	29.1729	126.523	S6	DMSO							947	1.89941e+06	154.171	102.124	317.852	s5	DMSO
948	1180631	18.5591	541.618	20.9422	g1	DMSO							948	810736	30.2173	499.914	182.346	S2	DMSO							948	1316882	59.1998	24.6129	99.3695	S6	DMSO							948	1001501	38.5326	387.346	136.74	s1	DMSO
949	1168040	17.001	435.882	13.969	g1	DMSO							949	746478	12.1426	41.6902	12.2713	G1	DMSO							949	654181	11.2891	18.885	17.5677	G1	DMSO							949	1041320	10.8904	166.499	9.17308	g1	DMSO
950	1005980	12.3362	244.428	8.5323	g1	DMSO							950	1355899	19.8107	193.018	37.3637	G2	DMSO							950	657717	49.4519	45.922	129.614	S1	DMSO							950	1170375	173.979	375.718	352.653	s2	DMSO
951	1.04543e+06	15.7591	576.001	14.3456	g1	DMSO							951	763480	28.768	500.034	133.585	S2	DMSO							951	829377	168.91	39.4601	226.32	S3	DMSO							951	1182679	126.771	372.295	319.997	s2	DMSO
952	1084723	100.142	494.29	225.183	s2	DMSO							952	917309	31.4291	360.499	177.081	S3	DMSO							952	1132674	103.515	30.9963	167.54	S5	DMSO							952	1105874	11.3945	191.84	11.4157	g1	DMSO
953	1176200	17.5085	412.582	14.9406	g1	DMSO							953	1430779	30.3059	79.7165	113.875	S5	DMSO							953	1563436	9.99418	10.5881	13.447	G2	DMSO							953	1.70478e+06	114.199	239.988	240.048	s4	DMSO
954	1134744	44.4306	751.14	105.291	s1	DMSO							954	812839	31.2522	289.609	148.849	S2	DMSO							954	748834	86.3252	30.9628	158.236	S2	DMSO							954	1885411	155.818	148.308	320.464	s5	DMSO
955	1021860	13.1816	243.307	8.75258	g1	DMSO							955	834461	30.1544	331.187	146.303	S2	DMSO							955	1255399	115.175	24.5514	158.867	S5	DMSO							955	1049222	24.9664	537.136	39.5677	g1	DMSO
956	1425813	177.561	416.555	390.107	s3	DMSO							956	742837	13.65	184.208	17.5414	G1	DMSO							956	701978	17.7003	26.0504	28.0199	G1	DMSO							956	1094120	61.8384	395.078	208.384	s1	DMSO
957	1108810	129.476	567.353	246.445	s2	DMSO							957	1526261	15.238	42.1284	22.6511	G2	DMSO							957	657667	27.6424	33.0372	44.5714	G1	DMSO							957	1985738	121.721	389.721	308.513	s5	DMSO
958	1060192	16.7424	598.052	14.7199	g1	DMSO							958	914310	26.0979	277.518	122.209	S3	DMSO							958	778342	19.5614	27.0633	33.8211	G1	DMSO							958	1159399	120.815	455.42	336.683	s2	DMSO
959	1165975	18.9266	800.552	23.0797	g1	DMSO							959	894391	37.2987	242.346	165.379	S3	DMSO							959	906043	123.712	28.2602	209.75	S3	DMSO							959	1286301	145.165	344.437	330.161	s3	DMSO
960	1215076	14.5674	464.733	10.7721	g1	DMSO							960	1459035	14.621	42.911	19.5109	G2	DMSO							960	923824	78.5185	26.0773	160.578	S3	DMSO							960	1151925	103.899	565.785	255.688	s2	DMSO
961	1538178	177.735	265.131	330.009	s3	DMSO							961	961090	29.1536	190.606	142.623	S3	DMSO							961	1392309	18.6657	22.8197	25.8579	G2	DMSO							961	913775	115.504	333.506	361.036	s2	DMSO
962	1.37017e+06	131.211	452.513	260.469	s3	DMSO							962	826643	26.6316	294.511	140.33	S2	DMSO							962	768259	123.82	40.1159	203.368	S2	DMSO							962	1956449	114.95	131.736	239.216	s5	DMSO
963	1189746	17.136	511.41	15.2476	g1	DMSO							963	851412	27.2698	370.413	154.166	S2	DMSO							963	1382182	11.6008	14.5144	17.8455	G2	DMSO							963	1035766	39.3268	426.979	139.236	s1	DMSO
964	1070811	15.6028	535.925	15.3019	g1	DMSO							964	1580599	13.9915	44.3471	22.7565	G2	DMSO							964	1182063	124.3	32.6589	233.993	S5	DMSO							964	1159207	14.2134	414.355	14.4704	g1	DMSO
965	1048472	14.8324	387.036	12.558	g1	DMSO							965	713902	10.1777	89.5499	15.0484	G1	DMSO							965	1131899	97.1224	26.878	166.066	S5	DMSO							965	1193814	154.938	497.701	366.479	s2	DMSO
966	1561192	158.351	379.303	355.312	s3	DMSO							966	1419984	14.783	45.2537	19.9258	G2	DMSO							966	761131	18.7712	29.4607	29.7215	G1	DMSO							966	1185334	58.3274	428.492	158.127	s1	DMSO
967	1032873	15.7961	524.641	13.1037	g1	DMSO							967	729895	21.7664	414.93	92.6047	S1	DMSO							967	800547	125.617	71.2697	184.21	S3	DMSO							967	2199142	16.2191	400.154	20.0668	g2	DMSO
968	1335544	151.419	379.632	305.921	s3	DMSO							968	732108	16.3548	212.681	17.765	G1	DMSO							968	929725	133.392	35.0638	220.765	S3	DMSO							968	1432429	86.0644	448.76	258.615	s3	DMSO
969	1.54751e+06	138.616	337.884	298.41	s3	DMSO							969	681620	20.3188	463.426	106.838	S1	DMSO							969	747023	126.488	42.5308	198.456	S2	DMSO							969	1688320	104.588	202.932	248.294	s4	DMSO
970	1074710	15.6789	582.405	12.333	g1	DMSO							970	906707	34.6907	393.469	168.487	S3	DMSO							970	1257131	83.4389	23.9738	126.396	S6	DMSO							970	1060181	33.8144	453.394	125.289	s1	DMSO
971	1621330	155.167	401.295	334.5	s4	DMSO							971	669313	14.5622	212.477	19.8549	G1	DMSO							971	792877	56.7011	36.6526	104.866	S1	DMSO							971	1123537	16.7632	545.541	21.1543	g1	DMSO
972	2496306	20.0402	23.7297	16.9799	g2	DMSO							972	863287	40.1899	246.383	186.871	S2	DMSO							972	1188696	131.536	33.5267	203.625	S5	DMSO							972	1143464	16.8807	655.122	21.2759	g1	DMSO
973	2085765	12.6812	375.136	9.35549	g2	DMSO							973	726421	12.4473	112.039	17.8082	G1	DMSO							973	707117	92.5016	40.3391	175.014	S2	DMSO							973	1447012	115.544	276.491	263.625	s3	DMSO
974	1214317	15.4444	530.993	12.8319	g1	DMSO							974	738160	15.7549	209.9	16.7088	G1	DMSO							974	705691	14.9399	28.0244	23.5329	G1	DMSO							974	1092910	53.2042	456.758	192.15	s1	DMSO
975	1207711	122.51	510.901	280.861	s2	DMSO							975	734519	23.3871	441.12	105.683	S1	DMSO							975	1149938	93.8385	29.4077	182.475	S5	DMSO							975	1250010	115.064	552.043	271.012	s3	DMSO
976	1307638	155.554	452.05	314.255	s3	DMSO							976	1443687	16.5055	43.9966	20.9705	G2	DMSO							976	652952	21.3148	31.1557	29.4303	G1	DMSO							976	1085753	60.0213	500.35	208.104	s1	DMSO
977	1.00087e+06	16.3433	508.869	12.4329	g1	DMSO							977	717366	23.065	355.373	118.041	S2	DMSO							977	1496437	154.561	28.8575	178.785	S5	DMSO							977	1198014	118.539	289.754	263.616	s2	DMSO
978	1124391	19.3679	384.096	14.5187	g1	DMSO							978	662793	12.8138	189.785	17.9502	G1	DMSO							978	979894	116.325	30.5765	197.682	S4	DMSO							978	1116945	24.9942	388.544	70.9096	s1	DMSO
979	1132162	41.5895	424.028	57.5178	s1	DMSO							979	921611	31.1502	246.869	149.481	S3	DMSO							979	699040	61.9665	38.0364	118.777	S1	DMSO							979	1107424	22.4111	602.099	42.356	g1	DMSO
980	2228240	17.731	22.6234	22.1772	g2	DMSO							980	628912	10.8793	112.85	14.9529	G1	DMSO							980	1385328	78.5835	23.5623	130.625	S6	DMSO							980	1460065	209.142	343.209	396.557	s3	DMSO
981	1116306	24.886	578.924	31.7565	g1	DMSO							981	1457264	16.0579	46.8733	20.7794	G2	DMSO							981	668480	22.4244	35.1856	37.8642	G1	DMSO							981	1.43933e+06	119.6	391.866	245.861	s3	DMSO
982	1091014	28.7094	566.074	37.0816	g1	DMSO							982	1467617	17.0023	56.6909	24.137	G2	DMSO							982	794182	135.609	38.7123	180.431	S3	DMSO							982	1616747	145.186	296.406	304.48	s4	DMSO
983	2414381	28.998	28.2159	90.3472	s6	DMSO							983	647312	11.7826	114.65	14.3454	G1	DMSO							983	656930	16.6041	29.4058	24.7084	G1	DMSO							983	1416781	110.844	346.524	231.803	s3	DMSO
984	798866	10.1962	234.668	10.5266	g1	DMSO							984	787552	33.8198	349.487	133.097	S2	DMSO							984	1.43745e+06	128.212	34.9993	206.779	S5	DMSO							984	1076699	9.66582	156.381	8.77772	g1	DMSO
985	1079808	9.8145	83.9402	9.24623	g1	DMSO							985	1300680	9.76291	19.3862	10.9882	G2	DMSO							985	658780	17.1865	29.2492	24.8856	G1	DMSO							985	2307962	12.4354	20.3578	15.2456	g2	DMSO
986	1015753	12.5899	302.189	16.6015	g1	DMSO							986	670846	12.73	256.308	15.2316	G1	DMSO							986	1210431	71.52	23.8836	110.787	S6	DMSO							986	1621374	119.673	124.744	241.332	s4	DMSO
987	1.69581e+06	135.702	238.144	290.168	s4	DMSO							987	729385	17.5825	233.752	20.5936	G1	DMSO							987	794054	22.9171	41.8419	41.169	G1	DMSO							987	1052226	7.94375	32.4091	8.25337	g1	DMSO
988	1002262	9.68655	83.4157	9.26136	g1	DMSO							988	757557	14.1194	244.726	19.269	G1	DMSO							988	804090	119.195	43.629	230.727	S3	DMSO							988	1207493	138.411	386.798	330.798	s2	DMSO
989	1145866	13.1743	401.858	15.1376	g1	DMSO							989	722140	30.5236	374.035	127.741	S2	DMSO							989	793894	129.309	37.5348	242.082	S3	DMSO							989	1308965	118.484	422.575	305.622	s3	DMSO
990	678428	9.26284	240.199	10.3269	g1	DMSO							990	680150	14.7404	377.232	17.975	G1	DMSO							990	712707	17.4135	35.8836	28.4635	G1	DMSO							990	2286489	11.4121	16.6028	12.1704	g2	DMSO
991	979419	18.3711	460.992	30.1917	g1	DMSO							991	1370392	32.6336	70.3503	108.452	S5	DMSO							991	677217	73.0469	45.1922	155.64	S2	DMSO							991	1179701	140.501	442.724	272.655	s2	DMSO
992	1249803	14.4099	344.636	12.277	g1	DMSO							992	1314251	37.8176	115.125	157.185	S5	DMSO							992	1287828	22.1116	30.0059	31.4553	G2	DMSO							992	1084681	8.43311	37.7505	9.02832	g1	DMSO
993	1.01804e+06	14.3601	430.567	17.246	g1	DMSO							993	1492217	14.5061	46.2768	19.8081	G2	DMSO							993	1283027	119.722	33.046	187.447	S5	DMSO							993	1164347	11.7027	27.1597	23.8918	g1	DMSO
994	1158469	15.2881	338.433	15.6363	g1	DMSO							994	1369800	38.0687	141.161	164.797	S5	DMSO							994	1.39645e+06	114.173	28.4695	157.322	S5	DMSO							994	1099278	116.548	460.414	246.038	s2	DMSO
995	1149399	14.3526	516.449	15.0162	g1	DMSO							995	641613	10.3374	63.7388	11.4993	G1	DMSO							995	667054	18.2174	40.619	27.3976	G1	DMSO							995	1305663	118.431	266.711	225.292	s3	DMSO
996	1940965	89.9855	90.6595	217.309	s5	DMSO							996	1353523	15.059	42.7912	24.1721	G2	DMSO							996	678390	52.1684	36.6179	121.951	S1	DMSO							996	1.82522e+06	133.806	213.217	299.488	s4	DMSO
997	2353414	60.1726	35.7817	143.266	s6	DMSO							997	628595	11.5963	63.9513	13.7581	G1	DMSO							997	650810	13.0864	21.5792	20.8002	G1	DMSO							997	1066660	84.0027	448.703	201.38	s1	DMSO
998	840438	11.9133	94.4451	9.3518	g1	DMSO							998	691627	10.2231	222.141	15.4822	G1	DMSO							998	632752	12.9032	20.8213	20.8605	G1	DMSO							998	1351060	144.383	281.226	331.336	s3	DMSO
999	1082385	114.683	535.21	230.004	s2	DMSO							999	690887	11.9012	208.053	16.2578	G1	DMSO							999	632601	14.0794	25.4338	23.2337	G1	DMSO							999	1.56729e+06	126.523	268.636	234.111	s4	DMSO
1000	1099012	85.1659	518.395	178.665	s1	DMSO							1000	886544	30.8665	352.541	150.053	S3	DMSO							1000	1092261	43.5642	73.7818	90.6987	S6	DMSO							1000	2224243	42.2087	29.3196	13.5355	g2	DMSO
1001	872725	11.9895	107.337	8.7186	g1	DMSO							1001	1203897	31.326	136.793	167.953	S4	DMSO							1001	850189	124.802	36.7985	229.671	S3	DMSO							1001	1446977	97.4455	394.976	240.199	s3	DMSO
1002	1767543	92.4866	133.491	218.51	s4	DMSO							1002	1208880	30.7624	133.308	137.628	S4	DMSO							1002	775802	106.807	41.8148	179.207	S2	DMSO							1002	1295071	258.26	320.82	355.094	s3	DMSO
1003	1615131	132.167	314.255	274.075	s4	DMSO							1003	826633	37.9775	293.367	149.245	S2	DMSO							1003	1045893	82.9053	63.5311	247.131	S4	DMSO							1003	1217347	188.064	409.309	330.709	s2	DMSO
1004	1076399	41.7293	615.596	124.562	s1	DMSO							1004	1401940	15.4905	45.1537	23.232	G2	DMSO							1004	674113	89.6937	31.726	162.547	S2	DMSO							1004	2090179	141.4	73.124	294.875	s5	DMSO
1005	1102627	116.587	453.385	220.507	s2	DMSO							1005	1313305	34.1975	103.03	144.339	S5	DMSO							1005	636543	28.7072	35.9435	45.2659	G1	DMSO							1005	1508283	83.0424	356.14	271.331	s4	DMSO
1006	1261420	148.981	485.748	273.68	s2	DMSO							1006	1471097	16.0755	44.9242	26.1587	G2	DMSO							1006	667021	18.9122	20.2421	22.9264	G1	DMSO							1006	1355934	117.148	361.325	293.89	s3	DMSO
1007	1232085	127.584	583.355	273.797	s2	DMSO							1007	1561477	9.64943	25.6968	12.2576	G2	DMSO							1007	985783	127.144	42.9238	224.97	S4	DMSO							1007	1459824	115.277	337.783	317.513	s3	DMSO
1008	1581123	114.943	279.014	215.543	s3	DMSO							1008	871030	17.1592	294.635	95.8194	S1	DMSO							1008	1195702	122.01	39.7685	255.645	S5	DMSO							1008	1.31905e+06	122.95	318.962	267.945	s3	DMSO
1009	1685958	111.844	258.771	226.536	s4	DMSO							1009	1140297	34.7222	211.972	181.575	S4	DMSO							1009	630786	14.5749	24.2985	22.0973	G1	DMSO							1009	2541533	84.7907	235.391	172.454	s6	DMSO
1010	1.18334e+06	13.9568	575.445	12.6444	g1	DMSO							1010	683059	24.5312	422.966	99.8322	S1	DMSO							1010	861504	135.429	50.0587	224.039	S3	DMSO							1010	1251214	122.626	329.16	298.24	s3	DMSO
1011	1190536	14.5732	619.324	13.4484	g1	DMSO							1011	699361	9.54312	63.3609	12.6081	G1	DMSO							1011	936154	119.607	32.1122	224.091	S3	DMSO							1011	1325794	152.319	272.688	322.579	s3	DMSO
1012	2431590	17.9357	24.1055	15.4162	g2	DMSO							1012	636601	9.97362	80.8322	13.5983	G1	DMSO							1012	935781	110.21	32.0845	204.239	S3	DMSO							1012	1067110	13.1267	482.88	13.7917	g1	DMSO
1013	1582993	188.2	343.336	348.758	s3	DMSO							1013	1392143	15.4262	46.2264	24.1601	G2	DMSO							1013	706706	84.7298	34.2023	169.591	S2	DMSO							1013	1745645	280.105	179.555	431.574	s4	DMSO
1014	1.04636e+06	8.20159	32.0529	10.2519	g1	DMSO							1014	671468	16.1689	95.0788	27.5548	G1	DMSO							1014	754763	106.077	35.8883	221.651	S2	DMSO							1014	1207801	183.758	487.166	331.946	s2	DMSO
1015	2393473	18.9942	23.1138	42.9516	g2	DMSO							1015	715264	13.2856	515.663	21.8607	G1	DMSO							1015	650715	13.2254	21.6801	20.1544	G1	DMSO							1015	1233421	140.248	452.002	238.393	s2	DMSO
1016	2430594	16.3397	29.7548	20.3391	g2	DMSO							1016	824546	30.1146	409.159	157.256	S2	DMSO							1016	1309783	19.1585	22.0429	30.1501	G2	DMSO							1016	1182407	120.28	311.984	249.236	s2	DMSO
1017	2256466	13.8503	23.7904	12.9555	g2	DMSO							1017	653259	11.4286	95.4347	15.7296	G1	DMSO							1017	662510	13.8641	22.961	21.9842	G1	DMSO							1017	1643634	119.922	296.643	290.627	s4	DMSO
1018	1001369	8.17127	31.3576	8.3335	g1	DMSO							1018	782264	19.5121	564.45	106.989	S1	DMSO							1018	656762	13.4019	22.915	22.68	G1	DMSO							1018	1535202	118.191	300.775	277.913	s4	DMSO
1019	2349276	15.209	23.9894	16.9865	g2	DMSO							1019	1396485	32.4731	96.3119	127.488	S5	DMSO							1019	448060	186.814	26.0125	62.3775	G1	DMSO							1019	1665010	105.242	276.215	268.423	s4	DMSO
1020	2430595	12.5857	23.2232	11.4756	g2	DMSO							1020	822720	47.4376	288.508	177.236	S2	DMSO							1020	929106	108.449	34.3632	188.016	S3	DMSO							1020	1190184	142.275	388.903	257.283	s2	DMSO
1021	1408562	143.752	390.997	288.628	s3	DMSO							1021	828914	28.5985	241.755	122.263	S2	DMSO							1021	717354	24.5679	29.4668	31.8706	G1	DMSO							1021	1509236	105.386	268.388	271.338	s4	DMSO
1022	2241401	12.7663	21.2947	12.978	g2	DMSO							1022	751462	13.0249	94.1496	16.5351	G1	DMSO							1022	1472616	29.7876	24.1397	56.9807	S6	DMSO							1022	2119291	10.2157	17.2826	12.5866	g2	DMSO
1023	1060852	13.7477	446.872	13.2212	g1	DMSO							1023	1464819	15.6125	53.993	24.912	G2	DMSO							1023	901211	122.37	35.4941	215.207	S3	DMSO							1023	1326092	174.139	457.814	332.356	s3	DMSO
1024	1110002	12.1158	342.488	12.6982	g1	DMSO							1024	1324887	36.462	166.595	206.983	S5	DMSO							1024	668589	21.9608	38.4566	37.6376	G1	DMSO							1024	1173492	78.7938	694.27	197.763	s1	DMSO
1025	2308705	12.4653	22.204	13.0663	g2	DMSO							1025	1189061	32.5877	278.1	226.497	S4	DMSO							1025	699609	46.6907	35.7829	98.4238	S1	DMSO							1025	1459774	116.43	284.316	266.824	s3	DMSO
1026	1168889	147.409	519.567	300.472	s2	DMSO							1026	1.00581e+06	35.594	245.329	161.625	S3	DMSO							1026	1221895	45.5544	30.5628	101.321	S6	DMSO							1026	1199889	65.4396	525.348	158.982	s1	DMSO
1027	1184134	49.3324	713.319	89.8773	s1	DMSO							1027	953692	30.6545	188.548	125.202	S3	DMSO							1027	707221	95.6159	35.9333	172.451	S2	DMSO							1027	1325426	158.77	451.315	330.488	s3	DMSO
1028	1195275	161.935	488.118	309.101	s2	DMSO							1028	754570	12.386	83.5878	15.5448	G1	DMSO							1028	1263276	85.6738	33.4226	143.703	S5	DMSO							1028	1574808	145.087	358.976	361.939	s4	DMSO
1029	1182770	54.7977	653.69	154.912	s1	DMSO							1029	1081283	35.1798	185.573	141.288	S4	DMSO							1029	638725	15.8573	29.6182	24.1121	G1	DMSO							1029	1.80823e+06	123.04	180.162	322.606	s4	DMSO
1030	1137463	130.365	531.647	259.32	s2	DMSO							1030	877889	30.2149	368.095	147.289	S3	DMSO							1030	976227	129.483	34.5551	217.603	S4	DMSO							1030	1127441	150.16	442.783	277.552	s2	DMSO
1031	1000960	13.9974	357.33	16.2383	g1	DMSO							1031	718445	22.9526	481.93	99.9236	S1	DMSO							1031	641901	14.667	29.3918	23.6539	G1	DMSO							1031	1.97082e+06	144.85	121.384	292.942	s5	DMSO
1032	1146514	40.8114	690.774	48.5548	s1	DMSO							1032	1074391	31.9095	161.17	142.74	S4	DMSO							1032	945114	141.717	41.3529	247.868	S3	DMSO							1032	1821659	93.1297	262.66	267.447	s4	DMSO
1033	2439160	14.4678	58.3195	14.9079	g2	DMSO							1033	752540	24.241	421.856	87.4964	S1	DMSO							1033	699607	20.0603	25.8283	30.1618	G1	DMSO							1033	1124012	11.8182	377.817	11.9864	g1	DMSO
1034	1146196	103.73	485.527	234.651	s2	DMSO							1034	792320	37.0373	406.963	148.252	S2	DMSO							1034	684883	84.3538	40.351	174.899	S2	DMSO							1034	1552731	201.702	379.703	434.463	s4	DMSO
1035	1.03308e+06	14.2847	394.687	11.8556	g1	DMSO							1035	733637	26.6621	491.607	109.038	S1	DMSO							1035	995880	90.8953	35.0243	155.29	S4	DMSO							1035	1914360	93.7707	205.688	223.838	s5	DMSO
1036	1328811	147.88	526.487	308.643	s3	DMSO							1036	1456807	32.3988	78.2383	111.303	S5	DMSO							1036	1200164	127.95	29.1297	192.257	S5	DMSO							1036	1004180	9.63575	279.834	11.5853	g1	DMSO
1037	1128485	12.8474	325.917	11.4325	g1	DMSO							1037	1556189	18.7987	49.8175	27.4349	G2	DMSO							1037	1144354	133.733	32.2993	213.292	S5	DMSO							1037	1327643	132.953	468.998	268.154	s3	DMSO
1038	1255122	93.8369	446.717	172.618	s1	DMSO							1038	785291	32.6193	427.728	196.644	S2	DMSO							1038	782821	95.8445	31.6904	174.722	S2	DMSO							1038	2116216	64.5539	29.5341	128.069	s6	DMSO
1039	2250162	15.0747	20.4171	17.1634	g2	DMSO							1039	717329	25.2139	308.577	87.9927	S1	DMSO							1039	779057	108.313	29.3066	162.066	S2	DMSO							1039	1400774	134.512	363.335	302.943	s3	DMSO
1040	1258672	150.029	468.306	296.891	s2	DMSO							1040	801413	33.4348	314.525	152.238	S2	DMSO							1040	1.32446e+06	20.1232	25.6303	28.7131	G2	DMSO							1040	1944208	118.332	156.328	222.833	s5	DMSO
1041	2300800	55.6391	30.582	113.314	s6	DMSO							1041	784551	29.4769	337.244	123.567	S2	DMSO							1041	754190	100.488	29.9814	170.929	S2	DMSO							1041	1168636	74.9224	547.196	185.433	s1	DMSO
1042	1256273	133.197	485.891	291.057	s2	DMSO							1042	1.03641e+06	31.7419	195.761	117.977	S3	DMSO							1042	652221	14.6531	26.6079	23.6531	G1	DMSO							1042	1636951	124.872	202.563	289.485	s4	DMSO
1043	1204422	70.1073	559.548	149.798	s1	DMSO							1043	733381	13.0959	79.3616	19.0165	G1	DMSO							1043	940845	111.411	26.9121	174.779	S3	DMSO							1043	2017172	140.124	161.791	235.27	s5	DMSO
1044	1279600	61.6394	495.514	134.961	s1	DMSO							1044	1120748	37.7569	221.032	163.343	S4	DMSO							1044	895032	88.2656	26.6376	157.621	S3	DMSO							1044	1.33867e+06	113.965	363.444	251.038	s3	DMSO
1045	2173273	129.772	159.919	210.866	s5	DMSO							1045	1009524	33.6213	231.485	144.125	S3	DMSO							1045	1302474	37.0181	24.8477	72.6809	S6	DMSO							1045	1277666	85.9396	333.286	261.612	s3	DMSO
1046	1151961	11.9703	323.015	9.97887	g1	DMSO							1046	1516859	18.0988	52.6004	26.7697	G2	DMSO							1046	622385	17.2367	43.6033	28.7995	G1	DMSO							1046	2017620	129.547	228.779	305.72	s5	DMSO
1047	1375908	139.558	476.472	259.601	s3	DMSO							1047	726292	14.4654	366.183	18.8412	G1	DMSO							1047	643476	14.7342	26.3235	25.0261	G1	DMSO							1047	1300797	96.5685	288.774	268.598	s3	DMSO
1048	1144358	116.367	525.226	240.195	s2	DMSO							1048	687061	18.4522	545.036	37.2906	G1	DMSO							1048	655191	21.6611	38.8555	37.9147	G1	DMSO							1048	2.0772e+06	118.765	114.659	241.11	s5	DMSO
1049	1246189	102.874	430.048	215.781	s2	DMSO							1049	733219	11.8854	107.004	16.4342	G1	DMSO							1049	900287	82.2359	34.1698	175.766	S3	DMSO							1049	1027267	10.2399	222.183	11.7866	g1	DMSO
1050	1265551	179.711	607.587	338.884	s2	DMSO							1050	753591	32.0581	338.863	151.259	S2	DMSO							1050	819207	97.4651	29.0853	171.29	S3	DMSO							1050	1144119	82.6941	431.838	174.955	s1	DMSO
1051	1053017	12.6244	407.946	11.467	g1	DMSO							1051	743673	31.2184	367.507	128.458	S2	DMSO							1051	681047	13.9191	23.7628	23.1714	G1	DMSO							1051	1682059	81.6677	190.182	297.824	s4	DMSO
1052	2459992	36.045	24.4227	83.9829	s6	DMSO							1052	797917	30.1838	269.996	139.199	S2	DMSO							1052	634094	47.5084	40.9011	120.47	S1	DMSO							1052	1363499	185.373	408.897	381.071	s3	DMSO
1053	1880961	107.392	199.188	218.484	s5	DMSO							1053	805835	29.642	375.79	152.248	S2	DMSO							1053	1369424	19.1445	26.0359	33.7065	G2	DMSO							1053	1339845	141.982	438.755	371.883	s3	DMSO
1054	1065324	13.0616	502.882	13.0487	g1	DMSO							1054	757211	25.2531	468.07	160.158	S2	DMSO							1054	819767	16.3888	30.1689	30.6648	G1	DMSO							1054	1140718	63.498	473.451	194.829	s1	DMSO
1055	1220808	126.782	569.674	323.427	s2	DMSO							1055	736330	33.6896	299.262	128.26	S2	DMSO							1055	1370025	18.4692	22.803	27.5212	G2	DMSO							1055	1115620	65.0464	379.619	169.453	s1	DMSO
1056	989944	8.74641	73.8077	10.8244	g1	DMSO							1056	1236737	31.4777	100.399	99.6968	S6	DMSO							1056	1179692	79.5216	26.5482	142.273	S5	DMSO							1056	1178000	96.4351	529.527	246.277	s2	DMSO
1057	1163794	118.705	442.116	234.943	s2	DMSO							1057	863343	30.5327	277.214	122.459	S2	DMSO							1057	760834	168.052	43.8144	234.309	S2	DMSO							1057	1313516	132.565	251.064	323.7	s3	DMSO
1058	1157358	13.6349	303.382	13.1831	g1	DMSO							1058	922871	30.2622	313.052	140.811	S3	DMSO							1058	630170	15.4113	27.7935	23.3872	G1	DMSO							1058	2353817	110.322	117.859	297.699	s5	DMSO
1059	2213183	13.2115	21.9828	13.3863	g2	DMSO							1059	746145	28.0286	403.927	129.524	S2	DMSO							1059	632298	19.6295	38.6047	31.391	G1	DMSO							1059	1153403	82.1282	605.292	222.822	s2	DMSO
1060	1276183	234.722	550.048	358.226	s2	DMSO							1060	1339510	34.219	87.9828	124.737	S5	DMSO							1060	612392	38.3782	38.4903	82.9066	S1	DMSO							1060	1075527	8.19387	143.33	9.26887	g1	DMSO
1061	861578	8.05066	62.1984	8.94184	g1	DMSO							1061	729932	17.8387	430.023	35.2821	G1	DMSO							1061	823172	98.0101	33.1138	175.124	S3	DMSO							1061	2455608	107.981	122.125	216.874	s5	DMSO
1062	2168451	116.427	175.951	190.56	s5	DMSO							1062	1369373	19.4281	48.9124	23.393	G2	DMSO							1062	641155	13.377	27.8061	25.6545	G1	DMSO							1062	1760088	101.366	358.516	285.936	s4	DMSO
1063	2251358	12.743	26.6934	11.1276	g2	DMSO							1063	1494412	15.2462	47.892	23.4848	G2	DMSO							1063	621302	21.9474	41.4859	40.3918	G1	DMSO							1063	1683938	114.948	341.39	275.572	s4	DMSO
1064	887454	8.08623	218.33	6.95141	g1	DMSO							1064	657627	14.6782	421.89	21.1147	G1	DMSO							1064	814604	113.04	33.6491	231.427	S3	DMSO							1064	1183080	13.7964	180.448	26.9605	g1	DMSO
1065	1402435	136.482	478.651	265.254	s3	DMSO							1065	1116655	33.2414	169.756	145.887	S4	DMSO							1065	625526	51.6972	35.5383	118.229	S1	DMSO							1065	1450872	97.751	299.012	278.334	s3	DMSO
1066	1021804	9.87651	228.131	9.40673	g1	DMSO							1066	810144	28.2877	366.636	140.394	S2	DMSO							1066	624645	16.5157	36.0129	30.3251	G1	DMSO							1066	2583549	14.1556	33.2434	17.6099	g2	DMSO
1067	1910067	127.424	233.637	261.151	s5	DMSO							1067	654843	15.2854	430.351	23.4117	G1	DMSO							1067	1315966	84.4527	24.8876	137.778	S5	DMSO							1067	2320282	126.047	130.894	251.442	s5	DMSO
1068	2265315	154.5	106.125	238.592	s5	DMSO							1068	1029105	26.1878	158.573	100.518	S3	DMSO							1068	1297904	90.0734	26.5574	147.343	S5	DMSO							1068	1290200	121.952	306.873	254.931	s3	DMSO
1069	1539506	108.261	372.572	228.688	s3	DMSO							1069	732004	28.3435	248.508	137.205	S2	DMSO							1069	1058690	95.9123	32.7752	179.131	S4	DMSO							1069	1079598	16.4282	577.078	26.7785	g1	DMSO
1070	1.17553e+06	186.156	459.249	267.622	s2	DMSO							1070	740149	31.5338	447.223	131.003	S2	DMSO							1070	1157841	98.056	34.7183	183.627	S5	DMSO							1070	2370056	42.1125	22.1306	123.354	s6	DMSO
1071	915501	8.45167	220.078	8.67147	g1	DMSO							1071	659166	15.3873	353.179	18.8454	G1	DMSO							1071	852452	109.696	29.6362	184.385	S3	DMSO							1071	2224497	84.8765	23.1219	169.03	s6	DMSO
1072	2282274	13.3206	24.3284	14.2488	g2	DMSO							1072	1151554	31.1549	128.596	121.809	S4	DMSO							1072	731808	78.7277	30.9677	148.366	S1	DMSO							1072	1057720	15.99	395.688	24.5486	g1	DMSO
1073	1260157	55.4758	665.388	101.921	s1	DMSO							1073	1108196	28.7075	205.834	130.826	S4	DMSO							1073	1386777	20.6332	24.7907	34.2524	G2	DMSO							1073	1036841	11.1784	444.328	13.1362	g1	DMSO
1074	1143547	38.9225	757.516	53.8549	s1	DMSO							1074	680093	20.4101	414.443	63.2492	S1	DMSO							1074	743636	13.7456	16.6468	21.3281	G1	DMSO							1074	1087809	11.0884	344.191	15.1988	g1	DMSO
1075	2180615	140.732	159.428	228.356	s5	DMSO							1075	798090	30.0289	404.433	143.935	S2	DMSO							1075	741314	13.6769	16.9467	21.5836	G1	DMSO							1075	1.03144e+06	11.8529	303.344	10.651	g1	DMSO
1076	2199401	11.547	21.0489	10.829	g2	DMSO							1076	1366883	16.8191	52.1147	33.7118	G2	DMSO							1076	710622	17.9938	30.5945	27.4991	G1	DMSO							1076	2184987	12.7723	17.8776	14.2561	g2	DMSO
1077	1.02908e+06	10.801	226.695	9.32231	g1	DMSO							1077	680804	15.0867	317.355	18.6184	G1	DMSO							1077	1218043	35.7474	27.4916	104.213	S6	DMSO							1077	1137682	58.3696	450.352	178.229	s1	DMSO
1078	1460851	117.302	293.123	276.622	s3	DMSO							1078	666852	22.9991	330.865	97.487	S1	DMSO							1078	708050	26.4967	30.2875	45.8494	G1	DMSO							1078	1026185	10.3551	345.961	11.4281	g1	DMSO
1079	1281284	159.285	559.033	325.67	s2	DMSO							1079	1181488	28.3852	112.37	99.3571	S4	DMSO							1079	725889	89.7133	34.1452	164.11	S2	DMSO							1079	1104475	9.80984	240.042	11.7466	g1	DMSO
1080	1562104	118.407	443.655	273.388	s3	DMSO							1080	1540942	19.9011	70.7491	65.5385	S6	DMSO							1080	720239	104.675	42.7349	168.959	S2	DMSO							1080	1123877	11.2375	439.899	16.8618	g1	DMSO
1081	1168921	112.642	440.476	283.944	s2	DMSO							1081	716815	25.9821	446.5	114.038	S2	DMSO							1081	682304	25.2204	31.899	33.7431	G1	DMSO							1081	1046804	10.0968	234.262	10.1318	g1	DMSO
1082	2238763	143.448	159.535	244.99	s5	DMSO							1082	667112	14.8636	268.616	18.1576	G1	DMSO							1082	725568	19.5626	31.3557	30.9307	G1	DMSO							1082	2130144	14.0681	26.0149	18.403	g2	DMSO
1083	2578241	15.8352	24.4089	13.9596	g2	DMSO							1083	1220265	29.752	186.025	127.584	S4	DMSO							1083	686261	18.4658	32.1708	27.5634	G1	DMSO							1083	1264242	119.942	523.469	442.344	s3	DMSO
1084	1020252	9.94297	192.565	10.6255	g1	DMSO							1084	679710	15.4719	309.719	28.2932	G1	DMSO							1084	995312	133.485	33.7677	261.964	S4	DMSO							1084	1685580	109.379	236.44	317.265	s4	DMSO
1085	1104894	127.963	315.647	248.869	s2	DMSO							1085	862007	32.6399	249.918	135.727	S2	DMSO							1085	1171592	35.5393	26.1016	93.5671	S6	DMSO							1085	2124221	11.5272	17.0283	13.0595	g2	DMSO
1086	1199289	114.747	427.242	254.917	s2	DMSO							1086	953239	35.658	276.794	169.646	S3	DMSO							1086	977219	151.509	39.9513	313.155	S4	DMSO							1086	2159836	14.7512	32.2988	17.4638	g2	DMSO
1087	1057638	11.4869	447.066	10.0267	g1	DMSO							1087	1352904	15.4155	46.8129	20.6694	G2	DMSO							1087	962680	133.083	30.8777	218.954	S4	DMSO							1087	1105166	13.7527	321.105	18.253	g1	DMSO
1088	1173794	140.474	457.868	273.682	s2	DMSO							1088	1358730	33.3526	95.2028	122.444	S5	DMSO							1088	1410279	19.1676	22.9819	24.6265	G2	DMSO							1088	1094762	9.65438	179.903	13.9549	g1	DMSO
1089	2343121	14.2604	22.0547	15.7625	g2	DMSO							1089	1064847	27.9628	143.996	113.692	S4	DMSO							1089	1175981	135.816	36.9756	247.935	S5	DMSO							1089	1.02873e+06	12.2539	392.593	17.5248	g1	DMSO
1090	1360970	208.477	256.528	355.313	s3	DMSO							1090	925781	31.3121	307.437	131.96	S3	DMSO							1090	696916	20.4449	41.5121	34.5798	G1	DMSO							1090	2328337	118.177	43.5194	196.357	s6	DMSO
1091	1222284	161.733	563.923	288.853	s2	DMSO							1091	653427	13.8683	227.793	18.2347	G1	DMSO							1091	1027218	101.63	31.4961	227.338	S4	DMSO							1091	1150308	9.40735	261.866	12.0186	g1	DMSO
1092	1081183	19.5482	605.995	25.6351	g1	DMSO							1092	967570	31.0468	324.403	149.35	S3	DMSO							1092	1356682	23.5457	27.3732	37.2673	G2	DMSO							1092	1100926	11.1226	257.023	15.4392	g1	DMSO
1093	2524104	16.5678	23.9147	14.3289	g2	DMSO							1093	901403	31.5911	242.21	138.145	S3	DMSO							1093	1216620	157.422	33.1336	236.984	S5	DMSO							1093	1285474	133.669	247.588	341.117	s3	DMSO
1094	1060104	26.2483	681.498	43.3876	s1	DMSO							1094	651124	13.6636	128.261	15.659	G1	DMSO							1094	728023	88.9155	39.4383	213.512	S2	DMSO							1094	981124	9.25156	251.454	10.5934	g1	DMSO
1095	1068499	11.6259	463.504	12.8566	g1	DMSO							1095	1.01499e+06	28.1827	309.88	130.649	S3	DMSO							1095	922468	109.632	30.7092	202.632	S3	DMSO							1095	1017560	11.1801	238.142	12.662	g1	DMSO
1096	1113159	11.4688	511.173	10.2545	g1	DMSO							1096	658885	14.6709	110.879	15.7958	G1	DMSO							1096	632854	65.1875	29.7878	112.211	S1	DMSO							1096	2275866	11.239	21.4068	11.4592	g2	DMSO
1097	1333723	144.216	515.311	300.395	s3	DMSO							1097	682774	14.144	69.7751	20.6828	G1	DMSO							1097	996228	103.634	28.7706	147.5	S4	DMSO							1097	1177329	119.064	396.769	290.052	s2	DMSO
1098	1057052	10.2643	90.5064	9.45652	g1	DMSO							1098	767903	13.4545	356.972	20.2363	G1	DMSO							1098	630666	12.6812	19.1294	26.8444	G1	DMSO							1098	961796	10.2523	238.988	12.0011	g1	DMSO
1099	2358624	14.1536	380.452	12.1412	g2	DMSO							1099	1.01601e+06	27.2485	201.243	120.38	S3	DMSO							1099	977523	95.023	30.2333	164.607	S4	DMSO							1099	1037800	70.2743	328.651	180.817	s1	DMSO
1100	1091505	12.0075	329.618	12.8689	g1	DMSO							1100	1283881	23.174	120.393	99.5353	S6	DMSO							1100	652604	44.9357	35.2131	102.379	S1	DMSO							1100	2.0602e+06	45.8277	22.6052	137.125	s6	DMSO
1101	1819555	139.737	280.926	295.965	s4	DMSO							1101	1356927	16.2415	47.525	20.5099	G2	DMSO							1101	1193367	86.8285	26.6128	135.507	S5	DMSO							1101	978055	35.9256	308.543	116.353	s1	DMSO
1102	1.04225e+06	10.4347	91.6949	11.1493	g1	DMSO							1102	693544	16.3582	545.071	91.5566	S1	DMSO							1102	1.40574e+06	22.8541	28.3106	34.5931	G2	DMSO							1102	1.96358e+06	186.202	51.4582	247.228	s5	DMSO
1103	1752987	112.026	307.877	263.96	s4	DMSO							1103	1364165	13.7162	42.467	16.9226	G2	DMSO							1103	1083559	69.3451	31.0561	132.626	S4	DMSO							1103	2.06701e+06	190.793	55.3958	277.683	s5	DMSO
1104	1954485	113.324	256.047	274.305	s5	DMSO							1104	792764	19.1985	448.61	224.123	S2	DMSO							1104	657084	61.519	34.5816	135.568	S1	DMSO							1104	2235143	12.2301	355.954	12.3588	g2	DMSO
1105	1.30419e+06	184.147	552.329	396.67	s3	DMSO							1105	1369099	16.4822	41.7251	22.9714	G2	DMSO							1105	757304	12.675	14.9689	17.9975	G1	DMSO							1105	2316597	13.1129	251.773	13.2235	g2	DMSO
1106	1124951	47.4776	257.138	132.501	s1	DMSO							1106	731947	30.85	240.429	128	S2	DMSO							1106	1281255	21.3724	26.3865	37.5753	G2	DMSO							1106	1797312	95.0438	112.628	230.004	s4	DMSO
1107	1161495	65.1153	580.368	178.403	s1	DMSO							1107	1539045	19.273	53.2588	26.8811	G2	DMSO							1107	764432	10.7982	16.6941	17.0977	G1	DMSO							1107	1.00903e+06	50.8577	362.055	129.752	s1	DMSO
1108	1412367	125.123	390.097	288.786	s3	DMSO							1108	705674	12.5735	158.729	18.6686	G1	DMSO							1108	1285922	23.0103	29.2406	34.4225	G2	DMSO							1108	1690815	111.653	175.978	283.828	s4	DMSO
1109	1897078	125.833	342.608	230.085	s5	DMSO							1109	656516	16.2553	377.744	17.8241	G1	DMSO							1109	721418	95.5439	43.3231	211.452	S2	DMSO							1109	1351050	151.037	374.726	340.633	s3	DMSO
1110	1143372	10.0799	285.956	10.1918	g1	DMSO							1110	910287	26.63	284.601	114.504	S3	DMSO							1110	1148870	79.892	26.258	152.544	S5	DMSO							1110	1290633	172.384	428.381	324.102	s3	DMSO
1111	1015100	8.19893	273.396	10.4247	g1	DMSO							1111	669845	13.5789	309.921	17.7962	G1	DMSO							1111	677837	98.5774	40.3285	198.349	S2	DMSO							1111	2486758	152.965	367.892	341.47	s5	DMSO
1112	2475256	71.865	27.8211	262.387	s5	DMSO							1112	1555550	18.9654	49.7564	24.5176	G2	DMSO							1112	660133	15.3179	30.2917	22.8656	G1	DMSO							1112	1055301	74.0385	381.348	174.718	s1	DMSO
1113	1148598	88.3521	526.156	256.245	s2	DMSO							1113	1407315	35.075	82.7334	129.521	S5	DMSO							1113	647210	44.3834	45.3604	104.978	S1	DMSO							1113	1515926	169.537	318.937	315.128	s4	DMSO
1114	1.79632e+06	141.613	321.39	334.95	s4	DMSO							1114	1348556	14.8682	43.7006	20.9514	G2	DMSO							1114	684581	14.189	23.3677	22.0906	G1	DMSO							1114	1.78275e+06	112.831	133.049	247.106	s4	DMSO
1115	2432940	13.003	24.6647	15.7691	g2	DMSO							1115	691540	15.2955	371.186	31.6417	G1	DMSO							1115	1004152	96.8861	30.3277	165.436	S4	DMSO							1115	1058014	10.3842	211.425	11.9931	g1	DMSO
1116	1147682	11.8593	396.229	10.5026	g1	DMSO							1116	703297	10.0667	200.188	15.1278	G1	DMSO							1116	1158070	83.3578	26.0772	153.307	S5	DMSO							1116	1428945	129.578	403.38	217.719	s3	DMSO
1117	1157279	24.0046	584.838	32.6955	g1	DMSO							1117	700764	12.2927	277.414	17.4535	G1	DMSO							1117	658144	16.3977	30.9573	27.0509	G1	DMSO							1117	1395191	93.5862	337.03	269.86	s3	DMSO
1118	1128768	10.9305	340.475	10.7348	g1	DMSO							1118	940667	30.9055	196.828	141.453	S3	DMSO							1118	754859	83.435	32.093	182.398	S2	DMSO							1118	1.0463e+06	10.1535	515.801	11.0862	g1	DMSO
1119	1154421	30.2022	555.678	52.0617	s1	DMSO							1119	1347766	24.1872	73.8244	77.0691	S6	DMSO							1119	671971	18.0011	37.113	28.549	G1	DMSO							1119	2067965	126.708	117.472	266.455	s5	DMSO
1120	1214514	124.148	549.753	260.285	s2	DMSO							1120	874151	25.7645	343.66	105.737	S3	DMSO							1120	1178594	90.1312	32.8453	234.868	S5	DMSO							1120	1006518	18.0502	456.39	34.6633	g1	DMSO
1121	1179632	13.1955	408.383	10.7896	g1	DMSO							1121	683567	21.353	456.083	105.268	S1	DMSO							1121	1286884	79.083	24.4047	122.229	S6	DMSO							1121	1065505	8.44651	80.9246	13.3502	g1	DMSO
1122	1135579	15.2987	500.92	19.2118	g1	DMSO							1122	711156	17.2098	368.954	87.494	S1	DMSO							1122	752878	85.2992	37.8582	176.448	S2	DMSO							1122	1057418	9.90747	391.296	13.8582	g1	DMSO
1123	2500565	75.0113	40.083	33.9247	g2	DMSO							1123	713672	19.888	351.26	96.7389	S1	DMSO							1123	730403	66.086	41.8152	137.755	S1	DMSO							1123	1565779	116.82	301.138	266.214	s4	DMSO
1124	1342742	165.601	519.082	234.295	s3	DMSO							1124	1381203	14.5438	49.069	33.0946	G2	DMSO							1124	1237238	89.0138	26.5282	126.714	S6	DMSO							1124	1723770	109.577	239.258	257.974	s4	DMSO
1125	1175427	64.2704	420.486	132.069	s1	DMSO							1125	1229876	30.8446	103.264	157.225	S5	DMSO							1125	1355503	18.0193	23.1866	27.1026	G2	DMSO							1125	1449480	93.2195	277.05	246.479	s3	DMSO
1126	1151988	14.9352	180.249	11.7484	g1	DMSO							1126	653861	11.1047	44.0449	14.0309	G1	DMSO							1126	875909	115.188	35.9637	201.646	S3	DMSO							1126	1198592	137.192	301.051	293.181	s2	DMSO
1127	1.84228e+06	123.965	261.422	167.604	s5	DMSO							1127	1440764	44.3806	82.1813	194.325	S5	DMSO							1127	1212609	88.5626	25.7505	166.286	S5	DMSO							1127	1387668	176.624	401.951	369.957	s3	DMSO
1128	2299075	14.2846	26.2715	16.3361	g2	DMSO							1128	1423222	17.5257	54.4743	44.6087	S6	DMSO							1128	1405379	20.0365	23.6298	28.7946	G2	DMSO							1128	1071516	21.0555	516.748	41.7272	g1	DMSO
1129	1211172	130.222	542.672	232.819	s2	DMSO							1129	1206821	38.3937	134.145	136.987	S4	DMSO							1129	1251827	98.789	32.1543	168.234	S5	DMSO							1129	1259069	165.529	428.811	321.371	s3	DMSO
1130	1.12159e+06	11.6002	209.779	11.416	g1	DMSO							1130	724784	10.9156	17.4706	13.3873	G1	DMSO							1130	1042397	110.247	36.9346	264.299	S4	DMSO							1130	1596006	115.85	232.256	272.685	s4	DMSO
1131	1861784	140.147	215.081	202.554	s5	DMSO							1131	1039070	32.0354	218.596	132.77	S3	DMSO							1131	760732	84.3221	44.66	167.593	S2	DMSO							1131	1359913	130.183	272.977	298.236	s3	DMSO
1132	1280051	163.011	527.91	208.355	s2	DMSO							1132	1190233	18.4739	52.0922	87.1053	S4	DMSO							1132	1306013	86.5236	24.8716	130.628	S6	DMSO							1132	1086531	7.9916	53.7625	10.1731	g1	DMSO
1133	2173360	106.775	143.799	156.514	s6	DMSO							1133	734486	9.82992	19.0281	12.2515	G1	DMSO							1133	1145674	87.8281	34.3506	183.897	S5	DMSO							1133	1417871	127.571	339.494	310.152	s3	DMSO
1134	1331149	126.165	397.211	226.774	s3	DMSO							1134	850413	27.7729	254.074	152.796	S2	DMSO							1134	1290981	98.2676	27.6963	171.083	S5	DMSO							1134	2014892	146.435	125.647	294.752	s5	DMSO
1135	2173240	15.4791	25.7317	25.9476	g2	DMSO							1135	670581	8.91071	46.0253	12.7005	G1	DMSO							1135	1312784	106.181	24.3807	143.148	S5	DMSO							1135	1108355	8.97516	440.727	10.8377	g1	DMSO
1136	1104701	11.7797	150.509	12.1069	g1	DMSO							1136	829531	36.1264	337.921	150.516	S2	DMSO							1136	1099360	116.823	32.7838	188.166	S4	DMSO							1136	1109709	9.38725	333.082	12.4209	g1	DMSO
1137	1155479	18.8341	569.501	16.6261	g1	DMSO							1137	715879	16.1641	440.957	22.7611	G1	DMSO							1137	735829	74.617	47.7594	135.624	S1	DMSO							1137	1195950	156.654	359.418	347.852	s2	DMSO
1138	1591614	101.13	334.518	179.181	s4	DMSO							1138	808648	35.6297	231.254	145.804	S2	DMSO							1138	1370899	20.308	25.0071	27.8049	G2	DMSO							1138	1424098	212.241	251.57	349.631	s3	DMSO
1139	1118912	15.5556	151.693	11.657	g1	DMSO							1139	804575	33.5471	372.715	126.764	S2	DMSO							1139	741273	127.997	41.5357	209.797	S2	DMSO							1139	1082243	102.219	405.552	237.766	s2	DMSO
1140	1011812	12.5689	425.793	15.6299	g1	DMSO							1140	1483086	17.1541	45.2236	24.7033	G2	DMSO							1140	1221918	154.539	31.8914	187.566	S5	DMSO							1140	1097104	9.96051	434.884	12.1825	g1	DMSO
1141	1309098	144.055	402.415	262.588	s3	DMSO							1141	742470	26.6266	395.503	114.422	S2	DMSO							1141	1044619	89.7405	30.2581	148.438	S4	DMSO							1141	1337983	115.443	305.269	280.53	s3	DMSO
1142	1.02826e+06	14.7346	82.7611	19.2188	g1	DMSO							1142	1107274	36.4267	206.523	151.393	S4	DMSO							1142	887452	115.046	33.4672	156.534	S3	DMSO							1142	1324065	218.564	394.412	353.362	s3	DMSO
1143	1342884	127.718	392.736	241.516	s3	DMSO							1143	712809	12.4795	73.3094	13.2727	G1	DMSO							1143	650148	15.9777	25.9044	25.0012	G1	DMSO							1143	1764476	101.647	147.839	188.307	s4	DMSO
1144	1596196	128.3	287.664	213.042	s4	DMSO							1144	1485992	16.2607	48.8002	22.3747	G2	DMSO							1144	864306	77.3585	25.924	170.249	S3	DMSO							1144	1131051	9.99637	244.377	11.0827	g1	DMSO
1145	1148839	17.6016	151.035	13.5155	g1	DMSO							1145	762802	17.5509	360.341	22.5829	G1	DMSO							1145	826676	108.256	29.7842	172.221	S3	DMSO							1145	966146	8.63862	115.952	8.6129	g1	DMSO
1146	1244165	122.709	471.174	222.625	s2	DMSO							1146	696856	22.4081	199.9	86.0163	S1	DMSO							1146	686809	110.595	45.836	204.83	S2	DMSO							1146	1089957	10.2519	233.759	9.82046	g1	DMSO
1147	2167013	84.9824	74.4684	152.038	s6	DMSO							1147	754619	28.0657	273.161	118.809	S2	DMSO							1147	607893	170.67	50.3311	101.783	S1	DMSO							1147	2423588	13.1472	21.4511	15.622	g2	DMSO
1148	1210148	127.551	459.191	331.467	s2	DMSO							1148	780160	17.1417	396.864	22.3675	G1	DMSO							1148	1164548	68.3066	26.8653	123.556	S6	DMSO							1148	2371482	13.1373	21.1766	17.7544	g2	DMSO
1149	1114659	15.3287	383.203	14.9705	g1	DMSO							1149	686487	12.3267	76.2697	14.5895	G1	DMSO							1149	891268	94.1954	29.4138	173.061	S3	DMSO							1149	1107783	10.6974	194.941	11.8171	g1	DMSO
1150	1123026	21.5286	668.571	24.1266	g1	DMSO							1150	784171	29.9982	505.539	132.052	S2	DMSO							1150	915444	91.139	29.7487	140.431	S3	DMSO							1150	1.02529e+06	10.159	125.902	12.066	g1	DMSO
1151	2073296	87.5144	89.5265	139.804	s6	DMSO							1151	799789	17.743	234.262	20.7639	G1	DMSO							1151	644283	15.603	32.1384	24.1904	G1	DMSO							1151	1438654	116.135	201.432	277.694	s3	DMSO
1152	1012008	109.044	647.512	265.108	s2	DMSO							1152	979691	31.7753	286.203	159.238	S3	DMSO							1152	1072148	103.331	28.9799	149.409	S4	DMSO							1152	1882019	147.198	30.0812	331.238	s5	DMSO
1153	1377739	107.506	333.622	214.105	s3	DMSO							1153	1359229	45.2163	72.2834	151.039	S5	DMSO							1153	1378611	9.49134	12.3844	13.78	G2	DMSO							1153	1557152	136.339	218.194	290.527	s4	DMSO
1154	1109914	16.9205	370.58	14.3972	g1	DMSO							1154	743663	36.1798	249.24	140.34	S2	DMSO							1154	930725	98.7058	31.3017	145.587	S3	DMSO							1154	1423790	134.305	193.29	336.557	s3	DMSO
1155	985704	12.5304	426.31	16.8239	g1	DMSO							1155	810110	40.3519	237.794	140.821	S2	DMSO							1155	1141530	100.994	27.7119	141.618	S5	DMSO							1155	1207140	175.429	377.163	443.267	s2	DMSO
1156	1052448	89.4055	655.709	212.213	s2	DMSO							1156	764884	34.4766	636.654	105.858	S1	DMSO							1156	799948	109.35	31.4553	175.953	S3	DMSO							1156	950180	11.5864	432.723	15.4302	g1	DMSO
1157	1224942	133.792	572.895	255.739	s2	DMSO							1157	785516	18.4929	193.778	20.4421	G1	DMSO							1157	627555	119.88	38.3868	153.384	S1	DMSO							1157	960729	15.3638	469.262	27.1093	g1	DMSO
1158	1142468	120.99	352.748	217.138	s2	DMSO							1158	1469607	20.8469	43.7238	68.6928	S6	DMSO							1158	1469997	118.694	51.6454	202.287	S5	DMSO							1158	2319717	13.2147	23.1574	15.2751	g2	DMSO
1159	1088278	113.028	397.989	213.283	s2	DMSO							1159	805198	31.7011	175.512	140.486	S2	DMSO							1159	842362	123.287	43.5278	184.9	S3	DMSO							1159	1473182	146.924	347.358	311.024	s3	DMSO
1160	2110816	16.4423	23.9325	17.0107	g2	DMSO							1160	762470	26.0278	249.385	120.988	S2	DMSO							1160	1316424	22.6284	26.3308	34.8432	G2	DMSO							1160	1.7278e+06	120.785	170.288	218.891	s4	DMSO
1161	1266060	150.464	487.693	264.536	s2	DMSO							1161	814231	36.2324	523.892	154.335	S2	DMSO							1161	780168	116.976	39.1745	153.736	S1	DMSO							1161	2294730	14.2123	32.8019	14.8245	g2	DMSO
1162	1284469	129.369	337.138	236.792	s2	DMSO							1162	714610	31.2528	385.015	124.527	S2	DMSO							1162	674273	85.6444	46.2173	137.632	S1	DMSO							1162	1729227	117.258	244.299	287.869	s4	DMSO
1163	1996129	119.622	124.621	201.699	s5	DMSO							1163	654554	23.3898	133.522	23.7024	G1	DMSO							1163	646454	18.6818	42.0916	27.3673	G1	DMSO							1163	1527255	137.119	311.274	310.921	s4	DMSO
1164	995855	60.0938	478.363	130.393	s1	DMSO							1164	777457	27.6492	631.294	103.265	S1	DMSO							1164	663361	81.0473	43.0807	139.142	S1	DMSO							1164	1614224	94.2761	220.477	219.851	s4	DMSO
1165	2228604	14.5672	23.518	14.7575	g2	DMSO							1165	753527	30.1614	279.62	137.806	S2	DMSO							1165	657500	12.7297	21.6459	25.1903	G1	DMSO							1165	1877743	132.705	167.219	225.4	s5	DMSO
1166	2304201	14.1647	24.6521	16.3368	g2	DMSO							1166	1530179	29.1317	58.6066	86.1762	S6	DMSO							1166	665118	16.76	36.0006	28.3716	G1	DMSO							1166	1476083	116.791	273.667	247.026	s4	DMSO
1167	997157	36.2322	448.272	88.3424	s1	DMSO							1167	742727	25.5363	530.393	142.728	S2	DMSO							1167	810402	118.35	36.7251	180.117	S3	DMSO							1167	1516486	132.07	353.234	274.35	s4	DMSO
1168	1256501	138.951	418.188	236.836	s2	DMSO							1168	1549485	22.3189	54.6547	50.7698	S6	DMSO							1168	657304	11.1674	20.2141	20.1484	G1	DMSO							1168	2162167	6.69432	14.1125	8.38836	g2	DMSO
1169	2195336	18.496	23.497	15.4219	g2	DMSO							1169	774044	22.2716	513.202	40.0134	G1	DMSO							1169	652089	21.3444	49.0732	32.5174	G1	DMSO							1169	888673	7.29346	53.6254	9.77699	g1	DMSO
1170	1259775	155.847	425.056	236.547	s2	DMSO							1170	759400	20.2747	459.687	28.9109	G1	DMSO							1170	647463	15.7292	27.6023	25.7585	G1	DMSO							1170	2404413	12.7473	18.9559	13.8836	g2	DMSO
1171	2120832	178.847	122.937	215.749	s5	DMSO							1171	1413346	38.3451	83.3206	161.449	S5	DMSO							1171	843914	95.021	49.9618	276.852	S3	DMSO							1171	1825314	70.3526	180.529	206.838	s4	DMSO
1172	1884115	143.983	199.107	185.734	s5	DMSO							1172	1377343	18.592	49.5939	26.3684	G2	DMSO							1172	1300299	18.4365	23.7827	28.0264	G2	DMSO							1172	1715587	83.0402	282.787	260.964	s4	DMSO
1173	1.90967e+06	130.055	228.238	185.475	s5	DMSO							1173	1344538	16.9596	47.2232	22.7254	G2	DMSO							1173	844542	97.6036	33.3931	183.968	S3	DMSO							1173	1006081	5.39527	23.9754	7.94498	g1	DMSO
1174	1996025	155.963	157.022	194.421	s5	DMSO							1174	691085	14.7821	341.562	21.9991	G1	DMSO							1174	1339836	17.4351	23.2762	28.5237	G2	DMSO							1174	1548611	128.758	320.915	297.26	s4	DMSO
1175	1111920	48.2082	410.732	86.302	s1	DMSO							1175	1260082	35.4354	72.2517	167.699	S5	DMSO							1175	761687	132.308	37.5639	187.339	S2	DMSO							1175	1060257	6.41075	27.9175	12.9165	g1	DMSO
1176	1215359	138.172	440.749	233.178	s2	DMSO							1176	669110	15.4024	412.169	23.6437	G1	DMSO							1176	1323537	17.7374	20.4107	32.8107	G2	DMSO							1176	2248834	130.256	71.8187	181.855	s6	DMSO
1177	1159068	89.6603	655.073	185.79	s1	DMSO							1177	1205802	26.4931	148.111	119.782	S4	DMSO							1177	720187	21.5191	39.8644	30.2329	G1	DMSO							1177	1451966	122.502	315.208	223.864	s3	DMSO
1178	1272108	144.345	589.889	289.146	s2	DMSO							1178	896775	38.6945	318.067	192.015	S3	DMSO							1178	1451979	18.0028	22.4615	27.8134	G2	DMSO							1178	1258712	94.0055	230.999	194.531	s3	DMSO
1179	1.75484e+06	107.508	292.161	215.893	s4	DMSO							1179	1066438	33.5576	190.531	144.673	S4	DMSO							1179	877901	83.2748	37.614	177.12	S3	DMSO							1179	1473473	97.6981	208.163	174.85	s3	DMSO
1180	1183934	145.996	576.887	217.439	s2	DMSO							1180	663901	14.287	314.793	18.5798	G1	DMSO							1180	1265972	91.0835	26.4283	192.908	S5	DMSO							1180	2108666	128.006	57.8354	172.682	s6	DMSO
1181	1785318	115.173	232.942	177.019	s4	DMSO							1181	706926	23.5488	568.556	107.589	S1	DMSO							1181	991920	107.82	38.198	191.592	S4	DMSO							1181	1119764	12.3519	218.488	11.641	g1	DMSO
1182	1187460	212.853	522.826	315.735	s2	DMSO							1182	657074	13.47	392.919	21.7318	G1	DMSO							1182	1364350	20.1473	21.5916	51.5742	G2	DMSO							1182	1106428	10.664	197.834	11.7636	g1	DMSO
1183	1.28381e+06	126.769	568.435	224.925	s2	DMSO							1183	632812	17.7601	223.916	20.7447	G1	DMSO							1183	680836	88.6558	49.8131	155.678	S2	DMSO							1183	1151497	33.6946	541.032	58.7149	s1	DMSO
1184	1951908	115.267	215.154	222.13	s5	DMSO							1184	1326333	17.0933	48.5534	43.0141	G2	DMSO							1184	1340828	17.8368	25.2874	29.6625	G2	DMSO							1184	1140646	120.393	466.387	302.055	s2	DMSO
1185	1004451	15.1156	708.672	16.7607	g1	DMSO							1185	728481	15.7091	472.009	25.596	G1	DMSO							1185	676502	60.4888	41.0323	130.008	S1	DMSO							1185	2364707	16.1986	20.1288	18.3038	g2	DMSO
1186	2285893	120.403	116.012	218.704	s5	DMSO							1186	668316	14.9082	250.401	19.2899	G1	DMSO							1186	1398269	19.8767	25.8365	27.6051	G2	DMSO							1186	1582299	113.949	216.597	245.076	s4	DMSO
1187	1017457	67.0862	633.416	152.802	s1	DMSO							1187	828656	34.1103	350.37	180.645	S2	DMSO							1187	859774	107.137	37.3757	219.995	S3	DMSO							1187	2111994	90.965	344.321	146.53	s6	DMSO
1188	1269272	121.774	535.761	247.691	s2	DMSO							1188	692544	14.7284	400.922	21.1512	G1	DMSO							1188	998292	109.023	26.7885	161.592	S4	DMSO							1188	2187557	99.3682	49.9853	175.582	s6	DMSO
1189	1193516	121.244	568.618	209.953	s2	DMSO							1189	660749	14.9762	410.917	30.2589	G1	DMSO							1189	713968	22.149	41.0891	35.3062	G1	DMSO							1189	1381183	150.492	358.593	284.981	s3	DMSO
1190	989120	49.9364	599.386	116.978	s1	DMSO							1190	696474	15.8537	555.223	26.0451	G1	DMSO							1190	694481	11.6055	20.1903	19.9708	G1	DMSO							1190	1164650	98.9279	354.377	247.447	s2	DMSO
1191	1699981	103.215	261.981	172.753	s4	DMSO							1191	639754	15.693	587.953	23.0931	G1	DMSO							1191	1159368	114.785	26.1655	164.181	S5	DMSO							1191	1094079	12.3538	205.052	11.529	g1	DMSO
1192	971009	13.2927	113.98	10.1728	g1	DMSO							1192	667042	15.2624	377.934	20.7232	G1	DMSO							1192	1198866	101.688	27.9901	147.328	S5	DMSO							1192	1098534	142.334	493.015	325.855	s2	DMSO
1193	1945178	126.464	212.415	212.772	s5	DMSO							1193	1048141	31.0467	264.887	145.868	S3	DMSO							1193	1360654	11.3278	20.876	18.4021	G2	DMSO							1193	2356235	14.4998	18.3726	17.0958	g2	DMSO
1194	1.01522e+06	60.2103	620.451	139.827	s1	DMSO							1194	715430	20.3215	302.747	79.3976	S1	DMSO							1194	1369079	29.8421	23.001	57.0805	S6	DMSO							1194	1133041	12.9069	270.429	11.6484	g1	DMSO
1195	1870038	126.639	248.436	240.834	s5	DMSO							1195	667754	18.2131	203.344	21.098	G1	DMSO							1195	1010199	96.7691	30.3462	143.875	S4	DMSO							1195	1286367	129.028	412.981	290.737	s3	DMSO
1196	1.73804e+06	150.556	214.713	210.512	s4	DMSO							1196	1054632	34.1572	207.66	151.387	S3	DMSO							1196	952909	120.733	34.0059	175.135	S4	DMSO							1196	1014520	76.6366	343.988	189.485	s1	DMSO
1197	1189697	137.944	491.927	235.323	s2	DMSO							1197	719200	19.3371	511.273	28.806	G1	DMSO							1197	683190	9.87983	17.4715	15.2447	G1	DMSO							1197	1304817	127.215	290.081	254.503	s3	DMSO
1198	1178202	134.582	581.4	240.413	s2	DMSO							1198	827517	38.34	360.149	210.69	S2	DMSO							1198	688893	47.7645	41.5144	106.651	S1	DMSO							1198	1099557	12.4259	469.658	11.4295	g1	DMSO
1199	987375	10.5754	119.367	9.91983	g1	DMSO							1199	674085	14.1009	247.748	20.1438	G1	DMSO							1199	703463	30.8583	48.9784	53.1124	G1	DMSO							1199	1.18292e+06	114.914	506.15	223.832	s2	DMSO
1200	1060406	14.2182	544.827	16.5425	g1	DMSO							1200	658419	13.2158	280.425	18.3053	G1	DMSO							1200	805031	108.112	31.1673	194.599	S3	DMSO							1200	1169044	147.755	483.738	236.463	s2	DMSO
1201	1319712	208.756	462.079	295.789	s3	DMSO							1201	728809	28.4136	384.394	154.583	S2	DMSO							1201	672373	48.7744	37.7733	67.8248	S1	DMSO							1201	1189779	105.357	462.296	235.295	s2	DMSO
1202	1003373	9.11729	79.5969	10.5562	g1	DMSO							1202	1390784	35.7358	60.595	134.219	S5	DMSO							1202	691494	57.4702	40.1843	110.869	S1	DMSO							1202	1002218	53.4277	417.997	124.066	s1	DMSO
1203	1214867	111.549	564.026	207.286	s2	DMSO							1203	1319543	38.0066	81.061	152.345	S5	DMSO							1203	926655	119.839	33.6563	208.935	S3	DMSO							1203	1089706	11.5371	534.597	12.3528	g1	DMSO
1204	1278107	121.281	496.748	230.201	s2	DMSO							1204	1417541	18.8973	45.875	61.6944	S6	DMSO							1204	691325	71.7972	38.8374	128.15	S1	DMSO							1204	1031780	6.73245	10.4372	8.31862	g1	DMSO
1205	1129959	107.254	334.49	193.275	s1	DMSO							1205	648881	14.3327	317.298	24.5981	G1	DMSO							1205	739653	92.2164	40.4015	137.348	S1	DMSO							1205	1310041	176.274	465.224	370.352	s3	DMSO
1206	1207391	152.18	300.399	257.272	s2	DMSO							1206	654214	14.776	148.463	18.7026	G1	DMSO							1206	707134	20.0114	36.9563	26.4501	G1	DMSO							1206	966611	5.97377	10.4758	8.42747	g1	DMSO
1207	1198462	132.097	432.262	232.387	s2	DMSO							1207	678278	11.2351	64.0822	13.4273	G1	DMSO							1207	764051	303.618	36.3563	262.524	S2	DMSO							1207	1229998	117.431	307.884	270.945	s2	DMSO
1208	2.0563e+06	95.8355	134.963	115.512	s6	DMSO							1208	719660	15.3622	62.2516	18.7427	G1	DMSO							1208	784872	82.7253	40.1103	162.992	S2	DMSO							1208	989745	10.4044	404.109	13.4648	g1	DMSO
1209	1374895	149.12	398.361	259.906	s3	DMSO							1209	734939	18.5617	533.712	37.303	G1	DMSO							1209	1233007	138.694	25.4018	157.197	S5	DMSO							1209	1138485	116.259	502.337	264.949	s2	DMSO
1210	848845	8.19462	70.1743	9.65376	g1	DMSO							1210	764701	21.0249	426.351	51.6677	S1	DMSO							1210	869003	107.263	42.368	214.108	S3	DMSO							1210	1.90134e+06	167.523	151.714	287.46	s5	DMSO
1211	1133438	11.4281	632.53	12.289	g1	DMSO							1211	769636	36.5354	320.968	164.443	S2	DMSO							1211	797764	136.372	42.5364	255.713	S3	DMSO							1211	1.03971e+06	10.5444	378.052	10.4042	g1	DMSO
1212	1469535	189.262	288.666	330.227	s3	DMSO							1212	760961	34.1259	316.913	155.794	S2	DMSO							1212	856497	106.311	30.8553	173.254	S3	DMSO							1212	1042524	9.68822	113.441	10.2065	g1	DMSO
1213	1146770	120.81	531.248	233.131	s2	DMSO							1213	719624	15.7525	51.5629	15.166	G1	DMSO							1213	1133654	105.782	35.063	156.267	S5	DMSO							1213	1080113	86.0514	456.819	212.074	s2	DMSO
1214	1175729	11.2372	652.325	13.3337	g1	DMSO							1214	1088353	29.7418	216.123	146.904	S4	DMSO							1214	721785	180.056	40.4394	214.238	S2	DMSO							1214	1413938	111.453	191.334	268.364	s3	DMSO
1215	1348766	137.9	447.031	210.234	s3	DMSO							1215	1223645	30.8031	172.349	123.091	S5	DMSO							1215	1345511	22.6921	25.5009	33.1789	G2	DMSO							1215	1697782	113.628	180.615	238.995	s4	DMSO
1216	1264009	131.576	400.735	255.372	s2	DMSO							1216	692035	12.1796	53.2803	13.9645	G1	DMSO							1216	589209	47.8571	24.1557	102.725	S1	DMSO							1216	1040170	9.8001	101.425	9.65583	g1	DMSO
1217	1050115	8.34087	165.709	9.88567	g1	DMSO							1217	740432	18.8624	357.341	29.896	G1	DMSO							1217	1514744	21.1043	26.4955	29.2987	G2	DMSO							1217	1052068	11.7619	610.691	15.2078	g1	DMSO
1218	1069302	10.0105	193.304	10.5348	g1	DMSO							1218	688627	16.6991	358.073	20.3751	G1	DMSO							1218	1146675	80.7401	27.2738	135.249	S5	DMSO							1218	964525	14.291	495.606	29.4636	g1	DMSO
1219	2132330	145.568	93.5349	180.669	s5	DMSO							1219	681833	12.4441	129.639	15.6882	G1	DMSO							1219	1404794	18.9887	25.5992	29.9756	G2	DMSO							1219	1023366	12.0085	152.512	12.3309	g1	DMSO
1220	1.18399e+06	9.87129	506.455	13.4743	g1	DMSO							1220	697664	12.6152	71.7791	13.6956	G1	DMSO							1220	557627	69.5183	29.7304	144.43	S1	DMSO							1220	1118325	24.7875	657.478	38.9918	g1	DMSO
1221	982765	9.9812	165.849	10.8165	g1	DMSO							1221	754594	29.4319	342.978	153.541	S2	DMSO							1221	649627	16.6453	26.49	20.9053	G1	DMSO							1221	972755	10.2467	217.366	11.8676	g1	DMSO
1222	986897	8.05088	145.254	9.3614	g1	DMSO							1222	758615	15.3113	304.235	22.8571	G1	DMSO							1222	804177	113.569	41.7926	203.044	S3	DMSO							1222	974226	9.9234	235.38	12.4144	g1	DMSO
1223	1181218	14.048	549.042	22.0158	g1	DMSO							1223	1427653	19.9155	53.918	68.6777	S6	DMSO							1223	650122	16.819	24.9299	21.9098	G1	DMSO							1223	1032980	13.3382	485.277	14.2328	g1	DMSO
1224	2292217	15.3899	23.7001	14.8216	g2	DMSO							1224	1156185	30.9283	118.438	151.49	S4	DMSO							1224	831159	78.5208	30.536	154.819	S3	DMSO							1224	1397227	124.016	358.691	266.485	s3	DMSO
1225	1205458	20.914	626.855	27.7885	g1	DMSO							1225	1475610	20.4435	54.0865	28.0328	G2	DMSO							1225	692953	15.5923	29.0437	26.8694	G1	DMSO							1225	1919871	140.189	133.864	229.273	s5	DMSO
1226	1173911	10.797	492.827	14.3768	g1	DMSO							1226	661993	16.2189	225.529	21.6781	G1	DMSO							1226	669924	17.567	30.3571	28.2643	G1	DMSO							1226	1878844	131.982	154.548	268.749	s5	DMSO
1227	1111726	14.9393	691.284	17.0815	g1	DMSO							1227	701397	19.1359	490.582	92.6162	S1	DMSO							1227	931514	111.791	34.4806	205.69	S3	DMSO							1227	1178719	126.528	421.938	258.394	s2	DMSO
1228	1994452	98.7007	166.737	144.523	s6	DMSO							1228	677128	10.5174	147.816	13.6012	G1	DMSO							1228	855135	143.259	32.5493	185.366	S3	DMSO							1228	1730923	121.199	196.864	201.129	s4	DMSO
1229	2177512	157.984	122.385	204.584	s5	DMSO							1229	655484	13.0075	75.2855	15.4224	G1	DMSO							1229	1367327	24.7721	29.249	38.3935	G2	DMSO							1229	992203	11.9816	434.526	13.8171	g1	DMSO
1230	1661514	133.332	296.749	221.139	s4	DMSO							1230	737806	16.5796	343.699	22.1948	G1	DMSO							1230	886375	107.211	33.4894	176.323	S3	DMSO							1230	1755225	139.984	135.626	297.462	s4	DMSO
1231	1211008	139.16	517.219	279.486	s2	DMSO							1231	692312	14.6714	212.821	19.5668	G1	DMSO							1231	820396	105.62	36.343	197.577	S3	DMSO							1231	1349026	138.135	477.627	298.697	s3	DMSO
1232	1121685	15.1803	625.356	16.7117	g1	DMSO							1232	822072	35.1217	417.125	173.256	S2	DMSO							1232	978869	112.032	35.9469	151.018	S4	DMSO							1232	2.09707e+06	41.2293	29.8185	113.657	s6	DMSO
1233	1126157	10.633	286.352	9.95461	g1	DMSO							1233	909204	34.3617	303.021	177.399	S3	DMSO							1233	1372425	27.4972	63.3394	52.5828	S6	DMSO							1233	2339195	101.216	37.3947	149.515	s6	DMSO
1234	1109115	13.0623	278.924	10.3965	g1	DMSO							1234	814303	32.9068	414.776	173.48	S2	DMSO							1234	647247	18.0909	31.4979	28.3385	G1	DMSO							1234	2282184	14.6115	19.3834	14.8344	g2	DMSO
1235	1111379	20.8012	660.96	32.1945	g1	DMSO							1235	748293	27.0668	279.139	144.372	S2	DMSO							1235	919850	92.0991	34.0036	173.654	S3	DMSO							1235	1814778	112.146	161.222	239.917	s4	DMSO
1236	1856100	131.688	212.528	243.978	s5	DMSO							1236	1308303	36.2705	111.519	132.323	S5	DMSO							1236	1098127	171.723	38.0696	240.327	S4	DMSO							1236	1276348	155.414	342.791	247.732	s3	DMSO
1237	1.1314e+06	10.3365	269.157	10.8258	g1	DMSO							1237	1201225	45.7151	202.437	218.2	S4	DMSO							1237	968263	95.795	32.0721	199.21	S4	DMSO							1237	1059433	8.73233	81.2932	8.17744	g1	DMSO
1238	1139688	14.771	314.977	22.2595	g1	DMSO							1238	734819	22.0257	205.054	26.1318	G1	DMSO							1238	1347290	23.3005	27.1244	35.4289	G2	DMSO							1238	2204037	13.4358	21.6575	15.1551	g2	DMSO
1239	1024804	25.2875	640.022	31.8399	g1	DMSO							1239	833722	34.4669	237.126	144.754	S2	DMSO							1239	854702	155.585	40.1338	244.8	S3	DMSO							1239	1632498	125.687	201.786	232.136	s4	DMSO
1240	1175387	17.3097	610.062	20.4454	g1	DMSO							1240	989789	40.3317	182.311	134.863	S3	DMSO							1240	910577	129.699	42.4146	215.05	S3	DMSO							1240	1.96709e+06	93.8524	108.303	183.946	s6	DMSO
1241	1159130	26.0867	497.631	77.4455	s1	DMSO							1241	1028888	37.701	177.912	131.675	S3	DMSO							1241	711201	23.2215	24.9814	30.4949	G1	DMSO							1241	1174435	120.071	413.756	242.385	s2	DMSO
1242	1312672	120.77	381.209	228.606	s3	DMSO							1242	817934	37.7427	294.607	150.288	S2	DMSO							1242	1199371	88.3382	31.0196	151.877	S5	DMSO							1242	1.98245e+06	105.557	137.463	175.049	s6	DMSO
1243	1150860	14.4682	575.729	18.382	g1	DMSO							1243	744999	23.077	276.552	26.293	G1	DMSO							1243	610121	24.8379	40.4235	34.7625	G1	DMSO							1243	1074194	10.0999	101.659	8.53434	g1	DMSO
1244	953061	8.75136	95.5788	8.56599	g1	DMSO							1244	1496179	19.8871	42.4381	27.3581	G2	DMSO							1244	1294751	19.9155	24.7935	31.8746	G2	DMSO							1244	2233767	14.0381	25.9603	14.2556	g2	DMSO
1245	1150490	91.2023	557.758	200.537	s2	DMSO							1245	830475	40.0823	372.053	194.503	S2	DMSO							1245	1195244	157.915	35.4831	195.168	S5	DMSO							1245	1117476	54.2102	561.121	164.908	s1	DMSO
1246	1642451	99.5342	159.183	208.975	s4	DMSO							1246	840790	38.7636	437.993	139.763	S2	DMSO							1246	665475	19.6393	39.9349	25.7463	G1	DMSO							1246	1214530	153.092	566.355	286.115	s2	DMSO
1247	1211915	161.496	507.922	290.395	s2	DMSO							1247	702514	14.7437	110.77	16.9984	G1	DMSO							1247	1292072	159.454	46.99	194.107	S5	DMSO							1247	1177725	100.256	527.14	206.711	s1	DMSO
1248	641481	10.6179	94.247	9.44432	g1	DMSO							1248	698050	15.602	100.474	18.7987	G1	DMSO							1248	650211	13.8559	21.3786	22.3547	G1	DMSO							1248	1985248	110.191	146.253	220.877	s5	DMSO
1249	1.70105e+06	116.287	152.872	202.352	s4	DMSO							1249	738673	29.1589	362.135	116.053	S2	DMSO							1249	923042	106.257	39.4322	205.2	S3	DMSO							1249	2215774	94.2503	60.7355	194.118	s6	DMSO
1250	882349	9.72171	45.3425	11.4297	g1	DMSO							1250	722336	23.47	477.648	108.193	S1	DMSO							1250	654615	16.2055	23.9987	23.049	G1	DMSO							1250	1140454	83.3877	654.05	199.105	s1	DMSO
1251	991884	13.3077	216.858	13.1541	g1	DMSO							1251	1.00494e+06	39.2088	204.743	145.142	S3	DMSO							1251	1254595	117.441	33.1873	178.516	S5	DMSO							1251	1318919	120.129	497.354	247.873	s3	DMSO
1252	817880	11.3211	132.196	11.2351	g1	DMSO							1252	1344795	21.8269	53.0713	43.4066	G2	DMSO							1252	681496	15.7639	33.4666	24.3951	G1	DMSO							1252	1124582	14.7615	513.721	18.5024	g1	DMSO
1253	941162	9.77183	54.5223	12.2192	g1	DMSO							1253	1443275	24.4179	50.7494	29.507	G2	DMSO							1253	1192745	152.537	36.3709	223.789	S5	DMSO							1253	1186240	135.44	481.075	329.654	s2	DMSO
1254	1033063	12.5973	207.133	12.8662	g1	DMSO							1254	710127	16.9099	197.417	22.1983	G1	DMSO							1254	1401208	8.42125	12.6702	14.0572	G2	DMSO							1254	1114288	12.6403	554.703	13.7826	g1	DMSO
1255	935282	10.8983	270.05	10.5254	g1	DMSO							1255	1051194	37.4465	139.13	126.575	S3	DMSO							1255	1210835	115.62	32.9203	182.29	S5	DMSO							1255	1317948	121.338	463.486	227.323	s3	DMSO
1256	1241310	108.272	529.091	201.425	s2	DMSO							1256	733545	32.4044	324.4	128.219	S2	DMSO							1256	658355	16.1209	41.5456	26.212	G1	DMSO							1256	1238882	139.918	405.203	264.861	s3	DMSO
1257	1356406	135.329	316.091	247.874	s3	DMSO							1257	1456091	13.0044	23.5811	14.3011	G2	DMSO							1257	871348	102.567	34.8141	178.686	S3	DMSO							1257	1191732	111.307	454.942	241.318	s2	DMSO
1258	1118793	19.2625	640.841	28.4917	g1	DMSO							1258	1106877	41.7897	140.364	155.238	S4	DMSO							1258	664423	16.3153	28.1784	24.8951	G1	DMSO							1258	1055489	11.0183	244.899	12.5108	g1	DMSO
1259	2204590	146.088	103.331	173.022	s5	DMSO							1259	1334893	17.8443	40.0192	22.8827	G2	DMSO							1259	662492	28.1982	36.2963	50.5309	G1	DMSO							1259	1356501	107.706	341.637	224.945	s3	DMSO
1260	1079473	17.7501	574.625	25.3557	g1	DMSO							1260	1269134	33.2597	132.452	140.639	S5	DMSO							1260	888223	106.093	31.9241	185.337	S3	DMSO							1260	1060423	9.74769	180.997	12.2029	g1	DMSO
1261	962830	11.0781	263.928	10.9676	g1	DMSO							1261	795540	29.8279	289.606	134.797	S2	DMSO							1261	1095547	112.137	31.5669	200.266	S4	DMSO							1261	1064428	10.5352	231.144	10.2415	g1	DMSO
1262	1587494	156.358	244.905	234.808	s4	DMSO							1262	1218624	36.1193	96.6231	126.275	S4	DMSO							1262	832278	122.499	42.6302	204.796	S3	DMSO							1262	1584487	161.53	366.12	388.248	s4	DMSO
1263	1134774	12.4936	683.596	10.8957	g1	DMSO							1263	624504	12.7093	59.1736	13.8793	G1	DMSO							1263	714746	56.6439	36.9743	127.791	S1	DMSO							1263	1048344	8.65842	176.611	10.7174	g1	DMSO
1264	1.35463e+06	161.781	333.757	243.958	s3	DMSO							1264	1361970	32.8693	73.7097	126.459	S5	DMSO							1264	1022376	136.21	33.8234	231.041	S4	DMSO							1264	1127153	85.9126	517.12	181.445	s1	DMSO
1265	1159403	12.7034	319.277	12.6689	g1	DMSO							1265	745035	31.2348	341.607	127.646	S2	DMSO							1265	723614	18.7237	32.5599	25.2719	G1	DMSO							1265	1219466	138.896	385.059	280.95	s2	DMSO
1266	1080194	12.5598	718.999	12.914	g1	DMSO							1266	649759	16.8764	215.882	22.2901	G1	DMSO							1266	779665	123.346	48.1851	193.445	S2	DMSO							1266	1106882	13.6896	335.03	18.7515	g1	DMSO
1267	1145174	22.9767	684.458	48.5437	s1	DMSO							1267	1419707	17.8202	47.3187	24.2752	G2	DMSO							1267	1074807	115.779	28.7436	197.492	S4	DMSO							1267	1668638	130.424	227.626	307.848	s4	DMSO
1268	1134899	109.13	548.112	243.713	s2	DMSO							1268	651274	13.7658	123.57	16.7244	G1	DMSO							1268	743100	19.437	23.3688	26.059	G1	DMSO							1268	1456377	122.898	313.531	297.664	s3	DMSO
1269	1.529e+06	171.365	414.762	285.018	s3	DMSO							1269	1216854	28.5082	63.2419	105.798	S4	DMSO							1269	1345411	108.582	30.9552	159.917	S5	DMSO							1269	1.56133e+06	156.108	250.832	316.649	s4	DMSO
1270	1665792	159.066	350.744	264.486	s4	DMSO							1270	722716	21.8012	354.038	79.7538	S1	DMSO							1270	869708	111.912	38.6271	219.524	S3	DMSO							1270	854228	8.2404	73.997	9.08778	g1	DMSO
1271	1125013	44.4324	686.247	106.86	s1	DMSO							1271	641819	14.8975	195.09	19.1084	G1	DMSO							1271	668917	58.3041	43.3801	115.825	S1	DMSO							1271	1.02552e+06	64.1769	425.904	162.969	s1	DMSO
1272	1178435	131.003	635.35	281.185	s2	DMSO							1272	729348	24.2181	481.468	109.37	S1	DMSO							1272	741543	16.2139	35.3285	23.6747	G1	DMSO							1272	874546	8.58765	73.6399	9.81433	g1	DMSO
1273	2.05731e+06	171.603	170.126	247.837	s5	DMSO							1273	1035370	38.067	170.087	149.389	S3	DMSO							1273	1436647	106.534	29.7285	148.858	S5	DMSO							1273	1126285	11.3536	121.799	11.7392	g1	DMSO
1274	1073905	25.2027	640.244	36.9095	g1	DMSO							1274	1058860	46.9234	157.344	204.571	S4	DMSO							1274	632464	72.7832	41.1113	141.891	S1	DMSO							1274	2079943	11.4356	19.992	14.0643	g2	DMSO
1275	1144100	12.785	239.093	15.2099	g1	DMSO							1275	1452491	36.2759	82.1294	127.294	S5	DMSO							1275	734057	15.084	27.9304	22.9521	G1	DMSO							1275	1010196	63.7317	374.384	146.074	s1	DMSO
1276	1206427	169.349	658.838	321.029	s2	DMSO							1276	685508	13.1897	154.936	15.27	G1	DMSO							1276	824828	135.212	35.2483	205.907	S3	DMSO							1276	1991473	88.6327	201.583	190.771	s6	DMSO
1277	1174036	113.91	547.765	263.227	s2	DMSO							1277	660269	17.7224	604.9	48.6156	S1	DMSO							1277	1222725	90.9755	27.5962	144.585	S5	DMSO							1277	1086263	134.158	374.031	286.531	s2	DMSO
1278	1084596	81.3897	666.817	176.53	s1	DMSO							1278	712779	18.2191	408.234	39.5409	G1	DMSO							1278	937726	129.879	34.5559	214.242	S3	DMSO							1278	1138611	11.9631	154.104	12.8354	g1	DMSO
1279	2345645	14.8431	22.8104	16.4222	g2	DMSO							1279	660655	14.9574	141.01	19.362	G1	DMSO							1279	652855	18.6	27.1396	28.5354	G1	DMSO							1279	2405629	18.4776	26.7655	28.7492	g2	DMSO
1280	1108432	11.8804	91.064	11.4837	g1	DMSO							1280	674592	20.9795	458.184	85.5576	S1	DMSO							1280	1109280	95.0547	29.8498	180.669	S5	DMSO							1280	1154734	124.669	369.613	317.59	s2	DMSO
1281	1108582	11.0466	95.0195	12.6235	g1	DMSO							1281	692268	14.4949	210.207	17.6053	G1	DMSO							1281	818438	116.896	37.1987	193.62	S3	DMSO							1281	1076064	115.376	318.548	246.973	s2	DMSO
1282	1.91516e+06	110.725	212.276	229.175	s5	DMSO							1282	985357	39.3345	187.538	178.996	S3	DMSO							1282	648342	18.7646	24.776	30.8082	G1	DMSO							1282	2104363	89.5946	190.36	220.999	s5	DMSO
1283	1210212	126.414	560.367	264.746	s2	DMSO							1283	714203	35.9996	475.775	150.932	S2	DMSO							1283	644309	15.3927	23.1781	25.1091	G1	DMSO							1283	2355576	15.8575	29.6642	18.9248	g2	DMSO
1284	1.26993e+06	186.925	552.424	378.778	s2	DMSO							1284	1151095	40.0016	149.89	172.294	S4	DMSO							1284	798093	115.104	46.3252	245.586	S3	DMSO							1284	1130854	14.9295	541.487	16.6385	g1	DMSO
1285	1068642	18.7174	763.431	51.904	s1	DMSO							1285	1004949	34.1677	232.615	147.263	S3	DMSO							1285	666905	18.696	27.696	32.5898	G1	DMSO							1285	1155436	14.5052	558.131	16.0693	g1	DMSO
1286	1557688	101.52	317.403	282.81	s3	DMSO							1286	685320	21.179	424.897	74.2751	S1	DMSO							1286	1285004	82.1556	28.7328	128.489	S6	DMSO							1286	1125941	114.853	373.327	257.909	s2	DMSO
1287	1166636	114.025	480.726	241.768	s2	DMSO							1287	1179278	35.4305	149.535	122.154	S4	DMSO							1287	1368141	25.4057	26.4742	32.8875	G2	DMSO							1287	1496958	142.135	238.64	309.228	s4	DMSO
1288	1.04005e+06	54.1865	552.873	181.535	s1	DMSO							1288	1394216	32.2358	63.3679	109.744	S5	DMSO							1288	1300352	86.3763	28.3373	145.213	S5	DMSO							1288	1656723	184.013	205.231	335.856	s4	DMSO
1289	1166845	124.358	563.103	308.936	s2	DMSO							1289	947039	40.6952	277.1	171.376	S3	DMSO							1289	692632	151.524	30.8542	205.876	S2	DMSO							1289	1224720	183.452	307.705	401.004	s2	DMSO
1290	1.02674e+06	13.7812	551.996	19.4957	g1	DMSO							1290	1229261	36.0402	144.196	128.602	S5	DMSO							1290	711266	95.5566	34.6768	172.805	S2	DMSO							1290	2329079	13.0822	20.0769	14.9168	g2	DMSO
1291	1060011	13.2847	274.134	11.5275	g1	DMSO							1291	654751	9.11603	45.7059	11.8907	G1	DMSO							1291	674141	98.926	31.8928	175.931	S2	DMSO							1291	1275173	128.88	460.875	276.789	s3	DMSO
1292	1114423	98.1413	644.131	222.356	s2	DMSO							1292	771046	26.9833	408.187	76.7486	S1	DMSO							1292	761692	88.2826	33.9217	166.516	S2	DMSO							1292	2035565	124.126	126.796	234.657	s5	DMSO
1293	1121359	15.1252	329.71	15.1933	g1	DMSO							1293	748303	26.2227	192.408	34.7693	G1	DMSO							1293	1114650	51.6919	28.7776	121.085	S6	DMSO							1293	2333839	15.1951	22.6539	14.131	g2	DMSO
1294	1.94688e+06	132.281	206.705	224.201	s5	DMSO							1294	852427	37.5049	401.586	131.464	S2	DMSO							1294	636033	86.8911	42.0487	148.562	S1	DMSO							1294	1075447	43.2565	406.255	96.0194	s1	DMSO
1295	2218385	15.5408	23.7632	15.7947	g2	DMSO							1295	1240213	38.4718	156.15	119.948	S5	DMSO							1295	715987	12.8138	17.7625	20.8731	G1	DMSO							1295	1278458	137.507	516.724	306.228	s3	DMSO
1296	1062837	11.4689	382.499	13.1434	g1	DMSO							1296	1392732	42.115	69.5866	132.279	S5	DMSO							1296	672928	17.8623	23.7881	31.2537	G1	DMSO							1296	1036004	37.4852	301.584	53.1678	s1	DMSO
1297	1.59058e+06	135.94	254.703	207.109	s4	DMSO							1297	1468343	22.2589	40.5593	22.9543	G2	DMSO							1297	804760	109.275	38.4089	250.09	S3	DMSO							1297	1286165	149.589	313.352	296.831	s3	DMSO
1298	1056081	13.4915	258.032	12.8578	g1	DMSO							1298	1498310	26.8928	46.4656	32.4076	G2	DMSO							1298	622542	20.3052	35.1831	31.9617	G1	DMSO							1298	1108162	21.6407	531.933	35.1378	g1	DMSO
1299	1117833	125.418	670.204	258.914	s2	DMSO							1299	1260829	41.1201	149.9	150.172	S5	DMSO							1299	687924	69.6898	33.9348	153.21	S1	DMSO							1299	1106817	44.7641	385.219	90.7194	s1	DMSO
1300	1058400	12.796	386.078	12.2351	g1	DMSO							1300	726934	22.1668	262.193	23.4779	G1	DMSO							1300	1400645	23.0337	25.448	37.5072	G2	DMSO							1300	1358949	141.392	233.327	308.909	s3	DMSO
1301	1155045	130.429	697.241	238.522	s2	DMSO							1301	1575153	13.2533	20.2354	15.4037	G2	DMSO							1301	709920	16.8622	31.06	26.5018	G1	DMSO							1301	1351916	178.892	226.466	342.187	s3	DMSO
1302	1271224	141.293	441.744	277.704	s2	DMSO							1302	1201298	35.0975	131.171	108.395	S4	DMSO							1302	731122	13.3438	18.455	21.3392	G1	DMSO							1302	1205027	116.343	469.493	327.16	s2	DMSO
1303	992676	11.6742	251.122	12.5594	g1	DMSO							1303	811379	37.6734	317.219	132.19	S2	DMSO							1303	775012	100.865	42.2394	221.752	S2	DMSO							1303	2319160	12.8972	20.7103	12.415	g2	DMSO
1304	1275134	182.044	569.191	291.525	s2	DMSO							1304	904534	38.1142	253.405	168.476	S3	DMSO							1304	620041	19.7831	32.7362	34.4756	G1	DMSO							1304	1102447	101.505	636.769	244.394	s2	DMSO
1305	2.07961e+06	103.009	130.822	180.892	s5	DMSO							1305	914399	36.8085	206.398	136.688	S3	DMSO							1305	1010755	59.0119	29.1048	119.307	S4	DMSO							1305	1119343	137.829	357.067	224.189	s2	DMSO
1306	1.1539e+06	141.78	571.193	283.814	s2	DMSO							1306	1292418	42.9525	141.368	142.27	S5	DMSO							1306	669404	19.342	33.1307	30.7807	G1	DMSO							1306	1111804	15.1018	459.138	19.7481	g1	DMSO
1307	1.73576e+06	145.864	173.299	236.972	s4	DMSO							1307	695458	17.955	183.296	19.0836	G1	DMSO							1307	670370	17.9156	30.3271	31.9549	G1	DMSO							1307	1162797	82.1396	481.434	234.615	s2	DMSO
1308	999916	12.6038	626.192	14.9101	g1	DMSO							1308	723372	23.663	335.877	28.4184	G1	DMSO							1308	712123	11.7377	18.4255	19.0276	G1	DMSO							1308	1078467	11.9307	419.483	12.3971	g1	DMSO
1309	1160810	157.191	641.9	275.152	s2	DMSO							1309	1214394	41.4815	137.76	129.956	S4	DMSO							1309	661334	18.4103	25.3921	31.5561	G1	DMSO							1309	1.00873e+06	12.3292	271.164	11.6332	g1	DMSO
1310	1230739	163.391	370.998	292.772	s2	DMSO							1310	698063	31.2485	494.59	116.844	S2	DMSO							1310	788039	108.6	42.7153	188.996	S3	DMSO							1310	1403887	147.355	327.149	323.493	s3	DMSO
1311	1174552	144.89	618.822	259.905	s2	DMSO							1311	680239	17.7222	263.12	19.9984	G1	DMSO							1311	1392349	24.4217	31.232	37.0555	G2	DMSO							1311	1228492	125.694	254.222	308.135	s2	DMSO
1312	1159995	12.7316	305.448	15.1617	g1	DMSO							1312	764814	37.5753	276.358	149.024	S2	DMSO							1312	1482358	21.5975	27.0614	33.0189	G2	DMSO							1312	1115557	41.2937	549.537	101.904	s1	DMSO
1313	980392	36.1544	593.947	103.852	s1	DMSO							1313	726929	31.6251	300.72	124.526	S2	DMSO							1313	796553	105.548	33.6926	174.377	S3	DMSO							1313	1081826	11.6869	112.536	11.8506	g1	DMSO
1314	1177532	19.6081	724.545	18.7646	g1	DMSO							1314	1259206	41.5773	155.32	167.118	S5	DMSO							1314	673507	17.657	23.8799	25.3598	G1	DMSO							1314	1241469	171.943	480.85	305.07	s3	DMSO
1315	1319627	154.523	358.775	270.562	s3	DMSO							1315	727284	35.7323	312.012	109.53	S1	DMSO							1315	733545	109.314	44.2517	213.865	S2	DMSO							1315	1388783	147.222	318.53	321.45	s3	DMSO
1316	1151258	48.7594	825.203	103.767	s1	DMSO							1316	1139385	35.2904	151.321	117.168	S4	DMSO							1316	714750	13.8689	20.6413	21.929	G1	DMSO							1316	1001663	116.525	424.733	166.982	s1	DMSO
1317	2303704	28.5572	27.5037	61.647	s6	DMSO							1317	669841	21.0986	354.934	22.5363	G1	DMSO							1317	647673	18.7643	41.3654	30.5412	G1	DMSO							1317	1045213	87.1688	381.517	153.492	s1	DMSO
1318	1193246	125.659	700.642	212.105	s2	DMSO							1318	894115	45.0328	197.609	143.2	S3	DMSO							1318	1449998	22.3597	25.1726	31.9473	G2	DMSO							1318	1063239	12.1239	113.408	12.4284	g1	DMSO
1319	1165162	25.0618	529.655	39.1686	s1	DMSO							1319	1295906	48.4117	130.053	178.807	S5	DMSO							1319	639194	17.8201	40.7247	28.1536	G1	DMSO							1319	1893101	137.494	119.075	377.383	s5	DMSO
1320	2304287	144.562	67.6433	217.041	s5	DMSO							1320	751314	19.134	195.292	23.0856	G1	DMSO							1320	706963	148.333	45.0409	259.575	S2	DMSO							1320	1404369	177.672	300.74	256.921	s3	DMSO
1321	1158283	10.4827	367.559	12.0676	g1	DMSO							1321	703778	33.8224	447.193	118.016	S2	DMSO							1321	1486043	137.189	70.0538	314.9	S5	DMSO							1321	2343147	14.0094	22.9976	15.5742	g2	DMSO
1322	2022623	244.889	157.632	273.521	s5	DMSO							1322	670207	34.9376	415.171	105.493	S1	DMSO							1322	917256	101.64	34.1779	223.399	S3	DMSO							1322	2222164	141.204	56.2037	187.418	s6	DMSO
1323	1647121	126.011	282.989	217.805	s4	DMSO							1323	696101	28.4326	224.258	89.7383	S1	DMSO							1323	674401	20.8492	49.9431	36.2132	G1	DMSO							1323	1105460	13.187	392.545	15.6653	g1	DMSO
1324	1031547	10.5517	232.541	9.16729	g1	DMSO							1324	1042818	48.8306	257.361	247.203	S3	DMSO							1324	1384654	21.2047	26.7511	33.4401	G2	DMSO							1324	1068404	12.911	292.142	13.5091	g1	DMSO
1325	1653982	151.298	311.293	233.87	s4	DMSO							1325	748902	42.7916	243.088	136.608	S2	DMSO							1325	914050	119.557	34.7492	191.351	S3	DMSO							1325	2096729	15.9769	22.5241	15.8876	g2	DMSO
1326	2234303	145.003	71.5878	177.657	s5	DMSO							1326	711231	33.1901	368.799	120.604	S2	DMSO							1326	1.38761e+06	22.0917	28.1252	34.4732	G2	DMSO							1326	2373743	13.9642	22.8713	16.1543	g2	DMSO
1327	1676058	123.131	338.722	254.472	s4	DMSO							1327	674016	42.5551	719.956	139.619	S2	DMSO							1327	649734	16.3071	36.7317	26.8681	G1	DMSO							1327	1066433	12.7113	236.988	10.5963	g1	DMSO
1328	1603641	152.142	317.73	221.68	s4	DMSO							1328	766061	18.7175	191.575	23.816	G1	DMSO							1328	1237332	135.863	31.6966	201.567	S5	DMSO							1328	1589918	144.981	157.108	254.082	s4	DMSO
1329	2038348	202.729	200.006	292.241	s5	DMSO							1329	688131	25.7481	268.49	72.6709	S1	DMSO							1329	656530	17.6787	34.8319	29.7819	G1	DMSO							1329	2362725	14.5195	24.4665	15.6369	g2	DMSO
1330	1503129	163.132	504.563	316.683	s3	DMSO							1330	821813	41.1658	271.111	132.897	S2	DMSO							1330	815881	104.95	34.241	187.438	S3	DMSO							1330	1078166	11.6234	225.374	15.693	g1	DMSO
1331	2065750	163.239	191.467	302.844	s5	DMSO							1331	1341253	24.7903	35.2075	44.8038	S6	DMSO							1331	1326727	58.0462	25.8126	111.512	S6	DMSO							1331	1540869	167.632	180.281	266.742	s4	DMSO
1332	1501151	90.2609	282.884	217.939	s3	DMSO							1332	1147721	39.4739	136.908	124.494	S4	DMSO							1332	657411	15.6672	39.5389	27.5023	G1	DMSO							1332	1540749	126.781	267.63	297.847	s4	DMSO
1333	1485195	179.723	269.791	299.916	s3	DMSO							1333	757887	35.9868	277.131	132.198	S2	DMSO							1333	1345410	17.1191	21.6817	34.016	G2	DMSO							1333	2224486	11.147	22.361	14.5047	g2	DMSO
1334	1251163	149.924	806.965	312.113	s2	DMSO							1334	662722	23.2321	584.162	66.3606	S1	DMSO							1334	663999	17.1391	37.2361	31.8743	G1	DMSO							1334	1608961	121.711	241.792	272.579	s4	DMSO
1335	1343880	28.9921	608.993	48.9301	g1	DMSO							1335	666273	19.0439	284.82	21.4517	G1	DMSO							1335	747668	20.0368	29.1847	30.6709	G1	DMSO							1335	1775063	109.612	279.958	281.773	s4	DMSO
1336	1355640	179.763	558.167	354.657	s3	DMSO							1336	675492	19.961	421.491	36.0875	G1	DMSO							1336	1056524	96.7053	36.3428	179.969	S4	DMSO							1336	1004255	14.2596	212.014	11.1612	g1	DMSO
1337	1351266	17.5324	704.596	18.1905	g1	DMSO							1337	1143078	41.9813	159.558	137.471	S4	DMSO							1337	1354570	26.0145	30.6306	36.6202	G2	DMSO							1337	1450331	114.342	316.912	282.237	s3	DMSO
1338	1106097	16.6015	183.88	11.8019	g1	DMSO							1338	1048665	39.1873	213.685	142.832	S3	DMSO							1338	687821	17.2305	24.1905	26.9474	G1	DMSO							1338	1217406	138.799	339.069	338.388	s2	DMSO
1339	1220432	86.0498	669.891	193.396	s1	DMSO							1339	747643	35.3962	331.7	147.638	S2	DMSO							1339	814215	63.6067	50.3371	132.228	S3	DMSO							1339	1.61937e+06	125.023	193.241	220.686	s4	DMSO
1340	1108493	13.4058	206.536	13.1747	g1	DMSO							1340	1409326	24.2579	42.5215	49.5879	S6	DMSO							1340	718805	105.46	47.5878	194.448	S2	DMSO							1340	820577	9.01909	99.0244	6.64422	g1	DMSO
1341	1.52234e+06	143.187	598.87	344.527	s3	DMSO							1341	583731	15.6828	58.0161	13.6714	G1	DMSO							1341	661787	25.0497	29.3626	44.625	G1	DMSO							1341	1618799	133.311	243.684	275.666	s4	DMSO
1342	1446424	93.0619	674.344	268.512	s3	DMSO							1342	725196	33.348	320.152	143.205	S2	DMSO							1342	1053275	147.002	35.8251	259.943	S4	DMSO							1342	2161865	137.082	147.674	293.039	s5	DMSO
1343	2213900	16.9356	23.8521	17.0196	g2	DMSO							1343	1082665	42.3336	186.854	148.727	S4	DMSO							1343	624848	15.5231	32.2472	26.6669	G1	DMSO							1343	869892	9.16163	102.843	8.35662	g1	DMSO
1344	1161080	82.9687	661.385	190.978	s1	DMSO							1344	1419019	24.6914	43.7114	27.3904	G2	DMSO							1344	622527	15.423	33.0678	24.485	G1	DMSO							1344	1.02194e+06	13.376	209.732	12.0577	g1	DMSO
1345	2537435	8.78105	21.3189	8.58116	g2	DMSO							1345	702344	18.1345	48.1049	18.8272	G1	DMSO							1345	1.02382e+06	93.5937	30.5904	154.564	S4	DMSO							1345	1006607	9.11183	48.6515	11.9669	g1	DMSO
1346	1313819	140.928	413.628	274.399	s3	DMSO							1346	712819	17.2294	51.1478	17.1629	G1	DMSO							1346	1046748	147.293	36.0117	233.125	S4	DMSO							1346	1.27082e+06	123.265	393.805	302.777	s3	DMSO
1347	1156194	55.6478	573.784	129.176	s1	DMSO							1347	592814	15.1756	52.526	13.1169	G1	DMSO							1347	686723	56.0253	54.1097	184.427	S2	DMSO							1347	919645	7.25143	43.1566	9.40176	g1	DMSO
1348	1543227	147.939	325.378	264.44	s3	DMSO							1348	727196	20.7952	324.25	24.0097	G1	DMSO							1348	626469	15.8229	32.1542	25.2172	G1	DMSO							1348	1073844	11.5806	72.7072	16.2282	g1	DMSO
1349	1100210	35.6208	688.989	63.1071	s1	DMSO							1349	1366472	22.5144	40.6613	23.1865	G2	DMSO							1349	641237	20.0259	32.5253	32.2819	G1	DMSO							1349	2339559	18.5114	24.6337	42.2848	g2	DMSO
1350	1727282	122.883	275.504	216.387	s4	DMSO							1350	710485	35.1252	407.665	135.981	S2	DMSO							1350	651281	15.2054	23.1682	22.9534	G1	DMSO							1350	1.3451e+06	164.069	338.574	362.194	s3	DMSO
1351	2267392	44.7567	32.0342	68.9884	s6	DMSO							1351	966344	36.6412	153.429	136.164	S3	DMSO							1351	788337	103.118	40.0972	205.197	S3	DMSO							1351	1871910	145.472	177.243	253.404	s5	DMSO
1352	1107150	22.465	631.571	36.7837	g1	DMSO							1352	685881	40.728	346.831	140.173	S2	DMSO							1352	805160	108.159	40.5974	198.471	S3	DMSO							1352	1457685	186.662	249.633	336.851	s3	DMSO
1353	2389558	13.5077	25.2638	13.792	g2	DMSO							1353	917318	34.1639	219.823	130.745	S3	DMSO							1353	1134790	108.781	43.6411	199.223	S5	DMSO							1353	1715784	117.007	202.089	283.819	s4	DMSO
1354	1331047	72.4781	733.983	187.555	s3	DMSO							1354	1286198	32.347	84.5432	93.6222	S6	DMSO							1354	627565	15.0433	30.6505	23.8497	G1	DMSO							1354	1694289	95.3017	246.548	203.455	s4	DMSO
1355	1158437	77.4633	525.13	193.684	s1	DMSO							1355	1303941	34.3617	77.1279	108.205	S6	DMSO							1355	623913	15.9046	31.4154	24.1258	G1	DMSO							1355	1487074	139.36	279.82	324.375	s4	DMSO
1356	2080130	103.734	65.8504	139.974	s6	DMSO							1356	660608	20.2919	431.27	23.4753	G1	DMSO							1356	664244	13.9453	19.3878	22.8192	G1	DMSO							1356	1512219	199.719	222.932	345.164	s4	DMSO
1357	1182655	100.517	334.3	207.638	s2	DMSO							1357	1445539	30.5616	52.0185	107.133	S6	DMSO							1357	820244	118.292	34.5515	180.769	S3	DMSO							1357	2329126	16.7743	18.5606	28.6055	g2	DMSO
1358	952386	9.18037	94.0532	9.36992	g1	DMSO							1358	666562	22.4664	451.991	43.4177	S1	DMSO							1358	813911	52.9321	45.6895	163.354	S3	DMSO							1358	1862511	129.034	206.88	229.264	s5	DMSO
1359	1157667	135.265	363.707	242.373	s2	DMSO							1359	838089	38.8593	311.696	154.973	S2	DMSO							1359	791032	141.769	45.4265	229.043	S3	DMSO							1359	2185811	147.706	72.1975	224.442	s5	DMSO
1360	2451639	16.5194	36.482	14.5052	g2	DMSO							1360	1538396	17.0922	42.555	25.8053	G2	DMSO							1360	680537	24.755	40.5359	48.4895	G1	DMSO							1360	1106343	13.3645	287.946	12.2113	g1	DMSO
1361	1.77898e+06	124.182	107.991	161.069	s4	DMSO							1361	906958	38.8652	230.847	124.065	S3	DMSO							1361	798702	103.31	34.339	241.107	S3	DMSO							1361	2052192	196.245	88.5979	265.819	s5	DMSO
1362	2363477	14.8452	26.7221	17.5191	g2	DMSO							1362	1444191	20.4636	33.8458	20.8325	G2	DMSO							1362	800581	144.735	42.844	272.018	S3	DMSO							1362	2368774	56.9681	25.2809	103.155	s6	DMSO
1363	1082048	138.907	447.748	258.618	s2	DMSO							1363	1401855	27.1033	58.0216	30.8785	G2	DMSO							1363	649500	25.6498	37.3111	46.5911	G1	DMSO							1363	1.86395e+06	106.341	197.057	189.187	s6	DMSO
1364	1097058	145.246	451.34	290.819	s2	DMSO							1364	1442705	19.3906	40.6798	20.986	G2	DMSO							1364	697203	32.5335	47.0199	67.1429	S1	DMSO							1364	2073542	129.223	83.9329	191.791	s6	DMSO
1365	800627	9.44738	93.3042	9.636	g1	DMSO							1365	1499047	18.6572	41.7271	27.5972	G2	DMSO							1365	673836	22.4032	34.2298	35.2041	G1	DMSO							1365	1970269	105.156	177.752	193.707	s6	DMSO
1366	1327206	213.457	202.908	300.911	s3	DMSO							1366	676222	23.8245	374.589	71.961	S1	DMSO							1366	704236	58.2567	41.1309	114.91	S1	DMSO							1366	1325520	128.263	385.339	355.319	s3	DMSO
1367	1088970	14.7637	589.298	14.7854	g1	DMSO							1367	709291	28.4074	267.006	109.357	S1	DMSO							1367	758164	109.078	42.653	188.635	S2	DMSO							1367	2007940	120.312	95.4308	197.87	s6	DMSO
1368	2256165	48.6571	29.6281	103.725	s6	DMSO							1368	955147	34.3162	242.392	156.339	S3	DMSO							1368	810420	125.451	43.0854	233.006	S3	DMSO							1368	1145488	105.419	459.45	317.631	s2	DMSO
1369	2305978	19.3024	24.9119	18.7674	g2	DMSO							1369	1292944	30.9366	170.314	124.867	S5	DMSO							1369	806973	138.94	40.9149	286.362	S3	DMSO							1369	1151863	92.6589	718.656	196.449	s1	DMSO
1370	2.07505e+06	17.106	25.6207	24.1908	g2	DMSO							1370	1434352	19.3858	42.6286	24.5441	G2	DMSO							1370	735980	84.818	51.0561	163.642	S2	DMSO							1370	2182240	119.17	113.115	228.773	s5	DMSO
1371	1150835	124.716	482.554	237.795	s2	DMSO							1371	1266297	38.8123	182.758	163.594	S5	DMSO							1371	667958	46.2685	47.0544	80.9754	S1	DMSO							1371	1443088	137.692	411.853	316.718	s3	DMSO
1372	1236730	147.734	343.719	230.666	s2	DMSO							1372	744534	16.7831	214.444	19.9419	G1	DMSO							1372	1561698	24.8157	28.9492	37.2487	G2	DMSO							1372	988252	13.6953	504.989	11.5495	g1	DMSO
1373	1.62901e+06	132.793	323.477	258.678	s4	DMSO							1373	932803	39.1668	268.676	157.416	S3	DMSO							1373	1.39734e+06	24.3862	30.1188	31.0028	G2	DMSO							1373	1.01012e+06	65.1979	579.698	197.236	s1	DMSO
1374	2197777	15.5558	25.052	14.5149	g2	DMSO							1374	1107862	31.4852	168.132	109.717	S4	DMSO							1374	734562	105.215	37.2695	199.997	S2	DMSO							1374	1046794	12.1344	52.5202	11.6813	g1	DMSO
1375	1.57819e+06	117.834	369.328	232.398	s3	DMSO							1375	767022	32.9062	372.731	120.78	S2	DMSO							1375	1157441	102.293	28.4356	168.275	S5	DMSO							1375	1041474	12.5659	59.83	10.7859	g1	DMSO
1376	2297141	17.8453	25.3221	15.9456	g2	DMSO							1376	681837	20.2183	96.5615	27.7492	G1	DMSO							1376	683069	64.2967	47.4871	115.377	S1	DMSO							1376	1067028	26.4569	457.83	51.3746	s1	DMSO
1377	1195778	102.513	760.152	248.907	s2	DMSO							1377	707973	11.9011	107.304	15.2033	G1	DMSO							1377	1381149	21.7329	24.0908	26.9102	G2	DMSO							1377	1324109	119.896	422.892	265.908	s3	DMSO
1378	1246357	160.984	356.713	273.637	s2	DMSO							1378	928139	36.4093	281.121	143.164	S3	DMSO							1378	1152340	195.709	45.7428	280.166	S5	DMSO							1378	1.46772e+06	117.07	355.088	290.438	s3	DMSO
1379	1290251	112.033	365.761	205.774	s2	DMSO							1379	695255	21.0021	370.794	32.8183	G1	DMSO							1379	968160	109.837	32.6902	172.148	S4	DMSO							1379	1009670	73.5814	502.288	210.868	s1	DMSO
1380	1613810	110.927	513.034	212.628	s4	DMSO							1380	1170200	36.5483	126.11	130.776	S4	DMSO							1380	748872	18.5036	36.4406	32.8283	G1	DMSO							1380	1336106	105.371	382.972	225.679	s3	DMSO
1381	2310140	15.5449	25.7223	28.002	g2	DMSO							1381	701799	12.2022	187.93	16.0663	G1	DMSO							1381	1005740	103.614	28.6253	182.584	S4	DMSO							1381	925386	10.5932	59.6986	11.6948	g1	DMSO
1382	947362	10.978	251.975	12.7073	g1	DMSO							1382	1021199	27.3002	165.329	99.1875	S3	DMSO							1382	667895	81.943	45.5392	164.951	S2	DMSO							1382	1004873	63.2439	486.102	192.894	s1	DMSO
1383	1550075	123.674	436.767	226.914	s3	DMSO							1383	765875	32.7984	253.39	117.958	S2	DMSO							1383	744274	113.082	36.1472	186.862	S2	DMSO							1383	1041079	12	465.619	11.9735	g1	DMSO
1384	1171042	55.4307	749.329	158.515	s1	DMSO							1384	998815	44.0941	116.524	140.649	S3	DMSO							1384	659116	17.9698	42.6212	28.1595	G1	DMSO							1384	1092230	118.424	464.517	305.234	s2	DMSO
1385	939175	9.99764	231.839	9.17108	g1	DMSO							1385	1534155	35.624	52.7946	52.8921	S6	DMSO							1385	1307867	18.0255	25.116	26.4905	G2	DMSO							1385	1194932	128.663	386.825	249.958	s2	DMSO
1386	1997743	131.198	221.03	228.535	s5	DMSO							1386	769853	35.3459	242.964	109.607	S1	DMSO							1386	677690	90.4484	38.1241	147.141	S1	DMSO							1386	1137183	112.742	558.428	239.986	s2	DMSO
1387	1148588	72.0546	733.765	173.655	s1	DMSO							1387	862808	44.1168	294.523	183.796	S2	DMSO							1387	846580	16.1717	23.2635	23.1707	G1	DMSO							1387	1056388	13	585.154	19.0593	g1	DMSO
1388	2481704	15.0609	25.8511	15.4326	g2	DMSO							1388	764925	32.4528	427.524	110.776	S1	DMSO							1388	740085	98.6674	36.6443	181.229	S2	DMSO							1388	1167545	88.5606	520.904	235.748	s2	DMSO
1389	1219895	87.4899	651.785	200.264	s2	DMSO							1389	746474	28.6515	410.369	101.867	S1	DMSO							1389	652446	63.8804	40.8071	146.979	S1	DMSO							1389	1.00599e+06	8.87435	18.6397	12.229	g1	DMSO
1390	1600001	129.137	442.865	265.365	s4	DMSO							1390	765633	32.6949	394.35	108.103	S1	DMSO							1390	1053304	93.1662	33.9099	158.275	S4	DMSO							1390	1390103	123.73	299.773	290.528	s3	DMSO
1391	1637235	131.043	480.541	250.078	s4	DMSO							1391	704057	26.9465	188.35	26.8154	G1	DMSO							1391	690762	14.3056	22.0156	19.0903	G1	DMSO							1391	1.49604e+06	105.838	293.352	240.74	s4	DMSO
1392	2354885	14.987	30.4634	18.335	g2	DMSO							1392	741522	28.2679	250.392	81.7626	S1	DMSO							1392	871357	119.283	33.267	208.342	S3	DMSO							1392	1627812	116.917	216.968	228.221	s4	DMSO
1393	1261673	165.352	577.165	283.418	s2	DMSO							1393	685818	31.9619	93.268	34.1222	G1	DMSO							1393	665569	73.4602	37.0186	124.873	S1	DMSO							1393	1049273	13.0511	487.848	17.1617	g1	DMSO
1394	1752196	124.108	375.763	258.474	s4	DMSO							1394	717822	26.358	147.373	25.0439	G1	DMSO							1394	1025595	131.616	32.9014	193.333	S4	DMSO							1394	1.02768e+06	11.3094	72.187	13.4131	g1	DMSO
1395	1753367	132.291	313.649	225.335	s4	DMSO							1395	661188	20.2985	64.2923	24.8768	G1	DMSO							1395	760472	102.52	37.5839	171.748	S2	DMSO							1395	1173846	15.8762	90.2599	13.6965	g1	DMSO
1396	2373776	17.6317	25.8468	18.3719	g2	DMSO							1396	742634	21.5391	313.232	21.534	G1	DMSO							1396	684297	15.4781	20.878	22.7323	G1	DMSO							1396	1025500	8.01855	76.7899	12.1489	g1	DMSO
1397	991015	11.3968	139.64	12.1332	g1	DMSO							1397	677276	27.3163	82.8786	27.9729	G1	DMSO							1397	1309622	34.8822	25.8208	67.5443	S6	DMSO							1397	1157217	16.8892	352.598	24.8513	g1	DMSO
1398	1590534	150.335	338.901	238.051	s4	DMSO							1398	1193889	38.3715	159.748	143.642	S4	DMSO							1398	660984	65.0744	32.5658	99.8214	S1	DMSO							1398	1254069	97.4088	291.217	273.364	s3	DMSO
1399	2305906	20.0811	23.1283	25.2231	g2	DMSO							1399	679657	25.3287	137.959	24.5104	G1	DMSO							1399	1198924	188.937	40.1658	264.223	S5	DMSO							1399	1.04044e+06	10.4079	72.725	11.2702	g1	DMSO
1400	2272634	19.6566	26.6286	17.4024	g2	DMSO							1400	1101312	43.2704	241.066	141.745	S4	DMSO							1400	658483	65.1003	36.7408	108.489	S1	DMSO							1400	1490155	157.741	322.44	303.848	s4	DMSO
1401	1668984	121.733	308.058	223.515	s4	DMSO							1401	683218	23.5854	145.593	20.3333	G1	DMSO							1401	643780	17.4569	35.1291	28.4438	G1	DMSO							1401	1437412	119.479	254.612	276.417	s3	DMSO
1402	1467737	140.808	370.772	210.364	s3	DMSO							1402	1112943	35.3944	209.122	99.545	S4	DMSO							1402	895488	93.4216	35.4252	175.04	S3	DMSO							1402	988461	15.0615	509.12	17.7776	g1	DMSO
1403	1972385	125.824	189.76	229.878	s5	DMSO							1403	1024664	35.0665	211.744	113.311	S3	DMSO							1403	666311	17.0502	25.3813	25.5403	G1	DMSO							1403	1993971	122.511	33.4166	217.6	s5	DMSO
1404	1505416	157.334	502.22	270.851	s3	DMSO							1404	1109361	39.1506	209.786	133.587	S4	DMSO							1404	668611	21.021	30.0299	33.7378	G1	DMSO							1404	1669585	153.967	336.881	388.41	s4	DMSO
1405	1848031	151.58	290.974	210.079	s5	DMSO							1405	667714	21.9828	87.8502	24.8999	G1	DMSO							1405	788063	144.903	43.8839	272.282	S3	DMSO							1405	1421100	117.886	259.281	273.051	s3	DMSO
1406	2025201	198.669	188.686	221.488	s5	DMSO							1406	664997	19.578	70.3595	24.2135	G1	DMSO							1406	624175	16.4179	38.6933	25.1625	G1	DMSO							1406	1255187	114.728	214.942	310.057	s3	DMSO
1407	2190938	19.5359	26.8036	21.491	g2	DMSO							1407	1287783	35.5043	142.633	123.796	S5	DMSO							1407	1169360	134.553	43.7898	217.19	S5	DMSO							1407	1782895	129.237	132.659	247.797	s4	DMSO
1408	1867242	103.921	167.604	186.13	s5	DMSO							1408	1089978	42.8212	129.913	165.988	S4	DMSO							1408	646498	31.8648	52.2314	53.8768	G1	DMSO							1408	1.01258e+06	14.6958	513.73	13.7031	g1	DMSO
1409	1547384	157.095	459.892	292.744	s3	DMSO							1409	986903	37.8074	131.812	124.528	S3	DMSO							1409	609764	14.1413	21.9382	22.8197	G1	DMSO							1409	2115792	10.0234	21.1734	9.16774	g2	DMSO
1410	2.0441e+06	122.234	137.855	195.78	s5	DMSO							1410	763076	26.8622	378.497	86.7613	S1	DMSO							1410	1332464	22.6249	27.9349	40.0704	G2	DMSO							1410	1835438	136.996	129.006	231.388	s5	DMSO
1411	1492559	146.001	495.721	224.937	s3	DMSO							1411	903704	41.3868	271.68	168.353	S3	DMSO							1411	1321448	16.9064	41.5248	28.0264	G2	DMSO							1411	2246179	14.1542	21.9895	18.2829	g2	DMSO
1412	1790052	185.365	306.103	282.511	s4	DMSO							1412	829530	33.4002	291.8	148.296	S2	DMSO							1412	680217	79.2608	34.3677	156.089	S2	DMSO							1412	1101244	13.146	140.8	15.8213	g1	DMSO
1413	2.04631e+06	164.197	191.634	212.846	s5	DMSO							1413	645447	18.8552	75.0814	23.2729	G1	DMSO							1413	626854	15.0333	27.7574	22.5131	G1	DMSO							1413	2087247	129.926	102.986	261.08	s5	DMSO
1414	1016827	12.6497	597.028	15.44	g1	DMSO							1414	804831	41.3095	364.088	158.675	S2	DMSO							1414	699038	99.6426	43.4223	191.337	S2	DMSO							1414	2100604	112.658	28.9353	197.582	s6	DMSO
1415	2343310	19.7794	31.8355	17.5216	g2	DMSO							1415	1100179	40.2947	105.374	155.395	S4	DMSO							1415	709206	87.2241	36.7462	158.431	S2	DMSO							1415	2357557	13.7428	22.1523	13.0831	g2	DMSO
1416	1.03747e+06	57.2333	653.389	129.635	s1	DMSO							1416	717626	38.153	427.625	165.428	S2	DMSO							1416	713228	98.4367	39.8442	201.679	S2	DMSO							1416	2011148	118.331	56.6772	215.637	s5	DMSO
1417	1048756	60.7655	656.186	167.692	s1	DMSO							1417	732088	22.6878	524.5	35.0047	G1	DMSO							1417	861866	130.952	42.4183	211.394	S3	DMSO							1417	2282191	14.7517	21.8492	15.3252	g2	DMSO
1418	1.00137e+06	43.89	444.402	103.653	s1	DMSO							1418	1323184	40.3673	122.734	155.047	S5	DMSO							1418	821738	105.717	37.7733	207.238	S3	DMSO							1418	2446938	16.2136	22.9526	25.4555	g2	DMSO
1419	1493855	150.709	400.156	202.448	s3	DMSO							1419	658005	22.7976	139.651	29.2557	G1	DMSO							1419	660724	107.892	50.8662	199.587	S2	DMSO							1419	2053500	147.849	79.9925	306.527	s5	DMSO
1420	2072375	119.164	168.346	202.378	s5	DMSO							1420	725126	22.5674	292.886	28.5065	G1	DMSO							1420	1556920	18.8361	39.7016	32.9195	G2	DMSO							1420	1092323	14.7431	161.8	14.0292	g1	DMSO
1421	1234107	111.566	619.61	212.745	s2	DMSO							1421	1369407	27.8885	46.3681	33.3353	G2	DMSO							1421	683368	114.688	46.3454	218.308	S2	DMSO							1421	2192657	13.4217	21.5233	14.8313	g2	DMSO
1422	1002041	15.0906	693.078	22.1295	g1	DMSO							1422	492795	23.1931	315.177	28.1477	G1	DMSO							1422	681709	70.9736	39.382	141.398	S1	DMSO							1422	1119580	59.9602	524.128	228.749	s2	DMSO
1423	2382550	16.2091	28.0308	18.2528	g2	DMSO							1423	1366309	38.4167	65.7737	106.71	S6	DMSO							1423	679376	12.2531	21.6617	20.6087	G1	DMSO							1423	1222890	130.971	480.567	367.891	s2	DMSO
1424	1460911	138.654	442.215	298.266	s3	DMSO							1424	1016251	37.385	174.988	153.818	S3	DMSO							1424	811823	141.19	47.4377	227.042	S3	DMSO							1424	1688227	138.942	246.817	326.993	s4	DMSO
1425	1190407	12.3234	579.848	10.7858	g1	DMSO							1425	1356252	23.1295	35.6463	24.3705	G2	DMSO							1425	706782	43.661	42.0368	97.6067	S1	DMSO							1425	1332335	165.097	377.747	336.138	s3	DMSO
1426	1209962	88.5383	585.038	173.267	s1	DMSO							1426	701280	22.0147	239.645	25.2975	G1	DMSO							1426	950506	244.618	26.0287	217.843	S4	DMSO							1426	1095502	12.5011	92.3803	11.9594	g1	DMSO
1427	968430	12.9794	288.371	11.5233	g1	DMSO							1427	785204	39.5473	410.908	161.582	S2	DMSO							1427	1231407	96.0088	32.1073	161.181	S5	DMSO							1427	1084451	13.2919	481.308	13.9252	g1	DMSO
1428	1380568	147.869	371.342	250.834	s3	DMSO							1428	679177	21.897	189.206	25.5535	G1	DMSO							1428	749601	101.309	42.661	172.645	S2	DMSO							1428	1091701	13.1162	77.9777	12.4888	g1	DMSO
1429	2390027	17.1086	25.0132	13.4267	g2	DMSO							1429	665947	21.4155	366.042	25.8956	G1	DMSO							1429	678180	14.2328	27.3883	20.8555	G1	DMSO							1429	1665362	160.1	291.926	310.456	s4	DMSO
1430	1485207	136.563	338.322	238.268	s3	DMSO							1430	1142213	37.1084	169.211	128.984	S4	DMSO							1430	909787	93.4438	31.5659	162.617	S3	DMSO							1430	2358158	15.7007	21.2017	12.918	g2	DMSO
1431	1971620	97.8239	230.528	166.589	s6	DMSO							1431	753038	21.6104	237.942	25.4247	G1	DMSO							1431	770639	108.211	35.3517	190.12	S2	DMSO							1431	1169507	132.262	439.899	276.895	s2	DMSO
1432	1184027	99.2679	624.842	193.133	s1	DMSO							1432	1405696	24.7681	41.8087	31.5836	G2	DMSO							1432	1393470	114.469	27.6474	180.463	S5	DMSO							1432	1249253	121.204	393.022	307.843	s3	DMSO
1433	1218672	12.8374	31.1813	16.8206	g1	DMSO							1433	1356034	23.641	39.0375	24.4158	G2	DMSO							1433	1171464	122.646	35.2552	176.078	S5	DMSO							1433	1067689	8.23413	67.5089	9.36716	g1	DMSO
1434	961273	14.8365	281.486	11.1751	g1	DMSO							1434	1287936	30.4793	50.4925	81.0776	S6	DMSO							1434	744561	49.481	45.232	105.315	S1	DMSO							1434	2613071	16.9001	20.8228	17.2565	g2	DMSO
1435	1137984	127.568	709.894	214.545	s2	DMSO							1435	1432486	27.2681	37.4076	25.4977	G2	DMSO							1435	1343167	31.7342	26.3049	57.1046	S6	DMSO							1435	1264519	138.022	318.095	255.535	s3	DMSO
1436	1027596	8.49306	476.345	10.3295	g1	DMSO							1436	917516	36.2037	270.475	136.545	S3	DMSO							1436	762809	108.803	35.7862	212.394	S2	DMSO							1436	1703638	107.472	152.513	271.374	s4	DMSO
1437	1032828	11.7273	528.345	10.8379	g1	DMSO							1437	1111923	49.7347	218.698	200.157	S4	DMSO							1437	1139356	99.9219	27.7059	162.089	S5	DMSO							1437	1126502	140.754	429.348	323.165	s2	DMSO
1438	2519747	24.4166	29.946	69.4813	s6	DMSO							1438	881981	37.0296	313.331	148.433	S3	DMSO							1438	1004551	106.524	40.9349	182.761	S4	DMSO							1438	1206999	99.4115	307.381	214.577	s2	DMSO
1439	1.95997e+06	137.906	226.588	196.309	s5	DMSO							1439	839752	46.5715	308.125	178.591	S2	DMSO							1439	1320481	88.6065	24.72	133.07	S6	DMSO							1439	1466736	117.076	360.59	275.791	s3	DMSO
1440	1172590	36.3563	540.611	91.2172	s1	DMSO							1440	1.00248e+06	46.7595	224.134	183.052	S3	DMSO							1440	902650	100.249	35.1451	201.83	S3	DMSO							1440	1316602	91.7261	243.762	205.942	s3	DMSO
1441	1340769	148.435	438.69	268.128	s3	DMSO							1441	926848	42.1965	251.571	169.627	S3	DMSO							1441	671240	15.6214	22.5629	20.1898	G1	DMSO							1441	1169355	15.9426	161.762	15.3045	g1	DMSO
1442	1142584	21.6219	568.197	15.1547	g1	DMSO							1442	920579	38.3503	242.707	146.42	S3	DMSO							1442	1365381	18.6315	26.5176	23.3303	G2	DMSO							1442	1311167	118.746	311.074	272.223	s3	DMSO
1443	1140630	149.352	518.133	220.78	s2	DMSO							1443	1.03e+06	48.6023	223.99	188.223	S3	DMSO							1443	670026	15.2883	25.7877	21.9735	G1	DMSO							1443	974855	9.50565	57.2877	9.67797	g1	DMSO
1444	1289144	133.38	473.961	215.098	s2	DMSO							1444	837676	41.4834	298.76	174.193	S2	DMSO							1444	1004934	122.879	32.0712	191.211	S4	DMSO							1444	1095230	124.03	390.7	281.848	s2	DMSO
1445	1136585	151.479	579.739	238.436	s2	DMSO							1445	950486	47.8723	258.335	193.38	S3	DMSO							1445	678764	16.6815	25.3109	26.7986	G1	DMSO							1445	991711	12.5549	206.439	11.763	g1	DMSO
1446	2069642	125.631	171.323	196.875	s5	DMSO							1446	1034563	33.677	126.43	124.403	S3	DMSO							1446	671235	14.7553	28.4708	23.9671	G1	DMSO							1446	1300038	147.138	349.572	307.211	s3	DMSO
1447	1.34806e+06	170.21	461.832	268.756	s3	DMSO							1447	679940	22.9565	289.745	28.0008	G1	DMSO							1447	734086	17.177	31.1033	23.9347	G1	DMSO							1447	1589596	112.81	238.554	243.63	s4	DMSO
1448	1.36238e+06	119.49	455.078	242.769	s3	DMSO							1448	656965	17.9149	102.943	20.5292	G1	DMSO							1448	536634	29.4578	30.6031	37.3824	G1	DMSO							1448	1171670	116.138	410.245	251.533	s2	DMSO
1449	1273814	155.536	556.972	248.335	s2	DMSO							1449	1493606	18.7097	20.8177	16.8329	G2	DMSO							1449	734093	87.3063	51.195	179.021	S2	DMSO							1449	1170529	124.651	307.653	261.621	s2	DMSO
1450	1125514	145.972	604.027	217.911	s2	DMSO							1450	700800	17.552	34.5497	15.2947	G1	DMSO							1450	890996	138.066	37.6194	275.326	S3	DMSO							1450	859147	10.4115	54.5115	11.8168	g1	DMSO
1451	1766072	126.19	204.207	220.762	s4	DMSO							1451	654793	25.334	111.851	32.0633	G1	DMSO							1451	795409	163.875	40.2331	284.676	S3	DMSO							1451	975999	12.2547	229.835	11.7675	g1	DMSO
1452	1.51884e+06	217.538	289.446	316.913	s3	DMSO							1452	729328	16.4105	36.1706	16.5114	G1	DMSO							1452	852676	149.44	36.5458	277.153	S3	DMSO							1452	1301280	133.223	556.422	313.281	s3	DMSO
1453	1107065	69.6245	558.939	140.282	s1	DMSO							1453	1156263	42.29	129.882	142.869	S4	DMSO							1453	728570	94.9948	63.0963	184.899	S2	DMSO							1453	2187304	14.8731	23.2535	22.3241	g2	DMSO
1454	1139397	14.6915	630.357	23.3428	g1	DMSO							1454	714026	20.3178	99.9379	20.7207	G1	DMSO							1454	524678	18.9687	21.0242	28.5066	G1	DMSO							1454	1209680	119.16	280.566	250.597	s2	DMSO
1455	1375254	161.643	326.696	255.956	s3	DMSO							1455	1396596	25.1108	39.5014	24.3919	G2	DMSO							1455	1422720	23.5767	33.075	36.6458	G2	DMSO							1455	1097322	13.4934	33.4477	15.2713	g1	DMSO
1456	1059111	19.2839	97.9716	16.2359	g1	DMSO							1456	897690	42.1375	319.712	172.471	S3	DMSO							1456	729623	16.9425	28.4184	22.4731	G1	DMSO							1456	2156588	116.225	84.1046	216.274	s5	DMSO
1457	2081855	178.892	181.463	217.683	s5	DMSO							1457	937576	38.2466	170.315	135.444	S3	DMSO							1457	883299	135.062	38.6986	244.373	S3	DMSO							1457	1013042	119.461	636.487	268.809	s2	DMSO
1458	1699680	136.826	300.119	239.54	s4	DMSO							1458	1167579	40.3677	132.237	159.285	S4	DMSO							1458	1425172	25.1682	32.0309	38.0749	G2	DMSO							1458	1278272	141.386	305.618	285.081	s3	DMSO
1459	1273759	92.401	467.219	184.235	s1	DMSO							1459	717998	19.0091	104.629	18.9207	G1	DMSO							1459	794904	179.202	47.0554	253.401	S3	DMSO							1459	1122000	90.2962	418.869	223.643	s2	DMSO
1460	1603392	160.825	287.967	226.414	s4	DMSO							1460	719792	16.4342	103.308	17.7132	G1	DMSO							1460	717622	61.4132	31.6026	128.362	S1	DMSO							1460	1146055	136.584	404.266	286.117	s2	DMSO
1461	1386343	158.046	428.396	288.606	s3	DMSO							1461	762949	17.2839	84.308	19.5095	G1	DMSO							1461	1167549	133.856	40.1452	233.966	S5	DMSO							1461	1.29528e+06	140.305	461.606	343.976	s3	DMSO
1462	1190393	73.1714	517.514	163.697	s1	DMSO							1462	723786	16.6596	83.5168	17.2976	G1	DMSO							1462	747138	195.23	49.6994	209.452	S2	DMSO							1462	1026849	11.3723	385.147	11.9371	g1	DMSO
1463	1211310	151.75	549.043	208.898	s2	DMSO							1463	884077	40.5808	200.409	152.801	S3	DMSO							1463	1338850	68.4004	27.3515	106.625	S6	DMSO							1463	1249849	103.522	308.107	313.289	s3	DMSO
1464	1310325	128.794	445.892	227.798	s3	DMSO							1464	697488	20.3936	139.348	21.8477	G1	DMSO							1464	704421	69.0849	40.7824	155.918	S2	DMSO							1464	1141377	113.351	442.229	278.597	s2	DMSO
1465	1107479	18.4428	130.853	14.7634	g1	DMSO							1465	795708	20.5951	249.057	20.0877	G1	DMSO							1465	702623	82.4398	44.4347	167.413	S2	DMSO							1465	1273157	20.6761	581.341	24.8469	g1	DMSO
1466	1061266	12.7946	185.638	9.50131	g1	DMSO							1466	1532768	31.6822	42.9379	53.0922	S6	DMSO							1466	1297078	20.2737	43.0323	33.6911	G2	DMSO							1466	1773043	109.873	165.704	212.169	s4	DMSO
1467	1164849	18.6204	532.404	19.2062	g1	DMSO							1467	1.01761e+06	48.1943	255.238	177.607	S3	DMSO							1467	1317797	117.142	30.6774	145.487	S5	DMSO							1467	1851333	113.087	129.556	214.609	s5	DMSO
1468	1065561	12.7422	191.035	10.38	g1	DMSO							1468	821126	31.8256	297.572	110.808	S1	DMSO							1468	1198802	105.722	30.5916	154.144	S5	DMSO							1468	1101667	88.2325	420.104	226.908	s2	DMSO
1469	1028448	11.1356	213.963	8.83848	g1	DMSO							1469	988853	42.324	207.128	144.915	S3	DMSO							1469	1089381	121.148	38.0157	178.521	S4	DMSO							1469	1260638	134.851	380.379	333.41	s3	DMSO
1470	1.02524e+06	11.733	212.866	8.93391	g1	DMSO							1470	898232	39.9188	232.78	135.939	S3	DMSO							1470	1268259	117.486	36.1779	193.794	S5	DMSO							1470	1058401	70.6538	334.048	236.498	s2	DMSO
1471	1799002	89.0011	204.26	168.628	s4	DMSO							1471	1471169	44.7011	86.4185	117.449	S5	DMSO							1471	1355901	42.606	32.2521	85.8214	S6	DMSO							1471	1871868	141.418	105.336	217.441	s5	DMSO
1472	1659701	118.386	312.723	213.308	s4	DMSO							1472	760109	36.4627	510.207	121.236	S2	DMSO							1472	668031	62.8712	47.4304	119.494	S1	DMSO							1472	1199316	140.973	348.169	357.421	s2	DMSO
1473	1387202	137.255	297.127	290.44	s3	DMSO							1473	1195948	41.1461	153.761	110.561	S4	DMSO							1473	936842	112.248	37.5425	188.024	S3	DMSO							1473	1.04248e+06	52.1943	399.796	184.305	s1	DMSO
1474	2492784	14.9077	22.1458	10.737	g2	DMSO							1474	761551	36.6533	471.302	119.101	S2	DMSO							1474	1.01313e+06	127.999	36.0445	200.871	S4	DMSO							1474	1230561	139.278	481.133	321.699	s2	DMSO
1475	1912928	92.9202	150.308	170.292	s5	DMSO							1475	945436	44.6624	258.753	179.797	S3	DMSO							1475	1336684	9.0337	12.9921	13.7141	G2	DMSO							1475	1089750	91.3574	250.597	258.486	s2	DMSO
1476	1.66008e+06	128.354	278.979	200.975	s4	DMSO							1476	1390928	39.9139	136.896	114.597	S5	DMSO							1476	1111701	115.412	37.6368	172.585	S5	DMSO							1476	1093146	56.2059	447.537	171.931	s1	DMSO
1477	1427109	149.378	389.825	260.225	s3	DMSO							1477	980873	44.7073	226.94	165.797	S3	DMSO							1477	1373864	20.6362	26.1052	30.043	G2	DMSO							1477	1.01644e+06	12.1112	186.465	12.4665	g1	DMSO
1478	2222716	18.2786	26.2905	17.1408	g2	DMSO							1478	947978	45.4172	278.606	189.931	S3	DMSO							1478	713287	15.4785	24.3862	24.3701	G1	DMSO							1478	2356716	14.3035	18.6386	14.692	g2	DMSO
1479	1872720	118.844	219.24	169.811	s5	DMSO							1479	867356	38.2635	400.707	149.552	S2	DMSO							1479	710501	94.6703	39.3685	199.773	S2	DMSO							1479	1002432	12.8746	198.52	11.1331	g1	DMSO
1480	924288	13.0153	109.355	12.6165	g1	DMSO							1480	1525122	27.2203	35.5526	22.0057	G2	DMSO							1480	642367	20.4882	33.877	30.1124	G1	DMSO							1480	2.02237e+06	16.1244	25.2246	20.8464	g2	DMSO
1481	948261	11.0271	110.489	12.3142	g1	DMSO							1481	934229	43.3696	308.186	159.616	S3	DMSO							1481	641294	21.255	42.9727	32.3742	G1	DMSO							1481	1154494	100.991	341.83	271.008	s2	DMSO
1482	1219200	168.251	519.955	327.562	s2	DMSO							1482	706994	26.0341	121.564	28.5255	G1	DMSO							1482	916700	225.252	40.6987	246.677	S3	DMSO							1482	1164481	108.434	448.674	246.225	s2	DMSO
1483	980039	13.0082	179.303	13.2758	g1	DMSO							1483	779332	43.2408	218.597	160.692	S2	DMSO							1483	1119235	112.065	35.8256	172.539	S5	DMSO							1483	2115453	14.5642	22.505	14.6368	g2	DMSO
1484	986705	13.497	256.84	12.4134	g1	DMSO							1484	626095	16.2763	60.8244	15.012	G1	DMSO							1484	828111	96.6681	35.4589	163.303	S3	DMSO							1484	1161768	73.9356	608.662	217.988	s2	DMSO
1485	1238822	144.32	443.604	318.299	s2	DMSO							1485	703141	14.008	18.4737	11.9882	G1	DMSO							1485	670438	24.936	48.7789	35.1046	G1	DMSO							1485	2313889	15.4976	22.1165	14.8423	g2	DMSO
1486	2259450	19.2169	30.7894	17.0285	g2	DMSO							1486	1440008	26.2877	43.5391	27.5019	G2	DMSO							1486	866358	171.832	46.9602	256.73	S3	DMSO							1486	1162517	75.1128	602.582	209.517	s1	DMSO
1487	1037485	14.9066	368.034	16.6123	g1	DMSO							1487	848010	41.462	390.598	169.846	S2	DMSO							1487	1128948	116.989	30.2877	175.143	S5	DMSO							1487	1208092	145.415	369.326	237.358	s2	DMSO
1488	1190761	12.4133	557.751	10.9156	g1	DMSO							1488	745278	49.7762	482.187	168.275	S2	DMSO							1488	796752	134.633	41.3851	233.547	S3	DMSO							1488	1616235	109.157	218.577	215.281	s4	DMSO
1489	2234690	145.238	116.178	221.993	s5	DMSO							1489	622736	16.4514	62.5714	15.8059	G1	DMSO							1489	1241041	119.363	30.0895	206.197	S5	DMSO							1489	1130852	15.1602	435.977	14.2912	g1	DMSO
1490	1160889	67.5386	650.825	125.932	s1	DMSO							1490	720578	29.8646	467.647	113.631	S2	DMSO							1490	1207349	131.226	29.9937	181.831	S5	DMSO							1490	1185613	101.099	427.212	215.279	s2	DMSO
1491	1251730	153.63	554.452	222.888	s2	DMSO							1491	893336	39.7655	276.457	142.913	S3	DMSO							1491	629190	16.0315	28.0824	23.2254	G1	DMSO							1491	1135659	16.3258	462.643	18.8454	g1	DMSO
1492	1350956	139.48	552.459	270.981	s3	DMSO							1492	1542161	71.4098	102.172	156.046	S5	DMSO							1492	948577	111.028	37.3635	187.125	S4	DMSO							1492	1671219	92.5721	210.303	171.207	s4	DMSO
1493	1472606	128.576	517.7	271.191	s3	DMSO							1493	692292	40.294	43.5881	60.2321	S1	DMSO							1493	778242	110.89	45.5963	203.738	S2	DMSO							1493	1872677	112.487	166.746	236.377	s5	DMSO
1494	1517215	86.3615	367.932	183.173	s3	DMSO							1494	646493	20.5274	83.715	19.3264	G1	DMSO							1494	725309	97.3224	42.9315	178.986	S2	DMSO							1494	2413257	152.481	105.667	232.205	s5	DMSO
1495	1179782	9.86046	190.216	10.3904	g1	DMSO							1495	723226	20.4012	351.754	24.7265	G1	DMSO							1495	1004308	134.193	41.0316	201.118	S4	DMSO							1495	1160271	53.4468	328.793	147.267	s1	DMSO
1496	1459549	131.731	477.252	311.333	s3	DMSO							1496	697179	18.2355	210.889	18.3516	G1	DMSO							1496	1462456	34.3612	30.426	63.953	S6	DMSO							1496	2055629	121.155	130.843	204.591	s5	DMSO
1497	2316246	23.0648	30.6745	15.1756	g2	DMSO							1497	733602	36.4397	236.638	141.367	S2	DMSO							1497	631762	15.8626	29.2263	23.4815	G1	DMSO							1497	1065159	14.6764	389.379	16.2163	g1	DMSO
1498	1106118	12.6146	335.045	18.0156	g1	DMSO							1498	1318250	38.1144	123.682	132.224	S5	DMSO							1498	762630	127.599	48.297	228.046	S2	DMSO							1498	1085525	12.508	408.358	15.1683	g1	DMSO
1499	1057251	13.7595	351.062	13.4234	g1	DMSO							1499	1159095	44.1445	138.735	152.593	S4	DMSO							1499	706590	99.7698	46.0034	173.844	S2	DMSO							1499	1059809	14.4395	419.748	16.4556	g1	DMSO
1500	1374469	92.2756	401.538	178.916	s3	DMSO							1500	1469286	25.9474	41.087	25.9765	G2	DMSO							1500	737068	110.417	49.494	184.872	S2	DMSO							1500	1185464	157.611	379.013	263.067	s2	DMSO
1501	1368771	124.162	673.975	244.789	s3	DMSO							1501	685599	25.8984	518.709	46.6781	S1	DMSO							1501	866202	159.463	40.1804	217.079	S3	DMSO							1501	1081670	92.7756	528.074	187.493	s1	DMSO
1502	1193174	13.1712	482.75	12.4702	g1	DMSO							1502	686387	18.9126	265.292	17.4982	G1	DMSO							1502	935659	131.557	39.8081	182.165	S3	DMSO							1502	1104536	78.8853	452.454	161.714	s1	DMSO
1503	1512405	164.009	379.222	297.371	s3	DMSO							1503	1403421	20.0381	200	19.6475	G2	DMSO							1503	715204	17.8476	39.7115	31.6766	G1	DMSO							1503	1262605	138.724	439.831	275.643	s3	DMSO
1504	1329010	149.306	666.93	263.943	s3	DMSO							1504	630433	13.8906	53.4408	13.7142	G1	DMSO							1504	1094903	103.401	44.157	172.084	S4	DMSO							1504	1051940	22.5461	435.715	29.6194	g1	DMSO
1505	1325833	115.432	453.604	207.349	s3	DMSO							1505	650026	13.5853	32.8629	12.3427	G1	DMSO							1505	1239356	97.7226	33.5548	170.21	S5	DMSO							1505	1186287	150.583	321.597	262.246	s2	DMSO
1506	1191847	103.244	355.123	222.784	s2	DMSO							1506	650855	30.2655	250.343	119.365	S2	DMSO							1506	1006045	96.9369	35.8856	174.418	S4	DMSO							1506	1085066	15.4277	542.364	16.0315	g1	DMSO
1507	1077195	39.2756	542.703	47.3099	s1	DMSO							1507	1188669	45.1523	117.744	201.607	S4	DMSO							1507	752744	90.6884	42.7014	169.402	S2	DMSO							1507	1118773	13.5257	217.748	11.2913	g1	DMSO
1508	1220070	85.0919	624.917	161.865	s1	DMSO							1508	1255159	41.8872	83.4129	168.54	S5	DMSO							1508	671024	18.9081	35.5709	30.9161	G1	DMSO							1508	1054616	15.109	411.604	14.646	g1	DMSO
1509	1130945	104.631	360.536	243.717	s2	DMSO							1509	1073688	37.3878	196.129	152.502	S4	DMSO							1509	686932	19.4896	24.5617	25.2622	G1	DMSO							1509	1048799	17.0435	375.642	12.7088	g1	DMSO
1510	1135892	49.7681	416.514	135.405	s1	DMSO							1510	1336627	24.0529	38.9114	21.5349	G2	DMSO							1510	1245773	105.44	32.489	164.248	S5	DMSO							1510	1058552	33.7307	348.458	59.439	s1	DMSO
1511	1287055	139.446	336.588	261.721	s2	DMSO							1511	1350497	21.7152	46.5451	21.7537	G2	DMSO							1511	717373	13.4578	20.8566	22.0526	G1	DMSO							1511	1133527	13.9797	316.594	13.7807	g1	DMSO
1512	1313779	190.471	262.114	296.914	s3	DMSO							1512	1423626	25.8523	111.293	29.4818	G2	DMSO							1512	1202652	126.02	35.9612	188.524	S5	DMSO							1512	1145564	123.126	492.099	233.745	s2	DMSO
1513	1169647	53.0825	702	114.946	s1	DMSO							1513	1044372	35.8777	214.423	138.303	S3	DMSO							1513	1438964	21.5124	26.0633	33.7592	G2	DMSO							1513	1123524	118.216	486.312	255.14	s2	DMSO
1514	1091015	18.2337	706.183	18.0124	g1	DMSO							1514	929995	36.6528	305.838	157.037	S3	DMSO							1514	729475	10.4098	13.9881	20.8358	G1	DMSO							1514	1245912	138.456	372.63	266.904	s3	DMSO
1515	2321589	169.304	101.189	250.921	s5	DMSO							1515	1.03452e+06	27.0475	118.302	100.482	S3	DMSO							1515	725191	10.3387	15.182	19.3172	G1	DMSO							1515	2357185	18.3963	28.0864	20.3857	g2	DMSO
1516	1980295	129.366	203.852	244.56	s5	DMSO							1516	1152655	43.8917	128.29	169.999	S4	DMSO							1516	1119642	138.055	35.0334	207.468	S5	DMSO							1516	976720	12.886	232.763	10.8128	g1	DMSO
1517	1166060	180.951	478.512	300.377	s2	DMSO							1517	735198	32.2527	469.499	105.194	S1	DMSO							1517	756973	15.7978	24.1926	21.31	G1	DMSO							1517	996305	33.9721	455.716	62.355	s1	DMSO
1518	1357861	117.801	349.897	201.136	s3	DMSO							1518	913581	37.6947	326.991	170.357	S3	DMSO							1518	896428	97.5548	36.375	192.998	S3	DMSO							1518	1.01748e+06	76.137	355.772	201.233	s1	DMSO
1519	1095987	15.2904	688.007	15.243	g1	DMSO							1519	1383381	24.5171	44.9199	26.1785	G2	DMSO							1519	1105067	90.2522	30.2343	160.313	S5	DMSO							1519	1065115	7.074	13.177	9.477	g1	DMSO
1520	1055269	13.7943	243.935	11.1817	g1	DMSO							1520	714117	21.3283	155.778	23.3164	G1	DMSO							1520	666918	17.8676	25.3409	23.1469	G1	DMSO							1520	1101364	8.09634	16.0946	11.4248	g1	DMSO
1521	1307443	136.315	348.653	246.455	s3	DMSO							1521	1106387	35.4843	216.625	151.402	S4	DMSO							1521	1265429	85.7548	33.9768	173.859	S5	DMSO							1521	1106821	15.9151	264.711	16.0631	g1	DMSO
1522	1186250	120.518	442.161	258.019	s2	DMSO							1522	682099	20.5879	225.141	24.9551	G1	DMSO							1522	698252	11.4998	19.8861	20.4507	G1	DMSO							1522	973038	12.9802	218.761	10.8283	g1	DMSO
1523	1201954	161.019	343.369	291.829	s2	DMSO							1523	710261	28.5683	430.964	124.46	S2	DMSO							1523	1.35715e+06	138.565	31.4278	187.511	S5	DMSO							1523	1182246	129.801	519.253	267.044	s2	DMSO
1524	2227924	18.0373	28.5251	14.653	g2	DMSO							1524	680312	18.0801	70.9514	17.9976	G1	DMSO							1524	700739	22.5382	42.3579	36.9243	G1	DMSO							1524	1.66461e+06	32.8479	94.8256	139.239	s4	DMSO
1525	1056072	14.0039	267.981	10.4526	g1	DMSO							1525	724992	36.9677	368.997	166.626	S2	DMSO							1525	1460311	22.6577	30.7256	38.918	G2	DMSO							1525	2297133	17.4991	24.1452	22.9372	g2	DMSO
1526	1.47096e+06	204.475	312.245	350.065	s3	DMSO							1526	1095954	34.9202	228.873	158.644	S4	DMSO							1526	1136775	140.129	32.759	198.076	S5	DMSO							1526	1121347	31.8579	68.7037	26.5404	g1	DMSO
1527	1057608	43.5127	616.349	95.9777	s1	DMSO							1527	1399303	21.5055	45.5505	20.8325	G2	DMSO							1527	754104	17.8	37.3235	25.3907	G1	DMSO							1527	2299731	104.769	44.6634	154.937	s6	DMSO
1528	1058134	61.267	685.326	155.622	s1	DMSO							1528	762091	19.3503	197.755	23.9444	G1	DMSO							1528	1107539	118.741	38.0417	197.651	S5	DMSO							1528	1424879	188.904	363.459	361.41	s3	DMSO
1529	1073690	29.3642	652.667	38.0204	s1	DMSO							1529	717215	21.7022	169.439	22.9477	G1	DMSO							1529	710712	21.7774	35.607	33.9776	G1	DMSO							1529	1.53025e+06	162.212	321.793	311.956	s4	DMSO
1530	1348466	144.202	403.403	237.654	s3	DMSO							1530	1080406	33.963	236.77	153.454	S4	DMSO							1530	664421	13.6646	28.2897	22.302	G1	DMSO							1530	1119612	14.9731	514.067	14.4156	g1	DMSO
1531	1232634	130.758	477.093	271.144	s2	DMSO							1531	1571654	25.0205	55.8185	43.9111	S6	DMSO							1531	1032324	108.191	30.7745	157.117	S4	DMSO							1531	1609468	139.834	305.138	298.39	s4	DMSO
1532	1285181	125.36	453.901	306.723	s2	DMSO							1532	1367834	20.9205	40.7724	21.3541	G2	DMSO							1532	1.32391e+06	122.3	31.0204	193.505	S5	DMSO							1532	1127702	16.2874	46.8426	22.6054	g1	DMSO
1533	1233512	124.122	391.667	236.063	s2	DMSO							1533	713101	29.9456	213.943	127.095	S2	DMSO							1533	968359	104.674	35.4468	191.753	S4	DMSO							1533	2311740	18.9969	28.9363	16.5373	g2	DMSO
1534	2241194	13.2197	27.8168	13.5124	g2	DMSO							1534	878979	21.4937	427.159	28.7605	G1	DMSO							1534	765557	69.373	37.4761	148.925	S1	DMSO							1534	1107719	14.8764	459.669	11.6078	g1	DMSO
1535	1355575	117.186	389.784	246.926	s3	DMSO							1535	847022	23.0231	382.368	52.9344	S1	DMSO							1535	1067842	112.392	28.8289	153.442	S4	DMSO							1535	1005248	72.7921	400.783	143.3	s1	DMSO
1536	1190964	123.507	697.763	266.388	s2	DMSO							1536	1197191	37.5805	158.852	129.903	S4	DMSO							1536	700013	15.9885	25.9298	22.7495	G1	DMSO							1536	1557304	208.967	332.505	318.784	s4	DMSO
1537	1029875	11.9995	230.071	11.194	g1	DMSO							1537	1433483	40.4638	113.761	151.398	S5	DMSO							1537	1.03493e+06	118.796	39.0635	187.632	S4	DMSO							1537	982329	15.4893	416.624	11.6751	g1	DMSO
1538	1115079	83.5878	546.547	165.288	s1	DMSO							1538	716236	30.232	352.246	134.065	S2	DMSO							1538	820045	68.6917	31.7478	160.256	S3	DMSO							1538	998646	28.7593	470.554	77.773	s1	DMSO
1539	2246476	14.4386	26.9684	13.9145	g2	DMSO							1539	583842	13.7291	36.4226	11.4002	G1	DMSO							1539	649910	15.0694	25.2474	24.4359	G1	DMSO							1539	975380	30.156	435.386	71.6245	s1	DMSO
1540	2125406	129.593	79.1804	146.398	s6	DMSO							1540	1424047	12.6561	20.1327	12.7455	G2	DMSO							1540	699901	16.3698	24.4664	24.8891	G1	DMSO							1540	2375689	18.407	23.5047	14.2764	g2	DMSO
1541	1.04387e+06	13.1568	342.62	13.1246	g1	DMSO							1541	1372156	43.0613	95.2444	149.576	S5	DMSO							1541	658868	12.5681	21.4583	19.8495	G1	DMSO							1541	2284973	118.184	65.4326	206.634	s5	DMSO
1542	1142638	81.6628	499.107	182.155	s1	DMSO							1542	747268	20.2378	296.964	27.9021	G1	DMSO							1542	1213009	135.58	26.3139	186.208	S5	DMSO							1542	2202461	127.492	62.0038	200.627	s5	DMSO
1543	2251549	15.1792	27.5932	13.0095	g2	DMSO							1543	880580	38.9172	215.348	194.351	S3	DMSO							1543	642134	20.7915	42.8319	35.5762	G1	DMSO							1543	1393631	158.42	358.252	331.212	s3	DMSO
1544	1004568	9.95976	207.094	11.1397	g1	DMSO							1544	1499947	30.5991	46.0991	29.5045	G2	DMSO							1544	671881	12.7162	19.0651	22.1546	G1	DMSO							1544	2215457	14.9846	23.1526	20.0952	g2	DMSO
1545	2192541	13.401	24.0637	12.0618	g2	DMSO							1545	1285389	22.7774	81.0439	23.6442	G2	DMSO							1545	708694	73.3316	35.2343	134.271	S1	DMSO							1545	1178689	18.4568	553.942	22.1301	g1	DMSO
1546	2392757	69.1381	38.6684	128.732	s6	DMSO							1546	1435982	47.5595	102.777	145.124	S5	DMSO							1546	666854	10.9453	17.8631	18.4389	G1	DMSO							1546	2325069	17.141	25.1899	15.1704	g2	DMSO
1547	2160218	17.9754	173.1	20.2716	g2	DMSO							1547	1493971	46.5626	71.5446	132.567	S5	DMSO							1547	1014777	66.3271	26.4653	127.04	S4	DMSO							1547	1112191	25.9446	468.554	41.8527	g1	DMSO
1548	1229408	167.477	586.948	311.914	s2	DMSO							1548	707730	18.5727	216.623	19.4213	G1	DMSO							1548	1057827	128.23	33.6342	217.813	S4	DMSO							1548	1.91157e+06	86.624	131.932	178.825	s6	DMSO
1549	1076499	12.2094	183.518	10.3963	g1	DMSO							1549	1218475	44.5305	110.228	181.899	S4	DMSO							1549	660895	12.6653	18.3598	18.9446	G1	DMSO							1549	1425572	131.568	292.565	262.637	s3	DMSO
1550	1226988	157.75	375.635	276.305	s2	DMSO							1550	616310	23.271	39.6897	27.4794	G1	DMSO							1550	1277012	116.191	28.6412	175.288	S5	DMSO							1550	1434885	136.371	381.209	246.639	s3	DMSO
1551	1110295	67.619	507.134	158.253	s1	DMSO							1551	1420396	24.8865	43.2441	26.3296	G2	DMSO							1551	978772	84.0934	32.2612	191.892	S4	DMSO							1551	1.94902e+06	149.193	228.004	277.213	s5	DMSO
1552	968111	7.55746	22.3247	7.94866	g1	DMSO							1552	1417359	37.9105	90.562	140.187	S5	DMSO							1552	965456	100.383	36.0727	189.763	S4	DMSO							1552	1429696	154.718	259.404	235.386	s3	DMSO
1553	972374	9.73383	23.8259	9.34776	g1	DMSO							1553	1216493	47.4649	140.22	150.998	S4	DMSO							1553	699016	65.6319	44.3181	110.031	S1	DMSO							1553	2061573	116.162	118.704	199.021	s5	DMSO
1554	1.70576e+06	104.954	314.694	251.826	s4	DMSO							1554	1.57594e+06	22.2275	281.169	24.4114	G2	DMSO							1554	670156	19.0233	32.7272	29.7347	G1	DMSO							1554	2392125	17.136	28.3324	19.4576	g2	DMSO
1555	987804	11.726	219.188	10.8309	g1	DMSO							1555	663784	15.4506	49.6685	14.4191	G1	DMSO							1555	656982	19.6529	36.7617	27.4185	G1	DMSO							1555	1570045	120.123	199.571	263.339	s4	DMSO
1556	1.59539e+06	125.938	359.24	246.581	s4	DMSO							1556	1421126	23.0655	41.3398	26.1866	G2	DMSO							1556	616103	19.6082	27.6411	27.6871	G1	DMSO							1556	2244780	16.9059	521.582	14.4841	g2	DMSO
1557	1077106	12.4603	239.264	10.7772	g1	DMSO							1557	627685	15.5768	38.986	16.4484	G1	DMSO							1557	1025994	101.558	30.9729	172.872	S4	DMSO							1557	1545048	146.335	279.969	277.383	s4	DMSO
1558	1998077	218.225	132.632	336.562	s5	DMSO							1558	789759	34.0455	392.796	135.722	S2	DMSO							1558	675908	60.215	37.952	100.003	S1	DMSO							1558	1703576	159.128	331.409	362.082	s4	DMSO
1559	1296280	197.834	471.141	270.006	s2	DMSO							1559	1030959	39.5821	257.583	139.847	S3	DMSO							1559	651916	21.1167	40.0633	32.7616	G1	DMSO							1559	1760098	172.58	301.824	272.627	s4	DMSO
1560	2362393	16.6966	26.2474	13.8282	g2	DMSO							1560	1098115	47.555	233.439	163.963	S4	DMSO							1560	1332845	24.8121	29.6885	32.5598	G2	DMSO							1560	1587528	148.314	259.387	269.293	s4	DMSO
1561	1089027	25.458	497.769	66.7003	s1	DMSO							1561	1496244	22.2039	39.0792	22.8847	G2	DMSO							1561	876427	129.927	39.7803	209.889	S3	DMSO							1561	1383958	149.77	451.115	339.815	s3	DMSO
1562	1068824	12.526	363.664	11.2151	g1	DMSO							1562	653190	15.4931	38.7606	16.8501	G1	DMSO							1562	1513652	22.654	32.5256	40.5136	G2	DMSO							1562	1222380	131.242	563.002	261.438	s2	DMSO
1563	985577	10.4046	217.197	10.4866	g1	DMSO							1563	1338501	24.5854	46.3533	24.5977	G2	DMSO							1563	1295720	23.9666	34.0496	42.5351	G2	DMSO							1563	1836628	159.281	286.287	301.519	s5	DMSO
1564	1300953	113.746	534.582	224.772	s2	DMSO							1564	758795	21.2784	71.0668	23.3965	G1	DMSO							1564	805120	149.099	49.4024	230.592	S3	DMSO							1564	1590909	101.766	259.39	285.382	s4	DMSO
1565	2235289	81.1283	53.0126	164.005	s6	DMSO							1565	673705	17.8433	63.1822	18.1949	G1	DMSO							1565	1114482	126.587	39.1704	233.124	S5	DMSO							1565	2.04876e+06	75.071	113.777	144.368	s6	DMSO
1566	1367024	181.664	406.177	255.33	s3	DMSO							1566	708198	17.6901	84.8928	17.9308	G1	DMSO							1566	658585	18.2281	37.0207	29.1168	G1	DMSO							1566	1237809	131.529	458.724	294.397	s3	DMSO
1567	1473923	242.427	431.926	352.253	s3	DMSO							1567	707838	24.4878	266.186	24.2631	G1	DMSO							1567	1.29319e+06	114.127	29.5034	160.614	S5	DMSO							1567	1248883	156.521	487.188	278.832	s3	DMSO
1568	1082952	36.4504	525.565	95.1205	s1	DMSO							1568	715791	19.046	177.423	22.4525	G1	DMSO							1568	1.2705e+06	90.3833	27.0468	131.59	S6	DMSO							1568	1043172	12.7444	144.537	9.70479	g1	DMSO
1569	1.2736e+06	125.059	391.584	312.476	s2	DMSO							1569	731032	16.9389	97.2933	16.48	G1	DMSO							1569	1094282	116.45	35.7097	202.55	S4	DMSO							1569	1158589	13.9825	224.121	13.3744	g1	DMSO
1570	1982030	109.384	161.464	174.581	s5	DMSO							1570	642253	17.6303	89.2796	16.4928	G1	DMSO							1570	1064380	126.223	35.3839	204.334	S4	DMSO							1570	1075969	13.1907	206.796	10.182	g1	DMSO
1571	2410023	16.2559	27.0221	15.0837	g2	DMSO							1571	688996	30.139	369.446	138.831	S2	DMSO							1571	879072	93.4021	40.3051	161.31	S3	DMSO							1571	1281689	146.476	398.305	257.921	s3	DMSO
1572	2304731	13.9441	28.0699	12.8478	g2	DMSO							1572	738063	23.6908	324.431	23.7302	G1	DMSO							1572	647134	16.6572	27.9904	25.4107	G1	DMSO							1572	1137216	14.7907	230.014	11.3325	g1	DMSO
1573	1263778	135.896	589.618	262.261	s2	DMSO							1573	1127792	35.4753	212.043	124.718	S4	DMSO							1573	792696	94.5647	33.6971	180.809	S3	DMSO							1573	1039064	13.1551	209.229	11.1271	g1	DMSO
1574	1105741	53.7071	583.968	131.607	s1	DMSO							1574	981001	38.4714	244.07	148.761	S3	DMSO							1574	1141329	134.208	36.246	208.22	S5	DMSO							1574	1270230	140.137	348.906	252.032	s3	DMSO
1575	988411	10.2916	299.468	11.9594	g1	DMSO							1575	1236797	51.4204	145.906	183.449	S5	DMSO							1575	819532	136.981	33.4844	185.929	S3	DMSO							1575	1025711	12.4318	160.711	10.0804	g1	DMSO
1576	930546	11.3079	178.962	10.8918	g1	DMSO							1576	704529	21.1004	188.537	26.0763	G1	DMSO							1576	725192	87.0586	42.626	172.331	S2	DMSO							1576	1124930	17.4205	474.45	12.9546	g1	DMSO
1577	1221113	124.818	770.011	220.206	s2	DMSO							1577	692570	22.4908	446.332	41.4624	G1	DMSO							1577	773651	132.286	39.6207	227.485	S2	DMSO							1577	1229492	207.164	431.309	276.024	s2	DMSO
1578	2377649	34.8303	25.4354	66.6934	s6	DMSO							1578	679884	20.4803	446.441	32.0495	G1	DMSO							1578	1248039	96.5209	29.6191	156.153	S5	DMSO							1578	1081915	14.9223	449.094	11.3991	g1	DMSO
1579	1419974	206.554	345.02	303.514	s3	DMSO							1579	731262	21.2472	387.406	25.7363	G1	DMSO							1579	1077986	115.605	38.8276	184.095	S4	DMSO							1579	1096796	14.8972	365.502	11.4645	g1	DMSO
1580	2234523	111.293	69.8023	150.509	s6	DMSO							1580	703491	23.551	177.162	81.5853	S1	DMSO							1580	1377186	23.435	33.3207	39.0734	G2	DMSO							1580	1070226	16.0096	529.28	16.2781	g1	DMSO
1581	1165564	60.5498	619.378	135.935	s1	DMSO							1581	813127	33.9622	294.233	179.631	S2	DMSO							1581	792553	101.858	36.9747	200.642	S3	DMSO							1581	1185096	112.256	555.84	227.849	s2	DMSO
1582	1178799	101.837	485.652	280.966	s2	DMSO							1582	701794	19.5336	320.36	25.176	G1	DMSO							1582	675381	15.8115	29.8093	26.4074	G1	DMSO							1582	2345850	35.5266	26.6943	56.8859	s6	DMSO
1583	1022171	13.1743	326.161	10.4966	g1	DMSO							1583	694522	28.1017	256.145	94.4001	S1	DMSO							1583	505459	109.062	30.4683	109.051	S1	DMSO							1583	1203724	157.61	599.565	322.299	s2	DMSO
1584	917486	9.51604	169.288	9.80018	g1	DMSO							1584	784312	36.2097	277.597	151.46	S2	DMSO							1584	1240213	83.4734	29.0901	130.434	S6	DMSO							1584	1885228	88.0661	182.184	189.191	s6	DMSO
1585	958431	11.1203	285.622	11.9179	g1	DMSO							1585	677903	25.3715	265.327	96.7506	S1	DMSO							1585	957570	106.562	50.1224	201.111	S4	DMSO							1585	1079345	92.7027	467.143	199.14	s1	DMSO
1586	1290487	127.049	348.891	248.34	s2	DMSO							1586	747640	28.6437	454.75	124.911	S2	DMSO							1586	1096254	97.0128	39.5245	193.217	S4	DMSO							1586	1.77223e+06	124.782	199.992	193.758	s4	DMSO
1587	1070192	112.382	352.102	213.227	s2	DMSO							1587	1334319	20.8282	34.7395	22.533	G2	DMSO							1587	697069	17.1157	36.6914	30.4182	G1	DMSO							1587	1053116	12.9538	194.083	15.7163	g1	DMSO
1588	992669	22.3022	667.454	23.2686	g1	DMSO							1588	884850	36.2609	296.307	163.676	S3	DMSO							1588	1078058	103.448	32.7371	173.634	S4	DMSO							1588	2.03308e+06	138.379	182.311	284.767	s5	DMSO
1589	1392050	20.7261	591.424	22.4482	g1	DMSO							1589	703775	20.1419	188.856	22.8813	G1	DMSO							1589	868995	105.912	38.3518	261.837	S3	DMSO							1589	990609	11.8095	211.612	12.4072	g1	DMSO
1590	981869	134.282	402.683	277.919	s2	DMSO							1590	934867	35.1674	338.296	149.53	S3	DMSO							1590	684205	19.333	32.5438	29.1561	G1	DMSO							1590	1713122	126.022	244.141	254.214	s4	DMSO
1591	1028029	65.4249	665.312	133.382	s1	DMSO							1591	672961	17.8089	119.638	16.9783	G1	DMSO							1591	1433240	19.08	23.3117	27.6729	G2	DMSO							1591	2111665	165.902	156.038	344.109	s5	DMSO
1592	1893941	118.152	81.0103	189.698	s5	DMSO							1592	795869	30.6314	260.059	144.908	S2	DMSO							1592	751222	157.751	42.7144	212.227	S2	DMSO							1592	1021976	16.6929	376.472	22.3659	g1	DMSO
1593	1268081	160.271	217.716	265.864	s2	DMSO							1593	712841	19.6987	93.256	19.68	G1	DMSO							1593	1030105	125.974	39.3646	196.744	S4	DMSO							1593	2182504	7.20633	16.8131	9.00179	g2	DMSO
1594	925114	83.7175	633.975	199.576	s2	DMSO							1594	879842	33.4847	226.634	146.637	S3	DMSO							1594	761265	15.1627	17.9249	24.3492	G1	DMSO							1594	1204470	190.133	464.472	325.219	s2	DMSO
1595	1926722	106.697	219.116	174.862	s5	DMSO							1595	680308	22.0877	322.723	59.5384	S1	DMSO							1595	688969	64.2482	45.4673	130.908	S1	DMSO							1595	1082364	20.7179	538.618	31.3675	g1	DMSO
1596	2446044	124.895	49.3419	195.605	s5	DMSO							1596	1362604	21.5918	35.61	22.4543	G2	DMSO							1596	724755	21.2119	26.4134	31.6827	G1	DMSO							1596	1112935	62.3278	419.022	146.082	s1	DMSO
1597	1823682	167.435	180.705	225.008	s4	DMSO							1597	1448004	21.4957	162.742	93.771	S6	DMSO							1597	762436	15.4419	22.4801	27.8025	G1	DMSO							1597	1.04123e+06	23.1668	478.331	38.4406	g1	DMSO
1598	948823	17.0771	641.683	17.9977	g1	DMSO							1598	920738	37.833	323.574	115.634	S3	DMSO							1598	1052576	97.0009	31.9869	191.231	S4	DMSO							1598	999149	13.2471	287.957	11.5665	g1	DMSO
1599	1356862	152.537	206.115	234.426	s3	DMSO							1599	812841	33.9589	249.082	177.782	S2	DMSO							1599	815217	17.7353	26.1797	26.342	G1	DMSO							1599	1364778	163.36	232.347	299	s3	DMSO
1600	1057920	25.2274	681.033	32.1099	g1	DMSO							1600	667121	20.6717	151.777	20.3323	G1	DMSO							1600	1402045	64.1802	29.6266	104.091	S6	DMSO							1600	1633809	122.007	174.751	233.52	s4	DMSO
1601	2399677	17.3644	7.44599	11.9496	g2	DMSO							1601	1035692	40.6664	265.168	159.477	S3	DMSO							1601	668593	61.1366	51.4167	129.45	S1	DMSO							1601	1.0197e+06	8.79483	98.6076	10.1692	g1	DMSO
1602	978415	104.054	499.271	252.972	s2	DMSO							1602	680663	17.8587	337.811	19.0194	G1	DMSO							1602	686347	10.0412	14.3779	18.2809	G1	DMSO							1602	2209413	14.282	24.0867	12.8598	g2	DMSO
1603	1238708	257.182	315.084	365.783	s2	DMSO							1603	842181	26.3293	117.001	86.0615	S1	DMSO							1603	698503	77.3436	41.6333	174.997	S2	DMSO							1603	1041862	74.5896	520.925	178.998	s1	DMSO
1604	1080832	107.029	390.698	257.053	s2	DMSO							1604	656542	11.3486	25.375	10.7552	G1	DMSO							1604	675663	61.3311	43.1095	132.336	S1	DMSO							1604	908297	9.57067	29.5532	10.3837	g1	DMSO
1605	1.28175e+06	186.017	635.693	263.908	s2	DMSO							1605	952635	24.8304	123.983	135.931	S3	DMSO							1605	650370	17.3637	26.8259	28.233	G1	DMSO							1605	1262691	136.38	410.495	289.179	s3	DMSO
1606	1.28436e+06	123.951	315.15	293.977	s2	DMSO							1606	1293192	36.9375	123.185	143.908	S5	DMSO							1606	1.23298e+06	127.816	33.6743	183.433	S5	DMSO							1606	993800	11.9918	233.419	13.3869	g1	DMSO
1607	1158546	17.6203	500.165	13.7459	g1	DMSO							1607	743152	17.1532	153	17.7843	G1	DMSO							1607	669861	9.05948	11.9123	18.9488	G1	DMSO							1607	1057841	12.4492	497.11	12.4312	g1	DMSO
1608	1079720	182.484	459.356	284.68	s2	DMSO							1608	709621	16.2693	125.666	16.1937	G1	DMSO							1608	720904	21.2312	40.3642	33.4401	G1	DMSO							1608	751185	8.92233	26.7319	9.21629	g1	DMSO
1609	1.01661e+06	113.097	532.88	254.633	s2	DMSO							1609	699786	28.191	242.052	111.987	S2	DMSO							1609	733188	61.1591	44.7849	120.74	S1	DMSO							1609	1106834	9.40055	118.578	12.8819	g1	DMSO
1610	1133983	16.411	423.113	8.71437	g1	DMSO							1610	643329	15.6209	59.9876	14.2344	G1	DMSO							1610	1306233	21.1156	30.1545	32.1176	G2	DMSO							1610	814259	10.652	25.5069	10.8312	g1	DMSO
1611	949010	85.2673	691.397	186.168	s1	DMSO							1611	1025409	39.1074	293.327	154.844	S3	DMSO							1611	927263	79.5756	39.5636	152.941	S3	DMSO							1611	1285717	134.531	411.251	277.435	s3	DMSO
1612	1409244	159.865	501.316	245.555	s3	DMSO							1612	1170740	40.7758	137.481	131.843	S4	DMSO							1612	1320366	96.8345	29.5783	135.765	S5	DMSO							1612	2355212	13.8276	22.8634	13.6268	g2	DMSO
1613	1054204	153.4	554.843	281.535	s2	DMSO							1613	1314806	22.4043	264.802	24.7215	G2	DMSO							1613	649013	15.3082	24.5229	27.3046	G1	DMSO							1613	2230985	78.9444	33.4553	188.254	s6	DMSO
1614	1.9265e+06	154.752	191.294	210.828	s5	DMSO							1614	663582	16.1315	79.4601	16.4224	G1	DMSO							1614	643408	17.5831	35.3128	29.2071	G1	DMSO							1614	827524	8.22429	28.1927	9.13146	g1	DMSO
1615	1077553	99.652	679.4	223.327	s2	DMSO							1615	681907	19.9896	238.927	24.1874	G1	DMSO							1615	714921	64.3903	39.9024	122.051	S1	DMSO							1615	1.3796e+06	111.654	256.83	306.019	s3	DMSO
1616	994140	61.7215	694.45	179.903	s1	DMSO							1616	670652	19.1326	316.095	21.5564	G1	DMSO							1616	1328876	26.3597	41.2771	40.3179	G2	DMSO							1616	1129952	108.583	335.395	200.526	s1	DMSO
1617	1302523	114.142	267.507	210.879	s3	DMSO							1617	703033	23.5484	234.837	69.1446	S1	DMSO							1617	621510	18.0126	46.2516	28.4128	G1	DMSO							1617	948078	10.1151	195.166	10.7562	g1	DMSO
1618	1421213	177.713	356.719	270.17	s3	DMSO							1618	670602	22.3074	398.85	45.1136	S1	DMSO							1618	627382	19.3621	44.2462	30.2028	G1	DMSO							1618	993905	10.9952	182.997	12.6627	g1	DMSO
1619	1174974	119.923	449.59	235.188	s2	DMSO							1619	1382794	22.085	39.5256	21.1529	G2	DMSO							1619	1113856	62.6995	27.0278	127.694	S6	DMSO							1619	2402938	13.9889	24.6283	12.6314	g2	DMSO
1620	1498173	124.31	176.914	234.887	s3	DMSO							1620	699429	18.3946	175.554	20.3846	G1	DMSO							1620	819221	109.815	39.3199	211.756	S3	DMSO							1620	832516	8.81955	27.7335	8.74708	g1	DMSO
1621	1800378	128.81	254.004	222.562	s4	DMSO							1621	957207	34.1503	221.186	122.89	S3	DMSO							1621	608010	18.4308	36.1021	27.9544	G1	DMSO							1621	1.0324e+06	11.9437	287.312	11.4506	g1	DMSO
1622	1.33227e+06	122.731	253.872	206.322	s3	DMSO							1622	731808	16.3584	220.644	18.1616	G1	DMSO							1622	598047	13.117	21.8382	19.3615	G1	DMSO							1622	1090413	106.269	582.029	226.511	s2	DMSO
1623	1210323	125.542	369.31	249.241	s2	DMSO							1623	706884	26.2899	345.873	111.042	S1	DMSO							1623	513975	20.4643	42.9954	35.8166	G1	DMSO							1623	1026822	65.2479	558.164	190.159	s1	DMSO
1624	1059283	21.9185	805.404	29.7691	g1	DMSO							1624	701455	13.3834	90.0654	15.9422	G1	DMSO							1624	618011	12.6397	18.8882	19.0299	G1	DMSO							1624	943900	11.676	331.728	14.3466	g1	DMSO
1625	1266382	155.97	637.87	258.347	s2	DMSO							1625	720466	14.4494	68.0794	14.047	G1	DMSO							1625	1325360	155.979	33.7437	221.741	S5	DMSO							1625	789272	8.28456	28.2957	8.95595	g1	DMSO
1626	1395022	116.514	304.662	222.701	s3	DMSO							1626	719440	18.1971	458.938	29.6444	G1	DMSO							1626	925680	101.285	36.7052	181.18	S3	DMSO							1626	2243297	124.049	36.1291	221.492	s5	DMSO
1627	1026678	77.3142	583.724	172.534	s1	DMSO							1627	1085657	31.9329	219.195	139.726	S4	DMSO							1627	709309	22.3088	36.5563	38.2351	G1	DMSO							1627	2.07342e+06	13.7414	20.5851	13.4463	g2	DMSO
1628	1.40328e+06	103.119	197.115	215.306	s3	DMSO							1628	687754	12.3179	80.1627	14.2695	G1	DMSO							1628	1.36808e+06	27.6455	33.3349	41.3536	G2	DMSO							1628	1.03101e+06	13.1797	217.311	11.7531	g1	DMSO
1629	1190524	13.7933	358.748	26.2401	g1	DMSO							1629	1379386	23.8515	43.9197	24.1751	G2	DMSO							1629	1139986	164.615	35.9907	218.36	S5	DMSO							1629	967879	13.1058	490.344	13.2464	g1	DMSO
1630	2109995	177.677	105.184	272.906	s5	DMSO							1630	708824	13.7569	75.8124	14.6356	G1	DMSO							1630	940610	81.2572	45.1266	171.017	S3	DMSO							1630	2216717	14.6392	22.961	11.9861	g2	DMSO
1631	1318417	102.134	328.336	180.99	s3	DMSO							1631	1139011	32.3436	187.154	149.875	S4	DMSO							1631	651470	21.0756	33.5264	33.3791	G1	DMSO							1631	1.00864e+06	11.873	211.151	10.5569	g1	DMSO
1632	1071656	19.1961	167.521	12.9747	g1	DMSO							1632	1346894	38.3888	71.3947	108.799	S5	DMSO							1632	1070645	150.895	37.1675	237.263	S4	DMSO							1632	994774	7.98011	53.8218	7.10477	g1	DMSO
1633	935358	92.0066	495.402	222.307	s2	DMSO							1633	776962	35.5938	219.687	158.239	S2	DMSO							1633	1474739	24.7043	31.7535	41.579	G2	DMSO							1633	980447	95.5638	505.683	192.721	s1	DMSO
1634	1266500	13.9253	412.223	12.9457	g1	DMSO							1634	707405	16.372	293.873	17.354	G1	DMSO							1634	642623	37.9681	47.5626	63.7921	S1	DMSO							1634	1015849	12.7339	228.02	10.8365	g1	DMSO
1635	965337	55.274	581.214	131.78	s1	DMSO							1635	1114897	30.0388	152.76	107.474	S4	DMSO							1635	1029154	98.921	43.5833	187.683	S4	DMSO							1635	1398572	140.252	418.069	296.843	s3	DMSO
1636	1.38953e+06	100.593	242.149	184.955	s3	DMSO							1636	1424802	40.1174	87.6201	147.391	S5	DMSO							1636	1100141	83.5834	34.8146	149.015	S5	DMSO							1636	1.03533e+06	40.6352	527.194	108.189	s1	DMSO
1637	1252249	122.286	600.083	263.139	s2	DMSO							1637	1300718	37.7228	64.2343	133.519	S5	DMSO							1637	1.38162e+06	28.898	37.6691	53.1683	S6	DMSO							1637	1046910	7.58645	59.9104	8.92959	g1	DMSO
1638	1950590	14.9232	7.49613	8.51972	g2	DMSO							1638	703149	12.4641	21.2873	10.5407	G1	DMSO							1638	1419228	93.4631	31.3006	129.914	S6	DMSO							1638	1477545	148.524	222.788	289.957	s4	DMSO
1639	878187	85.3664	603.736	181.741	s1	DMSO							1639	1040519	32.9939	248.306	129.904	S3	DMSO							1639	951586	99.2738	43.6998	193.064	S4	DMSO							1639	1177249	76.7821	404.358	202.416	s1	DMSO
1640	1252729	82.3755	708.743	181.761	s1	DMSO							1640	724651	16.3467	116.426	15.9841	G1	DMSO							1640	700128	51.4768	43.9448	97.7774	S1	DMSO							1640	2143543	32.8058	31.4271	58.6878	s6	DMSO
1641	1047141	165.51	432.443	272.191	s2	DMSO							1641	801499	33.9654	280.529	151.017	S2	DMSO							1641	715795	18.1696	45.061	31.2166	G1	DMSO							1641	957219	53.8034	569.839	138.215	s1	DMSO
1642	1901812	12.0594	3.51129	11.2505	g2	DMSO							1642	1529597	16.8285	33.8166	17.6884	G2	DMSO							1642	1329400	33.897	26.3514	67.2113	S6	DMSO							1642	1324978	111.028	355.018	305.901	s3	DMSO
1643	1199812	14.1947	555.757	9.50642	g1	DMSO							1643	1140326	37.2217	174.288	141.538	S4	DMSO							1643	1226724	138.388	38.0836	185.656	S5	DMSO							1643	2179026	82.6284	31.4719	164.501	s6	DMSO
1644	1143612	20.0427	641.865	19.2509	g1	DMSO							1644	705978	19.0171	214.901	17.7869	G1	DMSO							1644	764858	92.9443	40.6221	188.53	S2	DMSO							1644	1566594	115.187	343.716	261.297	s4	DMSO
1645	1279400	126.529	405.285	233.402	s2	DMSO							1645	700927	16.7184	340.885	19.5071	G1	DMSO							1645	630937	24.2533	31.3141	36.6474	G1	DMSO							1645	1479333	146.075	407.531	269.207	s4	DMSO
1646	1247755	131.924	617.663	270.557	s2	DMSO							1646	1052317	31.2477	232.28	133.022	S3	DMSO							1646	759511	17.7416	29.1714	31.7726	G1	DMSO							1646	1425355	130.518	298.74	259.532	s3	DMSO
1647	1078607	59.884	694.498	115.912	s1	DMSO							1647	1062707	36.6255	168.794	146.689	S4	DMSO							1647	757346	15.0426	25.6117	26.8302	G1	DMSO							1647	1184169	145.209	359.885	320.67	s2	DMSO
1648	1155394	71.2357	617.64	185.464	s1	DMSO							1648	722501	24.1806	211.026	98.9106	S1	DMSO							1648	695654	14.7996	17.7318	20.8862	G1	DMSO							1648	1031819	21.8541	575.243	36.9328	g1	DMSO
1649	1105054	39.4862	727.254	79.0637	s1	DMSO							1649	691503	14.5821	82.8102	13.5415	G1	DMSO							1649	1206699	86.8913	54.1135	184.275	S5	DMSO							1649	1450007	92.2607	330.813	220.791	s3	DMSO
1650	1324846	102.328	508.123	193.522	s3	DMSO							1650	1493708	21.4938	44.8393	22.0185	G2	DMSO							1650	967203	99.2077	39.7227	188.986	S4	DMSO							1650	1063367	17.5947	475.423	24.4156	g1	DMSO
1651	1198216	109.706	647.66	176.643	s1	DMSO							1651	694819	17.9203	240.731	16.7717	G1	DMSO							1651	769473	135.503	52.8404	182.965	S2	DMSO							1651	1111676	10.7978	482.53	13.1149	g1	DMSO
1652	1013743	148.039	462.101	251.73	s2	DMSO							1652	687478	13.3383	49.8218	13.4361	G1	DMSO							1652	1249458	103.793	41.6703	181.057	S5	DMSO							1652	1122696	9.70209	123.38	9.74975	g1	DMSO
1653	1217421	94.017	543.009	186.025	s1	DMSO							1653	1471560	33.5528	52.386	101.156	S6	DMSO							1653	1140152	87.7411	32.0087	143.55	S5	DMSO							1653	1452912	153.738	308.209	280.436	s3	DMSO
1654	1210049	15.657	447.601	11.8127	g1	DMSO							1654	666052	17.4603	259.731	18.5212	G1	DMSO							1654	943401	156.97	43.743	254.46	S3	DMSO							1654	1130809	11.2596	121.056	10.0228	g1	DMSO
1655	910265	58.5713	653.372	107.923	s1	DMSO							1655	692973	19.3921	159.519	17.3075	G1	DMSO							1655	751128	124.655	48.768	162.712	S2	DMSO							1655	1680692	118.005	275.496	242.307	s4	DMSO
1656	1217461	237.438	477.595	414.155	s2	DMSO							1656	749331	14.7968	55.6833	13.1102	G1	DMSO							1656	685826	20.0129	35.0847	29.9275	G1	DMSO							1656	2163417	138.96	91.0439	184.834	s6	DMSO
1657	1113962	29.5657	626.336	39.1655	s1	DMSO							1657	658538	15.6746	176.41	17.5414	G1	DMSO							1657	1007879	189.21	36.4065	253.506	S4	DMSO							1657	1109505	12.5114	484.924	15.8807	g1	DMSO
1658	889664	13.7533	368.973	8.98638	g1	DMSO							1658	792372	34.168	351.712	131.099	S2	DMSO							1658	1061252	151.692	48.5873	219.535	S4	DMSO							1658	1112604	23.8777	432.613	35.5295	g1	DMSO
1659	1280917	161.289	624.579	277.303	s2	DMSO							1659	668686	14.7886	19.4824	10.3733	G1	DMSO							1659	656377	13.0223	18.1215	20.8313	G1	DMSO							1659	1448255	137.872	206.343	319.557	s3	DMSO
1660	1433167	149.35	624.704	325.889	s3	DMSO							1660	1002303	31.5885	170.539	133.607	S3	DMSO							1660	1292350	126.345	36.9838	179.671	S5	DMSO							1660	2146854	16.8829	211.119	23.6399	g2	DMSO
1661	1240405	182.481	508.697	351.823	s2	DMSO							1661	685923	18.7449	230.205	18.2449	G1	DMSO							1661	677598	204.68	44.4153	294.064	S2	DMSO							1661	2273519	12.9424	28.4438	18.1535	g2	DMSO
1662	1092794	22.9898	797.214	28.1109	g1	DMSO							1662	667102	18.9333	463.837	22.7559	G1	DMSO							1662	1000670	100.323	36.545	187.962	S4	DMSO							1662	1.54293e+06	103.472	319.372	196.357	s4	DMSO
1663	1247224	107.49	591.151	187.558	s1	DMSO							1663	636662	13.8511	22.7165	14.5469	G1	DMSO							1663	656489	13.96	18.5882	22.9985	G1	DMSO							1663	2113198	121.2	102.918	192.047	s6	DMSO
1664	948278	9.14316	311.572	6.7719	g1	DMSO							1664	691581	18.1885	201.386	17.0947	G1	DMSO							1664	1.35908e+06	131.39	32.7916	183.18	S5	DMSO							1664	1388361	200.968	297.813	362.728	s3	DMSO
[truncated: 18,547 more rows]
[truncated: 85 more columns]
