# Supplementary material for: Solving the MCM paradox by visualizing the scaffold of CMG helicase at active replisomes
Source: Nat Commun. 2022 Oct 14;13:6090. doi: 10.1038/s41467-022-33887-5 (PMC9568601; doi:10.1038/s41467-022-33887-5)
Supplement: Supplementary file 4 — Source Data [file 41467_2022_33887_MOESM4_ESM.zip › Polasek-Sedlackova et al_SOURCE DATA_final revision/Source data_Supplementary Figure 5.xlsx]

## Sheet: Supplementary Figure 5b
	Pearson correlation coefficient
	PCNA
	DMSO													ATRi
	CDC45	MCM2 #1	MCM2 #2	MCM2 #3	MCM3 #1	MCM3 #2	MCM3 #3	MCM4 #1	MCM4 #2	MCM5 #1	MCM6 #1	MCM6 #2	MCM7 #1	CDC45	MCM2 #1	MCM2 #2	MCM2 #3	MCM3 #1	MCM3 #2	MCM3 #3	MCM4 #1	MCM4 #2	MCM5 #1	MCM6 #1	MCM6 #2	MCM7 #1
1	0.768	0.264	0.328	0.179	0.259	0.287	0.293	0.259	0.184	0.323	0.171	0.355	0.222	0.701	0.286	0.082	0.115	0.044	0.056	0.176	0.128	0.195	0.171	0.242	0.401	0.137
2	0.757	0.3	0.191	0.151	0.249	0.33	0.339	0.191	0.201	0.382	0.269	0.251	0.257	0.719	0.178	0.178	0.119	0.275	0.179	0.228	0.085	0.131	0.126	0.157	0.411	0.161
3	0.729	0.325	0.211	0.159	0.287	0.45	0.308	0.267	0.163	0.351	0.215	0.308	0.258	0.707	0.12	0.246	0.091	0.134	0.257	0.237	0.156	0.139	0.086	0.134	0.402	0.192
4	0.789	0.246	0.286	0.163	0.278	0.307	0.283	0.291	0.3	0.329	0.367	0.302	0.273	0.706	0.261	0.179	0.081	0.045	0.173	0.333	0.141	0.159	0.082	0.108	0.36	0.133
5	0.739	0.308	0.255	0.281	0.241	0.375	0.364	0.286	0.278	0.305	0.316	0.285	0.251	0.757	0.219	0.239	0.083	0.133	0.217	0.217	0.081	0.063	0.233	0.057	0.393	0.221
6	0.702	0.242	0.278	0.161	0.347	0.337	0.375	0.217	0.18	0.304	0.215	0.314	0.25	0.731	0.256	0.183	0.082	0.175	0.209	0.138	0.073	0.105	0.111	0.181	0.383	0.119
7	0.721	0.295	0.212	0.19	0.283	0.364	0.371	0.239	0.206	0.338	0.298	0.309	0.29	0.694	0.212	0.176	0.109	0.149	0.263	0.248	0.047	0.082	0.146	0.188	0.421	0.097
8	0.688	0.243	0.247	0.186	0.242	0.314	0.369	0.248	0.279	0.303	0.141	0.274	0.256	0.772	0.239	0.133	0.126	0.143	0.129	0.199	0.119	0.202	0.162	0.13	0.479	0.136
9	0.761	0.236	0.272	0.223	0.331	0.327	0.358	0.301	0.243	0.327	0.214	0.297	0.271	0.711	0.21	0.19	0.15	0.176	0.128	0.308	0.137	0.139	0.11	0.076	0.297	0.164
10	0.733	0.317	0.268	0.258	0.303	0.17	0.347	0.216	0.2	0.283	0.198	0.244	0.251	0.765	0.258	0.082	0.077	0.057	0.198	0.241	0.101	0.086	0.125	0.086	0.392	0.177
11	0.71	0.32	0.285	0.173	0.3	0.384	0.26	0.26	0.289	0.264	0.233	0.307	0.285	0.78	0.257	0.061	0.109	0.171	0.093	0.171	0.048	0.192	0.221	0.159	0.432	0.124
12	0.72	0.224	0.21	0.215	0.184	0.243	0.389	0.302	0.185	0.263	0.205	0.251	0.299	0.759	0.263	0.09	0.13	0.129	0.186	0.203	0.138	0.189	0.159	0.215	0.349	0.143
13	0.706	0.33	0.139	0.141	0.273	0.302	0.322	0.242	0.201	0.227	0.301	0.323	0.253	0.717	0.097	0.177	0.137	0.076	0.155	0.304	0.142	0.179	0.016	0.164	0.566	0.137
14	0.738	0.26	0.238	0.206	0.254	0.317	0.318	0.149	0.186	0.291	0.301	0.264	0.298	0.708	0.15	0.206	0.136	0.146	0.072	0.189	0.122	0.108	0.181	0.207	0.427	0.205
15	0.731	0.188	0.328	0.245	0.274	0.381	0.298	0.263	0.208	0.334	0.264	0.29	0.29	0.772	0.288	0.151	0.156	0.083	0.17	0.242	0.143	0.122	0.114	0.059	0.522	0.159
16	0.777	0.258	0.238	0.146	0.257	0.371	0.262	0.289	0.214	0.288	0.223	0.219	0.317	0.755	0.206	0.046	0.084	0.177	0.289	0.208	0.088	0.09	0.241	0.168	0.346	0.251
17	0.769	0.272	0.243	0.191	0.275	0.265	0.363	0.255	0.236	0.246	0.233	0.384	0.322	0.743	0.102	0.128	0.106	0.228	0.156	0.251	0.067	0.102	0.17	0.146	0.487	0.128
18	0.706	0.24	0.213	0.216	0.283	0.278	0.333	0.231	0.249	0.191	0.261	0.248	0.247	0.719	0.189	0.143	0.113	0.086	0.248	0.22	0.068	0.087	0.24	0.016	0.419	0.161
19	0.737	0.24	0.293	0.206	0.205	0.371	0.27	0.234	0.298	0.313	0.293	0.286	0.312	0.754	0.116	0.168	0.104	0.213	0.257	0.278	0.091	0.146	0.226	0.207	0.444	0.094
20	0.713	0.336	0.258	0.203	0.289	0.315	0.284	0.215	0.238	0.346	0.208	0.362	0.277	0.738	0.142	0.129	0.128	0.068	0.219	0.212	0.086	0.163	0.072	0.167	0.438	0.139

## Sheet: Supplementary Figure 5c
	Total Intensity DAPI	Mean Intensity A488 - CDC45-GFP	Mean Intensity A647 - MCM4 #1	Mean Intensity A568 - MCM4-Halo	treatment	cell cycle			median of mean intensity of chromatin bound MCM4 #1 (%)		median of mean intensity of chromatin bound MCM4-Halo (%)
1	1239853	30.517	64.5786	191.879	DMSO	g1			DMSO	ATRi	DMSO	ATRi
2	2489822	12.0599	21.4023	53.984	DMSO	g2	S phase stage	S1	100	81.7143	100	93.6445
3	1185261	16.523	27.1638	124.777	DMSO	g1		S2	84	59.4286	86.2959	86.1966
4	2521043	24.852	28.1706	42.7176	DMSO	g2		S3	57.7143	33.1429	64.2502	63.3565
5	1176022	100.316	199.985	1079.08	DMSO	s1		S4	34.2857	16.5714	41.3108	45.0844
6	1246549	19.8585	176.641	1034.83	DMSO	g1		S5	14.8571	6.28571	21.4499	31.0824
7	2609159	31.2941	34.7529	36.6758	DMSO	g2		S6	5.14286	0.571429	5.56107	9.03674
8	1257482	19.7163	167.617	1007.92	DMSO	g1
9	1314943	200.84	232.786	1270.17	DMSO	s2
10	1145683	23.3343	188.754	1149.05	DMSO	g1	Acquisition settings:
11	2533487	24.3996	31.9151	44.8149	DMSO	g2	Excitation Filter	Emission Filter	Intensity (%)	Exposure time (ms)	Objective
12	1128812	25.8248	202.16	1231.95	DMSO	g1	DAPI 377/50	DAPI 440	100	11	UPLSAPO 20x
13	2101815	208.012	65.5014	374.536	DMSO	s5	FITC 485/20	FITC 525	100	200	UPLSAPO 20x
14	2334632	24.1288	28.0974	41.9469	DMSO	g2	Cy3 560/25	Cy3 607	100	1000	UPLSAPO 20x
15	1620258	203.285	97.1663	546.458	DMSO	s3	Cy5 650/13	Cy5 684	100	1000	UPLSAPO 20x
16	1229450	20.8857	143.091	872.537	DMSO	g1
17	2474510	22.2575	27.9105	29.7176	DMSO	g2
18	1142243	17.7299	146.712	850.628	DMSO	g1
19	2362810	284.69	31.3492	191.19	DMSO	s5
20	2329191	170.891	44.6669	213.356	DMSO	s5
21	1345799	195.109	178.915	1099.94	DMSO	s2
22	1203271	19.9955	129.24	748.186	DMSO	g1
23	1564064	155.142	107.762	559.179	DMSO	s3
24	1131786	182.378	256.593	1401.82	DMSO	s2
25	2156429	181.101	38.7179	162.899	DMSO	s5
26	2443370	53.4863	45.6793	116.019	DMSO	s6
27	1095234	38.6905	221.721	1148.95	DMSO	g1
28	1232190	187.246	187.325	1106.9	DMSO	s2
29	2323637	273.014	40.1395	235.164	DMSO	s5
30	1221561	129.369	188.305	1113.95	DMSO	s1
31	1487715	140.484	125.581	687.511	DMSO	s3
32	2334096	332.682	43.175	240.087	DMSO	s5
33	1294480	335.56	159.21	991.462	DMSO	s2
34	1156645	53.0307	184.724	1053.64	DMSO	s1
35	1170384	26.3031	219.189	1207.43	DMSO	g1
36	1238739	149.058	146.666	801.315	DMSO	s2
37	1880383	154.912	71.3614	382.581	DMSO	s4
38	1600753	148.12	112.306	567.194	DMSO	s3
39	1093325	95.0137	235.22	1201.27	DMSO	s1
40	959804	14.1588	24.4248	101.951	DMSO	g1
41	1197543	19.3842	205.236	1144.17	DMSO	g1
42	2166489	12.2451	17.1468	51.7644	DMSO	g2
43	1582695	231.864	160.201	925.116	DMSO	s3
44	1519984	191.427	137.616	771.73	DMSO	s3
45	2293038	22.8995	31.001	36.5997	DMSO	g2
46	1021374	14.6535	25.1544	89.4064	DMSO	g1
47	2304207	36.6145	28.7178	42.4995	DMSO	g2
48	1142329	18.9293	194.974	1045.51	DMSO	g1
49	1130626	129.06	138.602	750.411	DMSO	s1
50	2437430	24.1235	32.2053	56.422	DMSO	g2
51	2132693	15.3075	36.9796	172.376	DMSO	g2
52	2298487	36.0657	33.7139	45.1527	DMSO	g2
53	1895607	208.476	92.3424	552.737	DMSO	s4
54	1802911	155.855	76.3389	420.678	DMSO	s4
55	1634842	163.442	105.641	534.372	DMSO	s3
56	2476919	30.6347	36.7978	85.6109	DMSO	g2
57	2545980	29.1986	35.0361	60.2694	DMSO	g2
58	1920687	186.533	67.4607	355.623	DMSO	s4
59	2434763	22.8831	33.6879	45.0327	DMSO	g2
60	2385760	22.2641	29.7291	43.4206	DMSO	g2
61	1343903	197.735	145.064	874.261	DMSO	s2
62	1263108	24.5761	208.437	1194.44	DMSO	g1
63	1710090	146.999	61.0775	293.388	DMSO	s4
64	1211487	31.4698	178.819	1059.87	DMSO	g1
65	2288824	149.775	50.7384	251.903	DMSO	s6
66	2100243	236.803	64.401	362.909	DMSO	s5
67	1057653	15.4885	91.454	571.13	DMSO	g1
68	1141564	92.9593	219.805	1193.74	DMSO	s1
69	1887847	138.603	82.4542	449.8	DMSO	s4
70	1148615	17.4543	55.8167	322.123	DMSO	g1
71	1451500	272.785	124.616	730.082	DMSO	s3
72	1247741	21.0907	125.224	746.269	DMSO	g1
73	1219643	18.3896	114.827	598.781	DMSO	g1
74	1244514	27.4055	119.263	725.165	DMSO	g1
75	1055323	16.7187	97.112	587.069	DMSO	g1
76	1112251	23.7186	211.074	1149.8	DMSO	g1
77	1170017	23.7771	225.959	1263.71	DMSO	g1
78	1245195	22.0505	120.709	651.25	DMSO	g1
79	1152479	16.0666	62.507	334.754	DMSO	g1
80	2478587	19.2627	27.0324	68.4667	DMSO	g2
81	1254613	19.2745	140.716	773.337	DMSO	g1
82	2393114	27.0153	38.9315	64.1738	DMSO	g2
83	1.82568e+06	161.557	94.2208	577.894	DMSO	s4
84	1012809	196.264	47.0803	218.374	DMSO	s2
85	1299052	207.689	47.758	198.05	DMSO	s2
86	1486745	223.03	115.514	740.576	DMSO	s3
87	1341163	164.896	167.386	896.917	DMSO	s2
88	1956204	190.934	85.9811	509.094	DMSO	s4
89	1708636	233.938	131.844	740.787	DMSO	s4
90	1272144	159.129	206.864	1041.1	DMSO	s2
91	1250571	24.4211	230.526	1181.95	DMSO	g1
92	1303871	98.6335	182.221	984.694	DMSO	s1
93	1275985	136.934	234.246	1186.5	DMSO	s1
94	1217192	29.4356	201.536	972.322	DMSO	g1
95	1236989	25.2888	209.425	991.763	DMSO	g1
96	1249156	171.349	333.318	1554.54	DMSO	s2
97	2062946	257.55	93.4863	462.86	DMSO	s5
98	2473755	33.3906	44.4594	61.3053	DMSO	g2
99	1850259	193.151	101.96	427.542	DMSO	s4
100	1812735	221.68	132.54	611.298	DMSO	s4
101	1167192	17.5467	98.9916	455.126	DMSO	g1
102	1196084	21.2615	203.765	936.542	DMSO	g1
103	1188412	20.8622	160.534	784.659	DMSO	g1
104	1398310	262.055	200.416	1201.75	DMSO	s3
105	1107321	14.5898	78.1181	414.524	DMSO	g1
106	1667619	286.742	151.309	905.347	DMSO	s3
107	2428848	23.6557	30.5147	38.2949	DMSO	g2
108	1674624	206.059	116.545	534.596	DMSO	s3
109	2017316	189.757	98.8759	471.169	DMSO	s5
110	2116616	224.493	77.3535	387.828	DMSO	s5
111	1698147	191.701	104.356	463.791	DMSO	s4
112	1896255	199.5	107.644	488.709	DMSO	s4
113	2424030	158.224	34.0063	86.4125	DMSO	s5
114	2453437	189.019	39.882	141.674	DMSO	s5
115	1104208	26.8914	234.589	1117.24	DMSO	g1
116	1222670	19.0116	160.114	868.456	DMSO	g1
117	2564699	28.164	37.6134	51.485	DMSO	g2
118	2315650	111.669	42.6526	65.0478	DMSO	s6
119	1876910	248.631	109.676	488.496	DMSO	s4
120	1074942	18.3295	190.585	970.364	DMSO	g1
121	1323714	239.578	158.505	792.583	DMSO	s2
122	1144529	20.4495	153.742	763.915	DMSO	g1
123	1169188	16.0524	76.1717	352.168	DMSO	g1
124	1130062	25.8458	136.444	685.287	DMSO	g1
125	1221866	23.6639	178.301	951.016	DMSO	g1
126	1.17574e+06	13.9291	96.2696	526.976	DMSO	g1
127	1265712	115.976	252.815	1284.69	DMSO	s1
128	1150531	12.5866	35.2205	151.531	DMSO	g1
129	2376108	55.2572	33.027	50.3539	DMSO	s6
130	1297745	241.653	182.952	974.604	DMSO	s2
131	1101143	18.2275	44.9263	106.778	DMSO	g1
132	1646726	116.629	96.6871	404.718	DMSO	s3
133	2237721	39.6993	36.4045	41.367	DMSO	g2
134	1142208	14.2135	71.0824	337.065	DMSO	g1
135	1101775	12.7794	38.0944	152.265	DMSO	g1
136	1733247	242.522	83.1734	430.719	DMSO	s4
137	1214291	17.5891	116.962	622.332	DMSO	g1
138	1107792	14.9932	34.3086	111.27	DMSO	g1
139	1138837	14.7604	28.7812	82.7315	DMSO	g1
140	1113505	52.9044	101.43	469.068	DMSO	s1
141	1322366	246.946	190.192	1053.96	DMSO	s2
142	1417540	234.774	118.592	590.957	DMSO	s3
143	1276032	16.7183	66.6075	266.94	DMSO	g1
144	2506068	22.3033	33.1345	34.5576	DMSO	g2
145	1488641	234.112	157.038	780.529	DMSO	s3
146	1423218	232.263	181.578	928.805	DMSO	s3
147	1359311	176.148	166.144	836.754	DMSO	s2
148	1251850	15.0468	64.5617	318.86	DMSO	g1
149	1212622	19.3979	48.5835	135.816	DMSO	g1
150	1051220	26.7323	47.6019	90.2244	DMSO	g1
151	1453884	191.631	164.022	770.66	DMSO	s3
152	1230954	213.979	194.087	985.867	DMSO	s2
153	1519019	210.438	140.406	745.031	DMSO	s3
154	1226110	16.7337	46.9619	259.894	DMSO	g1
155	1378157	192.708	135.733	757.018	DMSO	s2
156	1355222	264.611	148.568	821.01	DMSO	s2
157	1420388	249.273	125.206	719.066	DMSO	s3
158	1865828	193.056	138.116	695.886	DMSO	s4
159	1.44159e+06	214.071	127.881	740.865	DMSO	s3
160	1213111	12.7745	46.6577	212.469	DMSO	g1
161	1467856	217.292	150.419	824.252	DMSO	s3
162	2502936	24.7396	33.4585	35.1138	DMSO	g2
163	2494667	188.141	36.8238	132.812	DMSO	s5
164	1695948	258.165	154.931	816.285	DMSO	s4
165	2472256	21.318	130.135	683.664	DMSO	g2
166	2515373	144.134	28.0779	75.2357	DMSO	s6
167	1644692	242.098	109.438	567.055	DMSO	s3
168	1628641	240.316	142.678	735.922	DMSO	s3
169	1553629	273.205	121.612	809.768	DMSO	s3
170	1192014	37.9951	178.867	968.696	DMSO	g1
171	1.93706e+06	252.57	71.0074	413.277	DMSO	s4
172	2116127	178.43	48.664	213.948	DMSO	s5
173	2137829	192.923	87.2282	434.043	DMSO	s5
174	1912465	283.833	122.459	630.761	DMSO	s4
175	1667431	193.638	127.837	647.867	DMSO	s3
176	1721753	198.627	115.915	583.963	DMSO	s4
177	1225300	25.2151	104.183	445.866	DMSO	g1
178	1701459	229.047	98.9584	577.845	DMSO	s4
179	2.59148e+06	40.6313	46.0497	75.3377	DMSO	g2
180	1262090	19.9075	58.547	249.236	DMSO	g1
181	1899289	385.566	133.585	731.518	DMSO	s4
182	1305584	139.931	250.967	1280.61	DMSO	s1
183	1253575	23.8416	53.7022	196.33	DMSO	g1
184	1284158	24.9322	255.305	1184.91	DMSO	g1
185	1347472	22.0958	65.5267	226.295	DMSO	g1
186	1292396	23.3753	61.2265	266.608	DMSO	g1
187	1217630	17.5536	175.808	875.076	DMSO	g1
188	1176565	17.8112	168.137	805.339	DMSO	g1
189	1828699	165.868	93.1624	501.565	DMSO	s4
190	1.95986e+06	233.779	87.6954	504.837	DMSO	s4
191	1157604	14.4351	110.487	623.959	DMSO	g1
192	1227642	49.2771	201.436	939.448	DMSO	s1
193	2386185	47.3575	40.4947	87.8512	DMSO	s6
194	1213548	20.4682	157.16	864.026	DMSO	g1
195	2358426	23.1525	29.9555	41.0514	DMSO	g2
196	1054332	16.156	81.6036	463	DMSO	g1
197	1074482	16.6416	116.06	626.122	DMSO	g1
198	1216327	21.0698	138.288	814.695	DMSO	g1
199	1129864	18.4038	97.5816	510.715	DMSO	g1
200	1.40278e+06	186.359	179.254	1033.21	DMSO	s3
201	1190843	143.72	219.869	1159.11	DMSO	s2
202	992627	13.8481	42.6734	209.838	DMSO	g1
203	1220260	18.1922	119.43	523.263	DMSO	g1
204	1106773	23.5551	165.063	867.55	DMSO	g1
205	1133528	23.5952	178.723	938.496	DMSO	g1
206	2541501	28.6494	38.6095	38.9899	DMSO	g2
207	1115391	18.1639	140.244	611.514	DMSO	g1
208	1139511	16.1789	145.955	604.561	DMSO	g1
209	1039244	15.1629	50.9855	221.887	DMSO	g1
210	1154788	21.996	170.863	684.232	DMSO	g1
211	2494349	30.8495	36.1402	45.572	DMSO	g2
212	2425396	26.3166	28.2079	48.8485	DMSO	g2
213	1212356	214.028	233.543	1194.45	DMSO	s2
214	1674590	145.677	116.758	604.858	DMSO	s3
215	2634527	120.82	35.911	93.9359	DMSO	s6
216	2488084	32.5427	30.2597	53.9609	DMSO	g2
217	2489082	22.1775	28.5219	43.9028	DMSO	g2
218	2253326	165.334	50.0014	121.712	DMSO	s5
219	2419551	276.535	52.056	264.235	DMSO	s5
220	1223793	20.1699	150.831	910.667	DMSO	g1
221	1722215	185.299	121.712	688.449	DMSO	s4
222	2408385	36.5487	289.542	1424.84	DMSO	g2
223	2211955	212.373	54.8141	293.367	DMSO	s5
224	1292590	16.4062	73.2441	375.084	DMSO	g1
225	1324113	23.8882	72.3055	349.892	DMSO	g1
226	2280637	98.5184	46.642	196.44	DMSO	s6
227	2120173	204.442	61.4546	349.311	DMSO	s5
228	2470963	20.3604	29.5612	45.1973	DMSO	g2
229	1.92359e+06	244.791	82.7023	441.73	DMSO	s4
230	1787641	186.384	98.3117	524.25	DMSO	s4
231	1229959	23.9313	115.568	490.485	DMSO	g1
232	2264611	216.87	54.6797	252.812	DMSO	s5
233	1213623	18.8239	140.899	733.735	DMSO	g1
234	2530126	33.9304	30.9902	37.6321	DMSO	g2
235	2138906	188.257	71.5306	355.179	DMSO	s5
236	1591228	263.366	110.369	577.056	DMSO	s3
237	1278054	402.019	227.103	1152.62	DMSO	s2
238	1387691	197.847	182.525	1011.7	DMSO	s3
239	1455201	244.025	208.483	1092.55	DMSO	s3
240	2541325	24.9261	34.6842	42.9282	DMSO	g2
241	2438411	225.045	37.5163	145.589	DMSO	s5
242	1424870	265.947	178.203	897.815	DMSO	s3
243	2445976	24.8484	28.5886	41.6543	DMSO	g2
244	1380731	295.355	172.829	933.846	DMSO	s2
245	1.82466e+06	211.193	82.418	401.663	DMSO	s4
246	1.87355e+06	176.599	84.7905	414.073	DMSO	s4
247	2527284	159.366	35.19	90.0856	DMSO	s5
248	1379124	216.944	170.568	978.245	DMSO	s2
249	1.7526e+06	175.123	106.229	443.212	DMSO	s4
250	2374300	34.74	178.845	942.213	DMSO	g2
251	1270434	86.5281	268.244	1377.28	DMSO	s1
252	1429426	210.493	153.738	885.322	DMSO	s3
253	1373234	233.421	204.607	1042.66	DMSO	s2
254	2505341	176.47	30.3759	95.4585	DMSO	s5
255	1418456	229.988	150.468	868.285	DMSO	s3
256	1256034	239.224	191.67	1042.7	DMSO	s2
257	1288942	226.074	179.91	975.662	DMSO	s2
258	2095730	301.138	68.8231	378.375	DMSO	s5
259	1414640	182.497	148.763	691.158	DMSO	s3
260	1475758	260.258	183.215	878.157	DMSO	s3
261	2420812	483.448	44.0577	239.322	DMSO	s5
262	1398703	174.287	156.473	685.713	DMSO	s3
263	1392520	336.681	255.022	1201.05	DMSO	s3
264	991342	15.2498	62.526	254.561	DMSO	g1
265	1313154	36.3223	114.917	516.002	DMSO	g1
266	1267183	26.5443	228.093	1165.82	DMSO	g1
267	2470088	23.4466	31.1058	37.9336	DMSO	g2
268	1013120	16.9179	63.9452	295.7	DMSO	g1
269	2185693	16.971	62.8444	292.857	DMSO	g2
270	1599358	163.258	118.551	571.942	DMSO	s3
271	1280259	23.1097	100.905	439.105	DMSO	g1
272	1.52555e+06	184.022	121.796	630.063	DMSO	s3
273	1266976	21.7541	202.503	1045.82	DMSO	g1
274	2581403	25.7219	36.1255	49.7829	DMSO	g2
275	1.45703e+06	191.632	129.937	729.865	DMSO	s3
276	1103437	17.8871	42.329	167.36	DMSO	g1
277	2192249	217.139	46.6908	175.49	DMSO	s5
278	1821188	331.157	115.309	617.962	DMSO	s4
279	2278776	253.709	35.0872	158.73	DMSO	s5
280	1320412	215.949	171.15	839.926	DMSO	s2
281	1802157	362.619	137.486	740.492	DMSO	s4
282	2567296	25.4773	38.3434	50.6549	DMSO	g2
283	1225414	116.898	241.191	1197.13	DMSO	s1
284	1108571	22.6902	227.178	1151.36	DMSO	g1
285	2386464	227.871	50.0948	207.622	DMSO	s5
286	1562182	302.233	199.367	84.2528	DMSO	s3
287	1088978	19.4802	47.3488	191.172	DMSO	g1
288	1804600	148.994	86.2926	368.063	DMSO	s4
289	1315178	235.087	187.707	983.115	DMSO	s2
290	2075559	186.439	87.3956	334.358	DMSO	s5
291	1531290	230.847	162.277	808.469	DMSO	s3
292	1398886	263.771	188.959	992.265	DMSO	s3
293	2383609	28.0653	33.735	63.9296	DMSO	g2
294	1833576	150.832	116.626	455.254	DMSO	s4
295	1103050	22.4807	203.034	1002.27	DMSO	g1
296	2473221	24.6444	35.9285	46.945	DMSO	g2
297	2126604	176.165	118.927	471.671	DMSO	s5
298	1655323	251.561	165.148	96.8197	DMSO	s3
299	2448612	19.4324	37.4834	99.9835	DMSO	g2
300	2011785	221.27	88.8443	452.564	DMSO	s5
301	2323023	22.3791	37.9917	64.3958	DMSO	g2
302	1232863	19.8089	233.311	1112.02	DMSO	g1
303	2284920	220.693	76.1643	335.189	DMSO	s5
304	1792815	197.89	111.495	661.78	DMSO	s4
305	1301903	17.5023	115.706	637.817	DMSO	g1
306	1485273	165.135	100.795	513.747	DMSO	s3
307	1558148	190.432	107.914	566.155	DMSO	s3
308	1246980	17.3722	104.364	586.274	DMSO	g1
309	1375515	150.156	196.017	1028.73	DMSO	s2
310	1153526	24.0641	135.485	529.597	DMSO	g1
311	1897774	253.213	111.042	621.346	DMSO	s4
312	1.98972e+06	185.247	103.831	519.274	DMSO	s5
313	1747094	205.141	81.0314	419.879	DMSO	s4
314	1155275	44.1118	174.892	804.385	DMSO	s1
315	1298352	267.432	221.128	1212.7	DMSO	s2
316	2459269	31.86	40.4176	60.4251	DMSO	g2
317	2506861	24.7758	39.9715	70.6014	DMSO	g2
318	2493395	203.012	43.445	172.688	DMSO	s5
319	1841103	168.231	93.6955	399.018	DMSO	s4
320	1204232	20.0418	166.007	817.146	DMSO	g1
321	1341399	199.571	194.424	844.237	DMSO	s2
322	1802461	199.686	103.881	514.752	DMSO	s4
323	1443760	231.858	150.034	712.86	DMSO	s3
324	1213810	50.759	260.423	1391.43	DMSO	s1
325	1977292	37.9289	77.4721	138.957	DMSO	g2
326	1487754	264.295	138.572	683.013	DMSO	s3
327	2350626	23.8293	37.1937	61.5866	DMSO	g2
328	1570599	266.565	107.146	605.011	DMSO	s3
329	1150280	13.2253	79.3655	412.997	DMSO	g1
330	1221858	78.9571	217.762	1239.1	DMSO	s1
331	1204708	32.6159	66.6822	208.636	DMSO	g1
332	1189121	18.0983	56.7548	242.101	DMSO	g1
333	2501108	32.0253	42.3805	55.3818	DMSO	g2
334	1982692	180.015	113.327	513.471	DMSO	s4
335	1705342	209.485	139.656	696.115	DMSO	s4
336	2103832	249.786	82.5532	346.471	DMSO	s5
337	2281240	199.727	64.1589	267.076	DMSO	s5
338	1600246	342.073	157.104	707.394	DMSO	s3
339	1334303	175.787	199.568	895.61	DMSO	s2
340	1539672	202.014	122.981	613.639	DMSO	s3
341	1227441	69.971	244.565	1090.56	DMSO	s1
342	1336872	139.606	238.435	1387.13	DMSO	s1
343	1337978	84.1367	244.565	1238.14	DMSO	s1
344	2611852	189.86	43.2936	128.052	DMSO	s5
345	1250948	44.0923	241.962	1280.98	DMSO	s1
346	1665913	384.845	128.156	815.284	DMSO	s3
347	1614118	269.099	141.156	754.053	DMSO	s3
348	1320200	219.933	222.387	1297.63	DMSO	s2
349	1464136	210.437	204.129	984.926	DMSO	s3
350	1247664	22.5777	232.177	1278.61	DMSO	g1
351	1491844	249.016	178.203	1066.95	DMSO	s3
352	1168090	106.763	271.307	1318.99	DMSO	s1
353	1897953	221.575	101.958	529.452	DMSO	s4
354	1263378	42.6544	277.317	1420.95	DMSO	g1
355	2457632	25.819	37.4283	36.7764	DMSO	g2
356	1244842	21.2715	164.78	859.552	DMSO	g1
357	1254035	31.6777	163.114	917.696	DMSO	g1
358	1128197	20.7919	251.012	1101.45	DMSO	g1
359	1252626	20.9182	135.713	664.014	DMSO	g1
360	1241471	23.1234	204.321	1096	DMSO	g1
361	1239306	246.787	238.261	1195.8	DMSO	s2
362	1375019	178.186	223.672	1036	DMSO	s2
363	2360102	26.559	33.4866	29.8504	DMSO	g2
364	1857094	230.113	115.986	610.162	DMSO	s4
365	1130201	18.494	170.247	902.665	DMSO	g1
366	1251017	25.1225	165.896	893.494	DMSO	g1
367	2303491	244.73	65.665	294.155	DMSO	s5
368	1122262	21.6011	178.296	944.851	DMSO	g1
369	1839524	288.845	125.146	598.799	DMSO	s4
370	2443791	218.445	42.5509	169.108	DMSO	s5
371	1329588	20.7531	39.2979	121.48	DMSO	g1
372	1449958	208.136	242.26	1288.28	DMSO	s3
373	2247429	205.616	34.3208	124.463	DMSO	s5
374	1911718	262.996	90.2246	453.176	DMSO	s4
375	1319013	111.671	221.782	1181.21	DMSO	s1
376	1273475	22.8353	201.496	1063.61	DMSO	g1
377	2741692	99.8931	116.159	575.799	DMSO	s6
378	1931363	200.979	92.0181	442.206	DMSO	s4
379	2058941	210.605	86.6678	411.921	DMSO	s5
380	1214554	17.7959	105.606	540.606	DMSO	g1
381	2333797	23.2711	33.476	39.3054	DMSO	g2
382	1229043	17.925	89.9002	432.316	DMSO	g1
383	2321822	32.2483	27.5836	48.6597	DMSO	g2
384	1671796	212.647	85.7979	522.302	DMSO	s3
385	2637525	134.462	141.095	791.64	DMSO	s6
386	1150755	26.5188	192.247	734.25	DMSO	g1
387	1495037	192.84	113.662	612.603	DMSO	s3
388	1155461	23.9803	80.8149	241.273	DMSO	g1
389	1273021	26.2419	62.6715	148.657	DMSO	g1
390	1116781	18.5629	119.661	607.275	DMSO	g1
391	1140988	23.1747	238.456	819.803	DMSO	g1
392	1809486	208.758	93.3886	489.796	DMSO	s4
393	2372520	22.493	33.1782	31.7819	DMSO	g2
394	1158400	14.4332	62.1556	320.318	DMSO	g1
395	1263327	168.172	176.404	1008.47	DMSO	s2
396	2613345	19.9864	26.9558	31.3088	DMSO	g2
397	1285440	23.356	41.1898	128.957	DMSO	g1
398	1181513	14.6519	56.7741	296.957	DMSO	g1
399	1143843	65.5581	220.872	1162.94	DMSO	s1
400	2341325	280.069	55.0733	242.645	DMSO	s5
401	1757220	254.361	152.314	731.425	DMSO	s4
402	1422606	260.33	177.319	922.638	DMSO	s3
403	1315799	107.174	114.347	590.017	DMSO	s1
404	1877030	257.624	104.423	523.598	DMSO	s4
405	1372020	266.053	216.906	1072.13	DMSO	s2
406	1207546	12.1821	36.9856	100.842	DMSO	g1
407	1204081	31.6914	264.678	1242.03	DMSO	g1
408	1828752	184.942	113.344	598.221	DMSO	s4
409	1007726	10.8959	36.0835	140.025	DMSO	g1
410	1158067	110.256	208.587	1143.32	DMSO	s1
411	1259885	58.2299	240.629	1306.08	DMSO	s1
412	1250093	151.643	204.743	1045.68	DMSO	s2
413	1231641	33.2059	277.144	1299.1	DMSO	g1
414	1229139	19.6142	258.817	1170.44	DMSO	g1
415	1296179	100.945	134.343	716.773	DMSO	s1
416	2416115	19.5742	28.8205	35.162	DMSO	g2
417	1336272	247.302	194.148	1018.62	DMSO	s2
418	1006178	9.63255	30.6696	128.403	DMSO	g1
419	2170198	280.058	51.2865	274.298	DMSO	s5
420	1526642	171.051	161.392	739.613	DMSO	s3
421	1206076	119.961	243.812	1346.56	DMSO	s1
422	1269610	248.885	235.526	1249.18	DMSO	s2
423	1153463	23.9349	221.891	1179.37	DMSO	g1
424	1235244	23.7251	117.502	530.546	DMSO	g1
425	1577154	215.178	200.488	1021.9	DMSO	s3
426	1416583	207.87	183.883	1052.94	DMSO	s3
427	1555752	246.987	139.201	833.551	DMSO	s3
428	2161312	221.279	76.0959	346.394	DMSO	s5
429	1245080	17.327	44.8066	170.229	DMSO	g1
430	1243128	21.6738	120.158	616.961	DMSO	g1
431	2425458	65.449	31.9111	41.7827	DMSO	s6
432	1989846	209.054	76.1057	369.83	DMSO	s5
433	2445558	225.113	38.0694	122.848	DMSO	s5
434	1675198	255.057	169.21	792.585	DMSO	s3
435	1164758	34.7909	241.323	1302.9	DMSO	g1
436	1726129	229.628	109.034	604.375	DMSO	s4
437	1155619	27.2254	84.131	309.2	DMSO	g1
438	2414072	72.9733	34.479	57.2689	DMSO	s6
439	1210765	20.2955	211.124	1106.38	DMSO	g1
440	1142681	36.6693	237.967	1235.55	DMSO	g1
441	1269915	130.208	167.987	945.345	DMSO	s1
442	1816479	196.19	83.0177	445.985	DMSO	s4
443	2382887	22.0413	29.7539	24.3951	DMSO	g2
444	2228865	222.079	61.6408	248.521	DMSO	s5
445	1193061	150.308	191.718	1105.58	DMSO	s2
446	1209786	27.6027	221.86	1122.01	DMSO	g1
447	2355325	23.3459	33.1392	22.9436	DMSO	g2
448	1239363	73.7502	194.171	1052.53	DMSO	s1
449	1158354	108.488	210.654	1111.49	DMSO	s1
450	1742510	174.494	103.367	536.521	DMSO	s4
451	2329128	25.0327	32.3647	35.0569	DMSO	g2
452	1224435	149.132	168.939	925.707	DMSO	s2
453	1152820	233.487	234.945	1162.41	DMSO	s2
454	1429945	189.624	131.187	620.17	DMSO	s3
455	1194392	230.09	263.359	1359.84	DMSO	s2
456	1078381	18.0604	122.903	613.13	DMSO	g1
457	1820544	155.366	109.647	526.82	DMSO	s4
458	1246335	164.988	140.688	786.905	DMSO	s2
459	1759557	195.461	82.5555	398.994	DMSO	s4
460	1451820	177.29	154.885	829.65	DMSO	s3
461	1086859	18.5682	117.999	563.166	DMSO	g1
462	1285685	192.802	165.995	779.35	DMSO	s2
463	1255939	153.967	206.051	1128.5	DMSO	s2
464	1204816	80.7605	305.093	1538.76	DMSO	s1
465	1327941	169.888	200.412	1092.12	DMSO	s2
466	1310313	210.474	114.626	691.041	DMSO	s2
467	1.38238e+06	145.307	168.795	925.012	DMSO	s2
468	1179399	25.5535	269.118	1345.37	DMSO	g1
469	2090643	176.938	80.1153	345.798	DMSO	s5
470	1175646	165.082	167.538	831.675	DMSO	s2
471	1156959	27.0426	158.66	839.776	DMSO	g1
472	1208869	17.043	88.8983	413.4	DMSO	g1
473	1118823	30.418	88.7456	223.475	DMSO	g1
474	1189289	20.922	154.579	813.841	DMSO	g1
475	2330291	20.8166	32.73	31.3243	DMSO	g2
476	1.84863e+06	178.856	91.7655	444.936	DMSO	s4
477	1727402	160.486	163.602	773.982	DMSO	s4
478	1979368	163.011	83.9011	445.316	DMSO	s4
479	1229849	21.8661	159.844	799.782	DMSO	g1
480	1210016	155.13	240.674	1238.25	DMSO	s2
481	1759243	183.059	116.654	569.967	DMSO	s4
482	1160027	47.1058	277.7	1426.31	DMSO	s1
483	1177560	34.1502	236.988	1261.14	DMSO	g1
484	1110102	60.8551	183.547	1034.96	DMSO	s1
485	1118849	17.4188	171.697	812.767	DMSO	g1
486	1305225	18.4745	224.099	1097.67	DMSO	g1
487	786630	17.3146	38.6801	42.85	DMSO	g1
488	1173039	31.5642	275.579	1381.07	DMSO	g1
489	2474294	207.585	247.244	1238.07	DMSO	s5
490	1965379	247.732	121.816	622.272	DMSO	s4
491	1545240	151.071	105.881	482.866	DMSO	s3
492	2471742	23.0325	33.6301	31.7636	DMSO	g2
493	1149662	91.6422	219.855	1154.03	DMSO	s1
494	1832019	225.205	112.212	553.182	DMSO	s4
495	1133235	18.0826	154.347	721.299	DMSO	g1
496	1112778	26.1156	206.243	1030.33	DMSO	g1
497	1519337	245.522	121.541	695.737	DMSO	s3
498	2126411	194.285	90.0767	416.853	DMSO	s5
499	1146583	22.5998	214.615	1037.78	DMSO	g1
500	1118270	22.6321	220.351	1098.61	DMSO	g1
501	1651885	191.764	124.038	599.404	DMSO	s3
502	1422626	183.073	176.721	911.188	DMSO	s3
503	1220989	75.4244	230.288	1070.06	DMSO	s1
504	2095648	183.121	124.783	477.926	DMSO	s5
505	1140616	16.7571	115.033	593.296	DMSO	g1
506	1369623	203.326	161.875	756.515	DMSO	s2
507	1.35539e+06	197.966	162.768	907.317	DMSO	s2
508	2516039	20.7872	29.0743	28.8038	DMSO	g2
509	1119513	20.1843	253.323	1199.44	DMSO	g1
510	2259646	202.759	64.6937	285.424	DMSO	s5
511	1121798	17.0259	106.2	578.743	DMSO	g1
512	1586026	173.916	152.759	682.266	DMSO	s3
513	2356680	126.785	36.2637	96.349	DMSO	s6
514	2485651	21.6094	32.7535	28.7037	DMSO	g2
515	2428317	25.3685	33.8209	30.5822	DMSO	g2
516	1240127	142.634	166.493	860.557	DMSO	s2
517	2087436	105.801	73.2179	301.158	DMSO	s6
518	1302434	140.168	269.13	1354.3	DMSO	s1
519	1239547	26.1449	87.6941	379.847	DMSO	g1
520	1277161	31.8052	301.875	1460.68	DMSO	g1
521	1395158	207.1	240.07	1211.63	DMSO	s3
522	1957200	173.125	82.8438	410.225	DMSO	s4
523	1381998	333.149	332.199	1535.06	DMSO	s2
524	1275170	205.687	224.907	1107.68	DMSO	s2
525	1443990	21.1568	64.7634	204.995	DMSO	g1
526	1879792	275.805	177.379	838.685	DMSO	s4
527	1232835	21.6641	49.8561	156.308	DMSO	g1
528	1994114	140.526	92.0124	384.136	DMSO	s6
529	1250090	20.3485	207.863	948.206	DMSO	g1
530	2343332	32.4404	42.3903	38.3461	DMSO	g2
531	1147803	18.7224	46.1631	123.231	DMSO	g1
532	1958976	176.129	85.1072	364.995	DMSO	s4
533	1619363	267.008	208.401	1046.49	DMSO	s3
534	1273264	162.724	229.538	1184.41	DMSO	s2
535	1193222	22.9122	63.0694	194.66	DMSO	g1
536	2641575	27.4942	43.4112	44.646	DMSO	g2
537	2397731	211.943	73.5606	259.115	DMSO	s5
538	1264423	137.068	233.607	1206.54	DMSO	s1
539	1219912	21.6492	228.777	1149.09	DMSO	g1
540	1394057	242.537	258.066	1196.54	DMSO	s3
541	1277228	101.552	296.676	1409.21	DMSO	s1
542	1269134	136.152	235.03	1150.92	DMSO	s1
543	1217731	174.694	204.289	1009.08	DMSO	s2
544	1244548	179.569	186.936	921.073	DMSO	s2
545	1131204	17.6049	109.564	506.188	DMSO	g1
546	1313761	167.868	172.583	861.758	DMSO	s2
547	1.97613e+06	157.695	112.374	456.226	DMSO	s4
548	1506578	193.246	147.371	743.218	DMSO	s3
549	1130349	17.5831	97.0539	487.626	DMSO	g1
550	2152952	153.026	89.7041	297.185	DMSO	s5
551	1488950	256.22	149.147	760.207	DMSO	s3
552	1284852	24.2932	202.325	999.54	DMSO	g1
553	2370853	185.392	42.6665	117.24	DMSO	s5
554	1681307	217.151	122.975	632.171	DMSO	s3
555	1860143	169.495	91.1557	403.825	DMSO	s4
556	1145741	20.3868	92.1152	389.211	DMSO	g1
557	1979609	143.428	100.069	364.513	DMSO	s4
558	2.08871e+06	152.144	91.3023	357.156	DMSO	s5
559	1979539	163.343	94.299	410.891	DMSO	s4
560	1143022	18.7939	136.036	692.72	DMSO	g1
561	2132456	189.761	54.9196	226.581	DMSO	s5
562	1285992	24.5481	209.842	1034.73	DMSO	g1
563	1460825	223.405	167.798	804.281	DMSO	s3
564	2083055	164.899	102.272	405.462	DMSO	s5
565	1475858	182.059	194.278	854.923	DMSO	s3
566	1487835	210.409	203.458	952.824	DMSO	s3
567	1693317	153.303	116.869	522.647	DMSO	s4
568	1096096	15.0187	44.8993	201.429	DMSO	g1
569	2397203	47.637	34.8429	36.988	DMSO	s6
570	1412100	216.819	156.962	838.442	DMSO	s3
571	2010447	203.943	59.9823	216.866	DMSO	s5
572	2631418	52.4724	33.189	42.6793	DMSO	s6
573	2468538	53.5784	33.9864	38.115	DMSO	s6
574	1229252	57.8008	150.579	758.072	DMSO	s1
575	2373903	21.0828	32.5765	23.9433	DMSO	g2
576	2436020	22.7323	33.9843	28.3636	DMSO	g2
577	1100808	14.5997	50.0617	212.223	DMSO	g1
578	1801018	159.958	111.35	542.634	DMSO	s4
579	1934299	233.985	101.899	497.572	DMSO	s4
580	1222622	60.2641	186.861	1025.77	DMSO	s1
581	1394124	206.348	154.903	793.954	DMSO	s3
582	1252003	166.559	247.27	1301.26	DMSO	s2
583	1171667	15.5896	66.4662	351.357	DMSO	g1
584	2042106	234.094	87.1849	405.326	DMSO	s5
585	1454597	158.645	193.668	877.579	DMSO	s3
586	2050822	163.057	77.8837	353.965	DMSO	s5
587	2102831	217.648	75.5362	330.822	DMSO	s5
588	1327661	211.697	216.109	1107.98	DMSO	s2
589	1524840	209.282	150.312	758.747	DMSO	s3
590	1744541	212.214	117.536	606.918	DMSO	s4
591	1192502	15.7251	79.6008	388.847	DMSO	g1
592	1630218	248.028	157.48	799.268	DMSO	s3
593	1477433	165.919	122.288	617.297	DMSO	s3
594	2093907	178.373	81.7981	362.055	DMSO	s5
595	1858503	147.871	118.973	495.887	DMSO	s4
596	2460093	28.3813	30.257	39.3842	DMSO	g2
597	2588069	29.7607	38.7762	39.021	DMSO	g2
598	2370811	239.866	54.353	206.102	DMSO	s5
599	1266006	18.4301	52.3041	242.452	DMSO	g1
600	2548579	26.9363	36.2222	34.7484	DMSO	g2
601	2482012	36.3142	34.051	40.582	DMSO	g2
602	1221583	23.5145	212.084	854.768	DMSO	g1
603	1.13294e+06	19.5148	43.0222	147.615	DMSO	g1
604	1075522	14.4625	35.4095	124.589	DMSO	g1
605	2232759	300.94	57.3812	236.351	DMSO	s5
606	2616288	25.8532	34.593	39.0373	DMSO	g2
607	1202104	21.0407	71.9568	263.855	DMSO	g1
608	2204342	150.708	69.1498	253.111	DMSO	s5
609	1943732	177.346	118.815	583.836	DMSO	s4
610	2354248	29.2308	35.5	35.7059	DMSO	g2
611	2312118	259.889	62.5634	293.653	DMSO	s5
612	1560429	198.089	118.417	642.087	DMSO	s3
613	1140643	122.361	255.147	1256.33	DMSO	s1
614	1137468	118.208	199.454	948.653	DMSO	s1
615	1982303	203.861	118.574	596.648	DMSO	s4
616	1168259	144.183	180.25	908.77	DMSO	s2
617	1482619	276.669	151.083	898.091	DMSO	s3
618	2022497	189.051	103.131	475.73	DMSO	s5
619	1753764	241.83	117.684	581.858	DMSO	s4
620	1195321	17.2939	145.748	746.095	DMSO	g1
621	1222683	184.054	209.935	1026.83	DMSO	s2
622	1901409	132.369	97.0583	433.531	DMSO	s4
623	1651321	234.741	132.182	741.446	DMSO	s3
624	1842087	195.884	78.6232	369.125	DMSO	s4
625	1163983	155.845	187.298	918.193	DMSO	s2
626	1519011	212.219	163.916	864.631	DMSO	s3
627	2300753	24.8784	36.3667	37.6644	DMSO	g2
628	1482639	191.051	115.657	629.56	DMSO	s3
629	2373651	124.748	35.7205	88.0206	DMSO	s6
630	1218562	124.345	152.85	863.095	DMSO	s1
631	1182866	22.2622	157.556	820.792	DMSO	g1
632	1081512	26.6216	157.132	533.135	DMSO	g1
633	1200716	23.9883	166.178	871.807	DMSO	g1
634	1182835	170.27	175.323	933.773	DMSO	s2
635	1424186	170.65	169.754	824.258	DMSO	s3
636	2137868	233.353	71.5805	305.052	DMSO	s5
637	1060800	17.0813	110.83	542.428	DMSO	g1
638	1055823	18.6101	99.3376	515.838	DMSO	g1
639	2.05562e+06	213.489	55.7147	243.117	DMSO	s5
640	2573965	27.2721	42.0294	71.4537	DMSO	g2
641	2657742	30.321	35.3034	66.0243	DMSO	g2
642	1395128	167.127	179.982	981.846	DMSO	s3
643	1096468	26.9728	155.351	521.39	DMSO	g1
644	1182231	67.5321	239.743	1200.06	DMSO	s1
645	1082768	41.304	307.852	1516.39	DMSO	g1
646	892274	25.1794	105.81	591.963	DMSO	g1
647	2.02712e+06	207.041	69.1414	398.913	DMSO	s5
648	2005897	197.997	89.769	457.314	DMSO	s5
649	1197095	15.5465	49.4174	212.201	DMSO	g1
650	1209128	49.6831	249.567	1233.06	DMSO	s1
651	2320397	140.25	40.8144	101.465	DMSO	s6
652	2449903	146.488	58.4944	219.39	DMSO	s6
653	2390174	18.5189	26.4458	30.0073	DMSO	g2
654	2210263	243.027	48.9292	250.608	DMSO	s5
655	1251877	15.992	100.583	508.556	DMSO	g1
656	1.37059e+06	272.094	174.588	867.493	DMSO	s2
657	2423974	265.72	52.4563	246.929	DMSO	s5
658	1179096	15.8866	60.0476	276.641	DMSO	g1
659	1179765	23.2089	199.969	1064.85	DMSO	g1
660	1322647	178.31	209.391	1018.81	DMSO	s2
661	1858137	129.523	108.959	554.975	DMSO	s4
662	2605456	24.9485	32.0121	50.5993	DMSO	g2
663	2501981	26.3847	36.1734	46.2633	DMSO	g2
664	1548696	198.024	113.299	539.09	DMSO	s3
665	1181804	21.4638	120.246	656.32	DMSO	g1
666	1215409	22.1491	117.629	599.417	DMSO	g1
667	1549524	282.685	169.71	937.488	DMSO	s3
668	1575132	213.411	137.765	811.112	DMSO	s3
669	2525543	27.8111	37.3558	44.035	DMSO	g2
670	1250013	37.0996	282.014	1347.08	DMSO	g1
671	2601974	29.0888	39.6756	74.319	DMSO	g2
672	2479465	25.1662	35.0069	38.5658	DMSO	g2
673	1153101	19.3439	108.142	570.16	DMSO	g1
674	1144183	19.8088	111.974	577.104	DMSO	g1
675	1844033	209.436	120.2	570.781	DMSO	s4
676	2498302	25.4254	126.786	592.89	DMSO	g2
677	1169257	21.8636	28.7436	63.8203	DMSO	g1
678	2401773	23.3282	32.8789	30.7288	DMSO	g2
679	2278833	200.209	63.6825	292.988	DMSO	s5
680	1165752	25.3178	294.475	1300.4	DMSO	g1
681	2028540	217.486	88.5224	433.73	DMSO	s5
682	1347581	248.618	134.865	685.44	DMSO	s2
683	2093095	239.572	95.2595	499.936	DMSO	s5
684	1743310	158.164	126.106	554.127	DMSO	s4
685	2307943	20.6827	32.4334	41.4513	DMSO	g2
686	2317942	29.4467	34.1143	42.2557	DMSO	g2
687	2293313	276.509	65.9328	323.107	DMSO	s5
688	1118162	35.4293	198.225	903.32	DMSO	g1
689	2319185	23.2691	32.1255	31.5245	DMSO	g2
690	1307904	239.146	210.498	1044.81	DMSO	s2
691	1876222	265.083	109.413	559.936	DMSO	s4
692	1.81591e+06	215.378	83.7511	450.925	DMSO	s4
693	1452981	223.913	203.403	997	DMSO	s3
694	1070076	24.0335	209.028	987.491	DMSO	g1
695	1145066	14.4943	75.6129	351.446	DMSO	g1
696	1654881	221.075	127.553	660.078	DMSO	s3
697	1094788	93.232	229.744	1024.32	DMSO	s1
698	1668845	256.185	106.8	564.107	DMSO	s3
699	1216477	15.5131	136.141	647.348	DMSO	g1
700	2396178	110.481	182.886	908.506	DMSO	s6
701	1028341	25.0064	98.5649	510.412	DMSO	g1
702	1.03453e+06	57.6629	237.588	1053.25	DMSO	s1
703	1200840	14.3566	106.416	535.368	DMSO	g1
704	1225913	19.3603	158.572	784.078	DMSO	g1
705	1452440	207.563	187.274	993.121	DMSO	s3
706	2360604	24.0113	33.0943	41.5947	DMSO	g2
707	1204430	23.8162	139.082	735.75	DMSO	g1
708	1264269	164.519	201.515	993.121	DMSO	s2
709	2290929	71.0013	24.8727	46.0574	DMSO	s6
710	1217124	210.93	188.643	918.753	DMSO	s2
711	1.7046e+06	228.549	95.7469	481.776	DMSO	s4
712	1148243	21.7922	134.54	673.267	DMSO	g1
713	1192767	19.7824	121.813	666.355	DMSO	g1
714	1277259	188.522	159.293	813.948	DMSO	s2
715	1223209	140.525	225.486	1092.26	DMSO	s1
716	1129720	15.162	46.4151	193.129	DMSO	g1
717	1208974	141.481	250.572	1166.34	DMSO	s2
718	1113964	180.085	244.973	1238.32	DMSO	s2
719	1156957	151.202	174.78	758.059	DMSO	s2
720	1506802	207.016	116.511	635.163	DMSO	s3
721	1294005	199.477	141.944	811.313	DMSO	s2
722	1463037	212.503	126.055	685.213	DMSO	s3
723	1062286	15.6248	46.1535	184.718	DMSO	g1
724	2548377	36.0886	40.6712	64.521	DMSO	g2
725	2229330	23.2721	31.965	30.9158	DMSO	g2
726	1102632	18.9985	194.323	806.23	DMSO	g1
727	2543447	169.952	29.4985	90.224	DMSO	s5
728	2171617	186.706	42.8701	190.836	DMSO	s5
729	2390636	164.211	39.904	134.319	DMSO	s5
730	1604547	217.247	123.745	625.371	DMSO	s3
731	1194517	14.1385	42.6979	180.327	DMSO	g1
732	1.82802e+06	188.462	70.9149	343.832	DMSO	s4
733	1183811	163.365	144.896	769.285	DMSO	s2
734	977460	15.4171	42.2682	181.989	DMSO	g1
735	1189121	99.0788	225.817	1158.09	DMSO	s1
736	1152253	184.803	164.807	812.684	DMSO	s2
737	1072540	14.7082	41.1171	159.435	DMSO	g1
738	2279053	187.009	48.5902	193.938	DMSO	s5
739	1174411	124.108	166.185	830.072	DMSO	s1
740	1.18524e+06	15.8713	41.0935	207.38	DMSO	g1
741	1208058	16.5673	156.402	880.704	DMSO	g1
742	1191461	15.5074	148.578	829.25	DMSO	g1
743	2381894	70.573	32.7607	63.2	DMSO	s6
744	1250321	87.833	164.876	910.967	DMSO	s1
745	2019108	199.801	95.2816	489.201	DMSO	s5
746	1180407	71.2167	135.698	702.859	DMSO	s1
747	2543582	24.9363	28.8731	45.5603	DMSO	g2
748	1135538	14.669	42.531	262.437	DMSO	g1
749	2312810	185.278	46.9203	216.7	DMSO	s5
750	1202813	19.8838	149.45	972.807	DMSO	g1
751	1.71904e+06	207.235	122.761	839.285	DMSO	s4
752	1929346	259.288	78.6754	506.548	DMSO	s4
753	2229273	176.762	43.285	236.992	DMSO	s5
754	2117053	295.225	47.5457	292.702	DMSO	s5
755	1433586	187.238	113.648	806.139	DMSO	s3
756	1241656	214.293	106.635	675.754	DMSO	s2
757	1255101	20.2652	90.597	518.906	DMSO	g1
758	2253259	285.287	71.396	423.263	DMSO	s5
759	1381801	192.991	105.578	711.663	DMSO	s2
760	1227287	18.0747	31.8375	155.915	DMSO	g1
761	1972551	183.648	77.5622	478.739	DMSO	s4
762	1770880	183.018	72.4991	412.603	DMSO	s4
763	1851139	192.512	112.942	607.744	DMSO	s4
764	1245226	129.358	180.141	1196.16	DMSO	s1
765	1408240	229.12	89.9286	639.024	DMSO	s3
766	1157716	17.2218	107.269	702.25	DMSO	g1
767	1660398	221.971	68.9178	556.576	DMSO	s3
768	1377682	175.253	108.396	802.566	DMSO	s2
769	1188887	175.662	102.681	702.979	DMSO	s2
770	2277017	178.448	30.5719	152.771	DMSO	s5
771	1943050	320.427	94.3765	576.304	DMSO	s4
772	1209061	16.5769	28.8904	135.628	DMSO	g1
773	1.24917e+06	20.1016	211.852	1239.31	DMSO	g1
774	1176710	43.5558	222.37	1349.61	DMSO	s1
775	1183661	14.8414	47.8881	314.446	DMSO	g1
776	2152814	169.4	37.0966	187.022	DMSO	s5
777	1296874	36.1467	153.821	988.644	DMSO	g1
778	1179116	14.6646	53.1849	323.787	DMSO	g1
779	1266031	139.937	177.656	1186.46	DMSO	s1
780	2464462	62.1979	26.3401	52.9675	DMSO	s6
781	1316349	110.227	120.757	787.27	DMSO	s1
782	1295032	203.645	217.627	1350.95	DMSO	s2
783	1780426	148.698	74.6928	511.896	DMSO	s4
784	1314302	137.753	150.079	1072.26	DMSO	s1
785	1166967	19.2311	24.282	66.1586	DMSO	g1
786	2543833	20.1563	23.1682	35.9759	DMSO	g2
787	1238064	21.0808	172.029	1137.88	DMSO	g1
788	1246030	20.6115	134.856	825.305	DMSO	g1
789	2508300	21.0032	26.101	46.7286	DMSO	g2
790	2223878	11.8403	59.0088	324.562	DMSO	g2
791	2431863	24.0145	26.2937	50.9414	DMSO	g2
792	2334508	23.3729	35.304	69.7287	DMSO	g2
793	1278043	23.9908	158.674	1039.53	DMSO	g1
794	1707100	222.855	76.1302	522.687	DMSO	s4
795	1111677	12.7937	64.8777	409.878	DMSO	g1
796	1549949	299.893	172.051	1114.33	DMSO	s3
797	1892804	219.556	72.7652	505.913	DMSO	s4
798	1620631	267.316	77.533	497.526	DMSO	s3
799	1104036	15.255	66.8918	441.852	DMSO	g1
800	2306808	36.7787	45.1788	52.2806	DMSO	g2
801	2523253	20.8633	27.6984	41.6786	DMSO	g2
802	2333193	19.0256	29.9459	86.5207	DMSO	g2
803	1242107	73.6734	180.273	1180.1	DMSO	s1
804	2071531	215.4	57.1817	400.111	DMSO	s5
805	2299415	18.2294	32.1804	67.6377	DMSO	g2
806	2110827	251.955	70.8154	484.036	DMSO	s5
807	2540535	18.5081	21.7603	38.3815	DMSO	g2
808	2274191	17.182	28.1779	56.4278	DMSO	g2
809	1945084	225.936	109.424	734.011	DMSO	s4
810	2624105	19.5152	26.5142	53.8278	DMSO	g2
811	1712563	335.871	70.5703	540.074	DMSO	s4
812	1228815	20.6514	65.8817	339.227	DMSO	g1
813	1259778	283.815	160.298	1013.8	DMSO	s2
814	2485837	29.6775	28.0728	51.6252	DMSO	g2
815	2143751	236.715	33.4709	200.673	DMSO	s5
816	1338225	272.219	146.489	979.918	DMSO	s2
817	1216816	16.8664	49.8307	275.38	DMSO	g1
818	2394000	19.3627	30.7796	55.972	DMSO	g2
819	2649735	16.3517	22.2733	51.0954	DMSO	g2
820	1689018	225.444	81.3823	568.818	DMSO	s4
821	1172520	11.9776	33.1658	133.941	DMSO	g1
822	2264100	118.136	26.8063	70.1423	DMSO	s6
823	1604526	227.235	120.251	873.657	DMSO	s3
824	1082310	9.73289	21.0533	72.9679	DMSO	g1
825	1401216	274.985	99.6267	720.629	DMSO	s3
826	2289922	21.671	27.1564	51.8818	DMSO	g2
827	1771184	174.321	71.1299	424.118	DMSO	s4
828	1053500	9.7679	19.379	60.0646	DMSO	g1
829	1262876	15.8786	146.171	928.335	DMSO	g1
830	1302096	172.159	120.174	846.832	DMSO	s2
831	1146170	10.8492	20.793	110.489	DMSO	g1
832	1267315	33.0499	168.174	1155.63	DMSO	g1
833	1131754	102.337	238.811	1448.95	DMSO	s1
834	1137875	14.1676	112.797	793.453	DMSO	g1
835	1768268	126.905	61.1861	405.097	DMSO	s4
836	1101577	23.0362	161.987	1048.71	DMSO	g1
837	1164339	15.0882	149.335	937.693	DMSO	g1
838	1121843	35.2536	248.647	1426.99	DMSO	g1
839	1132680	19.8397	124.299	879.51	DMSO	g1
840	2535758	62.4827	25.8443	87.1112	DMSO	s6
841	1363282	258.417	146.095	1017.04	DMSO	s2
842	1152088	11.3082	17.1897	83.87	DMSO	g1
843	1125554	13.9766	113.025	783.693	DMSO	g1
844	1874761	179.474	70.4573	451.327	DMSO	s4
845	2.09385e+06	189.897	45.5182	298.699	DMSO	s5
846	1192623	17.8098	77.8839	446.402	DMSO	g1
847	1107484	11.7311	21.3493	145.813	DMSO	g1
848	1.89146e+06	152.958	57.9566	375.046	DMSO	s4
849	1314146	191.828	121.933	831.122	DMSO	s2
850	1401135	213.246	154.749	981.833	DMSO	s3
851	1384218	254.375	156.929	1063.55	DMSO	s2
852	1490365	221.126	126.225	834.617	DMSO	s3
853	1617902	219.899	113.908	742.615	DMSO	s3
854	2468770	212.644	39.2606	178.868	DMSO	s5
855	1366964	189.763	162.247	1021.24	DMSO	s2
856	1212988	30.3255	120.71	819.138	DMSO	g1
857	1997153	203.155	79.1707	479.171	DMSO	s5
858	2612694	22.6678	26.5573	34.5057	DMSO	g2
859	2.67799e+06	27.2192	33.0307	50.6487	DMSO	g2
860	1245258	19.6609	122.077	731.366	DMSO	g1
861	2129596	204.438	45.7568	253.233	DMSO	s5
862	1869453	174.923	67.3836	415.362	DMSO	s4
863	1885147	224.606	91.7281	554.123	DMSO	s4
864	2475927	252.276	34.109	147.011	DMSO	s5
865	2652769	25.4096	28.1473	39.3495	DMSO	g2
866	2539412	22.4881	26.0134	38.3763	DMSO	g2
867	1165762	23.0403	130.31	870.564	DMSO	g1
868	1156873	23.1331	123.984	781.125	DMSO	g1
869	1870043	228.838	71.4694	502.087	DMSO	s4
870	2024097	160.153	62.0156	331.79	DMSO	s5
871	2568183	24.027	30.3028	52.5225	DMSO	g2
872	1700618	173.864	77.8297	550.112	DMSO	s4
873	1119187	24.8616	139.468	940.525	DMSO	g1
874	1173487	27.0056	136.459	933.654	DMSO	g1
875	1143415	17.3328	145.558	973.078	DMSO	g1
876	2302552	22.8333	24.2202	34.1544	DMSO	g2
877	1111408	34.4952	107.435	806.205	DMSO	g1
878	1231314	17.5441	179.022	1142.81	DMSO	g1
879	2547975	23.3876	27.0149	42.7897	DMSO	g2
880	1818590	185.906	56.7909	404.875	DMSO	s4
881	2.00254e+06	269.977	71.9821	447.712	DMSO	s5
882	1134927	133.606	165.098	1023.45	DMSO	s1
883	2607449	40.4816	27.5498	45.5478	DMSO	g2
884	1647690	201.141	132.071	785.946	DMSO	s3
885	1206658	37.6726	196.629	1224.53	DMSO	g1
886	1240865	26.9213	225.74	1350.09	DMSO	g1
887	1160658	123.996	196.593	1181.88	DMSO	s1
888	1247557	28.9499	175.911	1076.62	DMSO	g1
889	1140645	152.735	152.228	995.867	DMSO	s2
890	1839711	235.974	72.5652	483.32	DMSO	s4
891	1652057	177.583	72.162	522.978	DMSO	s3
892	1379850	238.948	129.449	840.852	DMSO	s2
893	1223659	71.8324	200.763	1304.85	DMSO	s1
894	2541733	97.3084	23.5703	70.078	DMSO	s6
895	1120034	108.551	115.427	779.875	DMSO	s1
896	2584372	23.6256	33.406	40.7834	DMSO	g2
897	2409434	20.541	23.6073	46.306	DMSO	g2
898	1351570	230.086	138.359	1019.39	DMSO	s2
899	1348103	251.171	119.702	865.84	DMSO	s2
900	1.33636e+06	124.92	136.449	1007.21	DMSO	s1
901	1263292	21.554	297.258	1739.61	DMSO	g1
902	1115546	19.7922	163.808	960.455	DMSO	g1
903	1249355	23.8496	304.452	1775.49	DMSO	g1
904	1402423	167.873	113.251	809.318	DMSO	s3
905	1303313	134.535	135.76	1006.53	DMSO	s1
906	1115246	12.825	84.8917	605.934	DMSO	g1
907	1085833	16.9177	187.696	1116.66	DMSO	g1
908	1343776	128.732	197.684	1286.17	DMSO	s1
909	2046233	173.851	46.0869	252.005	DMSO	s5
910	1338288	156.508	163.225	1102.74	DMSO	s2
911	1.98771e+06	195.955	48.2536	278.101	DMSO	s5
912	1390756	221.626	118.867	885.41	DMSO	s3
913	1268581	46.9745	135.04	968.365	DMSO	s1
914	1382584	174.771	142.59	997.658	DMSO	s2
915	1298542	112.936	125.334	900.232	DMSO	s1
916	1292049	306.563	163.937	1099.69	DMSO	s2
917	1639049	139.682	78.5323	554.194	DMSO	s3
918	1089699	13.8116	87.6144	642.14	DMSO	g1
919	1193104	19.5094	155.364	892.305	DMSO	g1
920	1105897	15.7065	179.7	1022.6	DMSO	g1
921	1139542	16.222	66.1498	472.024	DMSO	g1
922	2095244	257.694	41.8086	252.793	DMSO	s5
923	1.65199e+06	180.394	80.7087	615.102	DMSO	s3
924	1139253	17.3407	147.408	913.871	DMSO	g1
925	1212836	18.1353	80.2327	359.963	DMSO	g1
926	1172645	16.8745	81.0277	581.679	DMSO	g1
927	1380655	363.021	129.076	949.263	DMSO	s2
928	1096173	14.2942	65.4761	434.231	DMSO	g1
929	2488894	16.8663	23.0465	33.322	DMSO	g2
930	2284425	281.075	36.5378	224.572	DMSO	s5
931	1179759	105.699	148.684	1011.62	DMSO	s1
932	1200977	105.618	175.02	1144.65	DMSO	s1
933	1215690	83.4857	163.313	1190.31	DMSO	s1
934	1977491	189.146	55.751	353.224	DMSO	s4
935	1091957	13.6156	59.3554	427.03	DMSO	g1
936	1.8963e+06	201.528	58.1676	427.476	DMSO	s4
937	1185406	18.4713	236.6	1422.17	DMSO	g1
938	2002578	198.834	83.1765	492.145	DMSO	s5
939	1340192	221.075	155.55	1103.55	DMSO	s2
940	1418092	282.78	162.379	1176.27	DMSO	s3
941	2134102	245.125	58.5214	360.863	DMSO	s5
942	2237469	229.328	50.8216	275.305	DMSO	s5
943	1210929	16.0883	41.925	247.618	DMSO	g1
944	1248966	92.6506	127.503	895.343	DMSO	s1
945	1195533	23.1109	173.839	879.501	DMSO	g1
946	1.2604e+06	19.8079	171.28	1056.54	DMSO	g1
947	1530142	218.038	108.491	723.713	DMSO	s3
948	1272658	24.0817	40.1885	159.229	DMSO	g1
949	2245381	246.771	49.037	229.951	DMSO	s5
950	1279367	128.318	180.549	1187.01	DMSO	s1
951	1232036	33.1536	184.325	1167.49	DMSO	g1
952	2142287	240.8	57.2024	283.083	DMSO	s5
953	1.78627e+06	237.116	56.7848	442.439	DMSO	s4
954	1271811	33.3606	41.3606	156.129	DMSO	g1
955	2475097	28.7494	30.5068	50.306	DMSO	g2
956	1882865	176.3	72.5152	384.251	DMSO	s4
957	1291740	24.0767	173.831	1200.17	DMSO	g1
958	1229127	163.713	114.901	772.005	DMSO	s2
959	2394303	21.8738	28.3399	41.3935	DMSO	g2
960	1591460	184.875	84.9272	631.592	DMSO	s3
961	2122440	181.12	58.7491	304.376	DMSO	s5
962	1.28224e+06	20.7882	167.887	1100.45	DMSO	g1
963	1187592	17.4479	162.784	954.944	DMSO	g1
964	2009121	204.9	63.3537	371.13	DMSO	s5
965	1310368	219.69	123.272	775.022	DMSO	s2
966	1247577	28.0492	202.993	1300.21	DMSO	g1
967	1166333	144.662	177.714	1187.08	DMSO	s2
968	1266902	22.2953	152.906	872.039	DMSO	g1
969	1234583	141.172	191.526	1144.57	DMSO	s2
970	2470697	24.7407	29.8981	48.6837	DMSO	g2
971	1273422	21.8696	124.922	858.98	DMSO	g1
972	2515244	20.2737	26.1125	44.1869	DMSO	g2
973	2381425	28.2064	33.0076	58.9985	DMSO	g2
974	1153719	124.393	189.112	1177.47	DMSO	s1
975	1190520	19.8591	148.574	949.225	DMSO	g1
976	2118509	256.348	56.7967	333.567	DMSO	s5
977	1198470	22.8743	153.871	990.109	DMSO	g1
978	2159684	196.805	48.6365	289.292	DMSO	s5
979	2051958	221	63.1417	399.034	DMSO	s5
980	1.9177e+06	193.009	56.3649	353.185	DMSO	s4
981	1128158	24.3401	205.593	1290.35	DMSO	g1
982	2399657	24.3521	30.337	42.1915	DMSO	g2
983	2476246	30.6063	27.2578	36.1116	DMSO	g2
984	1131163	71.5029	147.393	899.524	DMSO	s1
985	2431902	20.6818	26.0894	45.4273	DMSO	g2
986	2512347	23.4767	28.6574	43.5236	DMSO	g2
987	2424185	21.9258	27.0797	47.5258	DMSO	g2
988	1091477	23.516	138.85	762.684	DMSO	g1
989	1.79037e+06	194.089	101.754	600.931	DMSO	s4
990	2429575	22.8845	25.6186	46.7828	DMSO	g2
991	2148590	162.734	57.6053	349.295	DMSO	s5
992	1518210	272.01	123.206	817.597	DMSO	s3
993	1685952	193.712	96.2062	581.626	DMSO	s4
994	2264647	23.4475	34.0646	58.2633	DMSO	g2
995	1258561	113.792	102.556	815.003	DMSO	s1
996	1394665	164.407	138.751	915.807	DMSO	s3
997	1643693	199.126	90.0763	610.648	DMSO	s3
998	1201829	88.2587	222.312	1332.08	DMSO	s1
999	1256112	247.116	162.157	980.42	DMSO	s2
1000	1521543	263.384	105.742	746.47	DMSO	s3
1001	2467672	23.4235	29.2591	45.5173	DMSO	g2
1002	1171285	15.1976	22.4358	95.3024	DMSO	g1
1003	1417458	214.954	146.097	922.482	DMSO	s3
1004	2481854	19.3276	25.5727	41.8129	DMSO	g2
1005	2139330	183.082	45.7124	221.217	DMSO	s5
1006	1215971	248.327	165.367	1025.26	DMSO	s2
1007	1554212	311.122	117.135	43.8372	DMSO	s3
1008	1410976	210.716	125.654	794.076	DMSO	s3
1009	1165977	152.392	216.28	1310.56	DMSO	s2
1010	1162450	17.6114	63.2071	412.575	DMSO	g1
1011	2505754	73.8554	26.8668	53.1759	DMSO	s6
1012	1078523	15.7496	37.2866	192.578	DMSO	g1
1013	1122546	15.9335	34.5293	181.981	DMSO	g1
1014	1329526	246.605	171.077	51.6235	DMSO	s2
1015	1350698	174.082	127.07	960.111	DMSO	s2
1016	1191369	22.8689	218.903	1338.87	DMSO	g1
1017	1131828	19.4336	63.1573	454.53	DMSO	g1
1018	1141469	13.6573	23.3945	102.037	DMSO	g1
1019	1164505	22.5868	196.942	1206.96	DMSO	g1
1020	2494885	19.997	62.7521	346.838	DMSO	g2
1021	2266293	144.163	78.6753	491.817	DMSO	s6
1022	1337981	147.137	115.284	802.767	DMSO	s2
1023	2479398	21.3176	47.3706	263.434	DMSO	g2
1024	1686983	197.904	77.5541	548.887	DMSO	s4
1025	1546924	276.144	96.387	716.735	DMSO	s3
1026	1469331	214.633	112.57	870.59	DMSO	s3
1027	1.77427e+06	184.112	85.7281	517.957	DMSO	s4
1028	1.65869e+06	206.337	118.143	679.035	DMSO	s3
1029	1320698	86.4713	146.351	971.909	DMSO	s1
1030	1269316	18.552	107.858	705.504	DMSO	g1
1031	1409124	314.008	159.402	1077.15	DMSO	s3
1032	1325619	231.227	193.851	1264.33	DMSO	s2
1033	1223369	139.163	134.62	1041.51	DMSO	s1
1034	1305461	66.7268	134.717	902.39	DMSO	s1
1035	2131880	232.023	48.0824	302.766	DMSO	s5
1036	2159253	169.703	64.8256	381.036	DMSO	s5
1037	2509890	29.2328	27.2729	42.5679	DMSO	g2
1038	1473089	251.639	110.553	827.686	DMSO	s3
1039	1263060	17.6477	122.911	770.468	DMSO	g1
1040	2268672	288.533	38.9929	220.57	DMSO	s5
1041	1174029	15.8249	57.8221	420.369	DMSO	g1
1042	2221151	137.208	50.6993	266.731	DMSO	s6
1043	1801953	233.334	84.5648	582.044	DMSO	s4
1044	1185908	21.4592	49.8292	399.611	DMSO	g1
1045	2594641	44.7909	24.7402	49.5435	DMSO	s6
1046	1779850	181.425	89.3681	558.027	DMSO	s4
1047	1221032	35.1878	137.117	991.135	DMSO	g1
1048	1116052	19.9113	50.0833	395.909	DMSO	g1
1049	1644474	194.665	62.9586	467.084	DMSO	s3
1050	1986867	379.182	69.8265	508.854	DMSO	s5
1051	2462239	46.5613	212.592	1305.61	DMSO	s6
1052	1690092	206.083	66.3023	475.524	DMSO	s4
1053	2681019	23.5997	24.259	60.1252	DMSO	g2
1054	1166868	14.3066	52.8421	360.102	DMSO	g1
1055	1158124	22.5252	47.5423	333.071	DMSO	g1
1056	1205282	32.3723	53.3584	353.155	DMSO	g1
1057	1122736	18.4249	89.5234	559.393	DMSO	g1
1058	2459895	140.238	196.281	1210.65	DMSO	s6
1059	1090674	16.2245	82.3726	537.88	DMSO	g1
1060	1611240	173.196	79.9181	560.586	DMSO	s3
1061	1269594	19.909	113.861	696.134	DMSO	g1
1062	1169701	21.0504	164.426	990.896	DMSO	g1
1063	2115010	135.033	37.364	178.335	DMSO	s6
1064	2404598	197.871	32.1002	165.97	DMSO	s5
1065	1265837	22.1325	152.271	860.424	DMSO	g1
1066	1125079	33.5507	128.502	826.69	DMSO	g1
1067	1198303	18.8632	168.268	1038.46	DMSO	g1
1068	1242041	16.889	50.3333	342.897	DMSO	g1
1069	1734228	172.196	73.6725	481.909	DMSO	s4
1070	1115878	24.3805	136.882	895.676	DMSO	g1
1071	2166748	192.732	33.6927	191.85	DMSO	s5
1072	2347268	12.4739	16.3515	34.4558	DMSO	g2
1073	1218413	83.2528	137.299	913.608	DMSO	s1
1074	1204361	194.028	133.12	854.142	DMSO	s2
1075	1.78556e+06	243.234	57.155	345.424	DMSO	s4
1076	1372360	302.62	139.527	1054.47	DMSO	s2
1077	1458646	220.998	95.7645	719.561	DMSO	s3
1078	2271323	21.6476	25.3706	39.4778	DMSO	g2
1079	1920317	230.91	45.5332	333.383	DMSO	s4
1080	1483593	187.78	89.3394	607.021	DMSO	s3
1081	1114578	17.261	138.627	904.7	DMSO	g1
1082	1329581	207.402	122.051	858.791	DMSO	s2
1083	1313281	188.732	84.0496	635.065	DMSO	s2
1084	1173629	12.4616	65.5734	459.039	DMSO	g1
1085	1431228	129.555	99.1002	636.335	DMSO	s3
1086	1249805	201.961	134.075	841.996	DMSO	s2
1087	1176918	11.3716	63.8525	439.68	DMSO	g1
1088	1358277	194.027	119.703	798.138	DMSO	s2
1089	1259137	147.494	128.668	806.312	DMSO	s2
1090	1278828	19.447	137.77	819.301	DMSO	g1
1091	1201488	15.727	73.1651	509.298	DMSO	g1
1092	1116638	18.8689	131.87	849.577	DMSO	g1
1093	1184026	18.4978	97.0266	568.476	DMSO	g1
1094	1456112	234.064	137.653	896.688	DMSO	s3
1095	2310670	21.169	27.162	40.5168	DMSO	g2
1096	2635065	20.1622	25.7096	50.8048	DMSO	g2
1097	1177233	17.9734	58.9154	328.384	DMSO	g1
1098	1233773	246.31	209.531	37.6255	DMSO	s2
1099	2349024	217.652	49.0281	233.976	DMSO	s5
1100	1341244	180.057	114.312	709.495	DMSO	s2
1101	1857856	216.459	78.7001	503.499	DMSO	s4
1102	1089151	14.7186	24.7157	130.441	DMSO	g1
1103	1204541	21.9187	46.5768	119.931	DMSO	g1
1104	1625639	257.541	101.806	733.617	DMSO	s3
1105	1201258	87.7832	228.818	1351.25	DMSO	s1
1106	1133162	21.0201	126.699	717.594	DMSO	g1
1107	1274402	20.4738	231.526	1299.53	DMSO	g1
1108	1138849	16.1592	27.2811	145.085	DMSO	g1
1109	1209155	16.4787	168.244	829.514	DMSO	g1
1110	1275449	18.558	176.57	1024.97	DMSO	g1
1111	1390113	171.464	202.173	39.804	DMSO	s3
1112	1206982	49.8403	243.03	1412.13	DMSO	s1
1113	1178735	157.712	147.955	915.599	DMSO	s2
1114	1468169	281.727	122.021	831.396	DMSO	s3
1115	1236843	17.3135	205.736	1078.53	DMSO	g1
1116	1854304	203.225	66.6305	440.234	DMSO	s4
1117	2299587	22.4856	27.4276	59.3124	DMSO	g2
1118	2460632	20.7982	29.4638	45.8447	DMSO	g2
1119	2463565	209.507	32.2235	126.428	DMSO	s5
1120	1302791	187.823	89.31	671.254	DMSO	s2
1121	1246937	171.276	118.299	770.124	DMSO	s2
1122	2077651	176.57	71.5919	425.583	DMSO	s5
1123	1689503	215.715	75.3818	550.004	DMSO	s4
1124	2371947	148.903	40.4732	181.778	DMSO	s6
1125	2216859	218.056	84.9794	454.302	DMSO	s5
1126	2521694	45.2893	31.8732	56.1378	DMSO	s6
1127	1419871	221.586	129.176	793.335	DMSO	s3
1128	2452531	61.5634	28.639	73.9828	DMSO	s6
1129	1981762	157.819	69.6074	364.283	DMSO	s4
1130	2406174	284.024	52.3492	254.062	DMSO	s5
1131	1853165	219.706	91.9288	486.189	DMSO	s4
1132	1266310	20.2193	148.395	863.266	DMSO	g1
1133	1184828	19.4459	82.8934	425.755	DMSO	g1
1134	1215375	17.4976	54.3027	306.656	DMSO	g1
1135	1306231	208.962	148.365	900.325	DMSO	s2
1136	2408646	81.6414	107.678	507.916	DMSO	s6
1137	1219930	22.2767	195.987	1130.25	DMSO	g1
1138	1270301	20.5623	122.712	760.396	DMSO	g1
1139	1258306	22.6738	58.5454	309.07	DMSO	g1
1140	2643197	23.447	34.9311	42.6273	DMSO	g2
1141	2123984	209.313	58.2861	270.636	DMSO	s5
1142	2393511	115.79	26.7784	103.888	DMSO	s6
1143	1.86592e+06	244.806	67.1545	372.755	DMSO	s4
1144	1207990	15.4576	88.7421	485.337	DMSO	g1
1145	2369342	164.576	26.9891	108.1	DMSO	s5
1146	1950741	185.909	67.3475	368.211	DMSO	s4
1147	2421042	25.3891	32.9845	42.5106	DMSO	g2
1148	1283775	102.098	265.332	1392.74	DMSO	s1
1149	1130738	17.6051	60.6767	301.31	DMSO	g1
1150	1177536	50.143	130.886	673.896	DMSO	s1
1151	1124410	14.9532	76.3663	374.62	DMSO	g1
1152	1187030	17.4482	93.4487	497.726	DMSO	g1
1153	1237803	174.821	133.444	760.272	DMSO	s2
1154	1259512	18.4464	106.853	632.888	DMSO	g1
1155	1393374	183.696	173.189	1018.51	DMSO	s3
1156	1111893	25.5432	122.623	416.969	DMSO	g1
1157	1196569	18.9556	112.577	578.651	DMSO	g1
1158	1154638	19.2594	130.977	742.431	DMSO	g1
1159	1123213	18.4116	128.108	634.191	DMSO	g1
1160	2359319	23.8781	34.4508	62.0823	DMSO	g2
1161	1132858	28.2813	241.718	1230.15	DMSO	g1
1162	1247838	19.3175	121.223	759.059	DMSO	g1
1163	1153481	22.3123	173.404	925.888	DMSO	g1
1164	1684122	155.575	105.687	643.449	DMSO	s3
1165	1.63685e+06	269.709	126.562	805.29	DMSO	s3
1166	1658318	210.161	101.812	604.575	DMSO	s3
1167	1133450	24.1951	234.409	1258.86	DMSO	g1
1168	1610600	199.001	113.609	634.055	DMSO	s3
1169	1576316	182.231	139.744	837.396	DMSO	s3
1170	1164454	23.804	194.649	1097.92	DMSO	g1
1171	1250031	19.6997	128.229	805.573	DMSO	g1
1172	2278351	240.73	46.8532	228.839	DMSO	s5
1173	1.2063e+06	21.2496	107.046	617.665	DMSO	g1
1174	2458487	27.4201	29.2574	47.6602	DMSO	g2
1175	1108160	13.3183	100.034	458.154	DMSO	g1
1176	2309598	11.3432	21.0234	44.5699	DMSO	g2
1177	2188625	224.524	42.8499	233.366	DMSO	s5
1178	1102424	16.4852	104.018	540.424	DMSO	g1
1179	2277937	19.3234	31.5362	37.5194	DMSO	g2
1180	2331050	23.6745	33.5378	41.4765	DMSO	g2
1181	1434980	210.582	113.939	669.143	DMSO	s3
1182	1094934	14.4957	48.7093	215.65	DMSO	g1
1183	1162257	19.3491	57.834	238.526	DMSO	g1
1184	1638539	200.814	115.329	614.162	DMSO	s3
1185	1095467	22.5678	47.8481	220.031	DMSO	g1
1186	1469627	186.157	110.556	596.535	DMSO	s3
1187	1088413	19.4808	62.4139	338.736	DMSO	g1
1188	1118760	20.0019	48.1661	197.248	DMSO	g1
1189	1047583	18.9014	53.5243	325.8	DMSO	g1
1190	2337461	31.3087	32.4342	42.0525	DMSO	g2
1191	1509438	187.415	148.719	850.051	DMSO	s3
1192	1448879	241.011	232.427	1267.5	DMSO	s3
1193	1263766	43.8889	314.679	1634.09	DMSO	s1
1194	1231025	15.9094	38.7282	151.376	DMSO	g1
1195	1494381	221.917	164.187	932.378	DMSO	s3
1196	1719763	164.569	103.743	599.376	DMSO	s4
1197	2531571	23.3674	30.1591	49.9124	DMSO	g2
1198	1197294	13.394	74.7581	443.635	DMSO	g1
1199	2556472	20.2823	30.1591	54.3856	DMSO	g2
1200	1213107	15.8618	81.2856	473.368	DMSO	g1
1201	2035556	172.022	87.2018	458.834	DMSO	s5
1202	2393524	215.606	63.4694	348.406	DMSO	s5
1203	1190879	19.5907	155.19	844.838	DMSO	g1
1204	2601344	21.3371	34.7863	64.3682	DMSO	g2
1205	2541333	22.4361	36.8318	71.3991	DMSO	g2
1206	1.95049e+06	135.674	67.7713	366.683	DMSO	s4
1207	1.81314e+06	200.347	123.148	788.018	DMSO	s4
1208	1.78318e+06	184.761	85.0436	469.577	DMSO	s4
1209	2596591	24.6187	34.3273	48.8205	DMSO	g2
1210	1192029	19.5626	188.308	966.474	DMSO	g1
1211	1267512	112.748	230.708	1329.05	DMSO	s1
1212	1207261	20.6122	133.078	655.562	DMSO	g1
1213	1839902	202.627	81.0878	403.812	DMSO	s4
1214	1144500	29.8674	175.035	915.509	DMSO	g1
1215	1.58517e+06	222.484	116.53	757.625	DMSO	s3
1216	1461221	191.46	163.688	905.577	DMSO	s3
1217	1214619	23.6535	108.159	565.948	DMSO	g1
1218	1476109	187.353	128.422	824.755	DMSO	s3
1219	2565007	58.8736	27.8229	56.8635	DMSO	s6
1220	1583198	195.818	146.729	786.733	DMSO	s3
1221	2301524	12.7929	21.2378	48.7207	DMSO	g2
1222	1144652	26.8546	190.734	1002.01	DMSO	g1
1223	2344680	19.0411	30.2142	50.0779	DMSO	g2
1224	1478455	159.604	129.359	713.69	DMSO	s3
1225	1710861	245.428	120.742	690.893	DMSO	s4
1226	1510370	182.844	158.017	907.35	DMSO	s3
1227	1249495	94.6772	238.129	1252.44	DMSO	s1
1228	2202669	147.458	59.1426	212.15	DMSO	s6
1229	2337638	20.3069	34.4288	44.9507	DMSO	g2
1230	1173435	13.5714	79.0743	459.614	DMSO	g1
1231	1368740	221.206	166.437	909.594	DMSO	s2
1232	1474481	210.387	142.475	872.682	DMSO	s3
1233	1114683	12.43	23.7458	80.6184	DMSO	g1
1234	1299744	15.3486	31.9427	115.828	DMSO	g1
1235	2291551	24.9939	37.3219	52.4679	DMSO	g2
1236	1170118	111.794	228.673	1122.84	DMSO	s1
1237	1433216	163.36	157.687	700.926	DMSO	s3
1238	1161321	16.6593	97.7804	553.713	DMSO	g1
1239	1312616	180.254	165.267	852.854	DMSO	s2
1240	1377359	173.344	149.495	891.932	DMSO	s2
1241	1142376	15.176	139.503	753.809	DMSO	g1
1242	1088241	16.1643	142.085	761.089	DMSO	g1
1243	1119736	16.7853	41.9447	166.749	DMSO	g1
1244	1610524	272.311	127.063	664.143	DMSO	s3
1245	1223705	162.677	216.366	1232.5	DMSO	s2
1246	1.1512e+06	89.663	188.376	1038.2	DMSO	s1
1247	2278139	135.748	26.5644	33.7624	DMSO	s6
1248	1414262	218.974	131.185	726.823	DMSO	s3
1249	1.71786e+06	170.059	81.15	428.204	DMSO	s4
1250	2141299	207.158	37.0553	147.124	DMSO	s5
1251	971116	19.9128	69.1763	366.285	DMSO	g1
1252	1143033	18.3609	44.5575	146.63	DMSO	g1
1253	1234681	17.4587	135.849	724.512	DMSO	g1
1254	1200021	19.0736	47.193	81.9903	DMSO	g1
1255	1229123	120.248	169.202	954.347	DMSO	s1
1256	1.79967e+06	170.096	79.8199	438.948	DMSO	s4
1257	1740570	261.893	126.763	656.445	DMSO	s4
1258	1004289	22.326	75.8047	373.53	DMSO	g1
1259	1899387	150.239	58.8135	269.647	DMSO	s4
1260	1017000	14.9281	68.8263	362.433	DMSO	g1
1261	1.47952e+06	172.77	109.119	594.191	DMSO	s3
1262	2110667	247.048	43.0829	190.961	DMSO	s5
1263	1688750	215.669	119.391	633.349	DMSO	s4
1264	1038707	22.275	149.716	657.875	DMSO	g1
1265	1175152	19.0764	101.343	479.785	DMSO	g1
1266	1164532	130.33	293.613	1366.37	DMSO	s1
1267	1877603	197.4	85.8818	428.913	DMSO	s4
1268	1127751	14.7565	72.0655	399.343	DMSO	g1
1269	1198803	79.347	140.237	805.431	DMSO	s1
1270	2276170	194.587	41.2769	166.959	DMSO	s5
1271	1125470	18.8992	147.839	788.193	DMSO	g1
1272	2530186	24.3619	33.5118	48.0187	DMSO	g2
1273	1188557	22.5375	169.373	938.887	DMSO	g1
1274	2385457	20.3965	31.6932	49.7888	DMSO	g2
1275	1627890	198.377	75.7985	453.719	DMSO	s3
1276	2371697	21.2738	34.6443	44.1042	DMSO	g2
1277	1132458	16.5951	137.047	715.219	DMSO	g1
1278	2260542	168.278	62.8355	258.618	DMSO	s5
1279	2570976	26.6504	32.9321	36.1187	DMSO	g2
1280	1813867	184.47	93.7523	468.83	DMSO	s4
1281	1226807	21.6621	138.867	739.628	DMSO	g1
1282	1271711	203.552	188.632	1016.09	DMSO	s2
1283	1226476	21.0814	158.65	821.849	DMSO	g1
1284	2563159	24.506	30.8737	40.7295	DMSO	g2
1285	1298316	27.9231	160.759	951.792	DMSO	g1
1286	2119708	246.67	78.7924	387.271	DMSO	s5
1287	1166234	18.2973	240.005	1236.3	DMSO	g1
1288	1335809	22.0371	121.77	716.172	DMSO	g1
1289	2397566	21.9329	30.948	32.417	DMSO	g2
1290	1182151	19.3169	90.5271	458.592	DMSO	g1
1291	1981704	243.923	76.943	361.542	DMSO	s4
1292	2362945	26.2775	31.9489	29.9411	DMSO	g2
1293	1390385	236.438	220.896	1084.87	DMSO	s3
1294	1242900	90.1665	223.398	1148.11	DMSO	s1
1295	1232838	260.268	167.764	898.597	DMSO	s2
1296	1154738	19.3248	98.6708	429.566	DMSO	g1
1297	1244184	22.1847	200.072	1027	DMSO	g1
1298	2346787	20.3952	32.6329	28.9128	DMSO	g2
1299	1319410	250.196	228.658	1128.95	DMSO	s2
1300	2097860	338.362	52.4944	262.419	DMSO	s5
1301	1250299	21.1968	194.017	1030.29	DMSO	g1
1302	1186005	163.947	171.797	854.217	DMSO	s2
1303	1262827	225.179	185.396	1001.66	DMSO	s2
1304	2149029	200.436	73.7625	357.839	DMSO	s5
1305	2308924	24.6466	32.7795	35.4934	DMSO	g2
1306	1411747	208.748	116.723	615.719	DMSO	s3
1307	1228248	19.4581	184.612	1029.7	DMSO	g1
1308	1481812	162.825	121.867	635.672	DMSO	s3
1309	1113462	65.7082	205.894	1049.38	DMSO	s1
1310	1205765	17.9831	164.744	890.422	DMSO	g1
1311	1192173	16.5367	172.537	898.957	DMSO	g1
1312	1828569	181.628	112.443	553.118	DMSO	s4
1313	2461459	23.7022	35.4615	48.9453	DMSO	g2
1314	1.96377e+06	209.169	89.3123	461.645	DMSO	s4
1315	2413391	185.716	32.1203	98.8405	DMSO	s5
1316	1183528	20.8342	212.296	1060.42	DMSO	g1
1317	1165781	132.8	173.729	870.335	DMSO	s1
1318	1.87633e+06	167.705	83.6614	414.927	DMSO	s4
1319	1448812	220.03	131.415	688.758	DMSO	s3
1320	1423157	158.395	140.556	765.515	DMSO	s3
1321	1341882	158.405	183.995	972.097	DMSO	s2
1322	1139096	18.9615	152.159	797.408	DMSO	g1
1323	2266513	198.815	62.9465	280.97	DMSO	s5
1324	1282425	140.19	217.026	1077.71	DMSO	s1
1325	1109485	18.8866	202.861	980.721	DMSO	g1
1326	2377648	218.717	35.7658	141.5	DMSO	s5
1327	1153373	21.9498	189.399	722.293	DMSO	g1
1328	1107405	16.0242	187.001	922.164	DMSO	g1
1329	1299120	126.143	118.551	765.833	DMSO	s1
1330	1549156	182.666	112.275	596.078	DMSO	s3
1331	2326790	192.852	61.7177	261.68	DMSO	s5
1332	2445645	19.9575	27.2014	38.7263	DMSO	g2
1333	1289398	31.0415	164.872	944.406	DMSO	g1
1334	1246230	27.0287	293.316	1452.46	DMSO	g1
1335	1130477	18.5316	137.829	697.991	DMSO	g1
1336	1137791	17.2809	112.049	508.739	DMSO	g1
1337	2445225	26.7781	28.6565	36.6002	DMSO	g2
1338	1176526	17.815	108.365	487.57	DMSO	g1
1339	1465409	209.932	136.225	802.466	DMSO	s3
1340	1130267	27.0259	130.838	462.848	DMSO	g1
1341	2417732	21.9139	26.4597	33.5702	DMSO	g2
1342	1549163	153.026	78.9763	447.148	DMSO	s3
1343	1119435	14.2621	135.856	746.325	DMSO	g1
1344	1119093	16.7468	103.082	577.5	DMSO	g1
1345	1303395	15.2537	68.4533	320.767	DMSO	g1
1346	1300776	139.732	185.105	985.865	DMSO	s1
1347	1712549	184.278	103.542	579.444	DMSO	s4
1348	1138413	23.6765	189.013	1004.94	DMSO	g1
1349	2555393	58.9511	27.2885	48.0475	DMSO	s6
1350	1103687	19.8398	119.615	656.202	DMSO	g1
1351	1068221	15.5133	74.5605	353.356	DMSO	g1
1352	2054116	15.018	70.9895	333.355	DMSO	g2
1353	1195422	18.7772	111.76	553.731	DMSO	g1
1354	1.19061e+06	16.2428	116.356	630.374	DMSO	g1
1355	1816894	194.054	94.7848	482.286	DMSO	s4
1356	1157004	15.2453	138.967	700.092	DMSO	g1
1357	1166525	15.8366	125.218	661.098	DMSO	g1
1358	2282857	173.861	38.1493	162.4	DMSO	s5
1359	2541452	166.03	31.2286	89.3011	DMSO	s5
1360	2394395	215.997	40.6701	156.152	DMSO	s5
1361	1170709	17.5693	102.293	537.138	DMSO	g1
1362	2426361	20.8372	30.3969	44.1903	DMSO	g2
1363	1.68497e+06	188.956	137.148	679.823	DMSO	s4
1364	1665412	177.273	81.962	441.652	DMSO	s3
1365	1180751	16.6729	133.622	682.038	DMSO	g1
1366	1292313	236.156	212.813	1078.99	DMSO	s2
1367	1.59081e+06	167.653	177.586	862.449	DMSO	s3
1368	1607731	264.229	153.561	814.097	DMSO	s3
1369	2240550	182.217	51.8085	239.372	DMSO	s5
1370	1270257	184.046	164.695	992.173	DMSO	s2
1371	1157063	15.1487	53.9481	241.816	DMSO	g1
1372	2408070	132.642	31.0621	73.8353	DMSO	s6
1373	2615832	41.9338	27.6247	34.235	DMSO	g2
1374	2288170	178.729	42.8382	201.443	DMSO	s5
1375	2331245	132.559	38.0864	99.4314	DMSO	s6
1376	2160209	280.993	97.7526	465.316	DMSO	s5
1377	2163316	245.001	54.052	226.362	DMSO	s5
1378	2569806	25.6445	30.2309	37.9376	DMSO	g2
1379	2573747	22.6534	29.0872	27.5586	DMSO	g2
1380	2375451	85.5932	31.8889	52.4105	DMSO	s6
1381	2241600	164.79	42.0804	176.712	DMSO	s5
1382	2067021	172.778	59.0361	231.598	DMSO	s5
1383	986831	10.0799	42.8268	200.58	DMSO	g1
1384	1189025	21.8055	113.326	540.536	DMSO	g1
1385	1509841	185.133	127.439	556.363	DMSO	s3
1386	2225359	255.047	61.0558	327.611	DMSO	s5
1387	1052080	12.0005	46.3554	210.591	DMSO	g1
1388	2484140	98.1266	31.6422	61.3522	DMSO	s6
1389	1271247	161.044	152.352	874.487	DMSO	s2
1390	1.90579e+06	211.054	83.1763	392.8	DMSO	s4
1391	2029213	184.473	71.3515	384.029	DMSO	s5
1392	1214456	13.824	68.8132	328.83	DMSO	g1
1393	1623038	121.837	96.8098	430.66	DMSO	s3
1394	1157109	19.6926	114.291	556.602	DMSO	g1
1395	1.24874e+06	177.137	166.871	952.158	DMSO	s2
1396	1403902	160.037	126.061	637.774	DMSO	s3
1397	1152560	14.9904	70.4368	340.836	DMSO	g1
1398	1375575	218.797	174.551	968.173	DMSO	s2
1399	1983511	194.184	84.7138	397.095	DMSO	s4
1400	2051613	125.667	62.8131	265.06	DMSO	s6
1401	949030	10.3861	39.9805	161.609	DMSO	g1
1402	1.18018e+06	14.5073	57.56	262.905	DMSO	g1
1403	974518	11.899	40.5323	169.248	DMSO	g1
1404	1.28323e+06	160.509	193.175	1000.21	DMSO	s2
1405	1157101	12.4437	49.2899	227.452	DMSO	g1
1406	1174494	18.948	255.977	1369.35	DMSO	g1
1407	1060963	15.3862	98.4682	549.104	DMSO	g1
1408	1134980	23.7264	247.146	1291.79	DMSO	g1
1409	1330080	197.213	229.162	1191.82	DMSO	s2
1410	1098219	17.6851	165.5	879.452	DMSO	g1
1411	1706907	127.48	88.7968	417.521	DMSO	s4
1412	1.88858e+06	143.341	70.6539	296.63	DMSO	s4
1413	1399464	190.057	159.054	884.593	DMSO	s3
1414	1084672	16.494	113.621	590.08	DMSO	g1
1415	1928881	220.826	60.5446	305.329	DMSO	s4
1416	1285582	146.594	217.877	1106.46	DMSO	s2
1417	1951087	134.057	55.2098	237.347	DMSO	s4
1418	1055884	14.1136	78.0014	410.697	DMSO	g1
1419	1661595	174.746	81.7554	436.519	DMSO	s3
1420	1095316	22.1505	200.866	964.216	DMSO	g1
1421	1112262	18.8489	186.252	973.864	DMSO	g1
1422	2.02102e+06	189.072	57.7119	260.674	DMSO	s5
1423	1290049	200.897	177.413	903.38	DMSO	s2
1424	1179190	15.1217	118.1	504.169	DMSO	g1
1425	1598682	207.707	115.192	623.816	DMSO	s3
1426	1208987	17.9792	122.294	536.131	DMSO	g1
1427	1290349	227.335	166.867	828.132	DMSO	s2
1428	1099293	20.6303	197.831	916.878	DMSO	g1
1429	1097982	14.3015	96.87	513.027	DMSO	g1
1430	1119044	14.7478	130.436	634.509	DMSO	g1
1431	2222992	20.831	32.8724	30.9364	DMSO	g2
1432	1096219	16.8871	108.464	555.042	DMSO	g1
1433	1523490	247.613	124.003	654.766	DMSO	s3
1434	1740384	160.038	119.561	547.317	DMSO	s4
1435	2.01814e+06	144.556	84.762	366.455	DMSO	s6
1436	1549498	217.722	122.297	611.011	DMSO	s3
1437	1133864	14.6164	40.2181	154.246	DMSO	g1
1438	1414273	201.454	134.378	705.151	DMSO	s3
1439	1.81714e+06	121.56	89.3434	419.854	DMSO	s4
1440	2428232	21.361	29.5948	42.7389	DMSO	g2
1441	2368709	15.8652	24.7195	24.3535	DMSO	g2
1442	1131543	12.6573	60.9531	251.865	DMSO	g1
1443	1498083	191.16	150.746	820.257	DMSO	s3
1444	1285540	158.843	133.024	810.876	DMSO	s2
1445	1662962	201.95	103.894	528.295	DMSO	s3
1446	2156334	254.402	61.6752	283.248	DMSO	s5
1447	2316092	196.613	33.282	120.526	DMSO	s5
1448	1076060	13.9292	41.2026	205.927	DMSO	g1
1449	1253760	17.6478	219.109	1101	DMSO	g1
1450	1240271	102.419	167.235	920.989	DMSO	s1
1451	1212780	27.4477	231.027	1264.65	DMSO	g1
1452	2470352	127.209	28.3492	69.9173	DMSO	s6
1453	1657036	255.144	133.171	693.923	DMSO	s3
1454	1768556	203.087	119.728	569.418	DMSO	s4
1455	1217226	66.7794	226.233	1250.64	DMSO	s1
1456	1167704	25.3937	194.169	997.072	DMSO	g1
1457	1192788	21.9714	193.511	1011.06	DMSO	g1
1458	1618363	279.767	137.42	854.916	DMSO	s3
1459	1702239	161.97	70.3145	383.995	DMSO	s4
1460	1.45097e+06	192.025	159.792	798.926	DMSO	s3
1461	2635368	22.3562	32.6078	27.7907	DMSO	g2
1462	2411340	243.549	46.592	174.116	DMSO	s5
1463	1686523	290.868	152.189	861.159	DMSO	s4
1464	2482476	22.0123	32.5459	27.7944	DMSO	g2
1465	2632725	21.3987	31.7934	24.7203	DMSO	g2
1466	1207030	136.29	246.772	1197.59	DMSO	s1
1467	1470980	183.103	129.265	715.737	DMSO	s3
1468	1098821	13.2702	50.6665	220.901	DMSO	g1
1469	1193460	41.591	239.519	1238.17	DMSO	g1
1470	1961743	141.2	78.9191	344.753	DMSO	s4
1471	1213135	250.959	164.4	881.691	DMSO	s2
1472	2195880	215.462	52.0179	221.232	DMSO	s5
1473	1297328	84.4059	145.037	828.318	DMSO	s1
1474	1189269	13.9173	44.2655	168.578	DMSO	g1
1475	2346323	24.2425	30.9538	30.0366	DMSO	g2
1476	1118097	12.3173	45.6354	231.053	DMSO	g1
1477	2393999	25.2199	32.1928	29.4686	DMSO	g2
1478	1190850	226.94	170.752	920.125	DMSO	s2
1479	1180682	93.8058	204.294	1023.2	DMSO	s1
1480	1168302	16.4272	94.5467	437.072	DMSO	g1
1481	1978154	152.887	74.3427	308.503	DMSO	s4
1482	1186206	17.4758	92.3104	417.588	DMSO	g1
1483	2354272	24.4728	36.5592	33.8223	DMSO	g2
1484	2316956	22.4379	32.5169	34.3149	DMSO	g2
1485	1187470	15.8485	43.3544	169.491	DMSO	g1
1486	1714839	178.924	79.3517	388.733	DMSO	s4
1487	1735304	198.579	81.2032	404.41	DMSO	s4
1488	2598468	24.3396	37.1955	25.9322	DMSO	g2
1489	1149908	16.9433	65.3941	286.042	DMSO	g1
1490	1116766	17.4135	74.0402	348.761	DMSO	g1
1491	1290885	170.652	253.492	1260.26	DMSO	s2
1492	1688014	178.833	126.987	671.425	DMSO	s4
1493	1581662	208.012	142.077	710.072	DMSO	s3
1494	1.66577e+06	186.531	155.621	756.75	DMSO	s3
1495	1108486	18.5651	80.5605	375.456	DMSO	g1
1496	1179079	14.6201	30.1298	98.6505	DMSO	g1
1497	1257935	160.788	280.271	1324.39	DMSO	s2
1498	1111955	17.9076	87.7978	444.127	DMSO	g1
1499	1550417	191.694	160.366	753.874	DMSO	s3
1500	1192511	15.8378	31.7863	93.5206	DMSO	g1
1501	1244207	29.1765	223.401	1166.93	DMSO	g1
1502	1390110	212.756	201.564	1096.27	DMSO	s3
1503	1.77102e+06	174.966	134.216	672.133	DMSO	s4
1504	1238026	22.6644	209.265	1043.71	DMSO	g1
1505	2129029	180.594	57.4532	265.327	DMSO	s5
1506	1769135	205.006	101.755	474.41	DMSO	s4
1507	2303381	23.6806	34.1579	32.403	DMSO	g2
1508	2135318	175.958	68.0941	301.646	DMSO	s5
1509	1925395	159.497	76.2249	365.539	DMSO	s4
1510	2153695	211.817	69.0653	337.689	DMSO	s5
1511	1253309	24.9383	107.037	479.415	DMSO	g1
1512	1032595	9.94959	26.9381	108.39	DMSO	g1
1513	1452768	149.641	142.77	706.644	DMSO	s3
1514	1.96207e+06	140.263	103.477	479.767	DMSO	s4
1515	1799525	180.87	120.016	578.058	DMSO	s4
1516	1392905	152.031	170.884	841.121	DMSO	s3
1517	1226028	20.2829	79.961	379.829	DMSO	g1
1518	1444618	202.369	131.772	693.564	DMSO	s3
1519	1743138	208.249	138.267	708.88	DMSO	s4
1520	1401181	185.845	118.93	669.601	DMSO	s3
1521	2638964	24.8795	33.8843	23.827	DMSO	g2
1522	1455837	230.977	173.379	930.591	DMSO	s3
1523	1382397	226.187	141.853	682.277	DMSO	s2
1524	1214398	20.9413	84.5923	436.509	DMSO	g1
1525	2436215	22.2718	26.8578	24.5435	DMSO	g2
1526	1601321	239.651	179.63	837.042	DMSO	s3
1527	1565483	199.347	127.947	690.853	DMSO	s3
1528	1439829	150.817	138.549	668.338	DMSO	s3
1529	1441676	210.594	207.455	1039.32	DMSO	s3
1530	1281214	17.0442	65.5294	298.053	DMSO	g1
1531	1269126	16.8582	62.1403	284.859	DMSO	g1
1532	1299473	170.404	208.188	1049.8	DMSO	s2
1533	1681341	211.626	167.817	793.205	DMSO	s3
1534	2273718	200.959	75.5293	224.019	DMSO	s5
1535	1228044	20.8175	148.299	711.646	DMSO	g1
1536	2286729	424.905	193.739	805.501	DMSO	s5
1537	1286598	149.726	215.479	1109.22	DMSO	s2
1538	1138752	20.6015	164.676	776.887	DMSO	g1
1539	1706846	213.673	158.358	695.851	DMSO	s4
1540	1133393	20.9685	186.757	873.498	DMSO	g1
1541	1350049	218.431	140.394	826.764	DMSO	s2
1542	1223954	17.9947	167.537	809.377	DMSO	g1
1543	1292897	188.583	181.076	996.564	DMSO	s2
1544	1936902	105.464	86.287	262.475	DMSO	s4
1545	1171249	22.0265	199.153	968.422	DMSO	g1
1546	1174930	20.5426	212.006	1075.33	DMSO	g1
1547	1311777	225.975	175.624	950.515	DMSO	s2
1548	2632847	24.188	32.2881	27.114	DMSO	g2
1549	1091022	18.3395	193.562	903.998	DMSO	g1
1550	1022956	15.9048	141.765	708.873	DMSO	g1
1551	2036803	278.858	95.7939	506.597	DMSO	s5
1552	1121939	18.4756	142.876	745.417	DMSO	g1
1553	1649062	138.725	155.483	665.648	DMSO	s3
1554	1113296	179.213	306.926	1426.13	DMSO	s2
1555	1268055	19.2861	119.431	548.85	DMSO	g1
1556	1258506	156.806	227.774	1141.11	DMSO	s2
1557	2157232	279.858	70.2165	311.026	DMSO	s5
1558	1142070	19.7874	262.386	1259.97	DMSO	g1
1559	1357390	270.223	129.451	754.094	DMSO	s2
1560	2251226	81.8561	40.4989	52.1526	DMSO	s6
1561	1.61122e+06	173.96	195.855	799.757	DMSO	s3
1562	1231816	37.5578	284.821	1493.22	DMSO	g1
1563	1627962	203.075	121.782	260.791	DMSO	s3
1564	1.43857e+06	278.175	219.914	1212.49	DMSO	s3
1565	1919895	195.203	134.533	588.858	DMSO	s4
1566	1199130	13.5443	73.8528	438.064	DMSO	g1
1567	1358111	232.025	147.144	762.52	DMSO	s2
1568	2252631	131.006	33.5186	75.514	DMSO	s6
1569	1150717	13.0991	79.5493	404.811	DMSO	g1
1570	1200140	85.019	214.036	1083.44	DMSO	s1
1571	1254576	20.116	104.11	467.853	DMSO	g1
1572	1568024	237.678	161.097	852.597	DMSO	s3
1573	1477874	202.514	132.536	679.586	DMSO	s3
1574	1822697	193.644	127.551	636.419	DMSO	s4
1575	1271119	22.324	131.356	626.322	DMSO	g1
1576	1119202	12.4184	47.3681	213.132	DMSO	g1
1577	1517088	299.641	157.832	349.44	DMSO	s3
1578	1397646	26.0238	64.4741	245.866	DMSO	g1
1579	1763249	208.857	133.223	696.403	DMSO	s4
1580	1810218	218.614	125.399	688.9	DMSO	s4
1581	1160658	14.3405	53.0975	225.76	DMSO	g1
1582	2565791	21.1565	28.5584	28.9089	DMSO	g2
1583	2500795	20.2368	34.0441	25.3437	DMSO	g2
1584	2636370	31.331	52.1434	39.8002	DMSO	g2
1585	1148072	21.49	317.712	1486.53	DMSO	g1
1586	1287399	208.927	218.54	1068.29	DMSO	s2
1587	1711071	183.589	126.532	605.536	DMSO	s4
1588	1498226	330.067	30.315	139.469	DMSO	s3
1589	1509099	175.854	134.304	639.702	DMSO	s3
1590	1237621	31.6999	209.138	1048.15	DMSO	g1
1591	1736746	209.597	131.379	687.148	DMSO	s4
1592	1197852	35.9061	286.299	1369.8	DMSO	g1
1593	1.46726e+06	215.983	213.882	968.153	DMSO	s3
1594	2330166	184.465	39.2655	104.05	DMSO	s5
1595	2440167	20.3614	30.817	19.8006	DMSO	g2
1596	2499975	20.6944	125.988	576.443	DMSO	g2
1597	1266457	76.4533	243.657	1249.85	DMSO	s1
1598	2234123	187.637	64.6385	276.058	DMSO	s5
1599	1607078	164.093	110.939	589.968	DMSO	s3
1600	1245046	20.2549	319.818	1543.61	DMSO	g1
1601	1229173	15.4208	69.417	307.487	DMSO	g1
1602	1214472	223.266	257.114	1356.92	DMSO	s2
1603	1232366	17.307	65.0827	300.017	DMSO	g1
1604	1197691	16.431	62.9151	287.072	DMSO	g1
1605	1225598	29.2982	363.525	1671.18	DMSO	g1
1606	2463587	15.3447	22.3131	25.7154	DMSO	g2
1607	2419398	28.2231	34.1505	37.0144	DMSO	g2
1608	1243848	20.1802	82.7141	377.718	DMSO	g1
1609	1582820	229.126	145.636	709.4	DMSO	s3
1610	2102320	189.926	59.9812	276.646	DMSO	s5
1611	1661682	204.6	175.568	832.216	DMSO	s3
1612	2520819	140.281	37.2612	87.6676	DMSO	s6
1613	1926478	187.441	109.661	514.288	DMSO	s4
1614	1404874	200.698	178.695	803.339	DMSO	s3
1615	1533137	196.769	148.269	706.075	DMSO	s3
1616	1912471	254.394	91.9432	418.537	DMSO	s4
1617	1298631	221.504	194.06	1027.04	DMSO	s2
1618	1820381	188.151	110.053	500.594	DMSO	s4
1619	2405298	22.5512	32.5269	27.6522	DMSO	g2
1620	1192312	23.0737	49.5574	134.89	DMSO	g1
1621	1315981	18.1575	90.3567	479.344	DMSO	g1
1622	1502765	201.688	157.765	759.912	DMSO	s3
1623	1173091	160.529	221.875	1070.86	DMSO	s2
1624	2085763	165.824	60.7314	237.611	DMSO	s5
1625	2568824	26.4377	37.3375	26.7393	DMSO	g2
1626	1228833	21.249	108.287	561.188	DMSO	g1
1627	2351803	21.087	33.1356	25.7242	DMSO	g2
1628	1138122	132.055	314.742	1380.17	DMSO	s1
1629	1859581	137.797	84.0434	372.379	DMSO	s4
1630	1102842	18.3686	43.9745	96.8402	DMSO	g1
1631	1201368	20.0102	102.631	458.942	DMSO	g1
1632	1947173	173.975	112.016	432.12	DMSO	s4
1633	1177349	27.3449	73.5365	171.512	DMSO	g1
1634	2708550	27.9327	41.258	30.9834	DMSO	g2
1635	2369666	24.6198	37.9878	33.3806	DMSO	g2
1636	1.20406e+06	18.0578	114.008	573.692	DMSO	g1
1637	1152671	22.0826	253.179	1111.37	DMSO	g1
1638	1171219	17.0046	110.948	563.4	DMSO	g1
1639	1186361	20.585	218.193	1069.38	DMSO	g1
1640	2291821	21.3615	30.6543	23.9859	DMSO	g2
1641	1526793	172.602	132.894	637.559	DMSO	s3
1642	1624911	222.147	166.814	744.682	DMSO	s3
1643	1478655	181.017	156.758	747.413	DMSO	s3
1644	1043993	14.1934	74.2824	322.77	DMSO	g1
1645	1079854	98.6142	216.103	923.824	DMSO	s1
1646	1208271	175.994	190.694	877.649	DMSO	s2
1647	1183596	68.1232	208.767	946.173	DMSO	s1
1648	2350221	23.1736	31.534	27.9877	DMSO	g2
1649	1929580	123.66	89.1992	326.428	DMSO	s4
1650	2306398	20.9084	33.0137	30.1492	DMSO	g2
1651	1225569	81.265	222.229	1104.67	DMSO	s1
1652	2248662	19.945	102.556	474.839	DMSO	g2
1653	1241759	25.1015	209.206	1089.69	DMSO	g1
1654	1083892	31.0284	224.69	1046.11	DMSO	g1
1655	1086766	13.9049	70.0721	301.37	DMSO	g1
1656	1215071	19.6658	138.166	633.345	DMSO	g1
1657	1252463	21.1228	209.404	1053.65	DMSO	g1
1658	1154668	20.3854	41.1442	75.632	DMSO	g1
1659	1197635	217.879	267.12	1232.97	DMSO	s2
1660	1108074	24.1124	273.207	1216.64	DMSO	g1
1661	2399302	21.3025	33.7253	27.2238	DMSO	g2
1662	1113405	16.409	166.635	711.764	DMSO	g1
1663	1147063	152.517	206.466	1029.08	DMSO	s2
1664	2470892	23.3293	34.6563	32.7803	DMSO	g2
1665	1352448	218.705	184.372	888.41	DMSO	s2
1666	1973233	258.642	74.409	333.1	DMSO	s4
1667	2430480	27.8319	53.104	40.5264	DMSO	g2
1668	2107685	122.922	39.0183	130.715	DMSO	s6
1669	1226769	26.8184	210.97	1054.81	DMSO	g1
1670	1299373	189.038	153.351	707.504	DMSO	s2
1671	1151387	21.8652	53.4279	129.794	DMSO	g1
1672	1385273	212.367	137.199	707.203	DMSO	s3
1673	1447386	139.004	123.322	556.285	DMSO	s3
1674	1146233	104.114	212.177	997.81	DMSO	s1
1675	1134145	17.4938	195.576	814.156	DMSO	g1
1676	2432477	27.084	43.9788	46.0361	DMSO	g2
1677	1554649	191.967	109.586	532.169	DMSO	s3
1678	2504368	32.5885	40.8673	43.8082	DMSO	g2
1679	1352156	180.944	181.171	872.878	DMSO	s2
1680	1443582	263.096	148.519	767.858	DMSO	s3
1681	1170499	144.765	178.562	899.679	DMSO	s2
1682	1184530	135.234	172.558	851.318	DMSO	s1
1683	1204409	51.2019	208.202	1102.12	DMSO	s1
1684	2108830	168.6	88.6783	323.69	DMSO	s5
1685	2531682	24.5496	37.471	27.1286	DMSO	g2
1686	1959001	167.497	94.4524	414.467	DMSO	s4
1687	1.86672e+06	218.786	121.949	569.892	DMSO	s4
1688	2320738	196.249	39.6859	132.624	DMSO	s5
1689	1237632	20.1219	168.631	868.787	DMSO	g1
1690	1566736	174.859	91.1843	445.574	DMSO	s3
1691	1821787	260.073	164.792	776.761	DMSO	s4
1692	1568521	192.442	86.6258	481.625	DMSO	s3
1693	1203389	19.2235	153.864	728.243	DMSO	g1
1694	2419031	51.0833	34.59	34.7973	DMSO	s6
1695	1926637	158.89	81.217	335.464	DMSO	s4
1696	2371551	22.921	30.9372	22.7429	DMSO	g2
1697	1474134	155.965	125.35	648.858	DMSO	s3
1698	1109193	19.8962	297.485	1293.93	DMSO	g1
1699	1239635	131.225	260.951	1182.22	DMSO	s1
1700	1195235	25.0307	246.762	1044.91	DMSO	g1
1701	1049631	13.8441	30.4414	77.9017	DMSO	g1
1702	2308159	22.8161	38.5442	32.2321	DMSO	g2
1703	1101175	20.5434	196.986	903.809	DMSO	g1
1704	1166446	21.9983	164.392	751.295	DMSO	g1
1705	1157310	146.823	245.166	1159.58	DMSO	s2
1706	1652614	228.077	157.952	980.573	DMSO	s3
1707	1091970	28.3092	97.2347	372.558	DMSO	g1
1708	1056850	14.8121	33.2553	86.0549	DMSO	g1
1709	1974035	242.745	77.3703	515.891	DMSO	s4
1710	1078555	20.7836	165.089	697.946	DMSO	g1
1711	2077831	166.089	65.4588	269.42	DMSO	s5
1712	1466086	160.446	115.307	552.585	DMSO	s3
1713	2141384	172.713	43.1956	169.659	DMSO	s5
1714	1106711	145.906	204.078	939.434	DMSO	s2
1715	1134231	106.472	251.243	1166.75	DMSO	s1
1716	2286496	22.5236	33.2618	25.6721	DMSO	g2
1717	2179506	194.679	36.8496	129.633	DMSO	s5
1718	1178333	134.488	238.452	1055.94	DMSO	s1
1719	2256273	19.5144	29.9088	24.9471	DMSO	g2
1720	1242209	20.8703	224.335	1026.63	DMSO	g1
1721	1214976	42.3161	266.526	1330.76	DMSO	g1
1722	1121470	20.4078	66.5567	223.352	DMSO	g1
1723	1209720	23.9236	197.232	916.22	DMSO	g1
1724	1262959	20.0689	212.225	1062.82	DMSO	g1
1725	1258167	44.9385	228.276	1214.92	DMSO	s1
1726	1199700	24.5619	249.075	1273.2	DMSO	g1
1727	1610301	183	151.882	746.764	DMSO	s3
1728	2487334	25.6297	31.9701	37.6192	DMSO	g2
1729	1251129	39.9833	212.506	1067.77	DMSO	g1
1730	1576889	201.479	229.163	1000.04	DMSO	s3
1731	1360366	168.264	200.734	1055.74	DMSO	s2
1732	2394098	211.254	44.1828	139.276	DMSO	s5
1733	2350749	178.042	53.5164	197.177	DMSO	s5
1734	1190597	21.7013	182.066	797.198	DMSO	g1
1735	2445869	43.4745	28.9675	37.2551	DMSO	s6
1736	1413725	166.736	145.537	772.71	DMSO	s3
1737	1185150	19.4651	159.139	734.351	DMSO	g1
1738	1991289	137.353	65.9489	228.568	DMSO	s6
1739	1192384	20.1054	101.114	521.514	DMSO	g1
1740	1472478	170.651	170.218	847.769	DMSO	s3
1741	1281449	20.754	176.681	864.796	DMSO	g1
1742	1501433	196.563	187.001	924.267	DMSO	s3
1743	2546432	23.6307	28.3647	23.4165	DMSO	g2
1744	2485005	86.7288	32.7645	48.0162	DMSO	s6
1745	1326060	173.541	184.256	851.752	DMSO	s2
1746	1457959	193.378	175.454	903.827	DMSO	s3
1747	1221840	21.7032	196.771	943.739	DMSO	g1
1748	1227307	23.5079	262.403	1202.47	DMSO	g1
1749	2161457	209.627	75.3997	313.084	DMSO	s5
1750	1609411	204.514	181.648	876.522	DMSO	s3
1751	1232579	22.706	212.029	925.872	DMSO	g1
1752	1183434	28.4123	306.266	1514.03	DMSO	g1
1753	1399212	183.808	200.894	911.845	DMSO	s3
1754	1191931	19.2772	83.205	364.315	DMSO	g1
1755	1157739	20.8753	260.991	1216.98	DMSO	g1
1756	1205794	23.4966	114.059	454.56	DMSO	g1
1757	1310473	239.253	204.367	939.472	DMSO	s2
1758	1203861	24.4908	130.718	593.152	DMSO	g1
1759	2049081	193.154	93.9581	390.209	DMSO	s5
1760	2503985	21.5821	31.7872	24.876	DMSO	g2
1761	1305048	214.617	175.319	835.158	DMSO	s2
1762	1169948	18.5812	129.854	590.192	DMSO	g1
1763	1151375	19.3753	88.1211	353.123	DMSO	g1
1764	1175624	17.9011	125.321	584.691	DMSO	g1
1765	2068511	170.085	99.3908	424.873	DMSO	s5
1766	1998262	218.421	54.7239	243.749	DMSO	s5
1767	1.97228e+06	210.728	73.5621	314.868	DMSO	s4
1768	2412071	203.329	62.5829	219.271	DMSO	s5
1769	1.94679e+06	138.508	89.1542	377.535	DMSO	s4
1770	1145322	20.1642	158.976	712.255	DMSO	g1
1771	2374730	160.246	57.4114	185.455	DMSO	s5
1772	1499281	214.733	142.932	699.535	DMSO	s3
1773	1153045	17.6904	99.1385	461.192	DMSO	g1
1774	2574364	24.9136	37.0407	29.3964	DMSO	g2
1775	1842290	112.86	126.511	518.593	DMSO	s4
1776	1887088	208.807	48.2636	193.754	DMSO	s4
1777	2314256	25.492	36.7125	34.7513	DMSO	g2
1778	1546786	173.598	145.862	595.198	DMSO	s3
1779	2083668	187.845	75.2689	265.365	DMSO	s5
1780	1735517	150.444	174.461	771.455	DMSO	s4
1781	1211576	21.7731	176.741	879.602	DMSO	g1
1782	1212381	19.9033	191.204	953.936	DMSO	g1
1783	1192108	17.1435	87.4624	292.2	DMSO	g1
1784	1106882	15.5618	42.1836	143.781	DMSO	g1
1785	2329817	24.1357	32.1595	30.2187	DMSO	g2
1786	1200829	231.717	234.64	1184.99	DMSO	s2
1787	1233774	164.261	275.398	1346.86	DMSO	s2
1788	1088978	14.5103	47.4107	183.052	DMSO	g1
1789	1600112	180.468	128.504	544.642	DMSO	s3
1790	1230160	92.753	292.726	1383.16	DMSO	s1
1791	1113840	20.1167	209.808	991.461	DMSO	g1
1792	1226354	41.8321	356.869	1775.97	DMSO	g1
1793	2449079	23.3309	36.3622	33.8414	DMSO	g2
1794	1574699	173.488	112.423	479.926	DMSO	s3
1795	1170606	146.997	226.357	1008.72	DMSO	s2
1796	1693955	218.149	115.358	495.714	DMSO	s4
1797	1474694	158.029	167.785	792.255	DMSO	s3
1798	1173455	17.8932	93.4862	480.476	DMSO	g1
1799	1620335	156.547	136.252	633.488	DMSO	s3
1800	1229090	224.117	217.527	1121.65	DMSO	s2
1801	1167610	15.8412	109.771	530.121	DMSO	g1
1802	1706015	263.815	129.551	610.826	DMSO	s4
1803	2376215	22.2068	34.8535	36.6423	DMSO	g2
1804	1107036	16.3283	103.431	540.837	DMSO	g1
1805	1751785	155.136	119.845	533.133	DMSO	s4
1806	1110620	14.4676	93.6601	451.219	DMSO	g1
1807	2331166	40.985	33.6178	44.4768	DMSO	g2
1808	2403752	26.8096	37.9593	37.2291	DMSO	g2
1809	1755014	293.568	173.789	854.16	DMSO	s4
1810	2113161	194.591	99.7129	432.438	DMSO	s5
1811	1765152	226.806	144.231	767.368	DMSO	s4
1812	2109722	180.696	110.374	502.112	DMSO	s5
1813	1.29404e+06	164.993	145.503	736.134	DMSO	s2
1814	1160163	19.0011	97.978	512.108	DMSO	g1
1815	2615624	23.2061	33.3647	52.2401	DMSO	g2
1816	1164904	20.6006	147.112	699.883	DMSO	g1
1817	1168076	21.749	193.83	996.063	DMSO	g1
1818	1206168	120.197	192.27	967.033	DMSO	s1
1819	2413593	70.1306	35.5084	51.4106	DMSO	s6
1820	1278636	16.9283	40.8238	141.604	DMSO	g1
1821	2446149	159.698	51.193	198.987	DMSO	s5
1822	1285294	113.693	148.188	772.318	DMSO	s1
1823	1264864	16.3812	47.6904	167.691	DMSO	g1
1824	1295917	145.687	264.368	1217.94	DMSO	s2
1825	1206549	92.3852	143.355	825.494	DMSO	s1
1826	1243917	47.7382	167.635	930.998	DMSO	s1
1827	1415069	209.82	170.026	889.447	DMSO	s3
1828	1406285	246.999	200.831	1018.87	DMSO	s3
1829	1333017	21.1142	61.0699	233.517	DMSO	g1
1830	1435783	173.922	191.43	926.514	DMSO	s3
1831	1553143	209.634	123.688	654.769	DMSO	s3
1832	1502398	190.686	169.957	838.582	DMSO	s3
1833	1.32691e+06	225.071	141.929	874.39	DMSO	s2
1834	1296446	16.6589	57.6129	197.575	DMSO	g1
1835	1360623	206.448	173.298	1006.05	DMSO	s2
1836	1332699	217.304	192.689	980.807	DMSO	s2
1837	2070131	192.399	72.8127	322.106	DMSO	s5
1838	2119232	148.815	61.8828	224.839	DMSO	s6
1839	1605033	197.027	105.631	568.457	DMSO	s3
1840	2168020	157.031	66.6278	264.363	DMSO	s5
1841	1261231	113.816	268.273	1231.61	DMSO	s1
1842	2581275	26.2134	32.1744	31.7562	DMSO	g2
1843	1293618	203.097	296.795	1403.13	DMSO	s2
1844	1166641	16.5096	28.8145	75.4068	DMSO	g1
1845	1146680	15.3093	27.1877	77.0806	DMSO	g1
1846	1377376	207.385	192.879	902.868	DMSO	s2
1847	2064003	152.553	81.2759	346.863	DMSO	s5
1848	2090098	128.654	70.7899	316.298	DMSO	s6
1849	2449470	202.501	41.5458	120.834	DMSO	s5
1850	1697576	177.111	93.2173	423.609	DMSO	s4
1851	1439371	226.446	180.769	898.383	DMSO	s3
1852	2497767	23.9149	37.0021	37.6385	DMSO	g2
1853	1280276	25.5351	59.7587	205.878	DMSO	g1
1854	1320213	195.7	224.024	1159.44	DMSO	s2
1855	1206074	19.7868	141.278	690.352	DMSO	g1
1856	1182008	143.87	94.7971	541.808	DMSO	s2
1857	1298080	185.351	233.567	1106.21	DMSO	s2
1858	1283396	24.1153	65.3827	232.965	DMSO	g1
1859	1.49611e+06	181.628	116.103	573.354	DMSO	s3
1860	1155566	18.4253	116.9	627.386	DMSO	g1
1861	1122538	15.2165	44.9923	162.485	DMSO	g1
1862	1128520	63.8248	130.633	683.133	DMSO	s1
1863	2024062	165.285	51.1129	195.268	DMSO	s5
1864	1186540	18.9155	148.059	667.655	DMSO	g1
1865	1114075	22.4825	51.4081	126.749	DMSO	g1
1866	2207952	26.5366	35.4631	37.0076	DMSO	g2
1867	1178192	18.6976	161.311	728.818	DMSO	g1
1868	1305046	234.568	154.667	748.785	DMSO	s2
1869	2158862	242.134	78.7591	309.339	DMSO	s5
1870	2276297	34.6979	34.8464	46.8546	DMSO	g2
1871	2368756	41.648	34.2051	60.1246	DMSO	g2
1872	1067217	95.4934	109.263	563.342	DMSO	s1
1873	1.03245e+06	34.7913	149.487	752.119	DMSO	g1
1874	1267565	78.744	196.273	1034.26	DMSO	s1
1875	2505005	26.8199	35.6179	45.6109	DMSO	g2
1876	1.48466e+06	182.257	115.842	549.341	DMSO	s3
1877	1203520	62.8745	219.366	1100.46	DMSO	s1
1878	1728891	253.723	122.796	703.631	DMSO	s4
1879	1285423	153.607	264.454	1308.14	DMSO	s2
1880	1240555	167.301	193.798	934.563	DMSO	s2
1881	1385747	194.882	133.991	649.22	DMSO	s3
1882	1214966	190.754	201.316	939.543	DMSO	s2
1883	1222721	32.9057	163.035	846.659	DMSO	g1
1884	1216273	20.5461	231.349	1136.67	DMSO	g1
1885	1316373	126.698	291.933	1140.37	DMSO	s1
1886	1317477	202.626	161.062	799.212	DMSO	s2
1887	1214096	24.9464	215.893	1051.56	DMSO	g1
1888	1063018	17.4141	167.726	801.142	DMSO	g1
1889	1239079	18.8118	93.356	455.39	DMSO	g1
1890	1224295	18.1281	99.4833	463.109	DMSO	g1
1891	1072498	17.1071	171.708	856.035	DMSO	g1
1892	1035206	31.4596	223.735	661.194	DMSO	g1
1893	1199138	18.006	95.0514	457.044	DMSO	g1
1894	1.17341e+06	99.8332	215.199	1085.98	DMSO	s1
1895	1192775	160.782	78.5309	255.803	DMSO	s2
1896	1.67048e+06	168.407	105.984	555.198	DMSO	s3
1897	1133637	22.2606	201.963	833.59	DMSO	g1
1898	1234444	160.591	203.676	931.316	DMSO	s2
1899	2259800	225.034	62.6776	311.211	DMSO	s5
1900	1783123	241.118	119.465	606.544	DMSO	s4
1901	2458881	247.88	35.8224	160.662	DMSO	s5
1902	2042853	205.917	129.696	530.558	DMSO	s5
1903	1.83286e+06	179.518	85.1123	370.649	DMSO	s4
1904	1235004	22.4361	111.111	573.91	DMSO	g1
1905	1780978	185.376	144.425	653.339	DMSO	s4
1906	1389266	249.406	130.822	684.175	DMSO	s3
1907	1229695	20.9034	106.117	496.945	DMSO	g1
1908	1208157	21.6948	121.758	604.628	DMSO	g1
1909	2599354	24.2156	30.3282	31.7132	DMSO	g2
1910	1204347	22.0005	139.88	702.696	DMSO	g1
1911	1288268	191.362	167.283	871.364	DMSO	s2
1912	1711505	244.719	100.3	578.054	DMSO	s4
1913	1133166	18.26	93.1062	536.437	DMSO	g1
1914	1226451	18.3945	73.7966	402.061	DMSO	g1
1915	1541157	228.734	187.02	30.8864	DMSO	s3
1916	1165923	14.5549	74.4061	387.943	DMSO	g1
1917	1351686	157.632	124.819	650.483	DMSO	s2
1918	2332303	121.868	41.9309	152.924	DMSO	s6
1919	1405505	173.462	130.421	753.083	DMSO	s3
1920	2334457	21.0201	27.1482	34.3794	DMSO	g2
1921	1102761	17.872	104.741	510.12	DMSO	g1
1922	1234286	113.915	220.759	1095.04	DMSO	s1
1923	2316873	23.4416	31.6717	42.8593	DMSO	g2
1924	1990079	120.876	58.1433	235.066	DMSO	s6
1925	1290239	155.763	116.459	668.917	DMSO	s2
1926	2300518	21.6264	31.515	56.0519	DMSO	g2
1927	1.48831e+06	167.772	141.244	726.004	DMSO	s3
1928	1668343	162.557	112.954	492.611	DMSO	s3
1929	1364960	151.03	121.935	639.087	DMSO	s2
1930	1112726	19.3027	81.8713	383.747	DMSO	g1
1931	1229091	112.731	163.39	891.788	DMSO	s1
1932	1227486	48.9372	258.051	1353.24	DMSO	s1
1933	1626062	198.798	162.839	823.182	DMSO	s3
1934	1606327	177.729	135.55	726.58	DMSO	s3
1935	1233877	19.9716	81.9119	437.235	DMSO	g1
1936	1625195	228.943	161.46	81.4191	DMSO	s3
1937	1079576	22.6567	126.344	500.415	DMSO	g1
1938	1170645	22.8614	114.504	514.823	DMSO	g1
1939	2319305	21.8714	26.2198	29.3258	DMSO	g2
1940	1396925	217.684	160.782	849.97	DMSO	s3
1941	1193075	12.6727	26.7367	115.353	DMSO	g1
1942	2190282	148.51	40.9318	133.306	DMSO	s6
1943	1133143	20.764	281.407	1289.74	DMSO	g1
1944	1520618	166.567	104.733	585.737	DMSO	s3
1945	1.69645e+06	146.006	99.4295	541.784	DMSO	s4
1946	1227584	175.936	162.243	868.906	DMSO	s2
1947	1243448	20.4282	109.612	508.535	DMSO	g1
1948	1.17141e+06	12.5042	30.8909	112.31	DMSO	g1
1949	1332557	147.51	154.798	849.796	DMSO	s2
1950	1.59452e+06	188.783	105.646	611.319	DMSO	s3
1951	2514433	20.2314	30.4208	39.8002	DMSO	g2
1952	1172767	179.415	176.946	949.735	DMSO	s2
1953	1348300	275.246	181.272	921.315	DMSO	s2
1954	1.86088e+06	145.368	86.7531	456.037	DMSO	s4
1955	2516616	20.3974	30.7541	31.5396	DMSO	g2
1956	1117643	17.5691	237.625	1082.04	DMSO	g1
1957	1483864	216.432	160.916	801.822	DMSO	s3
1958	2489208	22.0312	33.4836	44.2459	DMSO	g2
1959	1070017	36.1267	237.24	1200.22	DMSO	g1
1960	1309090	225.546	149.256	874.923	DMSO	s2
1961	1196742	12.1021	26.454	85.532	DMSO	g1
1962	1185105	19.7015	208.136	970.182	DMSO	g1
1963	1206285	21.4616	172.151	849.297	DMSO	g1
1964	1141615	28.5498	139.816	727.173	DMSO	g1
1965	1204037	131.264	170.423	912.274	DMSO	s1
1966	1104873	9.63719	22.4599	75.8925	DMSO	g1
1967	1077992	85.1315	195.239	1008.09	DMSO	s1
1968	2252807	22.0794	31.1467	36.1826	DMSO	g2
1969	1937618	228.5	53.2249	285.113	DMSO	s4
1970	1060036	15.9642	129.826	677.686	DMSO	g1
1971	1306944	22.5034	200.789	993.729	DMSO	g1
1972	1.35758e+06	222.527	144.959	941.967	DMSO	s2
1973	1151127	25.803	167.597	818.302	DMSO	g1
1974	1074580	14.5185	115.867	599.015	DMSO	g1
1975	2409737	71.6298	104.022	328.935	DMSO	s6
1976	1912345	160.623	81.623	410.252	DMSO	s4
1977	1002777	12.5966	50.1108	239.49	DMSO	g1
1978	2316622	175.182	37.3365	136.113	DMSO	s5
1979	1429900	169.537	117.459	652.731	DMSO	s3
1980	1512067	170.233	142.249	753.018	DMSO	s3
1981	1.40247e+06	192.735	125.349	830.412	DMSO	s3
1982	1244772	20.3111	143.985	811.249	DMSO	g1
1983	1274908	182.934	156.143	907.768	DMSO	s2
1984	1115851	21.5306	144.503	788.834	DMSO	g1
1985	1007422	12.3381	47.8997	227.585	DMSO	g1
1986	1264597	180.534	151.465	904.946	DMSO	s2
1987	1888709	182.871	88.3682	444.402	DMSO	s4
1988	1420947	213.36	100.388	599.929	DMSO	s3
1989	1349886	232.821	134.56	836.023	DMSO	s2
1990	1123003	22.6687	139.728	892.9	DMSO	g1
1991	2404080	190.145	147.974	868.889	DMSO	s5
1992	2297087	175.971	34.1475	146.573	DMSO	s5
1993	1238506	11.7505	55.5758	374.398	DMSO	g1
1994	2369074	51.375	24.9057	36.3666	DMSO	s6
1995	2214105	222.582	33.3604	181.496	DMSO	s5
1996	2127600	172.211	56.1629	338.958	DMSO	s5
1997	1456312	234.173	82.9485	583.934	DMSO	s3
1998	1.97487e+06	181.883	71.9562	400.811	DMSO	s4
1999	2569838	34.2464	23.9583	43.9301	DMSO	g2
[truncated: 17,987 more rows]

## Sheet: Supplementary Figure 5d
	Total Intensity DAPI	Mean Intensity A488 - MCM2-GFP	Mean Intensity A647 - MCM2 #1	Mean Intensity A568 - PCNA	cell cycle	treatment			median of mean intensity of chromatin bound MCM2 #1 (%)		median of mean intensity of chromatin bound MCM2-GFP (%)
1	1032532	2437.36	1183.59	119.691	s1	DMSO			DMSO	ATRi	DMSO	ATRi
2	1126555	2065.13	997.111	244.322	s2	DMSO	S phase stage	S1	100	83.6873	100	114.837
3	2053119	167.075	61.0879	160.475	s6	DMSO		S2	84.4595	66.5058	91.02	107.662
4	1059308	2159.98	1075.5	177.996	s1	DMSO		S3	52.3166	42.1815	64.8609	83.8458
5	1.53287e+06	1290.35	608.893	275.815	s4	DMSO		S4	30.0193	23.8417	41.2884	58.4187
6	1017403	2036.75	1090.6	176.701	s1	DMSO		S5	14.8649	11.39	23.6701	36.7496
7	1881450	681.893	272.482	203.422	s5	DMSO		S6	2.22008	1.1583	3.31869	5.75891
8	1082256	2520.1	1350.81	55.0246	g1	DMSO
9	1076699	1282.09	516.859	292.561	s2	DMSO
10	1136675	1744.03	878.029	266.097	s2	DMSO	Acquisition settings:
11	1488844	1139.22	521.083	233.545	s3	DMSO	Excitation Filter	Emission Filter	Intensity (%)	Exposure time (ms)	Objective
12	1056704	2444.52	1417.23	57.5919	g1	DMSO	DAPI 377/50	DAPI 440	100	11	UPLSAPO 20x
13	1165213	1679.33	819.909	260.493	s2	DMSO	FITC 485/20	FITC 525	100	100	UPLSAPO 20x
14	1021901	856.43	389.938	38.0423	g1	DMSO	Cy3 560/25	Cy3 607	100	1000	UPLSAPO 20x
15	995713	1906.46	1035.29	232.205	s2	DMSO	Cy5 650/13	Cy5 684	100	1000	UPLSAPO 20x
16	1047143	2047.19	1110.33	241.685	s2	DMSO
17	1116305	1327.66	632.284	210.917	s2	DMSO
18	1440787	1349.71	693.808	247.733	s3	DMSO
19	915435	1858.9	1019.04	41.9368	g1	DMSO
20	909953	2793.34	1830.94	54.5469	g1	DMSO
21	920225	2038.32	1149.88	40.0895	g1	DMSO
22	1426062	918.071	401.854	191.579	s3	DMSO
23	1079332	2643.05	1683.77	45.1056	g1	DMSO
24	1981856	16.2716	24.3198	31.508	g2	DMSO
25	1171993	1632.84	814.473	239.985	s2	DMSO
26	2100403	76.3991	53.1823	30.2957	g2	DMSO
27	1102420	1900.53	978.943	149.844	s1	DMSO
28	1022895	990.309	465.601	36.7712	g1	DMSO
29	1277794	1273.31	604.545	190.212	s3	DMSO
30	1.03353e+06	2050.8	1141.68	128.555	s1	DMSO
31	2120558	88.099	40.8584	202.244	s5	DMSO
32	1076363	1935.4	1088.68	45.1297	g1	DMSO
33	971850	1666.85	963.148	38.1168	g1	DMSO
34	2119197	40.9405	41.6378	48.6209	g2	DMSO
35	941424	1605.13	879.044	40.6556	g1	DMSO
36	1982954	381.037	154.827	170.901	s6	DMSO
37	1097485	1957.78	1093.63	40.4272	g1	DMSO
38	999703	1783	923.847	220.236	s2	DMSO
39	1803601	772.291	325.38	212.953	s5	DMSO
40	932655	1981.36	1198.44	51.4522	g1	DMSO
41	1110097	2224.25	1281.45	114.806	s1	DMSO
42	1.53034e+06	1075.83	506.413	214.124	s4	DMSO
43	912132	2481.52	1564.65	76.6296	s1	DMSO
44	2008904	415.597	185.979	185.441	s6	DMSO
45	2194580	162.854	68.677	150.742	s6	DMSO
46	1031643	1943.27	1010.66	202.555	s2	DMSO
47	2144742	56.9296	35.4513	113.396	s6	DMSO
48	2111434	241.667	80.5843	176.64	s6	DMSO
49	1464173	1247.77	477.417	247.691	s3	DMSO
50	861437	1665.29	904.18	32.6126	g1	DMSO
51	2262464	20.4047	28.9609	47.2076	g2	DMSO
52	1027106	2117.49	1059.73	200.374	s2	DMSO
53	1090769	1766.52	855.836	204.537	s2	DMSO
54	2074737	318.028	123.816	149.625	s6	DMSO
55	811206	1239.95	617.453	24.7586	g1	DMSO
56	2116526	16.4515	29.4826	31.2143	g2	DMSO
57	2116952	30.1677	34.3886	68.1546	g2	DMSO
58	2124305	337.938	139.72	225.705	s5	DMSO
59	1337391	1353.1	613.892	224.31	s3	DMSO
60	1826057	393.095	138.056	230.286	s5	DMSO
61	2094529	16.4095	29.528	38.2509	g2	DMSO
62	1.9534e+06	13.9643	28.7447	31.7066	g2	DMSO
63	1.99154e+06	15.8944	32.695	31.9002	g2	DMSO
64	1216377	1616.92	753.472	243.65	s3	DMSO
65	2082102	348.23	117.845	197.673	s5	DMSO
66	2143442	118.739	51.4099	163.092	s6	DMSO
67	2030607	18.3759	29.401	38.8659	g2	DMSO
68	1452651	928.533	409.215	214.356	s3	DMSO
69	1518738	914.108	390.817	212.05	s4	DMSO
70	1084902	1847.84	985.725	37.4057	g1	DMSO
71	2290563	16.543	32.289	36.5759	g2	DMSO
72	1.96592e+06	747.964	325.693	228.522	s5	DMSO
73	2187874	14.5905	30.2924	26.9099	g2	DMSO
74	1105818	1975.94	1056.85	173.687	s1	DMSO
75	2090745	14.4398	29.1025	33.5834	g2	DMSO
76	1117979	2507.74	1497.1	78.826	s1	DMSO
77	1501550	1127.16	472.173	246.341	s3	DMSO
78	1840194	633.84	248.807	223.452	s5	DMSO
79	1121171	2127.55	1217.72	232.182	s2	DMSO
80	2139969	15.9857	30.4392	31.5139	g2	DMSO
81	1.20676e+06	1456.31	725.968	247.1	s3	DMSO
82	1391998	1194.08	561.678	252.695	s3	DMSO
83	1507665	866.024	357.057	248.525	s3	DMSO
84	2138635	457.926	50.0239	67.4376	g2	DMSO
85	982420	1901.33	1099.32	84.4623	s1	DMSO
86	1101827	1862.04	1045.7	226.111	s2	DMSO
87	988092	2170.24	1256.55	35.1896	g1	DMSO
88	1391195	1286.03	615.607	219.884	s3	DMSO
89	993804	2056.88	1215.47	35.8119	g1	DMSO
90	1.5719e+06	1247.35	590.573	224.007	s4	DMSO
91	2211824	15.1864	29.1658	26.5683	g2	DMSO
92	1.84552e+06	888.046	409.322	206.235	s5	DMSO
93	2207984	16.2667	30.2771	31.0059	g2	DMSO
94	1023617	1861.45	1112.87	32.6153	g1	DMSO
95	1519969	1097.43	539.208	227.082	s4	DMSO
96	2168277	14.2383	30.5668	33.3166	g2	DMSO
97	1706303	609.142	231.586	208.603	s4	DMSO
98	2128544	15.561	33.3567	39.3914	g2	DMSO
99	992840	1382.31	760.538	29.6487	g1	DMSO
100	1874058	1265.27	650.847	32.167	g2	DMSO
101	1576530	683.307	274.475	217.922	s4	DMSO
102	1283093	1715.83	720.944	313.876	s3	DMSO
103	1.92582e+06	793.69	336.211	226.135	s5	DMSO
104	2104354	192.481	70.8391	213.661	s5	DMSO
105	2332095	18.8476	32.3471	34.9448	g2	DMSO
106	2271273	15.2801	31.9538	31.8119	g2	DMSO
107	1691194	1003.65	439.206	285.395	s4	DMSO
108	2260814	56.8189	41.6049	123.591	s6	DMSO
109	1982498	372.907	135.389	231.766	s5	DMSO
110	1783719	601.453	229.714	276.512	s5	DMSO
111	1242869	1662.57	754.49	241.577	s3	DMSO
112	1.27265e+06	2313.67	717.458	159.467	s1	DMSO
113	962365	1572.84	806.234	36.4384	g1	DMSO
114	1.39689e+06	1440.46	660.39	244.466	s3	DMSO
115	1159516	1436.01	554.094	229.739	s2	DMSO
116	973903	1803.3	999.714	30.2881	g1	DMSO
117	1094858	2432.81	1305.12	170.681	s1	DMSO
118	953390	1713.85	992.186	29.8708	g1	DMSO
119	2233760	303.401	129.479	210.629	s5	DMSO
120	1066180	2391.75	1414.19	53.9734	g1	DMSO
121	1.85831e+06	505.422	182.678	246.283	s5	DMSO
122	2296813	15.2401	32.4665	38.8832	g2	DMSO
123	2078446	15.1535	30.4284	45.7002	g2	DMSO
124	1794213	10.0467	13.4052	18.8163	g2	DMSO
125	2134298	18.538	33.9416	46.5449	g2	DMSO
126	2068673	17.7393	36.2289	47.1072	g2	DMSO
127	2203667	18.6879	32.7325	52.7615	g2	DMSO
128	2227666	16.7478	32.7432	39.0398	g2	DMSO
129	2097097	15.7637	33.1371	47.9232	g2	DMSO
130	945520	1880.92	1059.54	35.5809	g1	DMSO
131	992024	1772.18	1025.47	36.8153	g1	DMSO
132	1141419	2408.64	1277.61	290.316	s2	DMSO
133	1055104	1841.83	982.061	135.325	s1	DMSO
134	984542	2216.14	1425.44	52.0635	g1	DMSO
135	963343	1819.49	1079.48	34.5281	g1	DMSO
136	1073070	2474.9	1402.57	324.496	s2	DMSO
137	951829	1349.56	803.44	36.0584	g1	DMSO
138	972938	1771.34	989.069	34.2807	g1	DMSO
139	1028424	1648.14	906.596	32.547	g1	DMSO
140	992024	1595.07	846.796	32.7207	g1	DMSO
141	844300	1347.43	770.399	29.0955	g1	DMSO
142	1197908	1673.02	832.623	258.919	s3	DMSO
143	1684590	781.523	351.65	216.546	s4	DMSO
144	2201106	14.4357	34.4464	41.3289	g2	DMSO
145	2257715	16.8943	33.9345	37.2673	g2	DMSO
146	1907101	679.956	259.409	229.833	s5	DMSO
147	951732	128.321	44.1335	22.1008	g1	DMSO
148	976374	126.489	44.1848	27.7536	g1	DMSO
149	2170332	16.1239	30.6344	30.5511	g2	DMSO
150	1.74305e+06	875.563	338.11	221.648	s5	DMSO
151	2281789	14.5277	25.933	38.5019	g2	DMSO
152	1553116	1162.2	460.007	287.704	s4	DMSO
153	2269936	18.7742	38.2105	43.05	g2	DMSO
154	2144164	14.755	30.4831	36.3831	g2	DMSO
155	1042277	2414.78	1201.23	104.764	s1	DMSO
156	1678991	882.958	299.57	316.086	s4	DMSO
157	1520286	1162.55	471.277	248.987	s4	DMSO
158	1728517	846.825	322.402	195.171	s5	DMSO
159	1032822	2215.33	1158.24	45.3674	g1	DMSO
160	2.08915e+06	19.0898	35.3564	45.4549	g2	DMSO
161	842412	1194.65	626.669	27.6136	g1	DMSO
162	859887	1181.62	618.329	28.7176	g1	DMSO
163	1475263	693.097	275.828	276.077	s3	DMSO
164	1017562	1694.29	908.986	36.8047	g1	DMSO
165	2.00838e+06	18.3929	29.5561	28.537	g2	DMSO
166	940048	1391.08	767.07	28.5096	g1	DMSO
167	1.52524e+06	891.66	363.53	248.695	s4	DMSO
168	2026107	17.1655	27.5961	37.038	g2	DMSO
169	2.05986e+06	124.933	57.762	162.269	s6	DMSO
170	2266524	2243.28	1123.69	258.819	s5	DMSO
171	1741375	629.711	271.369	384.499	s5	DMSO
172	1.01853e+06	1031.34	519.177	40.7432	g1	DMSO
173	1527346	1005.87	466.434	217.608	s4	DMSO
174	1567354	1020.85	460.866	201.388	s4	DMSO
175	2318968	15.4576	30.3188	38.7352	g2	DMSO
176	2127684	17.4921	29.6972	38.321	g2	DMSO
177	1.49653e+06	1416.4	602.429	262.046	s3	DMSO
178	2286307	15.1375	28.2267	38.1983	g2	DMSO
179	2291620	22.0501	34.3388	40.47	g2	DMSO
180	1132146	2096.65	1080.38	153.594	s1	DMSO
181	958095	1853.43	933.815	47.6375	g1	DMSO
182	934197	1118.18	567.365	26.7165	g1	DMSO
183	1095335	2105.57	1065.26	171.193	s1	DMSO
184	1418543	1429.99	633.299	247.242	s3	DMSO
185	1078546	1749.32	856.479	188.018	s1	DMSO
186	1843265	901.361	381.939	222.49	s5	DMSO
187	958830	1423.2	731.28	29.636	g1	DMSO
188	925977	1612.64	785.833	48.5942	g1	DMSO
189	1124444	2010.2	1026.93	184.061	s1	DMSO
190	951934	1167.24	628.565	29.7132	g1	DMSO
191	911946	1637.24	857.317	35.6116	g1	DMSO
192	1744577	949.198	406.038	269.34	s5	DMSO
193	1782801	565.619	219.933	219.146	s5	DMSO
194	2.01752e+06	19.3669	37.8586	38.0133	g2	DMSO
195	2101190	39.3153	32.1965	44.2876	g2	DMSO
196	1457402	886.414	367.974	199.707	s3	DMSO
197	928467	1845.82	1055.08	34.035	g1	DMSO
198	1749513	546.694	214.308	243.68	s5	DMSO
199	2215076	19.2302	36.6825	67.5024	g2	DMSO
200	1455432	1007.46	408.61	228.547	s3	DMSO
201	923007	1668.51	796.841	160.852	s1	DMSO
202	971332	1855.74	1066.13	33.8104	g1	DMSO
203	1495573	1148.68	484.263	313.442	s3	DMSO
204	1013014	2117.3	1199.61	43.1009	g1	DMSO
205	1415965	1111.46	501.892	243.412	s3	DMSO
206	995976	1978.82	1123.3	42.3722	g1	DMSO
207	969306	1779.67	804.031	174.298	s1	DMSO
208	638312	665.233	348.673	24.0932	g1	DMSO
209	1593752	722.052	324.833	205.642	s4	DMSO
210	2038507	60.7269	59.4897	86.6238	s6	DMSO
211	815692	702.598	379.157	36.8386	g1	DMSO
212	963031	1864.72	1101.24	37.5184	g1	DMSO
213	1664701	629.465	257.466	222.461	s4	DMSO
214	984450	1747.54	982.148	57.2278	g1	DMSO
215	1031137	1901.4	1018.2	63.2179	g1	DMSO
216	2132869	15.8347	38.0697	55.339	g2	DMSO
217	996271	2598.28	1531.93	72.5877	g1	DMSO
218	2.04208e+06	82.4533	52.7715	143.96	s6	DMSO
219	2394824	9.03088	19.1362	23.9965	g2	DMSO
220	996510	2141.75	1217.06	136.746	s1	DMSO
221	1197859	1834.36	999.455	156.463	s1	DMSO
222	2237405	13.6975	22.5374	36.8616	g2	DMSO
223	1028502	2450.14	1456.03	188.336	s1	DMSO
224	2025063	276.108	117.913	188.125	s6	DMSO
225	1094593	2030.97	1064.03	203.246	s2	DMSO
226	1032091	2254.14	1321.62	165.338	s1	DMSO
227	1618252	1194.52	546.722	222.648	s4	DMSO
228	2130453	13.5721	31.3869	41.9085	g2	DMSO
229	1095660	1921.07	1008.74	234.983	s2	DMSO
230	2118691	1459.9	660.492	41.0557	g2	DMSO
231	2.09037e+06	446.245	197.069	369.188	s5	DMSO
232	1.48727e+06	1458.48	607.177	244.615	s3	DMSO
233	2133594	348.992	111.424	242.81	s5	DMSO
234	1359672	1473.32	587.426	263.481	s3	DMSO
235	1.47221e+06	1375.27	589.999	229.825	s3	DMSO
236	1.20814e+06	1996.66	998.649	228.394	s3	DMSO
237	2174595	1464.09	708.506	43.1983	g2	DMSO
238	1428245	1256.27	539.357	279.185	s3	DMSO
239	1127566	2144.75	1175.33	248.219	s2	DMSO
240	2283191	2307.97	1243.23	56.5509	g2	DMSO
241	1070834	2051.21	1042.92	273.54	s2	DMSO
242	1057403	2723.06	1535.3	263.037	s2	DMSO
243	1997248	256.869	90.9433	175.532	s6	DMSO
244	1.3539e+06	1356.62	619.625	301.836	s3	DMSO
245	1.96684e+06	314.402	108.255	262.826	s5	DMSO
246	1405480	1261.84	515.911	219.054	s3	DMSO
247	2133999	13.7935	28.6057	29.4571	g2	DMSO
248	944800	1893.94	938.449	188.906	s1	DMSO
249	2121357	14.4281	29.9018	35.6454	g2	DMSO
250	1931999	17.1522	32.7463	61.659	g2	DMSO
251	1604670	1142.35	468.916	259.462	s4	DMSO
252	886428	1665.93	778.259	216.593	s2	DMSO
253	1374947	1513.55	661.304	309.64	s3	DMSO
254	2.0008e+06	18.813	31.6185	58.5317	g2	DMSO
255	1099353	2088.92	1101.2	48.8866	g1	DMSO
256	1256648	1900.16	869.416	283.68	s3	DMSO
257	1085216	1937.24	1009.26	54.7647	g1	DMSO
258	2222058	18.3206	35.5581	48.8235	g2	DMSO
259	2143365	14.9965	32.4259	44.8119	g2	DMSO
260	2150016	1274.41	587.76	42.4374	g2	DMSO
261	1.03939e+06	1468.82	671.839	54.6768	g1	DMSO
262	1608684	979.165	409.63	258.087	s4	DMSO
263	1.53745e+06	1273.31	578.911	239.249	s4	DMSO
264	2135411	26.0406	53.2238	71.3559	s6	DMSO
265	989677	1632.87	778.492	57.2764	g1	DMSO
266	911038	1413.27	832.273	31.6069	g1	DMSO
267	929769	1578.67	935.659	30.4763	g1	DMSO
268	986175	2497.97	1559.16	44.1747	g1	DMSO
269	1028698	1964.93	1212.59	44.7087	g1	DMSO
270	2147740	15.4711	30.664	37.0352	g2	DMSO
271	912424	1430.8	859.882	28.8056	g1	DMSO
272	1959027	730.628	267.248	244.493	s5	DMSO
273	1086522	955.79	410.066	37.9702	g1	DMSO
274	2264380	18.1302	33.6499	63.3575	g2	DMSO
275	2311632	142.037	63.6821	152.517	s6	DMSO
276	2224667	16.6341	52.9387	36.3513	g2	DMSO
277	1062096	1636.07	821.171	48.2872	g1	DMSO
278	2008663	567.918	193.296	222.229	s5	DMSO
279	2316515	18.3183	28.7264	42.2793	g2	DMSO
280	2185065	18.5057	53.7883	58.4901	g2	DMSO
281	2298107	16.7271	30.6574	42.7455	g2	DMSO
282	2259132	16.0658	26.6943	52.2927	g2	DMSO
283	1006407	950.482	441.209	60.0556	g1	DMSO
284	2089941	16.1024	101.036	41.6471	g2	DMSO
285	1.47606e+06	1253.77	513.588	266.875	s3	DMSO
286	2187220	15.6846	43.0908	39.0073	g2	DMSO
287	905215	826.612	385.994	35.3807	g1	DMSO
288	1370460	1115.86	465.8	197.328	s3	DMSO
289	2.09161e+06	15.074	58.6869	38.2946	g2	DMSO
290	2351264	17.7114	36.3572	44.8203	g2	DMSO
291	1620847	1346.57	621.353	234.573	s4	DMSO
292	870397	927.089	483.209	43.2734	g1	DMSO
293	2356965	47.9539	35.5179	109.577	s6	DMSO
294	2222280	1692.96	851.562	202.151	s5	DMSO
295	1076177	1947.11	930.714	262.682	s2	DMSO
296	1477642	1077.3	447.705	230.705	s3	DMSO
297	2320794	17.8602	39.9821	40.8648	g2	DMSO
298	1193622	1602.08	778.789	256.425	s2	DMSO
299	1533328	1050	464.813	199.354	s4	DMSO
300	915235	1088.26	593.465	50.0754	g1	DMSO
301	952562	1615.76	824.494	74.8349	g1	DMSO
302	1035492	1761.37	935.2	57.2115	g1	DMSO
303	1476037	1093.91	462.145	284.839	s3	DMSO
304	1706722	975.93	426.439	235.551	s4	DMSO
305	1236791	1424.51	672.906	286.666	s3	DMSO
306	2050621	199.223	77.6681	183.974	s6	DMSO
307	1060429	1823.33	1000.9	52.8543	g1	DMSO
308	1026006	2118.58	1212.27	38.9647	g1	DMSO
309	1633988	1008.12	451.482	271.972	s4	DMSO
310	1055359	1896.88	1075.29	52.6586	g1	DMSO
311	1675740	714.634	308.774	210.486	s4	DMSO
312	961801	2258.49	1310.08	143.083	s1	DMSO
313	2183791	332.825	119.609	232.541	s5	DMSO
314	961346	2503.39	1390.18	54.6195	g1	DMSO
315	1092245	2017.5	1186.62	48.7221	g1	DMSO
316	1600620	904.618	396.933	233.296	s4	DMSO
317	2045284	175.282	68.9224	198.715	s5	DMSO
318	2265900	15.4799	26.8996	29.6511	g2	DMSO
319	2031567	270.761	101.507	204.47	s5	DMSO
320	1241017	1686.41	812.119	243.154	s3	DMSO
321	2.09155e+06	482.154	157.007	240.122	s5	DMSO
322	2146528	518.099	167.597	287.606	s5	DMSO
323	2258158	16.2892	32.3675	44.3322	g2	DMSO
324	2314283	15.8754	33.8346	50.2184	g2	DMSO
325	1862496	462.58	144.274	257.58	s5	DMSO
326	1.93257e+06	936.242	395.753	352.061	s5	DMSO
327	1027056	1131.02	499.638	51.1233	g1	DMSO
328	1125212	1782.82	777.32	267.982	s2	DMSO
329	2219530	19.3154	32.8267	66.3772	g2	DMSO
330	1118766	2200.7	1022.98	265.259	s2	DMSO
331	2355995	114.566	53.8506	211.909	s5	DMSO
332	1016937	1312.64	532.481	70.8618	g1	DMSO
333	1125517	1760.06	926.879	52.3472	g1	DMSO
334	2.06529e+06	15.8653	31.0869	50.1398	g2	DMSO
335	1847601	18.4145	28.0822	78.1127	s6	DMSO
336	2549447	1403	474.941	318.483	s5	DMSO
337	1198091	1805.77	857.173	261.212	s3	DMSO
338	1118524	1808.08	868.817	284.667	s2	DMSO
339	2161991	174.82	88.5207	172.01	s6	DMSO
340	1258100	1855.34	836.776	274.404	s3	DMSO
341	1111054	1934.77	906.975	308.804	s2	DMSO
342	1082422	1854.09	902.222	241.842	s2	DMSO
343	1102997	2598.62	1478.89	94.5412	s1	DMSO
344	2236859	88.4317	54.0662	191.057	s5	DMSO
345	2330220	16.6265	30.5167	42.9915	g2	DMSO
346	1.97481e+06	1044.07	519.211	51.5324	g2	DMSO
347	1036322	1938.21	1057.68	53.5756	g1	DMSO
348	2137865	2535.57	1465.07	77.1954	s6	DMSO
349	1000832	2137.78	1193.96	74.2192	g1	DMSO
350	1053223	2156.01	1209.79	55.8961	g1	DMSO
351	1.87445e+06	725.22	318.467	269.298	s5	DMSO
352	1022807	1776.6	1035.63	38.3755	g1	DMSO
353	1083972	1749.04	757.604	40.8468	g1	DMSO
354	1219149	2014.37	817.922	252.825	s3	DMSO
355	1671031	1296.75	472.941	272.679	s4	DMSO
356	1084351	1573.46	711.545	36.3593	g1	DMSO
357	1095737	2221.69	1012.06	81.9446	s1	DMSO
358	2271623	23.2725	27.6702	40.9653	g2	DMSO
359	1386287	1700.76	681.682	253.618	s3	DMSO
360	1814027	533.096	171.932	208.797	s5	DMSO
361	1772256	875.639	301.012	262.175	s5	DMSO
362	950641	2005.56	1031.47	48.1659	g1	DMSO
363	1378709	1454.35	580.947	223.08	s3	DMSO
364	2159836	274.578	85.5345	195.467	s5	DMSO
365	954639	1869.84	920.934	70.8315	g1	DMSO
366	1440916	1279.37	457.434	283.78	s3	DMSO
367	2.03066e+06	506.339	161.594	206.422	s5	DMSO
368	1484895	1320.4	497.187	292.257	s3	DMSO
369	2324849	17.3175	28.4117	41.487	g2	DMSO
370	2.05839e+06	435.983	149.558	210.834	s5	DMSO
371	2.07706e+06	13.8986	24.2879	33.4583	g2	DMSO
372	2294004	18.631	28.1249	50.0362	g2	DMSO
373	2.00204e+06	338.69	113.976	206.752	s5	DMSO
374	871138	1669.58	908.373	39.9053	g1	DMSO
375	1882088	412.492	142.109	204.503	s5	DMSO
376	2229975	18.2431	29.0954	48.1461	g2	DMSO
377	844165	1393.02	693.147	32.1369	g1	DMSO
378	2181662	28.2475	31.6825	48.5887	g2	DMSO
379	1071062	1486.22	727.35	40.3944	g1	DMSO
380	1029350	1547.01	761.81	66.4987	g1	DMSO
381	1015082	2330.48	1258.03	324.575	s2	DMSO
382	1029059	2129.26	1098.24	211.921	s2	DMSO
383	1429933	773.875	283.683	222.252	s3	DMSO
384	2023166	15.975	23.0823	27.9225	g2	DMSO
385	963795	1633.54	838.672	36.0945	g1	DMSO
386	919143	1175.54	583.452	33.0697	g1	DMSO
387	2001213	675.989	254.762	271.365	s5	DMSO
388	1675418	505.293	169.446	239.789	s4	DMSO
389	1009511	704.908	324.625	37.8053	g1	DMSO
390	964725	1182.32	520.639	37.7246	g1	DMSO
391	929831	1628.15	810.86	35.7656	g1	DMSO
392	1585138	1316.36	557.979	249.07	s4	DMSO
393	1030998	691.787	323.78	49.3475	g1	DMSO
394	2034496	17	27.6467	34.2489	g2	DMSO
395	2214664	27.3149	28.7862	84.7238	s6	DMSO
396	1245736	1033.1	392.308	234.616	s3	DMSO
397	2333169	20.9236	41.2806	47.1611	g2	DMSO
398	1186809	2011.75	1015.37	255.323	s2	DMSO
399	2131582	15.0673	25.7639	33.4229	g2	DMSO
400	2233885	17.9405	37.5757	59.6441	g2	DMSO
401	2210238	135.182	58.8807	236.447	s5	DMSO
402	1473762	924.304	369.183	336.435	s3	DMSO
403	1824542	657.946	240.184	204.029	s5	DMSO
404	2281115	14.8535	29.3435	37.8598	g2	DMSO
405	2058264	427.07	151.517	208.287	s5	DMSO
406	2165827	16.6305	29.7566	49.6631	g2	DMSO
407	1233709	964.54	385.453	217.715	s3	DMSO
408	2137139	16.0216	26.0226	45.9305	g2	DMSO
409	1.36129e+06	876.716	349.183	235.363	s3	DMSO
410	1520358	924.503	359.182	309.565	s4	DMSO
411	2200318	14.8133	26.6501	33.749	g2	DMSO
412	1955196	609.28	256.415	233.369	s5	DMSO
413	1019668	1961.71	1083.67	42.1364	g1	DMSO
414	990293	1885.55	849.402	60.2647	g1	DMSO
415	1242058	1396.98	526.767	243.814	s3	DMSO
416	1474111	1529.44	582.384	266.467	s3	DMSO
417	1255948	1677.65	673.691	292.336	s3	DMSO
418	1443352	1350.93	522.316	258.207	s3	DMSO
419	1.7767e+06	958.626	335.999	250.417	s5	DMSO
420	1.5919e+06	1429.52	565.313	293.049	s4	DMSO
421	1.67788e+06	1081.61	437.393	270.585	s4	DMSO
422	1542184	1248.4	457.625	249.839	s4	DMSO
423	1451107	1057.08	416.664	266.567	s3	DMSO
424	2.01123e+06	15.4934	26.8526	40.5489	g2	DMSO
425	2126739	15.6084	27.4485	45.992	g2	DMSO
426	1820474	498.674	170.935	246.924	s5	DMSO
427	1979613	539.071	198.179	208.977	s5	DMSO
428	1237537	2127.7	1015.03	307.123	s3	DMSO
429	1768390	450.639	148.576	246.093	s5	DMSO
430	1222764	2288.61	1184.79	327.209	s3	DMSO
431	1299632	1299.39	524.285	282.014	s3	DMSO
432	2.00717e+06	16.4129	26.3149	39.7875	g2	DMSO
433	2205646	53.8531	34.4784	52.1572	g2	DMSO
434	1.02167e+06	1819.03	882.329	209.768	s2	DMSO
435	2.0085e+06	37.7206	33.1791	102.75	s6	DMSO
436	1076289	1595.98	693.117	251.172	s2	DMSO
437	1.53807e+06	1243.25	510.607	259.632	s4	DMSO
438	2185369	2258.12	1222.54	75.2506	s6	DMSO
439	987767	2076.93	1062.02	215.721	s2	DMSO
440	2348895	15.2965	27.3305	37.4797	g2	DMSO
441	2238541	21.2598	26.2595	56.3092	g2	DMSO
442	1072131	2048.49	1050.86	267.197	s2	DMSO
443	1853455	617.537	234.06	229.935	s5	DMSO
444	1523203	893.243	373.504	288.408	s4	DMSO
445	1.85743e+06	588.644	218.373	246.368	s5	DMSO
446	1547207	1162.07	519.358	243.073	s4	DMSO
447	763992	1111.34	524.931	34.8321	g1	DMSO
448	997825	2137.41	1205.13	86.3882	s1	DMSO
449	995821	1616.19	844.847	46.9254	g1	DMSO
450	928518	1097.73	520.472	33.4694	g1	DMSO
451	979086	1543.95	801.871	46.8006	g1	DMSO
452	1308986	2136.74	1154.43	212.333	s3	DMSO
453	1408609	998.172	381.688	379.885	s3	DMSO
454	899532	1313.23	655.253	35.5849	g1	DMSO
455	2295710	16.9187	28.3355	44.968	g2	DMSO
456	2051649	15.5428	27.0102	46.8458	g2	DMSO
457	1038596	1409.71	592.324	51.0556	g1	DMSO
458	1542482	947.359	379.338	206.718	s4	DMSO
459	2170650	272.661	92.8564	216.989	s5	DMSO
460	2039902	15.6519	22.5077	36.922	g2	DMSO
461	1.04358e+06	1477.3	618.647	47.1845	g1	DMSO
462	1914404	334.655	121.005	207.605	s5	DMSO
463	1279037	1768.92	883.532	46.6384	g1	DMSO
464	1542835	870.574	342.823	237.602	s4	DMSO
465	2148661	14.6778	26.842	36.7342	g2	DMSO
466	1182999	1754.57	877.862	45.9847	g1	DMSO
467	2285106	15.6226	23.7412	37.9182	g2	DMSO
468	2041080	312.172	95.7354	209.734	s5	DMSO
469	954310	1099.62	519.252	46.0824	g1	DMSO
470	1028917	1643.67	883.802	82.296	s1	DMSO
471	1.03233e+06	1734.97	885.587	73.5401	g1	DMSO
472	936410	1042.43	515.163	30.1314	g1	DMSO
473	1.3509e+06	1343.67	598.459	277.66	s3	DMSO
474	1074740	1912.88	847.576	46.0858	g1	DMSO
475	1118308	2202.45	1013.61	175.707	s1	DMSO
476	2231699	14.153	19.9823	36.2613	g2	DMSO
477	1504406	1017.41	388.836	265.945	s3	DMSO
478	2317607	17.1424	28.7574	47.3659	g2	DMSO
479	1039239	1703.84	794.043	45.1466	g1	DMSO
480	993865	2044.12	928.125	101.609	s1	DMSO
481	2306325	26.6128	28.9174	98.524	s6	DMSO
482	1639602	649.693	209.045	214.705	s4	DMSO
483	1681671	694.846	246.648	222.085	s4	DMSO
484	2253466	17.4411	28.129	40.5373	g2	DMSO
485	887919	1740.49	889.181	46.1536	g1	DMSO
486	1023063	2123.35	1112.17	66.2898	g1	DMSO
487	2226641	60.0487	58.9808	57.402	g2	DMSO
488	2158064	164.062	65.5565	165.196	s6	DMSO
489	915214	1984.18	1001.95	44.2654	g1	DMSO
490	2222496	14.8468	24.3838	33.5096	g2	DMSO
491	905196	1792.1	872.508	81.7949	s1	DMSO
492	2146796	244.511	85.1417	200.023	s5	DMSO
493	2326241	21.3048	30.1165	46.0026	g2	DMSO
494	2039610	16.0336	25.432	37.1596	g2	DMSO
495	2236848	13.9143	33.5979	30.0572	g2	DMSO
496	1568057	986.34	430.129	278.426	s4	DMSO
497	898822	1460.31	754.61	56.2715	g1	DMSO
498	925857	1700.66	932.775	61.2311	g1	DMSO
499	2106199	81.6424	55.0695	58.819	g2	DMSO
500	2087437	234.799	145.886	193.274	s5	DMSO
501	1952585	20.0106	40.4687	71.9505	s6	DMSO
502	1127490	1337.55	667.241	35.792	g1	DMSO
503	1.95444e+06	295.455	108.585	217.427	s5	DMSO
504	1291800	1696.54	863.017	251.724	s3	DMSO
505	1467260	1070.34	487.443	227.615	s3	DMSO
506	2150686	37.6453	35.7896	121.916	s6	DMSO
507	2170357	15.3039	49.0017	42.7565	g2	DMSO
508	1025891	2151.98	1088.32	49.8929	g1	DMSO
509	1037846	1935.49	913.918	139.506	s1	DMSO
510	2285002	653.406	217.421	239.527	s5	DMSO
511	2101813	828.603	301.808	251.708	s5	DMSO
512	1015441	1911.75	918.976	128.665	s1	DMSO
513	2114255	19.5833	27.4765	32.1047	g2	DMSO
514	938006	2368.07	1174.44	165.463	s1	DMSO
515	978140	2126.27	979.564	221.023	s2	DMSO
516	1064316	2345.05	1185.89	209.619	s2	DMSO
517	1753469	903.836	344.278	231.099	s5	DMSO
518	2348569	28.275	28.5406	76.2431	s6	DMSO
519	1172242	1799.33	801.543	242.535	s2	DMSO
520	1000072	801.814	327.219	32.75	g1	DMSO
521	1574204	1295.18	493.832	298.051	s4	DMSO
522	1242676	1699.34	746.332	201.683	s3	DMSO
523	1151623	1794.22	836.442	187.017	s1	DMSO
524	1501240	1190.83	451.076	229.456	s3	DMSO
525	1985394	17.1002	28.2005	34.5483	g2	DMSO
526	1662688	1212.02	471.401	313.001	s4	DMSO
527	2053985	14.9539	23.4256	30.3428	g2	DMSO
528	1190115	1417.55	627.766	313.411	s2	DMSO
529	1262481	1437.62	654.411	253.201	s3	DMSO
530	935049	1728.55	897.576	39.1339	g1	DMSO
531	2410176	329.447	129.898	246.554	s5	DMSO
532	943393	1287.72	615.288	38.7235	g1	DMSO
533	1224155	1453.6	674.928	239.061	s3	DMSO
534	1849416	1008.2	339.229	324.719	s5	DMSO
535	1680316	1406.89	613.65	276.11	s4	DMSO
536	1526247	917.921	324.636	260.569	s4	DMSO
537	2302815	554.933	230.769	219.459	s5	DMSO
538	816237	1056.48	589.184	40.7872	g1	DMSO
539	931822	1710.49	872.815	38.1923	g1	DMSO
540	2123166	28.6402	31.1863	40.6911	g2	DMSO
541	2137299	36.545	43.5603	50.9683	g2	DMSO
542	1004459	1290.37	595.041	62.5383	g1	DMSO
543	1.44603e+06	818.244	313.338	258.963	s3	DMSO
544	1068580	1235.39	584.138	62.0037	g1	DMSO
545	704819	649.716	318.693	31.1602	g1	DMSO
546	1807011	793.876	351.769	208.377	s5	DMSO
547	1752225	752.324	319.569	214.932	s5	DMSO
548	2353960	116.611	54.5102	226.773	s5	DMSO
549	779544	704.676	377.079	48.5636	g1	DMSO
550	1867971	268.163	94.9659	225.797	s5	DMSO
551	1541138	1371.24	548.378	299.401	s4	DMSO
552	1088067	1896.7	1030.68	144.726	s1	DMSO
553	1322771	1722.18	729.717	206.778	s3	DMSO
554	2327575	15.3146	21.881	28.3011	g2	DMSO
555	2378655	23.5342	25.6842	34.4661	g2	DMSO
556	1134910	1887.58	884.946	130.482	s1	DMSO
557	1137574	1947.46	823.196	150.957	s1	DMSO
558	1031884	487.939	205.88	35.7311	g1	DMSO
559	2204724	19.7495	29.165	53.2812	g2	DMSO
560	1591200	1241.93	470.771	191.129	s4	DMSO
561	1385970	1355.34	540.077	233.587	s3	DMSO
562	2245586	18.3346	32.0341	39.0178	g2	DMSO
563	1.88793e+06	801.714	287.334	213.557	s5	DMSO
564	966922	1858.14	948.674	36.2107	g1	DMSO
565	1048293	2119.17	1043.13	57.38	g1	DMSO
566	1517797	1456.93	577.518	243.386	s4	DMSO
567	1982356	511.734	165.027	186.739	s6	DMSO
568	978547	2099	1115.58	39.6851	g1	DMSO
569	1335156	1433.12	616.804	235.382	s3	DMSO
570	2114243	15.2416	23.3089	36.6414	g2	DMSO
571	1092993	1992.25	963.406	256.185	s2	DMSO
572	1550066	703.401	267.635	182.014	s4	DMSO
573	914387	1675.98	778.018	158.156	s1	DMSO
574	1945278	567.642	191.384	190.572	s5	DMSO
575	1022291	2031.87	1071.39	206.347	s2	DMSO
576	879479	1586.1	819.984	37.0674	g1	DMSO
577	2089665	18.1189	31.6843	43.1252	g2	DMSO
578	2063702	173.897	68.9219	159.645	s6	DMSO
579	965166	1831.63	898.415	184.228	s1	DMSO
580	2053734	13.6335	25.1144	33.8474	g2	DMSO
581	1188852	1565.37	780.495	186.875	s1	DMSO
582	1.45085e+06	1388.15	608.399	261.951	s3	DMSO
583	1677866	1091.87	524.602	238.089	s4	DMSO
584	2054631	15.4266	26.5827	32.9238	g2	DMSO
585	877926	700.38	338.648	27.901	g1	DMSO
586	2130204	16.4797	25.9698	24.7771	g2	DMSO
587	1069104	1530.68	691.567	198.855	s2	DMSO
588	2134761	18.0165	29.2718	39.1054	g2	DMSO
589	903565	732.304	341.472	31.3274	g1	DMSO
590	1.89402e+06	456.562	172.643	190.065	s6	DMSO
591	1.75071e+06	928.388	376.032	199.461	s5	DMSO
592	2277122	17.5186	26.1794	31.6714	g2	DMSO
593	1122532	1501.82	681.61	233.854	s2	DMSO
594	1876399	507.249	187.753	206.064	s5	DMSO
595	871052	978.064	516.248	23.6029	g1	DMSO
596	2111023	20.698	34.0404	33.5852	g2	DMSO
597	1451620	1294.66	555.254	242.449	s3	DMSO
598	899029	1161.85	619.299	30.8458	g1	DMSO
599	1495552	1271.04	566.417	247.973	s3	DMSO
600	1160265	1516.12	745.948	242.034	s2	DMSO
601	2135902	261.091	96.3317	161.306	s6	DMSO
602	2396679	16.256	25.513	32.6014	g2	DMSO
603	2283270	22.2257	29.9707	35.7068	g2	DMSO
604	1107980	2234.49	1225.62	43.4107	g1	DMSO
605	2312996	15.9107	26.351	55.2351	g2	DMSO
606	1156049	1761.52	811.509	222.006	s2	DMSO
607	2262238	15.011	27.3471	31.855	g2	DMSO
608	1085424	1905.85	959.215	63.189	g1	DMSO
609	1432690	1181.44	453.11	229.511	s3	DMSO
610	1085520	1997.85	915.987	190.086	s1	DMSO
611	1037819	1839.1	838.338	67.8822	g1	DMSO
612	1.59328e+06	968.035	360.026	240.921	s4	DMSO
613	924454	1241.35	559.461	41.1266	g1	DMSO
614	901291	1263.29	575.718	32.1421	g1	DMSO
615	1048904	2037.36	1004.18	47.9434	g1	DMSO
616	893133	1167.68	603.445	31.511	g1	DMSO
617	2166121	76.1323	44.4643	161.219	s6	DMSO
618	936831	1214.23	620.792	31.6508	g1	DMSO
619	1270683	1803.78	867.611	379.474	s3	DMSO
620	975689	1588.27	820.765	35.2357	g1	DMSO
621	896070	1427.64	772.708	37.1362	g1	DMSO
622	927540	1463.23	653.9	130.563	s1	DMSO
623	1209929	1936.73	904.82	341.302	s3	DMSO
624	905071	1492.68	692.338	75.4276	s1	DMSO
625	950762	1765.29	947.428	37.7931	g1	DMSO
626	765213	1290.45	659.583	35.9259	g1	DMSO
627	2121588	39.3992	34.2495	58.9441	g2	DMSO
628	919327	1825.82	991.88	40.2348	g1	DMSO
629	1802779	599.607	225.413	231.632	s5	DMSO
630	958773	1340.87	694.639	32.1361	g1	DMSO
631	1726747	510.985	195.55	227.951	s5	DMSO
632	979190	1678.49	812.723	40.4284	g1	DMSO
633	1059502	1892.11	938.345	317.074	s2	DMSO
634	2003219	431.309	170.293	205.534	s5	DMSO
635	1120645	1690.42	823.854	269.266	s2	DMSO
636	2244927	18.1285	30.5376	40.7644	g2	DMSO
637	1623601	603.908	224.94	278.291	s4	DMSO
638	1971133	15.9247	27.2727	28.8942	g2	DMSO
639	2005238	14.0284	22.5662	32.1673	g2	DMSO
640	1091716	2073.08	1078.35	57.7779	g1	DMSO
641	2241744	20.9962	33.1598	63.3476	g2	DMSO
642	2095672	125.895	53.7966	197.148	s5	DMSO
643	2210001	13.9248	27.7622	33.5404	g2	DMSO
644	1934540	16.1784	27.1124	38.6092	g2	DMSO
645	2341557	16.5738	25.6561	39.5381	g2	DMSO
646	976883	1532.87	806.026	33.9536	g1	DMSO
647	1599302	720.847	249.457	234.024	s4	DMSO
648	940962	1289.7	608.06	34.8858	g1	DMSO
649	2164524	14.8225	29.4019	35.8001	g2	DMSO
650	982880	1667.29	882.415	33.4669	g1	DMSO
651	917705	1266.39	603.258	41.3572	g1	DMSO
652	1688151	1008.22	394.117	212.437	s4	DMSO
653	1260216	1724.14	799.224	311.993	s3	DMSO
654	846722	1120.22	587.954	43.0763	g1	DMSO
655	2206426	17.9865	31.8887	45.0532	g2	DMSO
656	1047895	2252.21	1356.12	45.8173	g1	DMSO
657	956560	1266.61	688.604	48.4162	g1	DMSO
658	1980657	620.048	209.453	229.139	s5	DMSO
659	1.72258e+06	911.306	317.348	243.193	s5	DMSO
660	785095	1139.65	521.793	36.4389	g1	DMSO
661	2166121	70.6392	54.6059	93.8923	s6	DMSO
662	1361737	1306.23	487.671	217.964	s3	DMSO
663	785199	1095.44	506.866	36.8463	g1	DMSO
664	997380	1602.13	718.22	36.1975	g1	DMSO
665	955445	1679.78	813.978	41.3577	g1	DMSO
666	1986594	605.486	206.818	242.64	s5	DMSO
667	1051573	1658.19	772.226	41.005	g1	DMSO
668	2188370	16.2532	23.9491	38.382	g2	DMSO
669	1730048	617.643	239.012	251.935	s5	DMSO
670	1322266	1647.11	679.536	306.142	s3	DMSO
671	990938	1942.29	892.997	42.7402	g1	DMSO
672	2189998	16.2682	28.4872	36.0044	g2	DMSO
673	2047779	20.2352	30.3788	36.0008	g2	DMSO
674	2154228	16.201	26.4197	39.5313	g2	DMSO
675	1.25478e+06	1446.03	622.913	268.333	s3	DMSO
676	2171433	15.0425	26.0815	45.0222	g2	DMSO
677	1312795	1034.14	401.322	202.938	s3	DMSO
678	1486532	996.95	394.984	213.06	s3	DMSO
679	782368	879.533	427.751	26.4885	g1	DMSO
680	2174884	44.1727	36.9428	154.807	s6	DMSO
681	876075	930.844	430.976	31.9748	g1	DMSO
682	2218608	19.678	34.1611	47.8839	g2	DMSO
683	1196171	1715.12	816.275	279.452	s2	DMSO
684	1352605	1418.92	645.199	292.652	s3	DMSO
685	2342318	1992.27	981.503	258.183	s5	DMSO
686	1024991	1907.53	1021.15	36.2793	g1	DMSO
687	1271983	1399.7	596.373	238.746	s3	DMSO
688	858368	1879.15	1008.08	63.8431	g1	DMSO
689	1042276	2015.7	1071.91	40.7599	g1	DMSO
690	2215815	20.2373	30.3761	50.6885	g2	DMSO
691	889191	1641.85	918.909	41.8053	g1	DMSO
692	1402424	1449.24	650.237	305.096	s3	DMSO
693	1.90361e+06	630.534	263.368	232.173	s5	DMSO
694	1415626	1030	471.808	240.751	s3	DMSO
695	1811160	521.299	214.84	188.556	s5	DMSO
696	1403077	1202.69	575.361	246.344	s3	DMSO
697	1678993	814.379	342.207	261.704	s4	DMSO
698	984668	2119.3	1200.88	49.1171	g1	DMSO
699	1114033	1863.35	916.642	227.718	s2	DMSO
700	1654300	834.461	333.448	259.496	s4	DMSO
701	2252343	25.7733	38.3918	55.1367	g2	DMSO
702	1461691	1337.09	618.331	264.646	s3	DMSO
703	1.00401e+06	1966.39	1102.26	38.4481	g1	DMSO
704	1190389	1636.95	764.612	209.629	s2	DMSO
705	1.04106e+06	2462.09	1442.92	62.1804	g1	DMSO
706	2370720	255.629	74.3599	293.684	s5	DMSO
707	895242	576.903	258.474	30.7449	g1	DMSO
708	1059738	2351.96	1390.52	89.4243	s1	DMSO
709	798561	581.936	259.114	32.6559	g1	DMSO
710	1.39363e+06	1312.83	636.551	263.794	s3	DMSO
711	2267654	17.6319	31.6706	45.1559	g2	DMSO
712	1039357	304.003	129.615	34.4451	g1	DMSO
713	2006831	358.813	136.47	190.55	s5	DMSO
714	2149146	18.7129	25.1466	46.0606	g2	DMSO
715	940048	2366.92	1129.28	91.8571	s1	DMSO
716	1195905	2173.53	1042.51	60.4573	g1	DMSO
717	2326345	16.4591	30.7053	36.8883	g2	DMSO
718	2527458	111.547	44.1347	184.302	s6	DMSO
719	1173003	2534.96	1246.49	64.4368	g1	DMSO
720	2000264	816.888	326.306	235.814	s5	DMSO
721	2297268	16.3717	27.9187	39.7217	g2	DMSO
722	1013205	704.003	346.095	37.5523	g1	DMSO
723	2345935	1585.7	862.948	52.1924	g2	DMSO
724	2191413	19.2976	38.5145	49.4287	g2	DMSO
725	1.54857e+06	924.277	329.325	286.329	s4	DMSO
726	911282	610.324	307.17	22.9973	g1	DMSO
727	1424688	1907.72	795.983	263.549	s3	DMSO
728	2278561	16.6194	32.3172	46.7188	g2	DMSO
729	2425128	19.3986	27.7252	46.4067	g2	DMSO
730	1134639	1568.97	767.838	41.4406	g1	DMSO
731	1027510	596.548	254.185	35.2553	g1	DMSO
732	1585500	830.266	297.651	242.022	s4	DMSO
733	1685733	978.31	391.602	298.961	s4	DMSO
734	2303055	165.02	57.7833	226.253	s5	DMSO
735	1104764	1421.26	715.431	44.3765	g1	DMSO
736	1155759	1721.16	877.847	58.0696	g1	DMSO
737	1229674	1676.24	742.627	219.999	s3	DMSO
738	2348502	29.0608	34.5543	45.9693	g2	DMSO
739	2222744	101.822	40.6325	151.559	s6	DMSO
740	2.0247e+06	438.667	147.931	228.248	s5	DMSO
741	845065	1066.72	560.404	37.0341	g1	DMSO
742	2332911	180.5	75.3489	215.645	s5	DMSO
743	2187241	15.3185	29.0164	34.6305	g2	DMSO
744	950946	1110.05	544.421	36.7198	g1	DMSO
745	1139872	1547.23	734.856	72.2009	g1	DMSO
746	1360786	1210.93	511.726	222.286	s3	DMSO
747	2160232	17.4935	30.1537	32.9936	g2	DMSO
748	2084632	16.2425	28.9582	37.4717	g2	DMSO
749	2291751	19.9559	34.1264	100.465	s6	DMSO
750	1365677	1351.62	563.626	240.427	s3	DMSO
751	1994615	444.87	157.719	226.366	s5	DMSO
752	1005593	1530.42	731.307	195.375	s2	DMSO
753	1149509	1528.22	709.832	191.196	s1	DMSO
754	1155647	1589.76	729.266	187.899	s1	DMSO
755	967469	1641.27	786.809	177.706	s1	DMSO
756	1451176	860.607	359.531	193.152	s3	DMSO
757	1.79838e+06	507.139	192.353	175.507	s6	DMSO
758	1541632	995.663	404.842	182.832	s4	DMSO
759	1635297	724.625	310.01	194.723	s4	DMSO
760	1.04106e+06	1723.9	819.053	171.008	s1	DMSO
761	1678910	951.238	384.347	196.878	s4	DMSO
762	2154441	521.726	217.181	280.726	s5	DMSO
763	1241247	1922.43	970.23	172.365	s3	DMSO
764	1.68335e+06	840.237	328.049	178.557	s4	DMSO
765	2273618	16.7054	31.6065	37.8223	g2	DMSO
766	1060519	2108.13	971.039	159.458	s1	DMSO
767	2306273	16.6709	36.9456	44.0658	g2	DMSO
768	1149655	1723.08	702.136	259.054	s2	DMSO
769	1218755	1546.86	655.119	232.185	s3	DMSO
770	1669308	1422.07	588.162	431.85	s4	DMSO
771	2443872	95.6194	48.8211	209.068	s5	DMSO
772	2307668	18.5127	41.239	47.8663	g2	DMSO
773	1609417	1555.1	706.065	451.058	s4	DMSO
774	1616693	847.364	336.575	240.588	s4	DMSO
775	2158164	249.263	109.154	241.09	s5	DMSO
776	1588845	883.4	345.56	226.022	s4	DMSO
777	1001313	886.559	425.513	31.7747	g1	DMSO
778	2329699	17.1429	33.7439	48.9085	g2	DMSO
779	2002874	15.8581	41.4418	164.547	s6	DMSO
780	2314152	17.6754	31.8509	33.2267	g2	DMSO
781	2.07422e+06	184.998	83.4141	170.784	s6	DMSO
782	964733	776.27	367.846	33.2728	g1	DMSO
783	1.88664e+06	223.74	89.0359	228.826	s5	DMSO
784	1065003	1148.91	511.793	37.5602	g1	DMSO
785	1051855	1109.74	505.086	38.0009	g1	DMSO
786	2184184	574.722	234.486	198.198	s5	DMSO
787	2.08725e+06	16.5303	28.0547	34.5349	g2	DMSO
788	2203170	110.044	49.5825	173.754	s6	DMSO
789	2046740	46.9985	33.463	115.797	s6	DMSO
790	1210533	2110.37	1123.69	190.44	s3	DMSO
791	1564917	1202.49	495.961	242.326	s4	DMSO
792	994914	1623.05	830.091	38.3965	g1	DMSO
793	2157035	582.185	247.057	191.075	s5	DMSO
794	2282403	30.2726	33.4274	35.4931	g2	DMSO
795	1389208	1351.01	589.763	285.901	s3	DMSO
796	1240966	1644.23	852.691	180.025	s3	DMSO
797	2319479	29.8847	31.3476	89.4017	s6	DMSO
798	928177	1711	909.809	48.9603	g1	DMSO
799	1.69359e+06	728.392	312.783	228.884	s4	DMSO
800	2350685	2174.73	1123.91	315.016	s5	DMSO
801	868657	1453.28	771.395	31.8858	g1	DMSO
802	877114	1276.71	655.002	29.5937	g1	DMSO
803	1.20963e+06	1255.56	609.661	39.0752	g1	DMSO
804	2152242	18.8525	32.5835	49.361	g2	DMSO
805	2032334	446.816	168.626	208.61	s5	DMSO
806	1197935	1380.95	651.308	59.5756	g1	DMSO
807	1251702	1405.33	672.403	41.4911	g1	DMSO
808	966860	1040.43	549.948	30.6058	g1	DMSO
809	1515527	777.97	306.233	259.936	s4	DMSO
810	1757692	744.379	301.518	240.07	s5	DMSO
811	1301065	1822.8	887.81	209.582	s3	DMSO
812	1127110	1674.28	913.497	41.053	g1	DMSO
813	1005048	2043.35	1186.65	156.988	s1	DMSO
814	1090427	1784.56	770.595	243.5	s2	DMSO
815	2070832	1367.93	545.957	132.674	s6	DMSO
816	2061742	291.23	98.3335	236.347	s5	DMSO
817	918535	1695.34	896.015	41.0598	g1	DMSO
818	1673738	800.97	321.151	212.557	s4	DMSO
819	881154	1797.84	983.864	46.0097	g1	DMSO
820	1131247	1647.07	696.825	247.17	s2	DMSO
821	1029904	1750.71	871.097	235.855	s2	DMSO
822	1.86658e+06	607.438	225.253	227.402	s5	DMSO
823	864715	1436.12	745.031	42.8238	g1	DMSO
824	2028856	259.893	95.8747	197.057	s5	DMSO
825	930500	1370.5	663.044	39.6999	g1	DMSO
826	2129486	18.2717	28.2821	33.8593	g2	DMSO
827	1.38148e+06	1070.98	427.165	250.395	s3	DMSO
828	2335526	18.5326	31.5065	33.5803	g2	DMSO
829	1223295	1851.2	824.831	270.122	s3	DMSO
830	1.33762e+06	1799.91	857.18	249.571	s3	DMSO
831	2.02342e+06	15.1549	29.1898	38.1155	g2	DMSO
832	2257082	17.3567	36.7913	41.1176	g2	DMSO
833	1.2693e+06	1574.04	744.331	277.491	s3	DMSO
834	2181459	702.31	249.256	341.278	s5	DMSO
835	1453768	1195.54	459.2	256.152	s3	DMSO
836	2242995	601.717	226.736	349.228	s5	DMSO
837	2335956	243.29	101.736	214.266	s5	DMSO
838	2129212	245.792	90.0463	151.009	s6	DMSO
839	2351795	246.426	108.299	213.776	s5	DMSO
840	1321314	1146.19	474.857	242.81	s3	DMSO
841	1308017	1342.24	563.266	179.617	s3	DMSO
842	1.40747e+06	1080.19	405.118	247.664	s3	DMSO
843	2267843	54.4786	47.3468	55.0923	g2	DMSO
844	1214899	2425.04	1127.41	73.9521	g1	DMSO
845	1432538	1014.42	419.638	227.198	s3	DMSO
846	1358517	1169.03	506.335	246.288	s3	DMSO
847	985271	2312.32	1246.72	54.3842	g1	DMSO
848	1.95776e+06	18.2408	33.8246	55.1682	g2	DMSO
849	2085223	22.6212	46.0258	62.7096	g2	DMSO
850	948796	1895.61	1076.37	39.1779	g1	DMSO
851	2147076	64.1747	46.3787	183.23	s6	DMSO
852	893722	2208.11	1285.96	53.7218	g1	DMSO
853	2.00786e+06	316.165	129.405	216.224	s5	DMSO
854	896427	1395.32	748.442	35.4736	g1	DMSO
855	974975	1842.2	1003.37	48.4436	g1	DMSO
856	1319854	1461.19	726.147	234.52	s3	DMSO
857	1376141	1574.54	716.344	302.344	s3	DMSO
858	2273092	55.1989	40.8254	178.748	s6	DMSO
859	2.03566e+06	71.6994	40.8926	126.669	s6	DMSO
860	950716	1784.49	955.218	59.4051	g1	DMSO
861	704497	559.39	282.711	31.1422	g1	DMSO
862	881406	1130.32	624.403	33.2261	g1	DMSO
863	1027743	1685.59	961.675	34.6329	g1	DMSO
864	774627	596.689	289.846	37.4156	g1	DMSO
865	2201102	18.1084	30.3182	56.2992	g2	DMSO
866	2271877	16.4541	33.0414	33.6336	g2	DMSO
867	991727	1505.76	843.871	44.5232	g1	DMSO
868	1013000	1414.18	738.763	41.8546	g1	DMSO
869	951825	1756.51	992.838	51.0487	g1	DMSO
870	1719430	625.045	252.843	239.718	s5	DMSO
871	2.02832e+06	16.2558	32.4945	44.0575	g2	DMSO
872	1599928	1149.97	541.282	260.504	s4	DMSO
873	2184816	16.7906	27.3213	49.7433	g2	DMSO
874	1460420	1379.61	660.219	277.903	s3	DMSO
875	2097506	16.7439	28.9349	44.1204	g2	DMSO
876	2053031	17.6394	31.9771	57.6159	g2	DMSO
877	991180	1708.52	924.305	72.2581	g1	DMSO
878	1063672	813.658	389.031	41.2787	g1	DMSO
879	1046380	778.922	368.551	34.9837	g1	DMSO
880	2262230	16.2357	29.8915	36.4646	g2	DMSO
881	1318405	1092.37	472.626	274.3	s3	DMSO
882	2157946	14.9886	27.5758	43.7552	g2	DMSO
883	978786	1842.49	1041.69	39.2322	g1	DMSO
884	991635	2211.54	1158.45	42.6802	g1	DMSO
885	1025582	2156.4	1138.99	152.015	s1	DMSO
886	1061952	2228.28	1216.7	50.6953	g1	DMSO
887	2191116	16.8814	28.9466	37.2974	g2	DMSO
888	1344657	1355.53	576.552	296.704	s3	DMSO
889	2140740	19.439	36.6513	60.5643	g2	DMSO
890	975371	1704.98	856.174	37.0158	g1	DMSO
891	2225829	16.898	29.8551	39.7239	g2	DMSO
892	944986	1624.71	832.466	43.183	g1	DMSO
893	1514222	1371.64	592.127	251.372	s4	DMSO
894	2.05547e+06	41.5138	33.6151	107.104	s6	DMSO
895	1000515	2286.36	1384.79	62.4269	g1	DMSO
896	972123	1705.94	868.215	43.1227	g1	DMSO
897	1219613	2222.51	1245.18	90.34	s1	DMSO
898	1.86759e+06	136.907	67.6476	113.223	s6	DMSO
899	1235006	2399.53	1224.02	312.273	s3	DMSO
900	1149905	2176.25	1095.79	279.649	s2	DMSO
901	2355218	1383.57	676.518	64.4105	g2	DMSO
902	1.7676e+06	1233.47	559.613	271.572	s5	DMSO
903	2.05085e+06	17.0145	28.9354	33.6595	g2	DMSO
904	1615955	1326.74	570.365	246.561	s4	DMSO
905	2050851	23.2744	36.0984	77.1557	s6	DMSO
906	1893364	2076.09	1180.7	120.839	s6	DMSO
907	1381098	1586.7	749.354	270.137	s3	DMSO
908	1495834	1680.36	793.537	339.561	s3	DMSO
909	2240708	2705.31	1535.28	129.895	s6	DMSO
910	862326	1239.64	708.356	37.6423	g1	DMSO
911	1110884	1908	1012.34	235.485	s2	DMSO
912	1618527	1577.92	712.035	351.682	s4	DMSO
913	736676	1191.41	701.622	29.9124	g1	DMSO
914	911768	1942.7	1122.38	60.0397	g1	DMSO
915	1112369	2108.92	1133.77	206.073	s2	DMSO
916	2324978	38.8618	42.3666	41.0475	g2	DMSO
917	912334	1991.15	1214.11	52.8138	g1	DMSO
918	943512	2263.06	1373.56	77.5037	s1	DMSO
919	1750120	1440.27	690.707	289.552	s5	DMSO
920	1.46724e+06	1181.4	570.265	261.039	s3	DMSO
921	1.00832e+06	2303.32	1368.36	213.225	s2	DMSO
922	1385000	1358.69	616.581	252.624	s3	DMSO
923	1154663	1996.62	1122.72	46.79	g1	DMSO
924	1336200	1860.17	914.491	277.417	s3	DMSO
925	1235332	1366.35	653.629	248.535	s3	DMSO
926	1155359	1973.88	1150.71	39.4706	g1	DMSO
927	2157274	13.8808	29.5477	31.2614	g2	DMSO
928	2165905	278.741	128.701	225.254	s5	DMSO
929	1302259	1824.56	919.382	276.233	s3	DMSO
930	2420753	2023.61	1183.91	61.1799	g2	DMSO
931	2058945	283.028	118.531	250.278	s5	DMSO
932	1338610	1630.96	844.277	261.417	s3	DMSO
933	1156828	1914.15	1022.76	121.512	s1	DMSO
934	1353919	1352.58	559.362	257.678	s3	DMSO
935	1018468	2312.25	1235.5	47.7278	g1	DMSO
936	824946	605.908	245.833	27.3842	g1	DMSO
937	2206964	17.6171	35.8172	40.3353	g2	DMSO
938	1064670	2394.42	1300.14	52.3523	g1	DMSO
939	968010	1412.54	579.087	140.167	s1	DMSO
940	1009955	2587.82	1477.58	61.7584	g1	DMSO
941	2152281	19.6253	33.4266	46.6672	g2	DMSO
942	1561148	1243.97	476.319	275.175	s4	DMSO
943	1114379	1644.15	695.107	245.676	s2	DMSO
944	1080766	1712.6	739.961	219.279	s2	DMSO
945	877701	1508.35	818.646	30.3968	g1	DMSO
946	1.30921e+06	1235.61	493.01	306.297	s3	DMSO
947	2.05738e+06	14.3771	33.9849	30.9807	g2	DMSO
948	1002457	2125.9	1064.02	136.072	s1	DMSO
949	2144695	13.5277	27.4905	28.4843	g2	DMSO
950	1662736	1117.72	422.216	256.17	s4	DMSO
951	1824535	730.358	315.456	246.007	s5	DMSO
952	1072843	1670.72	743.654	287.892	s2	DMSO
953	1621931	892.782	377.886	242.896	s4	DMSO
954	1125184	1258.84	510.425	247.312	s2	DMSO
955	1016265	1856.83	880.591	225.172	s2	DMSO
956	894441	1302.18	662.741	48.199	g1	DMSO
957	1723142	712.026	291.228	248.26	s5	DMSO
958	1630184	964.846	379.296	243.542	s4	DMSO
959	1.92312e+06	22.8048	33.0201	65.1237	g2	DMSO
960	1570369	838.249	358.376	224.98	s4	DMSO
961	1.40792e+06	1207.4	506.332	276.913	s3	DMSO
962	982800	1645.04	795.194	201.503	s2	DMSO
963	1779507	810.028	298.797	232.309	s5	DMSO
964	2136831	18.5562	36.7681	40.2926	g2	DMSO
965	1205172	1126.4	537.71	219.136	s3	DMSO
966	1411631	895.164	350.193	257.45	s3	DMSO
967	891545	1325.65	686.526	37.7715	g1	DMSO
968	741180	1240.21	624.107	40.9838	g1	DMSO
969	1.92169e+06	27.0652	33.9003	85.3042	s6	DMSO
970	1136266	1695.12	807.168	233.137	s2	DMSO
971	1434046	782.892	326.537	203.045	s3	DMSO
972	926180	1099.53	564.849	40.5093	g1	DMSO
973	722972	1132.63	574.121	36.9672	g1	DMSO
974	1.43199e+06	911.34	390.263	219.66	s3	DMSO
975	1.7994e+06	409.445	173.318	219.365	s5	DMSO
976	1516813	848.032	374.399	248.87	s4	DMSO
977	1177263	1723.6	815.269	277.613	s2	DMSO
978	2042545	279.063	121.633	201.797	s5	DMSO
979	1876742	138.031	55.4557	158.745	s6	DMSO
980	1.54948e+06	841.418	393.325	222.341	s4	DMSO
981	657781	922.199	501.262	37.6344	g1	DMSO
982	1411672	915.72	399.736	257.178	s3	DMSO
983	622444	887.987	478.318	41.2134	g1	DMSO
984	1191960	1646.97	845.964	251.825	s2	DMSO
985	974928	1937.83	1127.63	50.6148	g1	DMSO
986	1669314	465.64	184.912	229.03	s4	DMSO
987	2040976	15.1074	31.0062	41.1116	g2	DMSO
988	922543	1995.15	1117.83	40.3388	g1	DMSO
989	2006300	13.3118	28.6706	39.7951	g2	DMSO
990	1321577	1382.61	692.795	249.662	s3	DMSO
991	1554799	1222.04	515.887	277.346	s4	DMSO
992	957699	1653.88	936.85	40.8743	g1	DMSO
993	1.01564e+06	1847.08	964.187	251.52	s2	DMSO
994	915029	1782.62	1085.26	43.8233	g1	DMSO
995	1558924	1223.99	512.576	292.611	s4	DMSO
996	1679779	923.22	348.358	179.915	s4	DMSO
997	1423307	1329.02	513.758	283.917	s3	DMSO
998	994003	1737.66	899.569	42.2556	g1	DMSO
999	1.56187e+06	1110.9	426.451	243.016	s4	DMSO
1000	1040666	1506.65	666.949	255.634	s2	DMSO
1001	1007886	1676.62	849.108	43.3392	g1	DMSO
1002	1.02581e+06	875.647	372.308	41.7631	g1	DMSO
1003	1021432	1918.47	948.671	86.5779	s1	DMSO
1004	1090087	1406.74	659.872	44.7393	g1	DMSO
1005	1763375	828.902	333.16	207.884	s5	DMSO
1006	1647442	669.239	270.05	243.457	s4	DMSO
1007	1440749	1058.83	424.694	263.203	s3	DMSO
1008	2147779	19.0691	29.9751	36.3378	g2	DMSO
1009	881069	2035.61	1075.99	218.941	s2	DMSO
1010	776844	1409.71	855.976	30.546	g1	DMSO
1011	881758	1524.59	831.023	43.0685	g1	DMSO
1012	1931124	18.5935	31.4583	42.6233	g2	DMSO
1013	891804	1745.95	995.865	50.2745	g1	DMSO
1014	793801	1431.63	889.648	41.5371	g1	DMSO
1015	891609	1739.9	954.365	32.8654	g1	DMSO
1016	2218792	19.9848	38.255	75.0449	s6	DMSO
1017	2103292	18.3024	38.3778	36.6917	g2	DMSO
1018	840718	1482.77	774.577	36.3979	g1	DMSO
1019	2009141	16.0458	34.2696	39.219	g2	DMSO
1020	2.07734e+06	172.389	66.066	221.814	s5	DMSO
1021	1.80239e+06	870.29	386.923	265.993	s5	DMSO
1022	1623509	100.665	65.9001	56.0812	g2	DMSO
1023	2086221	78.8147	48.1736	173.671	s6	DMSO
1024	1865786	292.59	107.999	169.071	s6	DMSO
1025	811447	1394.41	805.426	40.9615	g1	DMSO
1026	790259	1324.28	771.802	35.5966	g1	DMSO
1027	986367	1403.31	741.331	37.6384	g1	DMSO
1028	1491255	1385.47	641.108	226.704	s3	DMSO
1029	2280263	18.8687	36.367	50.6828	g2	DMSO
1030	992031	1549.2	841.244	33.5121	g1	DMSO
1031	1718851	687.402	321.742	140.946	s6	DMSO
1032	2170453	15.0093	30.1662	34.8895	g2	DMSO
1033	1648619	635.409	268.662	219.787	s4	DMSO
1034	1.84508e+06	318.852	132.911	220.474	s5	DMSO
1035	991595	1994	1107.01	121.38	s1	DMSO
1036	1226712	1703.92	888.935	242.563	s3	DMSO
1037	981266	1301.81	669.058	38.9969	g1	DMSO
1038	1970406	103.431	52.5958	158.144	s6	DMSO
1039	1172668	1930.52	1011.43	239.222	s2	DMSO
1040	2065015	13.5564	30.2717	33.875	g2	DMSO
1041	1679659	1025.93	481.342	243.811	s4	DMSO
1042	2160438	15.705	34.3298	41.1682	g2	DMSO
1043	2051791	14.6249	30.0998	49.376	g2	DMSO
1044	2134199	15.8677	35.3344	38.0541	g2	DMSO
1045	1024324	2114.71	1202.03	99.4401	s1	DMSO
1046	1629625	645.192	271.563	211.483	s4	DMSO
1047	908650	1905.41	923.403	42.0067	g1	DMSO
1048	2109856	18.0182	30.657	34.1011	g2	DMSO
1049	1.99464e+06	210.755	80.6016	141.839	s6	DMSO
1050	941786	1870.79	939.704	42.9123	g1	DMSO
1051	1550370	732.681	289.402	276.307	s4	DMSO
1052	886286	1098.85	599.001	36.7629	g1	DMSO
1053	954501	2098.05	1154.29	38.6892	g1	DMSO
1054	1.72804e+06	705.581	316.951	217.33	s5	DMSO
1055	738276	1196.65	665.423	35.2635	g1	DMSO
1056	946408	1976.6	1015.42	54.9064	g1	DMSO
1057	1.68399e+06	2502.71	1454.29	228.453	s4	DMSO
1058	877464	2054.46	1152.86	43.7937	g1	DMSO
1059	994775	1721.24	813.571	248.547	s2	DMSO
1060	1245736	1737.16	757.614	212.244	s3	DMSO
1061	1120733	1804.79	824.257	193.877	s2	DMSO
1062	1236066	2460.47	1272.26	270.131	s3	DMSO
1063	2070541	306.596	109.899	187.036	s6	DMSO
1064	1209697	1290.21	567.435	208.693	s3	DMSO
1065	1355785	1966.3	996.725	255.18	s3	DMSO
1066	1903633	15.1362	33.5523	31.1199	g2	DMSO
1067	1.4861e+06	1198.41	541.359	215.949	s3	DMSO
1068	1426824	1148.03	493.399	210.224	s3	DMSO
1069	1210692	1318.98	599.712	225.104	s3	DMSO
1070	1274283	1384.85	658.854	235.159	s3	DMSO
1071	1176170	2050.11	1006.29	277.569	s2	DMSO
1072	1739104	8.89967	16.3589	19.3606	g2	DMSO
1073	1937812	13.9984	32.9884	40.293	g2	DMSO
1074	1.90877e+06	12.8214	45.3963	30.7879	g2	DMSO
1075	2035449	36.2586	32.1156	111.089	s6	DMSO
1076	1910249	15.985	33.6442	32.0326	g2	DMSO
1077	932442	1729.45	911.392	182.495	s1	DMSO
1078	945791	2014.74	1065.15	212.003	s2	DMSO
1079	1734188	548.011	233.244	197.885	s5	DMSO
1080	898386	2027.04	1176.94	39.9791	g1	DMSO
1081	938163	2052.26	1146.23	47.359	g1	DMSO
1082	1803062	349.176	142.826	189.27	s5	DMSO
1083	1049265	2079.38	1105.89	51.1146	g1	DMSO
1084	1398439	1867	943.217	299.503	s3	DMSO
1085	1464874	1710.76	793.696	333.75	s3	DMSO
1086	1046937	2492.58	1441.36	174.755	s1	DMSO
1087	1375247	1797.94	912.686	264.58	s3	DMSO
1088	1959519	477.21	186.791	208.631	s5	DMSO
1089	1244393	2045.66	1116.17	275.231	s3	DMSO
1090	2233458	20.6688	37.2627	64.5023	g2	DMSO
1091	1869394	638.817	233.88	211.398	s5	DMSO
1092	2149508	15.5586	37.4497	39.7533	g2	DMSO
1093	1642418	741.091	272.431	225.111	s4	DMSO
1094	1008300	2743.12	1464.45	100.993	s1	DMSO
1095	2144246	164.948	65.9777	189.539	s6	DMSO
1096	2114004	14.0079	33.6806	36.9254	g2	DMSO
1097	975582	2688.24	1461.59	139.858	s1	DMSO
1098	1950126	65.896	47.9904	65.4834	g2	DMSO
1099	1653527	791.574	335.555	246.623	s4	DMSO
1100	1.29276e+06	1236.14	530.823	202.614	s3	DMSO
1101	2024155	40.6572	46.684	53.2874	g2	DMSO
1102	781478	881.188	419.293	28.6084	g1	DMSO
1103	1070745	158.579	69.6893	22.3637	g1	DMSO
1104	1285131	1254.04	566.655	201.294	s3	DMSO
1105	835591	134.634	55.821	18.6873	g1	DMSO
1106	832008	1244.33	632.371	36.4277	g1	DMSO
1107	999585	1544.84	842.543	39.3138	g1	DMSO
1108	682703	813.029	436.048	22.3585	g1	DMSO
1109	1277874	1825.48	949.555	243.923	s3	DMSO
1110	1720510	954.449	495.675	26.2229	g2	DMSO
1111	847587	1134.43	565.029	31.5146	g1	DMSO
1112	1998255	15.7698	31.289	24.4081	g2	DMSO
1113	1694471	590.312	231.26	259.792	s4	DMSO
1114	1833217	524.801	210.452	217.89	s5	DMSO
1115	1074629	1557.89	870.476	46.2996	g1	DMSO
1116	1200563	1283.54	583.724	298.245	s3	DMSO
1117	975488	780.015	349.602	36.479	g1	DMSO
1118	906716	2169.71	1269.29	39.35	g1	DMSO
1119	1843675	606.633	257.029	187.997	s6	DMSO
1120	1721355	504.673	171.28	253.888	s5	DMSO
1121	2025196	16.918	29.1846	43.6327	g2	DMSO
1122	1261568	1200.28	536.196	216.342	s3	DMSO
1123	895813	1953.7	1142.94	41.1074	g1	DMSO
1124	1246725	1349.86	616.558	254.655	s3	DMSO
1125	1764355	307.533	119.832	168.78	s6	DMSO
1126	1223049	1717.33	871.388	270.052	s3	DMSO
1127	1063924	2224.89	1220.3	143.587	s1	DMSO
1128	1.77421e+06	556.953	228.592	183.091	s6	DMSO
1129	1293248	1352.36	560.747	325.854	s3	DMSO
1130	2033648	240.676	99.1598	163.768	s6	DMSO
1131	2.03793e+06	16.0612	35.9614	37.2898	g2	DMSO
1132	984110	2071.26	1151.09	130.739	s1	DMSO
1133	1194088	1909.67	1046.87	243.935	s2	DMSO
1134	2159329	58.518	41.5143	127.065	s6	DMSO
1135	2063866	13.8914	29.0325	29.3235	g2	DMSO
1136	2182227	15.5098	36.306	46.3072	g2	DMSO
1137	1073301	2306.24	1275.81	46.9557	g1	DMSO
1138	1.0418e+06	2419.14	1277.69	50.2522	g1	DMSO
1139	2215491	15.3796	38.4722	33.7463	g2	DMSO
1140	1926913	13.1123	22.1963	23.8595	g2	DMSO
1141	2171121	121.415	60.1582	187.017	s6	DMSO
1142	2.04506e+06	15.2553	54.1882	54.1203	g2	DMSO
1143	990788	2469.41	1344.7	111.371	s1	DMSO
1144	2241708	18.4412	48.0104	37.914	g2	DMSO
1145	1165732	2256.51	1166.89	286.08	s2	DMSO
1146	1.80598e+06	504.029	240.015	160.399	s6	DMSO
1147	2126930	13.468	43.5633	27.0763	g2	DMSO
1148	1193288	2151.43	1100.56	265.498	s2	DMSO
1149	808001	601.654	284.981	22.3223	g1	DMSO
1150	1200115	2067.62	925.388	318.177	s3	DMSO
1151	1.04733e+06	1856.45	907.103	83.4159	s1	DMSO
1152	1128660	2048.29	1050.52	245.403	s2	DMSO
1153	1397250	1515.91	737.398	305.361	s3	DMSO
1154	793736	556.723	277.248	22.5302	g1	DMSO
1155	1794706	441.46	207.657	178.896	s6	DMSO
1156	1174407	2038.89	940.998	272.276	s2	DMSO
1157	877548	1178.77	667.765	36.7799	g1	DMSO
1158	2050341	13.6746	54.1626	31.5864	g2	DMSO
1159	1063898	1690.74	827.266	59.2668	g1	DMSO
1160	915645	1101.82	628.304	31.9624	g1	DMSO
1161	1265526	1919.62	990.033	237.014	s3	DMSO
1162	871193	285.444	137.131	17.6168	g1	DMSO
1163	1639518	1175.3	580.945	223.66	s4	DMSO
1164	906626	326.596	163.737	21.7522	g1	DMSO
1165	1165015	1644.34	869.762	243.192	s2	DMSO
1166	2.04346e+06	236.553	120.154	207.37	s5	DMSO
1167	1.3443e+06	1331.57	637.373	289.673	s3	DMSO
1168	1108202	1581.11	873.052	31.2353	g1	DMSO
1169	1291693	1417.42	686.929	251.256	s3	DMSO
1170	1238054	1650.22	809.062	241.106	s3	DMSO
1171	2.0545e+06	17.2239	57.066	49.2538	g2	DMSO
1172	1428573	1092.23	544.586	263.403	s3	DMSO
1173	1253060	1542.48	756.243	245.438	s3	DMSO
1174	1.82611e+06	946.849	458.471	232.094	s5	DMSO
1175	1.74845e+06	937.76	456.176	247.694	s5	DMSO
1176	2128181	15.5246	76.9184	45.4764	g2	DMSO
1177	1991680	14.2012	75.1044	32.1473	g2	DMSO
1178	1077795	1644.17	954.205	240.056	s2	DMSO
1179	1121055	2076.57	1176.23	196.964	s2	DMSO
1180	2226476	203.718	99.4992	163.703	s6	DMSO
1181	1933506	639.985	311.525	231.459	s5	DMSO
1182	1374992	781.776	432.36	237.499	s3	DMSO
1183	1.31927e+06	916.044	517.705	224.551	s3	DMSO
1184	2032702	340.812	174.585	187.202	s6	DMSO
1185	2067229	92.5615	90.4192	158.833	s6	DMSO
1186	1562287	1331.31	696.877	212.245	s4	DMSO
1187	1455712	1305.43	714.887	227.234	s3	DMSO
1188	2204062	17.321	32.6502	29.6651	g2	DMSO
1189	1186999	2375.82	1137.41	252.153	s2	DMSO
1190	997245	2105.98	1099.36	34.1092	g1	DMSO
1191	1325014	1325.78	587.825	204.414	s3	DMSO
1192	1002656	2063.69	1017.63	36.6668	g1	DMSO
1193	2125442	57.3082	39.9034	134.471	s6	DMSO
1194	2279314	16.4075	36.1263	42.3127	g2	DMSO
1195	975011	1810.95	919.244	35.7757	g1	DMSO
1196	1035724	2195.99	1127.58	53.1768	g1	DMSO
1197	1331756	1199.58	460.184	348.129	s3	DMSO
1198	2044829	13.8361	28.8421	28.8767	g2	DMSO
1199	2240270	21.9978	39.5593	41.5347	g2	DMSO
1200	2042500	249.162	94.0704	206.809	s5	DMSO
1201	1704365	1264.37	558.914	226.691	s4	DMSO
1202	2224293	28.8835	38.5385	110.41	s6	DMSO
1203	1031532	2178.85	1195.08	41.7753	g1	DMSO
1204	1093641	1443.8	645.9	199.446	s2	DMSO
1205	1931758	14.8974	30.796	33.3805	g2	DMSO
1206	918394	1866.52	1046.96	42.128	g1	DMSO
1207	2264431	17.2155	34.7707	42.9201	g2	DMSO
1208	941093	1792.45	1005.97	37.4632	g1	DMSO
1209	1042105	1401.61	677.25	178.036	s1	DMSO
1210	1.60606e+06	870.514	434.47	159.503	s4	DMSO
1211	1984365	15.4914	27.7483	53.4347	g2	DMSO
1212	1941107	130.711	53.1481	165.892	s6	DMSO
1213	2016730	23.2761	32.9139	53.4858	g2	DMSO
1214	2134052	424.216	155.169	222.377	s5	DMSO
1215	961453	1949.62	1195.76	40.8041	g1	DMSO
1216	2189319	19.3026	32.3976	37.876	g2	DMSO
1217	1056056	2240.42	1306	37.9087	g1	DMSO
1218	2486220	1990.71	801.512	153.328	s6	DMSO
1219	2312190	20.4845	32.6821	44.7582	g2	DMSO
1220	2086588	13.1178	28.31	41.7989	g2	DMSO
1221	2209401	15.4478	30.3351	37.465	g2	DMSO
1222	1421284	989.969	472.159	262.279	s3	DMSO
1223	1910932	425.003	203.173	157.428	s6	DMSO
1224	1199632	1673.59	869.105	285.44	s3	DMSO
1225	933747	1973.26	1228.26	44.1063	g1	DMSO
1226	2026544	288.023	118.232	173.625	s6	DMSO
1227	2047233	2063.54	1186.94	50.1834	g2	DMSO
1228	1776940	521.73	233.147	196.93	s5	DMSO
1229	1910111	174.965	90.812	106.403	s6	DMSO
1230	2030261	2288.77	1356.92	54.8578	g2	DMSO
1231	1028716	1772.23	1007.37	37.5798	g1	DMSO
1232	1243176	1946.12	1048.71	249.546	s3	DMSO
1233	964947	248.013	118.513	46.0496	g1	DMSO
1234	1051122	2129.27	1249.43	79.7416	s1	DMSO
1235	1953002	339.948	146.396	171.731	s6	DMSO
1236	964986	1770.73	1028.79	48.0974	g1	DMSO
1237	2115948	17.0549	25.3563	32.2592	g2	DMSO
1238	2327474	17.6667	25.9867	36.403	g2	DMSO
1239	1.85732e+06	592.037	231.907	197.225	s5	DMSO
1240	2085898	174.829	72.9197	173.17	s6	DMSO
1241	989544	1902.98	903.912	42.5741	g1	DMSO
1242	1310968	1816.36	837.474	282.507	s3	DMSO
1243	1258197	1869.73	847.929	263.91	s3	DMSO
1244	2382590	101.696	50.0658	166.494	s6	DMSO
1245	2133806	26.9259	49.9283	61.309	g2	DMSO
1246	2082620	24.6719	37.5096	37.7536	g2	DMSO
1247	889178	878.267	416.988	25.3599	g1	DMSO
1248	1316737	1166.79	487.74	250.487	s3	DMSO
1249	954640	1253.23	623.873	27.5023	g1	DMSO
1250	990680	1406.24	723.229	35.9336	g1	DMSO
1251	975456	1937.41	1004.93	34.976	g1	DMSO
1252	1844110	493.726	192.096	225.175	s5	DMSO
1253	2.04285e+06	594.859	223.08	265.261	s5	DMSO
1254	2164259	23.1636	32.5492	76.5779	s6	DMSO
1255	2061649	15.9106	29.5197	33.4494	g2	DMSO
1256	857750	1564.55	826.012	33.3297	g1	DMSO
1257	1.04148e+06	1754.84	889.424	34.7473	g1	DMSO
1258	2.02274e+06	28.4056	34.475	87.6147	s6	DMSO
1259	2.00805e+06	491.912	187.051	243.799	s5	DMSO
1260	2209596	218.556	79.3297	199.09	s5	DMSO
1261	924743	1956.6	1081.43	42.8637	g1	DMSO
1262	2197466	17.7082	31.8033	35.5308	g2	DMSO
1263	1411757	1571.88	773.309	293.491	s3	DMSO
1264	2216399	48.9407	32.2415	112.615	s6	DMSO
1265	2215911	15.5366	32.0365	38.6925	g2	DMSO
1266	2209670	16.2801	32.6284	33.9581	g2	DMSO
1267	918747	1706.66	912.008	45.21	g1	DMSO
1268	914683	1993.77	1099.36	44.1752	g1	DMSO
1269	1192649	1360.7	639.099	238.998	s2	DMSO
1270	1067862	1621.54	893.271	41.0521	g1	DMSO
1271	2141117	17.421	33.4433	56.1046	g2	DMSO
1272	1860591	662.597	279.945	225.194	s5	DMSO
1273	977095	2195.62	1220.76	209.996	s2	DMSO
1274	1303151	1189.28	516.531	232.211	s3	DMSO
1275	1975495	548.952	233.397	258.557	s5	DMSO
1276	992526	2353.89	1350.48	222.583	s2	DMSO
1277	2.09578e+06	380.188	136.283	187.392	s6	DMSO
1278	1202085	1827.71	913.529	269.499	s3	DMSO
1279	1200679	2144.39	1169.32	248.967	s3	DMSO
1280	2.07405e+06	175.341	68.5075	177.415	s6	DMSO
1281	1249077	1462.54	700.344	245.113	s3	DMSO
1282	1070966	2265.05	1280.55	248.267	s2	DMSO
1283	2270206	20.1375	31.928	51.6348	g2	DMSO
1284	946368	1443.63	769.116	37.1099	g1	DMSO
1285	2204709	273.25	94.4232	201.215	s5	DMSO
1286	958331	1455.05	786.035	39.9688	g1	DMSO
1287	1.35752e+06	1651.78	729.389	250.957	s3	DMSO
1288	2143967	17.6532	32.9725	59.6582	g2	DMSO
1289	1673283	1046.46	436.912	244.36	s4	DMSO
1290	1406381	1569.36	647.003	323.79	s3	DMSO
1291	1582892	1274.45	534.456	312.956	s4	DMSO
1292	1.69147e+06	692.08	275.47	218.33	s4	DMSO
1293	1743574	853.36	319.331	235.205	s5	DMSO
1294	940555	2607.22	1495.14	56.1513	g1	DMSO
1295	2205813	20.5952	42.2739	74.7109	s6	DMSO
1296	1104260	1937.09	1013.04	254.847	s2	DMSO
1297	1.00119e+06	1788.5	973.348	49.5625	g1	DMSO
1298	1052864	2573.66	1490.1	106.232	s1	DMSO
1299	1.45177e+06	1121.25	585.011	208.512	s3	DMSO
1300	1.01519e+06	1679	859.049	54.4884	g1	DMSO
1301	885774	478.687	313.679	34.6282	g1	DMSO
1302	1294784	1758.82	860.929	258.163	s3	DMSO
1303	1090642	2183.22	1230.06	50.3609	g1	DMSO
1304	1093229	2264.38	1257.39	250.532	s2	DMSO
1305	1205827	1328.88	660.044	275.227	s3	DMSO
1306	1070012	1699.22	915.62	38.3031	g1	DMSO
1307	1.86427e+06	410.017	249.258	218.655	s5	DMSO
1308	2232975	31.971	43.7485	45.8359	g2	DMSO
1309	906988	609.59	307.35	26.2762	g1	DMSO
1310	1385930	1456.13	827.186	267.916	s3	DMSO
1311	1531094	1127.58	520.532	233.203	s4	DMSO
1312	1060722	2326.13	1395.01	136.504	s1	DMSO
1313	1468025	1069.64	631.877	226.617	s3	DMSO
1314	889623	634.612	317.631	25.6338	g1	DMSO
1315	2138804	15.2897	33.2732	40.9988	g2	DMSO
1316	1907261	822.639	381.185	233.434	s5	DMSO
1317	2276963	13.9301	40.0129	31.4094	g2	DMSO
1318	1130840	1716	914.029	246.561	s2	DMSO
1319	1871509	778.269	362.664	244.528	s5	DMSO
1320	2124970	15.6858	36.5541	47.7201	g2	DMSO
1321	2314128	17.8402	34.955	47.5686	g2	DMSO
1322	1198099	1597.61	794.445	312.372	s3	DMSO
1323	2162680	15.0819	33.1111	31.2476	g2	DMSO
1324	1607510	956.536	389.308	224.792	s4	DMSO
1325	1063056	2237.91	1143.9	225.018	s2	DMSO
1326	2139891	21.617	32.742	24.8383	g2	DMSO
1327	1059121	2413.33	1311.67	173.525	s1	DMSO
1328	2281245	19.4524	33.7002	41.1075	g2	DMSO
1329	1281056	1444.9	614.864	269.549	s3	DMSO
1330	1.66644e+06	734.072	319.081	191.642	s4	DMSO
1331	1.48777e+06	842.255	338.668	245.147	s3	DMSO
1332	976330	2376.43	1385.13	246.46	s2	DMSO
1333	948665	2153.61	1188.75	197.013	s2	DMSO
1334	1581033	962.921	469.678	247.241	s4	DMSO
1335	1163575	1512.54	720.071	252.473	s2	DMSO
1336	2248725	18.5148	32.0318	35.7684	g2	DMSO
1337	2267092	18.2888	36.6232	43.2973	g2	DMSO
1338	2207305	15.8955	36.328	40.4377	g2	DMSO
1339	2236486	17.9735	40.2525	40.0321	g2	DMSO
1340	1603728	978.955	464.922	232.645	s4	DMSO
1341	1083914	1802.96	924.685	287.206	s2	DMSO
1342	970560	1532.92	902.468	33.6394	g1	DMSO
1343	1362324	1386.59	601.587	422.645	s3	DMSO
1344	1084423	1883.64	946.495	286.744	s2	DMSO
1345	1883098	412.43	184.848	253.396	s5	DMSO
1346	989877	1530.97	914.294	35.8246	g1	DMSO
1347	1141773	1989.22	1100.09	272.793	s2	DMSO
1348	1915790	617.738	258.893	280.605	s5	DMSO
1349	1056399	2695.35	1737.47	154.275	s1	DMSO
1350	1.00558e+06	2099.65	1265.23	45.0026	g1	DMSO
1351	1135853	2366.46	1367.83	57.834	g1	DMSO
1352	1766131	658.973	285.825	212.337	s5	DMSO
1353	1888155	971.468	521.639	216.03	s5	DMSO
1354	1563828	835.601	405.957	218.079	s4	DMSO
1355	1034624	2356.16	1537.21	252.506	s2	DMSO
1356	1028360	2417.86	1542.14	242.786	s2	DMSO
1357	989963	2511.53	1593.45	98.9725	s1	DMSO
1358	1.70832e+06	637.287	310.541	204.22	s4	DMSO
1359	1722638	661.45	328.873	241.288	s5	DMSO
1360	901848	2082.63	1300.02	85.675	s1	DMSO
1361	739138	1181.27	692.346	44.1324	g1	DMSO
1362	2140503	17.3753	35.6459	30.0873	g2	DMSO
1363	1302541	1124.24	662.888	45.6997	g1	DMSO
1364	2203823	21.3443	36.8384	55.4568	g2	DMSO
1365	1079553	1775.63	1092.54	156.874	s1	DMSO
1366	1044985	1827.62	1144.01	195.283	s2	DMSO
1367	2035709	169.745	82.977	184.397	s6	DMSO
1368	2.02224e+06	259.621	106.245	219.38	s5	DMSO
1369	1937484	317.509	141.496	257.478	s5	DMSO
1370	1.78207e+06	430.248	205.23	178.532	s6	DMSO
1371	1881414	668.697	248.477	235.025	s5	DMSO
1372	1582952	1010.33	396.334	220.866	s4	DMSO
1373	2311326	68.73	39.7826	117.935	s6	DMSO
1374	1607359	923.74	388.23	199.278	s4	DMSO
1375	2164590	162.23	87.8533	146.807	s6	DMSO
1376	1673330	931.342	387.022	245.225	s4	DMSO
1377	1223491	1729.03	738.367	225.262	s3	DMSO
1378	1049273	1503.5	761.572	34.7842	g1	DMSO
1379	1842818	897.571	377.925	232.792	s5	DMSO
1380	917651	1769.49	984.922	46.7421	g1	DMSO
1381	1278214	1747.33	815.328	243.15	s3	DMSO
1382	1278604	1762.3	736.846	257.814	s3	DMSO
1383	1020307	1456.88	747.715	33.1926	g1	DMSO
1384	871233	1634.94	874.041	41.3977	g1	DMSO
1385	1105875	2133.28	1011.62	186.635	s1	DMSO
1386	2182345	14.1024	29.0639	38.6053	g2	DMSO
1387	1290463	1736.04	819.983	255.023	s3	DMSO
1388	1.36912e+06	1439.47	687.599	266.628	s3	DMSO
1389	2147733	15.4396	31.7152	35.4989	g2	DMSO
1390	2254297	82.6226	44.8256	153.561	s6	DMSO
1391	1136448	1932.8	888.451	189.694	s1	DMSO
1392	1646201	685.528	314.795	175.972	s4	DMSO
1393	2256930	87.0131	52.1569	144.055	s6	DMSO
1394	1484881	924.905	426.834	205.562	s3	DMSO
1395	1387432	1183.72	534.608	217.141	s3	DMSO
1396	1498831	883.299	394.881	169.961	s3	DMSO
1397	1.9967e+06	164.82	72.9322	132.38	s6	DMSO
1398	1109491	1905.17	1006.34	48.0785	g1	DMSO
1399	1966710	640.713	300.044	267.325	s5	DMSO
1400	1140415	1498.6	843.913	38.4534	g1	DMSO
1401	1391570	1105.02	511.248	204.532	s3	DMSO
1402	700464	1753.44	1036.81	34.7254	g1	DMSO
1403	1342685	1194.05	549.717	218.428	s3	DMSO
1404	1528687	991.496	454.155	210.644	s4	DMSO
1405	1.01389e+06	1800.13	1009.39	148.047	s1	DMSO
1406	788512	1368.22	792.109	36.3489	g1	DMSO
1407	2041204	68.6847	54.3085	60.3953	g2	DMSO
1408	910503	1448.94	852.65	39.4741	g1	DMSO
1409	820628	1509.59	878.422	34.3378	g1	DMSO
1410	1888573	455.354	154.775	232.215	s5	DMSO
1411	1631072	729.919	330.492	195.625	s4	DMSO
1412	859963	892.806	440.452	29.7622	g1	DMSO
1413	1.44349e+06	1144.22	545.699	227.358	s3	DMSO
1414	845379	938.435	470.381	29.5917	g1	DMSO
1415	1.51984e+06	1122.86	488.225	241.631	s4	DMSO
1416	1081101	1572	827.938	235.04	s2	DMSO
1417	969120	1137.31	646.414	40.0911	g1	DMSO
1418	1.01524e+06	1746.27	983.006	210.357	s2	DMSO
1419	1769811	556.858	233.989	183.631	s6	DMSO
1420	1.82431e+06	623.153	299.858	234.1	s5	DMSO
1421	1087823	1252.09	701.903	37.3102	g1	DMSO
1422	1.6742e+06	1155.26	587.498	273.942	s4	DMSO
1423	1101579	1670.2	959.398	291.033	s2	DMSO
1424	1078989	1705.66	990.505	66.7784	g1	DMSO
1425	1689080	515.875	185.172	250.762	s4	DMSO
1426	1479041	1151.89	569.416	247.621	s3	DMSO
1427	1664352	1028.39	577.198	217.722	s4	DMSO
1428	1058320	1142.83	656.967	36.0917	g1	DMSO
1429	2218161	15.8139	33.3008	45.4063	g2	DMSO
1430	2315203	16.3163	30.2712	41.7851	g2	DMSO
1431	1169678	3200.12	1936.57	268.837	s2	DMSO
1432	1072417	1510.97	723.652	36.8347	g1	DMSO
1433	2304904	169.812	61.8133	215.509	s5	DMSO
1434	1001721	1131.15	557.414	23.6337	g1	DMSO
1435	1973534	520.348	186.264	227.057	s5	DMSO
1436	1059019	1870.16	853.539	223.734	s2	DMSO
1437	2011949	512.711	193.923	222.634	s5	DMSO
1438	2255781	16.6251	30.4212	40.7981	g2	DMSO
1439	1024791	619.836	294.877	66.1483	g1	DMSO
1440	1025791	2759.47	1625.45	83.3025	s1	DMSO
1441	1.11079e+06	1819.98	855.955	234.253	s2	DMSO
1442	2.0172e+06	1479.13	755.136	55.5751	g2	DMSO
1443	2244828	15.6336	32.6481	38.8242	g2	DMSO
1444	961901	2352.57	1353.46	82.7908	s1	DMSO
1445	1.95884e+06	261.01	117.062	168.643	s6	DMSO
1446	1570135	1191.55	501.667	249.72	s4	DMSO
1447	1519046	762.662	306.381	214.364	s4	DMSO
1448	915348	1705.18	977.816	36.7392	g1	DMSO
1449	1485731	830.471	342.89	194.752	s3	DMSO
1450	925913	1467.17	721.061	71.0792	g1	DMSO
1451	1095650	1568.92	762.438	43.7648	g1	DMSO
1452	1314765	959.801	403.108	307.293	s3	DMSO
1453	2201926	190.966	72.5598	226.34	s5	DMSO
1454	1128951	1722	994.261	53.4682	g1	DMSO
1455	911778	1578.94	858.212	37.2458	g1	DMSO
1456	939334	1593.56	817.061	141.845	s1	DMSO
1457	1510188	1041.24	454.668	226.396	s3	DMSO
1458	2080908	15.2284	30.6394	41.0414	g2	DMSO
1459	955903	1628.2	909.837	33.2809	g1	DMSO
1460	1079042	1469.43	813.36	51.2007	g1	DMSO
1461	1.79757e+06	630.453	254.907	252.739	s5	DMSO
1462	2139556	14.5792	32.9001	34.0457	g2	DMSO
1463	2162395	14.4009	29.628	33.8251	g2	DMSO
1464	2077259	14.4804	29.5593	37.7625	g2	DMSO
1465	2372439	62.5999	43.1634	127.446	s6	DMSO
1466	2011083	715.967	316.368	248.166	s5	DMSO
1467	2217003	17.0765	33.8822	48.633	g2	DMSO
1468	1815586	537.7	202.988	181.919	s6	DMSO
1469	2239406	2082.98	778.974	284.652	s5	DMSO
1470	1328338	1260.28	627.754	225.351	s3	DMSO
1471	1223575	1396.05	675.455	240.356	s3	DMSO
1472	969587	1906.86	1109.61	41.5693	g1	DMSO
1473	1058452	1200.49	592.82	60.3036	g1	DMSO
1474	1.61149e+06	827.677	308.773	230.107	s4	DMSO
1475	2069082	786.776	291.743	240.538	s5	DMSO
1476	2233911	16.0736	30.8785	39.2026	g2	DMSO
1477	2052358	14.2103	28.6642	35.6927	g2	DMSO
1478	1.53058e+06	1446.76	590.588	288.337	s4	DMSO
1479	1443876	1593.99	628.718	296.887	s3	DMSO
1480	2057274	44.5672	32.6587	108.353	s6	DMSO
1481	941750	1557.96	796.287	40.4152	g1	DMSO
1482	1.31663e+06	1870.68	848.878	278.402	s3	DMSO
1483	891797	1432.67	738.639	36.1128	g1	DMSO
1484	1445693	1744.93	803.759	299.496	s3	DMSO
1485	2.06534e+06	14.0661	26.2824	34.4224	g2	DMSO
1486	1282414	1236.6	497.987	242.302	s3	DMSO
1487	2.03586e+06	16.1845	30.2675	54.0711	g2	DMSO
1488	2029004	339.721	130.516	224.253	s5	DMSO
1489	1944721	195.819	73.4475	191.02	s5	DMSO
1490	1361623	1242.79	516.434	257.406	s3	DMSO
1491	2.06689e+06	16.596	26.886	45.1283	g2	DMSO
1492	1176210	2175.8	966.247	309.511	s2	DMSO
1493	2228269	61.8561	42.4094	128.357	s6	DMSO
1494	973302	582.388	245.214	40.1049	g1	DMSO
1495	1230029	1836.5	816.321	327.356	s3	DMSO
1496	744933	1090.42	606.673	32.8787	g1	DMSO
1497	832798	1267.56	734.985	43.62	g1	DMSO
1498	2176025	13.2615	27.9291	34.0357	g2	DMSO
1499	1197173	1735.04	873.734	224.076	s2	DMSO
1500	2157582	16.1809	28.2864	43.9027	g2	DMSO
1501	1086335	2165.18	1179.56	296.94	s2	DMSO
1502	1063237	1736.68	938.596	40.7928	g1	DMSO
1503	1017165	2379.49	1402.52	81.4911	s1	DMSO
1504	1152299	1847.51	932.614	246.82	s2	DMSO
1505	1047967	1694.09	908.568	36.9165	g1	DMSO
1506	2278078	15.8766	28.5319	48.5708	g2	DMSO
1507	1598431	1236.2	470.74	266.458	s4	DMSO
1508	1918431	932.333	324.768	226.927	s5	DMSO
1509	1658636	1311.53	492.108	237.285	s4	DMSO
1510	1892179	705.026	250.66	271.379	s5	DMSO
1511	1680957	961.168	359.103	213.515	s4	DMSO
1512	1.99772e+06	452.112	156.895	272.328	s5	DMSO
1513	926021	884.296	437.273	29.1227	g1	DMSO
1514	1573867	1257.43	503.28	248.108	s4	DMSO
1515	2260032	146.039	55.1832	186.424	s6	DMSO
1516	2146598	18.6702	30.2569	39.0262	g2	DMSO
1517	1202175	1737.31	772.725	272.134	s3	DMSO
1518	1214526	1776.46	763.742	260.641	s3	DMSO
1519	1929139	283.739	96.7198	225.835	s5	DMSO
1520	985657	2323.5	1262.58	51.5358	g1	DMSO
1521	1431992	1622.92	666.905	309.421	s3	DMSO
1522	1000929	2200.48	1167.37	39.5098	g1	DMSO
1523	1117371	2530.17	1265.41	248.997	s2	DMSO
1524	1185076	2097.78	942.738	263.404	s2	DMSO
1525	1900080	488.796	168.881	227.472	s5	DMSO
1526	1670276	725.125	272.509	274.167	s4	DMSO
1527	1032077	2508.3	1320.07	208.016	s2	DMSO
1528	2170475	21.8172	32.4114	35.6399	g2	DMSO
1529	1.40867e+06	1629.16	705.233	265.711	s3	DMSO
1530	1106282	2411.47	1223.81	250.068	s2	DMSO
1531	1.68464e+06	637.774	258.696	234.972	s4	DMSO
1532	1461225	961.085	389.104	244.381	s3	DMSO
1533	1965744	251.204	94.3654	229.912	s5	DMSO
1534	932248	846.59	401.064	38.1364	g1	DMSO
1535	1773250	419.769	146.673	200.169	s5	DMSO
1536	1011143	1300.8	630.006	39.4052	g1	DMSO
1537	1044019	1489.14	722.428	47.2353	g1	DMSO
1538	1853701	864.552	332.13	228.623	s5	DMSO
1539	2255334	16.2147	28.076	53.0602	g2	DMSO
1540	1210769	2180	1117.52	352.762	s3	DMSO
1541	1050092	2097.36	1087.77	43.5728	g1	DMSO
1542	1372678	910.06	351.266	321.439	s3	DMSO
1543	1.73337e+06	1052.46	434.714	240.622	s5	DMSO
1544	1927032	743.153	277.237	233.376	s5	DMSO
1545	869437	930.518	479.271	28.0313	g1	DMSO
1546	2129579	16.2968	30.7984	37.3588	g2	DMSO
1547	1816960	881.545	333.991	235.209	s5	DMSO
1548	960821	952.584	481.611	31.9671	g1	DMSO
1549	2130748	24.2099	32.5725	70.4099	s6	DMSO
1550	1191586	1825.46	927.24	277.243	s2	DMSO
1551	1688513	983.212	425.673	220.474	s4	DMSO
1552	2129896	1806.96	970.115	46.2842	g2	DMSO
1553	2351766	16.8527	26.5671	45.523	g2	DMSO
1554	2047888	282.816	102.743	260.142	s5	DMSO
1555	1233141	1441.08	623.254	412.199	s3	DMSO
1556	1037582	1743.88	804.92	53.4361	g1	DMSO
1557	1026218	1763.28	850.162	73.3216	g1	DMSO
1558	981344	557.839	232.366	26.7513	g1	DMSO
1559	1032322	2061.44	1003.21	122.661	s1	DMSO
1560	1024817	236.186	84.4206	32.4243	g1	DMSO
1561	932955	498.8	231.977	26.2296	g1	DMSO
1562	1001616	1609.66	745.815	61.4796	g1	DMSO
1563	985093	2704.96	1318.92	76.8255	s1	DMSO
1564	1050555	2738.47	1333.79	237.749	s2	DMSO
1565	1044249	1928.7	946.638	120.894	s1	DMSO
1566	1003400	1837.12	901.555	44.8795	g1	DMSO
1567	981016	1994.97	1041.11	130.933	s1	DMSO
1568	1143368	2280.63	1011.53	291.689	s2	DMSO
1569	973784	231.594	87.2972	28.7222	g1	DMSO
1570	987727	1928.55	943	37.4941	g1	DMSO
1571	993665	1816.24	876.38	77.876	s1	DMSO
1572	1937733	1310.66	654.078	45.4536	g2	DMSO
1573	1962482	1514.06	861.609	52.8038	g2	DMSO
1574	2115151	15.4512	26.7376	34.0397	g2	DMSO
1575	929414	2096.21	1113.1	59.5399	g1	DMSO
1576	938793	1999.81	1089.71	53.8838	g1	DMSO
1577	849786	1564.51	837.569	41.7546	g1	DMSO
1578	1.82678e+06	528.037	204.842	201.633	s5	DMSO
1579	962242	1975.44	1031.11	59.0679	g1	DMSO
1580	1096941	1995.36	931.593	206.386	s2	DMSO
1581	914222	1484.49	785.351	39.5953	g1	DMSO
1582	999174	1944.17	1000.75	209.683	s2	DMSO
1583	1540412	579.463	196.589	241.977	s4	DMSO
1584	1.78755e+06	494.519	176.562	202.864	s5	DMSO
1585	2085003	17.029	27.8297	36.6719	g2	DMSO
1586	948714	1696.86	851	63.3438	g1	DMSO
1587	989170	1018.47	460.482	35.379	g1	DMSO
1588	1275144	1322.78	512.945	272.494	s3	DMSO
1589	1.80371e+06	384.094	119.868	254.68	s5	DMSO
1590	2229823	17.2566	36.1563	40.092	g2	DMSO
1591	1117544	2430.83	1360.32	54.4001	g1	DMSO
1592	2.0863e+06	13.9832	31.2009	41.3907	g2	DMSO
1593	2141476	15.3931	27.2553	52.2897	g2	DMSO
1594	1124687	2128.53	1158.99	43.0773	g1	DMSO
1595	2342252	22.4876	34.9348	65.716	g2	DMSO
1596	2072911	13.5996	32.6704	47.4974	g2	DMSO
1597	2217405	1171.54	537.351	44.8191	g2	DMSO
1598	2287013	16.5632	33.1758	44.4639	g2	DMSO
1599	1167816	1159.8	661.928	43.7061	g1	DMSO
1600	1235003	1333.15	590.863	286.201	s3	DMSO
1601	1044337	1692.91	861.019	41.9529	g1	DMSO
1602	2357958	24.7329	37.4416	69.0355	s6	DMSO
1603	1.03451e+06	1580.61	720.97	252.832	s2	DMSO
1604	1052448	1120.74	608.894	45.0743	g1	DMSO
1605	1.99619e+06	15.4374	29.9353	50.1139	g2	DMSO
1606	2159009	14.1581	30.1667	43.9984	g2	DMSO
1607	1235751	1203.27	502.343	251.45	s3	DMSO
1608	1451525	1290.34	543.196	322.413	s3	DMSO
1609	2073427	19.4377	26.6913	59.3048	g2	DMSO
1610	1064490	1652.37	770.631	233.909	s2	DMSO
1611	1004954	1999.03	933.929	305.097	s2	DMSO
1612	1020167	1883.57	984.623	47.2479	g1	DMSO
1613	1095463	2094.46	1068.85	144.073	s1	DMSO
1614	2258124	18.6387	31.1826	49.3344	g2	DMSO
1615	1036086	2067.44	898.511	190.046	s1	DMSO
1616	1621420	1498.39	653.489	461.491	s4	DMSO
1617	2265668	18.3034	32.4327	45.6352	g2	DMSO
1618	1003984	1505.58	635.303	45.6018	g1	DMSO
1619	893456	895.654	403.661	26.2742	g1	DMSO
1620	2218985	17.6208	32.0637	48.6951	g2	DMSO
1621	1028437	1846.81	795.199	51.1181	g1	DMSO
1622	2278977	19.9325	28.8465	37.7102	g2	DMSO
1623	2302247	16.8834	26.9469	38.0543	g2	DMSO
1624	962431	1060.39	483.368	34.2995	g1	DMSO
1625	952992	1632.18	694.004	46.361	g1	DMSO
1626	2232469	19.8197	36.9515	48.4183	g2	DMSO
1627	2264945	17.3242	31.3883	42.1431	g2	DMSO
1628	1.97588e+06	489.839	166.422	232.897	s5	DMSO
1629	1228628	2010.07	851.867	312.816	s3	DMSO
1630	1020139	1508.45	587.378	327.813	s2	DMSO
1631	1940751	206.725	71.3567	203.154	s5	DMSO
1632	923517	1910.62	955.4	43.5345	g1	DMSO
1633	2.06542e+06	279.685	55.4651	86.4073	s6	DMSO
1634	914630	1872.13	993.136	40.128	g1	DMSO
1635	1122874	1484.72	605.587	240.29	s2	DMSO
1636	1087064	1626.16	725.878	230.305	s2	DMSO
1637	1013827	1221.96	617.874	33.2117	g1	DMSO
1638	1075064	1262.72	509.584	294.871	s2	DMSO
1639	2320378	16.1276	23.864	39.1897	g2	DMSO
1640	1.33875e+06	1382.51	552.374	264.142	s3	DMSO
1641	942665	1064.1	540.179	29.3606	g1	DMSO
1642	1150849	1159.48	429.686	271.297	s2	DMSO
1643	1403338	1429.34	602.392	260.902	s3	DMSO
1644	2301984	17.1258	29.199	48.4127	g2	DMSO
1645	964524	2084.48	1078.87	140.678	s1	DMSO
1646	1480231	983.97	375.939	224.729	s3	DMSO
1647	910850	1789.35	932.9	55.6913	g1	DMSO
1648	1763593	599.344	207.629	192.421	s5	DMSO
1649	1049810	1784.67	822.197	51.9814	g1	DMSO
1650	1622760	844.815	312.427	204.481	s4	DMSO
1651	2.07417e+06	22.9989	31.0232	50.2974	g2	DMSO
1652	1984627	226.143	90.1871	175.855	s6	DMSO
1653	1026435	1937.45	973.635	49.3547	g1	DMSO
1654	1283465	1351.62	556.586	246.19	s3	DMSO
1655	1.56002e+06	709.082	269.569	269.555	s4	DMSO
1656	1069803	1665.05	818.773	48.8241	g1	DMSO
1657	1072129	1754.42	810.666	49.1456	g1	DMSO
1658	1665880	957.421	385.612	251.582	s4	DMSO
1659	2153401	95.38	43.0913	130.936	s6	DMSO
1660	1.40303e+06	1272.87	508.453	244.83	s3	DMSO
1661	2217296	13.6258	24.0853	39.6528	g2	DMSO
1662	1.04334e+06	2510.7	1368.51	197.36	s2	DMSO
1663	1071137	2129.16	1115.04	178.25	s1	DMSO
1664	2163569	16.6568	25.9786	40.9078	g2	DMSO
1665	2267022	16.23	26.3287	38.5127	g2	DMSO
1666	1.03127e+06	2556.32	1430.2	291.73	s2	DMSO
1667	1049560	2270.7	1211.62	242.951	s2	DMSO
1668	1.49548e+06	1451.79	544.976	229.935	s3	DMSO
1669	1744066	875.608	316.671	222.456	s5	DMSO
1670	2316421	20.2121	30.3433	44.4959	g2	DMSO
1671	2393843	135.01	57.0556	192.466	s5	DMSO
1672	1046067	1272.66	557.003	32.6767	g1	DMSO
1673	1799561	963.84	340.077	317.123	s5	DMSO
1674	2087943	380.971	107.384	230.414	s5	DMSO
1675	2251945	19.1262	34.0403	52.5162	g2	DMSO
1676	1020507	2044.38	915.844	124.58	s1	DMSO
1677	1110820	1428.91	503.721	234.809	s2	DMSO
1678	1151154	1951.31	789.064	280.707	s2	DMSO
1679	1049150	1424.89	668.395	43.5722	g1	DMSO
1680	1108476	26.8156	21.7405	35.878	g1	DMSO
1681	1.45902e+06	1194.98	410.416	224.762	s3	DMSO
1682	1730992	990.572	358.022	287.824	s5	DMSO
1683	1090477	26.9157	19.6995	35.4227	g1	DMSO
1684	1.50005e+06	1096.23	383.346	229.44	s3	DMSO
1685	976432	1729.89	799.502	55.4817	g1	DMSO
1686	2208435	17.251	32.3278	38.3717	g2	DMSO
1687	1766042	753.319	269.591	246.017	s5	DMSO
1688	2263725	49.9283	37.8677	115.205	s6	DMSO
1689	1777591	772.822	265.936	258.275	s5	DMSO
1690	1808369	492.926	169.392	235.395	s5	DMSO
1691	1216650	1515.91	656.214	243.207	s3	DMSO
1692	2146605	15.6332	29.752	32.7822	g2	DMSO
1693	2005704	13.4796	22.281	33.6665	g2	DMSO
1694	1148139	1633.17	710.09	246.673	s2	DMSO
1695	1010179	1712.77	784.401	240.86	s2	DMSO
1696	2.006e+06	15.1592	27.7753	37.4338	g2	DMSO
1697	2087167	530.19	185.955	270.876	s5	DMSO
1698	952690	1190.86	543.892	51.2892	g1	DMSO
1699	1.80227e+06	414.863	160.446	194.16	s5	DMSO
1700	2123418	17.2622	30.4409	57.3503	g2	DMSO
1701	1.82582e+06	529.402	197.487	245.825	s5	DMSO
1702	1691923	932.804	378.667	272.862	s4	DMSO
1703	1938062	499.522	191.628	209.897	s5	DMSO
1704	1515899	1224.89	504.722	267.945	s4	DMSO
1705	1506504	1293.57	540.621	232.473	s3	DMSO
1706	986866	2034.25	992.13	174.541	s1	DMSO
1707	808193	1019.68	505.96	36.369	g1	DMSO
1708	856550	1026.42	525.761	29.1767	g1	DMSO
1709	1119585	1890.75	874.04	244.632	s2	DMSO
1710	1915803	2643.53	1625.53	90.2087	s6	DMSO
1711	1749359	785.237	308.949	225.976	s5	DMSO
1712	1167662	1528.32	692.939	222.518	s2	DMSO
1713	1321935	1491.72	659.151	251.451	s3	DMSO
1714	1010136	1702.47	817.721	45.7781	g1	DMSO
1715	1151234	1694.28	782.302	267.962	s2	DMSO
1716	1081767	2088.91	1066.15	77.2013	s1	DMSO
1717	1106747	2135.26	1087.45	85.7819	s1	DMSO
1718	1126906	1644.3	727.788	223.111	s2	DMSO
1719	2119968	14.4997	28.2191	37.537	g2	DMSO
1720	2364779	18.5668	31.6523	48.5297	g2	DMSO
1721	1037679	1775.28	856.56	233.938	s2	DMSO
1722	1.8434e+06	725.124	296.681	211.996	s5	DMSO
1723	1169735	1449	602.477	241.291	s2	DMSO
1724	2160667	15.7527	28.2446	37.2584	g2	DMSO
1725	1974357	538.767	198.399	222.707	s5	DMSO
1726	1355360	1123.29	462.474	246.173	s3	DMSO
1727	1006652	469.325	187.252	32.0728	g1	DMSO
1728	1309752	1643.41	636.246	274.298	s3	DMSO
1729	2394550	377.306	136.726	241.095	s5	DMSO
1730	1093385	2147.66	923.197	209.255	s2	DMSO
1731	2274193	18.483	29.5663	44.6382	g2	DMSO
1732	930394	466.457	178	34.692	g1	DMSO
1733	1106996	1880.15	821.545	223.738	s2	DMSO
1734	1537543	1226.39	436.153	283.094	s4	DMSO
1735	1047777	2244.12	1096.84	52.2863	g1	DMSO
1736	1011878	2236.11	1099.76	73.1766	g1	DMSO
1737	1100477	1872.3	831.541	219.837	s2	DMSO
1738	2159250	18.069	28.2995	46.3693	g2	DMSO
1739	1032964	2024.65	1024.23	50.3899	g1	DMSO
1740	1.76562e+06	586.938	198.816	208.38	s5	DMSO
1741	1002179	2013.07	1001.05	50.0038	g1	DMSO
1742	1109587	1998.63	836.931	210.912	s2	DMSO
1743	2259533	15.8569	27.3484	38.6229	g2	DMSO
1744	1080478	1702.86	748.114	235.407	s2	DMSO
1745	1116126	1646.52	675.067	205.537	s2	DMSO
1746	2.08864e+06	29.592	30.7804	106.586	s6	DMSO
1747	2.03916e+06	13.4284	22.1701	24.5	g2	DMSO
1748	2240282	16.4811	29.5213	38.4992	g2	DMSO
1749	1074956	2576.19	1344.85	85.4967	s1	DMSO
1750	1990934	245.588	89.5492	208.431	s5	DMSO
1751	2115101	19.9361	29.7557	41.7578	g2	DMSO
1752	1124703	1110.38	441.582	194.495	s2	DMSO
1753	1933143	214.734	76.7395	169.466	s6	DMSO
1754	1.69121e+06	565.692	197.372	204.857	s4	DMSO
1755	1565261	1015.93	415.721	259.948	s4	DMSO
1756	1612657	742.884	294.877	216.621	s4	DMSO
1757	1.41617e+06	1368.72	601.335	292.79	s3	DMSO
1758	2204982	39.2729	29.3731	127.791	s6	DMSO
1759	2102673	16.6668	26.2657	35.0778	g2	DMSO
1760	770466	1027.45	483.829	31.1976	g1	DMSO
1761	1994341	16.6643	28.9116	41.6104	g2	DMSO
1762	917773	1058.17	558.9	35.8191	g1	DMSO
1763	1.98829e+06	15.8146	29.7002	34.8223	g2	DMSO
1764	835075	1147.88	557.859	34.6869	g1	DMSO
1765	2.06041e+06	17.6649	28.3268	44.0722	g2	DMSO
1766	1670945	861.246	317.039	335.652	s4	DMSO
1767	2174534	16.4878	26.6743	35.8598	g2	DMSO
1768	1279263	1852.34	867.452	197.909	s3	DMSO
1769	1125049	1934.82	939.43	262.523	s2	DMSO
1770	1326663	1933.63	873.347	232.577	s3	DMSO
1771	1.96919e+06	156.569	65.1395	153.457	s6	DMSO
1772	2148552	173.695	75.2068	201.198	s5	DMSO
1773	1114030	1937.18	969.744	198.573	s2	DMSO
1774	2178858	14.3218	27.425	36.5358	g2	DMSO
1775	1.75076e+06	546.01	228.012	41.4483	g2	DMSO
1776	1667065	1092.96	491.823	309.567	s4	DMSO
1777	1.53815e+06	1131.78	479.158	271.885	s4	DMSO
1778	1141002	2145.47	1061.42	265.312	s2	DMSO
1779	971251	2248.68	1205.21	49.8692	g1	DMSO
1780	1610952	1005.21	428.238	239.066	s4	DMSO
1781	1114827	2067.85	1057.4	236.182	s2	DMSO
1782	937776	1686.42	925.248	43.8262	g1	DMSO
1783	1017926	2314.72	1254.4	53.4132	g1	DMSO
1784	1187813	1830.81	868.705	227.165	s2	DMSO
1785	1480823	1126.42	417.047	174.718	s3	DMSO
1786	1.73227e+06	1089.51	450.154	228.463	s5	DMSO
1787	2247241	19.539	32.7145	33.4595	g2	DMSO
1788	1603993	1488.47	608.04	244.234	s4	DMSO
1789	2471350	1151	483.69	288.649	s5	DMSO
1790	2069343	30.7642	38.5735	87.74	s6	DMSO
1791	2010185	335.822	124.457	234.924	s5	DMSO
1792	1333215	1721.51	730.094	234.713	s3	DMSO
1793	1.96306e+06	977.782	386.884	271.703	s5	DMSO
1794	2203597	2123.86	620.068	169.955	s6	DMSO
1795	1.03847e+06	1651.15	781.401	40.3399	g1	DMSO
1796	2021913	513.82	193.664	224.572	s5	DMSO
1797	1182631	1531.71	681.118	199.909	s2	DMSO
1798	1200126	1565.76	730.967	250.413	s3	DMSO
1799	1044461	1957.19	1017.42	42.8887	g1	DMSO
1800	2311608	22.1277	29.6506	44.7845	g2	DMSO
1801	993936	1678.9	795.376	144.484	s1	DMSO
1802	2047338	17.5667	25.3118	40.2771	g2	DMSO
1803	1847798	552.32	224.456	174.889	s6	DMSO
1804	984567	1679.92	796.642	205.261	s2	DMSO
1805	1.73537e+06	678.073	278.468	206.347	s5	DMSO
1806	980323	1626.68	809.508	151.187	s1	DMSO
1807	1.84349e+06	561.826	232.172	192.116	s5	DMSO
1808	1.90168e+06	608.503	237.707	195.306	s5	DMSO
1809	991772	2166.68	1193.64	169.661	s1	DMSO
1810	1.93674e+06	713.683	285.565	240.579	s5	DMSO
1811	939244	1684.94	860.652	230.177	s2	DMSO
1812	1030584	2085.35	1092.09	185.908	s1	DMSO
1813	1862409	2390.1	1475.26	80.0946	s6	DMSO
1814	2044849	16.761	30.3601	33.639	g2	DMSO
1815	996498	1547.64	726.353	177.871	s1	DMSO
1816	1015215	1991.99	1058.07	42.0072	g1	DMSO
1817	993295	1684.68	868.793	42.0077	g1	DMSO
1818	1772730	422.295	167.442	370.512	s5	DMSO
1819	1536555	1443.36	621.183	265.165	s4	DMSO
1820	1998703	2276.26	1334.96	65.8814	g2	DMSO
1821	1012577	1453.05	699.293	257.86	s2	DMSO
1822	1069147	2176.25	1140.06	58.2103	g1	DMSO
1823	1103914	1658.77	821.462	210.87	s2	DMSO
1824	1014003	1945.61	1077.74	181.721	s1	DMSO
1825	1.94751e+06	466.684	188.334	189.714	s6	DMSO
1826	996960	1878.9	983.331	43.2592	g1	DMSO
1827	991196	726.999	332.904	39.883	g1	DMSO
1828	972607	613.482	272.918	30.1903	g1	DMSO
1829	1802479	611.791	255.107	175.891	s6	DMSO
1830	1661149	722.085	301.562	223.693	s4	DMSO
1831	1068446	1919.7	990.581	45.9222	g1	DMSO
1832	1066211	1599.93	850.774	170.343	s1	DMSO
1833	2177897	144.77	59.5542	150.63	s6	DMSO
1834	2269665	42.7194	31.4373	112.827	s6	DMSO
1835	1084465	1730.75	832.855	36.61	g1	DMSO
1836	1.91216e+06	325.082	114.06	173.593	s6	DMSO
1837	1.02035e+06	2351.66	1257.88	61.5473	g1	DMSO
1838	948632	1711.86	835.685	45.2143	g1	DMSO
1839	1.63366e+06	1085.52	447.02	240.821	s4	DMSO
1840	1314885	1340.78	504.055	244.808	s3	DMSO
1841	1022414	2207.24	1085.8	106.798	s1	DMSO
1842	2306634	16.3937	22.1155	29.0521	g2	DMSO
1843	2216509	17.6612	31.842	44.7829	g2	DMSO
1844	2272276	115.308	43.2629	178.534	s6	DMSO
1845	1600300	906.249	365.799	206.759	s4	DMSO
1846	1002286	1981.76	955.18	129.563	s1	DMSO
1847	1989474	193.438	64.1352	188.481	s6	DMSO
1848	1043267	2160.8	1022.33	51.7025	g1	DMSO
1849	1288253	1634.54	704.79	282.396	s3	DMSO
1850	1051764	2130.35	1069.13	54.5042	g1	DMSO
1851	2017634	15.1672	32.0105	32.5427	g2	DMSO
1852	2013116	912.997	405.576	229.175	s5	DMSO
1853	1674009	1799.08	975.489	66.8404	g2	DMSO
1854	1121751	1921.53	893.784	219.404	s2	DMSO
1855	882091	1823.02	976.768	125.586	s1	DMSO
1856	2189084	15.7486	27.3273	39.3972	g2	DMSO
1857	1074556	1508.71	688.033	193.377	s2	DMSO
1858	1365317	929.88	393.236	233.136	s3	DMSO
1859	2.05865e+06	13.887	25.3822	35.7665	g2	DMSO
1860	1166725	1081.25	466.346	199.981	s2	DMSO
1861	1966880	16.0361	24.7784	30.2335	g2	DMSO
1862	2194725	17.261	33.5327	47.5638	g2	DMSO
1863	1951659	18.8158	28.5719	43.4092	g2	DMSO
1864	1387280	1566.72	654.9	238.832	s3	DMSO
1865	1.49215e+06	1027.9	386.944	209.528	s3	DMSO
1866	1208601	1584.87	771.82	238.501	s3	DMSO
1867	2083713	16.2251	29.4978	42.2156	g2	DMSO
1868	891934	1377.67	715.11	35.1062	g1	DMSO
1869	2037901	18.0326	29.0939	42.4572	g2	DMSO
1870	1883162	776.637	316.526	285.357	s5	DMSO
1871	1401069	1507.11	677.269	222.123	s3	DMSO
1872	956395	1985.91	1096.4	183.37	s1	DMSO
1873	1793767	844.693	352.402	243.082	s5	DMSO
1874	903617	1430.65	728.189	36.5477	g1	DMSO
1875	1.60377e+06	881.561	329.404	292.338	s4	DMSO
1876	953618	2156.66	1197.24	47.6192	g1	DMSO
1877	862675	1157.53	575.721	32.2559	g1	DMSO
1878	903034	1144.77	573.067	34.434	g1	DMSO
1879	1369831	1114.04	456.123	211.919	s3	DMSO
1880	894589	886.544	416.791	40.3875	g1	DMSO
1881	1035420	2017.35	976.254	45.8666	g1	DMSO
1882	1109755	1912.2	886.435	53.9541	g1	DMSO
1883	1335374	1439.26	539.221	236.145	s3	DMSO
1884	2103045	362.675	108.574	185.124	s6	DMSO
1885	1073268	2040.79	968.923	49.165	g1	DMSO
1886	2422876	64.8665	46.6373	54.0357	g2	DMSO
1887	1010778	1599.47	666.953	145.705	s1	DMSO
1888	1111646	1616.14	663.842	205.014	s2	DMSO
1889	1165375	1713.39	710.673	210.15	s2	DMSO
1890	1284858	1390.28	551.63	245.344	s3	DMSO
1891	1.04629e+06	1196.74	505.701	43.7914	g1	DMSO
1892	830754	1131.39	549.527	32.4174	g1	DMSO
1893	925420	1244.62	627.958	36.6762	g1	DMSO
1894	2309062	16.3027	28.2985	40.2088	g2	DMSO
1895	1029458	1034.84	431.649	41.5409	g1	DMSO
1896	2037641	1559.5	737.961	47.7737	g2	DMSO
1897	2052962	17.9774	32.0853	42.5205	g2	DMSO
1898	2118469	14.9968	30.8455	28.8478	g2	DMSO
1899	1734403	833.667	315.487	269.079	s5	DMSO
1900	818936	2471.15	1519.67	59.6541	g1	DMSO
1901	2079405	14.8868	30.2863	32.9483	g2	DMSO
1902	1712435	833.667	315.091	235.274	s4	DMSO
1903	1.96305e+06	968.977	424.991	41.6218	g2	DMSO
1904	1506966	1070.38	456.733	257.618	s3	DMSO
1905	1127486	1623.77	718.239	155.577	s1	DMSO
1906	2130357	16.7887	32.2252	38.9509	g2	DMSO
1907	1095630	1727.7	773.245	177.359	s1	DMSO
1908	1686346	375.81	128.786	164.864	s4	DMSO
1909	1314339	1264.17	547.515	251.039	s3	DMSO
1910	2.00088e+06	15.8693	28.7925	27.5931	g2	DMSO
1911	1985238	136.421	59.8451	141.348	s6	DMSO
1912	1365220	1050.85	435.794	228.809	s3	DMSO
1913	1.77853e+06	702.722	272.991	244.912	s5	DMSO
1914	898760	811.763	376.602	39.613	g1	DMSO
1915	1.95621e+06	632.306	257.263	225.438	s5	DMSO
1916	2203139	19.6311	34.8982	43.7095	g2	DMSO
1917	2.01949e+06	15.7034	31.607	38.4711	g2	DMSO
1918	2.03885e+06	15.6997	30.4134	33.6241	g2	DMSO
1919	1625151	814.971	319.565	226.649	s4	DMSO
1920	815416	726.329	347.622	34.1414	g1	DMSO
1921	745338	1115.69	590.892	36	g1	DMSO
1922	1.48317e+06	914.762	393.599	221.065	s3	DMSO
1923	776891	1019.12	517.954	34.6409	g1	DMSO
1924	1888206	710.194	311.953	295.066	s5	DMSO
1925	1441436	1495.68	577.077	250.417	s3	DMSO
1926	2049142	384.071	129.967	219.482	s5	DMSO
1927	1069379	1738.4	754.774	248.734	s2	DMSO
1928	1248981	1525.25	619.647	226.434	s3	DMSO
1929	2123391	18.5646	36.6819	39.8913	g2	DMSO
1930	984031	1700.72	748.746	226.573	s2	DMSO
1931	1.96778e+06	559.29	209.784	207.196	s5	DMSO
1932	1517329	752.291	250.483	244.968	s4	DMSO
1933	938731	1394.63	715.709	41.6926	g1	DMSO
1934	955733	1440.56	715.802	39.1498	g1	DMSO
1935	778051	704.281	308.853	36.4227	g1	DMSO
1936	935647	1688.85	813.924	265.496	s2	DMSO
1937	1.88908e+06	637.682	247.84	205.46	s5	DMSO
1938	778600	673.477	303.573	35.8742	g1	DMSO
1939	2320895	18.7219	33.9308	37.6025	g2	DMSO
1940	601152	475.255	208.714	28.6528	g1	DMSO
1941	714230	510.68	243.064	35.044	g1	DMSO
1942	1145139	1645.87	772.583	234.259	s2	DMSO
1943	963296	1854.19	940.014	313.161	s2	DMSO
1944	1763684	852.071	373.632	300.09	s5	DMSO
1945	2046065	17.3502	29.0854	36.5572	g2	DMSO
1946	2056477	333.387	125.305	216.417	s5	DMSO
1947	2201339	17.4493	32.7285	51.9015	g2	DMSO
1948	1235187	1551.16	677.541	246.157	s3	DMSO
1949	2056329	15.0733	30.7631	36.9192	g2	DMSO
1950	1.80295e+06	491.738	187.759	345.972	s5	DMSO
1951	1701493	909.689	375.705	226.053	s4	DMSO
1952	2074600	16.6219	31.2611	42.4113	g2	DMSO
1953	1571069	1120.27	488.056	267.08	s4	DMSO
1954	1558262	946.458	368.014	221.782	s4	DMSO
1955	2240548	118.421	54.5229	173.297	s6	DMSO
1956	2193200	15.4067	27.613	36.2598	g2	DMSO
1957	1917721	339.758	126.117	209.183	s5	DMSO
1958	1941351	375.537	144.394	159.224	s6	DMSO
1959	1064301	1750.4	847.12	183.399	s1	DMSO
1960	1836460	387.74	203.628	40.0325	g2	DMSO
1961	2180436	14.7292	26.7426	32.7864	g2	DMSO
1962	2104558	14.0668	23.3412	55.1188	g2	DMSO
1963	2299302	12.0966	25.8409	34.867	g2	DMSO
1964	943534	2221.45	1337.33	49.1449	g1	DMSO
1965	1154991	2023.44	844.243	303.438	s2	DMSO
1966	903422	1451.52	696.705	55.7442	g1	DMSO
1967	1.971e+06	329.019	114.171	190.465	s5	DMSO
1968	1062436	2055.52	921.079	206.417	s2	DMSO
1969	897769	1352.45	655.787	60.955	g1	DMSO
1970	1.52761e+06	1035.25	366.266	251.063	s4	DMSO
1971	1197107	1657.65	671.741	297.089	s2	DMSO
1972	1205885	1598.06	634.812	313.757	s3	DMSO
1973	1094977	2007.1	877.996	328.124	s2	DMSO
1974	1126867	2050.86	926.588	346.781	s2	DMSO
1975	971887	677.105	276.328	33.9214	g1	DMSO
1976	979469	1857.46	839	238.262	s2	DMSO
1977	885738	1361.7	668.332	43.9898	g1	DMSO
1978	1036812	1473.07	619.625	198.062	s2	DMSO
1979	991219	661.657	267.222	36.4161	g1	DMSO
1980	1827088	533.492	196.815	315.713	s5	DMSO
1981	1410435	1079.74	380.667	624.102	s3	DMSO
1982	886301	1496.75	740.37	46.3557	g1	DMSO
1983	1025103	1917.7	916.831	245.367	s2	DMSO
1984	996602	1874.79	848.147	292.203	s2	DMSO
1985	1462610	896.692	334.134	236.597	s3	DMSO
1986	1634547	364.716	116.538	217.766	s4	DMSO
1987	1.50901e+06	993.623	397.093	266.6	s3	DMSO
1988	1069318	1412.24	610.351	236.8	s2	DMSO
1989	1717406	835.013	341.188	519.22	s5	DMSO
1990	875771	738.832	295.47	45.3415	g1	DMSO
1991	873984	1300.62	650.078	35.1197	g1	DMSO
1992	1587534	606.252	221.75	214.327	s4	DMSO
1993	1.59132e+06	639.108	243.105	207.059	s4	DMSO
1994	1151583	1199.56	496.504	225.421	s2	DMSO
1995	905460	1415.6	665.69	42.551	g1	DMSO
1996	1936717	193.554	72.8271	175.95	s6	DMSO
1997	1.78409e+06	306.308	93.2938	201.918	s5	DMSO
1998	1011432	1599.19	710.713	208.687	s2	DMSO
1999	1099075	2744.54	1489.43	220.524	s2	DMSO
[truncated: 9,655 more rows]
