# Supplementary material for: Solving the MCM paradox by visualizing the scaffold of CMG helicase at active replisomes
Source: Nat Commun. 2022 Oct 14;13:6090. doi: 10.1038/s41467-022-33887-5 (PMC9568601; doi:10.1038/s41467-022-33887-5)
Supplement: Supplementary file 4 — Source Data [file 41467_2022_33887_MOESM4_ESM.zip › Polasek-Sedlackova et al_SOURCE DATA_final revision/Source data_Supplementary Figure 6.xlsx]

## Sheet: Supplementary Figure 6a
	Pearson correlation coefficient
	PCNA
	DMSO		ATRi
	MCM2-GFP	MCM2 #1	MCM2-GFP	MCM2 #1
1	0.413	0.303	0.771	0.17
2	0.503	0.346	0.789	0.163
3	0.503	0.364	0.715	0.235
4	0.516	0.281	0.757	0.234
5	0.525	0.333	0.742	0.216
6	0.485	0.343	0.727	0.253
7	0.489	0.303	0.741	0.206
8	0.444	0.295	0.721	0.32
9	0.584	0.342	0.764	0.373
10	0.513	0.349	0.73	0.245
11	0.456	0.245	0.752	0.261
12	0.533	0.375	0.73	0.131
13	0.491	0.367	0.705	0.17
14	0.488	0.357	0.724	0.247
15	0.514	0.367	0.743	0.225
16	0.46	0.349	0.728	0.223
17	0.539	0.332	0.725	0.259
18	0.462	0.32	0.745	0.193
19	0.493	0.343	0.753	0.195
20	0.536	0.331	0.731	0.18

## Sheet: Supplementary Figure 6b
	Pearson correlation coefficient
	PCNA
	DMSO		ATRi
	MCM4-Halo	MCM7 #1	MCM4-Halo	MCM7 #1
1	0.444	0.277	0.761	0.24
2	0.543	0.217	0.686	0.312
3	0.591	0.302	0.704	0.306
4	0.487	0.314	0.776	0.193
5	0.527	0.332	0.795	0.201
6	0.497	0.267	0.666	0.265
7	0.581	0.318	0.704	0.24
8	0.51	0.348	0.749	0.257
9	0.444	0.328	0.782	0.265
10	0.513	0.336	0.714	0.221
11	0.543	0.286	0.723	0.281
12	0.543	0.323	0.705	0.266
13	0.511	0.322	0.787	0.254
14	0.507	0.372	0.716	0.152
15	0.497	0.328	0.696	0.208
16	0.475	0.243	0.669	0.144
17	0.489	0.278	0.729	0.325
18	0.566	0.281	0.728	0.206
19	0.515	0.313	0.699	0.175
20	0.545	0.217	0.77	0.168
				RPE cells

## Sheet: Supplementary Figure 6c
	Total Intensity DAPI	Mean Intensity A488 - CDC45-GFP	Mean Intensity A647 - MCM6 #2	Mean Intensity A568 - MCM4-Halo	treatment	cell cycle			median of mean intensity of chromatin bound MCM6 #2 (%)		median of mean intensity of chromatin bound MCM4-Halo (%)
1	1214679	130.759	248.001	338.887	DMSO	S5			DMSO	ATRi	DMSO	ATRi
2	603234	12.3439	443.106	691.484	DMSO	G1	S phase stage	S1	100	90.6593	100	110.888
3	935076	125.386	502.141	759.094	DMSO	S3		S2	83.1502	81.2271	85.1003	102.292
4	650259	12.8199	439.503	708.633	DMSO	G1		S3	58.8828	56.8681	63.1805	75.3582
5	1379262	15.5516	103.502	153.534	DMSO	G2		S4	36.4469	38.0037	40.6877	53.1519
6	696046	69.2089	759.223	1164.07	DMSO	S1		S5	17.8571	20.9707	21.3467	34.8137
7	662245	117.946	957.459	1540.7	DMSO	S2		S6	3.75458	5.31135	5.15759	9.88539
8	815209	113.687	650.917	995.342	DMSO	S2
9	1172754	163.356	283.908	368.442	DMSO	S5
10	1069226	119.3	331.359	485.582	DMSO	S4	Acquisition settings:
11	1422553	15.4409	106.617	159.664	DMSO	G2	Excitation Filter	Emission Filter	Intensity (%)	Exposure time (ms)	Objective
12	1112012	148.199	305.836	426.895	DMSO	S4	DAPI 377/50	DAPI 440	100	11	UPLSAPO 20x
13	686034	145.513	766.798	1272.38	DMSO	S2	FITC 485/20	FITC 525	100	200	UPLSAPO 20x
14	784230	204.273	672.018	1037.62	DMSO	S2	Cy3 560/25	Cy3 607	100	1000	UPLSAPO 20x
15	813046	174.416	640.844	988.054	DMSO	S2	Cy5 650/13	Cy5 684	100	500	UPLSAPO 20x
16	1271032	17.47	20.337	15.1492	DMSO	G2
17	612307	15.4603	105.012	157.846	DMSO	G1
18	592056	13.5758	89.4677	133.06	DMSO	G1
19	552248	11.4657	24.4236	13.9555	DMSO	G1
20	543633	12.3744	21.2822	12.98	DMSO	G1
21	970582	130.011	329.586	484.817	DMSO	S3
22	786650	140.381	507.571	716.51	DMSO	S2
23	1.00648e+06	131.09	317.899	489.499	DMSO	S4
24	1165457	19.3842	23.7825	18.607	DMSO	G2
25	1351288	27.0904	29.8164	24.7196	DMSO	G2
26	665996	139.139	501.472	745.792	DMSO	S2
27	626797	14.2056	153.234	254.199	DMSO	G1
28	604007	133.227	650.988	1016.3	DMSO	S2
29	526208	20.7033	676.017	1278.43	DMSO	G1
30	536975	21.2409	1149.61	1921.78	DMSO	G1
31	1186013	17.2611	23.569	19.6158	DMSO	G2
32	532181	17.3706	1015.07	1618.69	DMSO	G1
33	644043	14.7027	189.241	284.913	DMSO	G1
34	543181	95.697	758.273	1173.4	DMSO	S1
35	616455	12.5509	308.236	523.297	DMSO	G1
36	1086910	112.716	108.577	112.567	DMSO	S4
37	529992	16.3182	462.597	785.064	DMSO	G1
38	536937	23.3091	626.093	986.138	DMSO	G1
39	1240874	19.1788	23.9174	20.0502	DMSO	G2
40	532858	96.9896	839.197	1329.35	DMSO	S1
41	560033	14.0409	553.762	916.442	DMSO	G1
42	570605	92.2347	530.365	819.18	DMSO	S1
43	1.03338e+06	108.489	165.792	212.097	DMSO	S4
44	562750	13.7417	629.931	1094.74	DMSO	G1
45	1151353	48.6396	197.251	304.197	DMSO	S6
46	588376	10.9268	275.261	438.029	DMSO	G1
47	542168	46.9096	488.845	784.886	DMSO	S1
48	551883	42.8535	600.315	970.94	DMSO	S1
49	998780	106.748	173.722	217.443	DMSO	S4
50	749620	110.853	475.612	740.473	DMSO	S2
51	666685	14.9355	663.455	1049.44	DMSO	G1
52	1035119	130.538	206.27	274.136	DMSO	S4
53	597408	12.6719	183.403	278.563	DMSO	G1
54	1164724	16.8288	24.0957	16.9135	DMSO	G2
55	551034	16.1682	48.4879	63.4332	DMSO	G1
56	1306665	18.7977	21.9968	18.4613	DMSO	G2
57	543045	106.393	981.458	1497.05	DMSO	S1
58	520640	42.6629	1046.73	1640.26	DMSO	S1
59	672599	15.1128	457.788	715.63	DMSO	G1
60	1126065	102.543	147.812	189.287	DMSO	S4
61	850886	149.408	431.459	618.715	DMSO	S3
62	635054	10.4824	367.425	556.411	DMSO	G1
63	619182	13.0585	222.101	355.688	DMSO	G1
64	1351200	18.5948	26.6859	20.5242	DMSO	G2
65	633908	11.4887	400.715	666.338	DMSO	G1
66	570076	16.2417	642.462	1071.82	DMSO	G1
67	1245403	27.5005	26.5979	21.9917	DMSO	G2
68	907808	134.753	570.246	818.661	DMSO	S3
69	666805	79.3514	1127.27	1773.85	DMSO	S1
70	673759	88.5354	1234.54	1877.34	DMSO	S1
71	562301	15.4884	691.026	1099.03	DMSO	G1
72	1218637	14.6625	20.6646	15.8483	DMSO	G2
73	1275484	17.3616	25.7331	20.1926	DMSO	G2
74	650971	123.84	426.012	590.062	DMSO	S2
75	614866	18.2381	455.656	784.339	DMSO	G1
76	780000	126.343	575.214	879.431	DMSO	S2
77	1149048	58.6516	47.1346	36.7854	DMSO	S6
78	525828	162.862	393.276	546.13	DMSO	S2
79	590162	18.1585	492.097	818.178	DMSO	G1
80	1175926	129.917	130.054	166.416	DMSO	S5
81	746173	216.106	673.275	968.885	DMSO	S2
82	1.02399e+06	151.207	290.224	396.145	DMSO	S4
83	508046	58.618	241.344	330.39	DMSO	S1
84	611015	158.69	648.415	969.461	DMSO	S2
85	509117	52.4313	220.046	293.449	DMSO	S1
86	570911	16.1938	879.922	1389.3	DMSO	G1
87	481745	261.171	1046.51	1694.75	DMSO	S2
88	610803	189.571	591.196	869.782	DMSO	S2
89	570130	14.9659	613.724	958.229	DMSO	G1
90	750862	134.393	424.865	600.667	DMSO	S2
91	543693	134.54	693.82	1075.98	DMSO	S2
92	468315	18.1763	629.579	1009.19	DMSO	G1
93	478246	21.3692	796.844	1307.2	DMSO	G1
94	811436	72.253	191.184	252.707	DMSO	S1
95	807954	73.3133	188.965	287.866	DMSO	S1
96	594269	47.3245	405.933	738.687	DMSO	S1
97	793524	56.5343	150.297	227.022	DMSO	S1
98	641413	64.2405	412.914	744.883	DMSO	S1
99	551628	143.823	583.784	970.476	DMSO	S2
100	537046	118.564	494.754	846.78	DMSO	S2
101	1076409	21.6204	35.8242	21.6298	DMSO	G2
102	511119	12.8832	350.396	578.843	DMSO	G1
103	507084	19.96	445.195	684.892	DMSO	G1
104	513199	19.1611	373.878	600.009	DMSO	G1
105	499312	11.6064	309.569	502.586	DMSO	G1
106	576655	93.6036	645.216	1028.72	DMSO	S1
107	605325	16.3177	250.674	366.981	DMSO	G1
108	584045	17.128	632.461	920.674	DMSO	G1
109	1234243	18.0661	21.238	14.4589	DMSO	G2
110	1230675	22.6327	23.5997	18.5664	DMSO	G2
111	1388540	25.7828	33.4261	16.181	DMSO	G2
112	553757	19.0891	484.503	821.639	DMSO	G1
113	755169	114.77	421.553	585.802	DMSO	S2
114	561280	16.6713	543.509	920.37	DMSO	G1
115	1418493	86.6569	57.0569	48.0944	DMSO	S6
116	776224	213.92	545.953	720.585	DMSO	S2
117	641818	13.7389	202.724	315.271	DMSO	G1
118	1358479	122.573	113.085	119.901	DMSO	S5
119	606906	13.5676	210.454	336.38	DMSO	G1
120	609295	34.8844	793.728	1396.19	DMSO	S1
121	1303828	59.5148	44.0227	29.3976	DMSO	S6
122	661169	77.4174	803.215	1294.5	DMSO	S1
123	557322	63.0953	838.199	1223.66	DMSO	S1
124	805228	80.4888	446.75	692.005	DMSO	S1
125	581790	122.75	761.385	1087.09	DMSO	S2
126	659238	31.1101	887.023	1409.27	DMSO	G1
127	700878	45.5701	922.577	1456.65	DMSO	S1
128	690528	81.5609	969.377	1520.24	DMSO	S1
129	707415	28.0608	941.258	1506.53	DMSO	G1
130	573876	52.2646	881.031	1366.14	DMSO	S1
131	567598	24.2428	953.822	1546.06	DMSO	G1
132	553655	15.6403	428.195	698.316	DMSO	G1
133	1034270	104.644	189.265	246.94	DMSO	S4
134	514954	58.8923	663.228	1051.35	DMSO	S1
135	531547	87.6102	607.729	938.375	DMSO	S1
136	556748	14.1558	394.95	634.982	DMSO	G1
137	600673	174.507	590.286	928.375	DMSO	S2
138	812713	179.552	610.437	948.301	DMSO	S2
139	1068774	134.712	176.483	230.423	DMSO	S4
140	1427930	22.8618	46.3401	16.6397	DMSO	G2
141	650570	179.871	367.353	487.987	DMSO	S2
142	1345244	17.6762	25.6566	13.8406	DMSO	G2
143	652726	104.313	505.127	842.596	DMSO	S1
144	1022062	157.877	165.809	192.6	DMSO	S4
145	769229	124.094	474.141	689.711	DMSO	S2
146	651766	56.5536	33.6865	1157.42	DMSO	S1
147	650714	122.948	646.451	1044.3	DMSO	S2
148	1342867	25.9474	38.5352	35.9172	DMSO	G2
149	1401091	20.4513	25.046	14.9346	DMSO	G2
150	617307	72.674	904.928	1536.86	DMSO	S1
151	619462	81.1254	773.806	1316.63	DMSO	S1
152	1203752	126.394	116.961	135.539	DMSO	S5
153	582663	19.7892	461.32	901.03	DMSO	G1
154	780814	143.961	492.61	752.42	DMSO	S2
155	619668	85.2679	817.96	1310.89	DMSO	S1
156	1354223	18.7355	22.9053	14.6662	DMSO	G2
157	769043	137.461	379.682	614.96	DMSO	S2
158	852934	110.184	440.093	659.666	DMSO	S3
159	793444	125.639	425.855	672.338	DMSO	S2
160	575914	18.4028	430.983	854.588	DMSO	G1
161	771754	186.573	533.925	837.509	DMSO	S2
162	625625	130.986	538.181	925.171	DMSO	S2
163	616660	153.533	705.267	1160.22	DMSO	S2
164	1225255	24.9144	32.8217	14.2847	DMSO	G2
165	588420	17.3129	320.768	524.745	DMSO	G1
166	586623	79.6729	910.935	1474.67	DMSO	S1
167	571469	16.4677	321.939	542.198	DMSO	G1
168	589353	52.3024	938.135	1575.27	DMSO	S1
169	1206008	102.863	74.2447	75.9398	DMSO	S6
170	607352	103.029	568.467	992.691	DMSO	S1
171	1169441	19.2011	23.7782	15.5611	DMSO	G2
172	556905	19.6116	496.32	994.91	DMSO	G1
173	577384	92.0861	713.391	127.111	DMSO	S1
174	1.02323e+06	106.426	265.317	396.972	DMSO	S4
175	595834	143.665	654.181	1051.37	DMSO	S2
176	1059429	159.232	275.433	413.871	DMSO	S4
177	1172324	35.7391	31.3697	23.3726	DMSO	S6
178	1203071	18.7026	25.6877	13.3747	DMSO	G2
179	764675	41.2304	66.4398	91.7094	DMSO	S1
180	591198	143.022	644.996	1093.83	DMSO	S2
181	566836	10.5832	21.3753	19.3839	DMSO	G1
182	560728	9.96498	22.2369	24.2597	DMSO	G1
183	599379	64.5545	828.312	1389.91	DMSO	S1
184	534603	14.1836	309.306	533.168	DMSO	G1
185	1149446	19.855	23.3195	16.3921	DMSO	G2
186	762078	93.7497	402.819	613.521	DMSO	S1
187	1165418	20.2442	29.8057	16.8936	DMSO	G2
188	1002948	140.158	307.527	467.683	DMSO	S4
189	1054657	114.104	75.9207	78.4517	DMSO	S4
190	516745	15.8916	299.868	503.897	DMSO	G1
191	616500	127.198	639.369	1078.73	DMSO	S2
192	576410	18.9508	732.876	1280.55	DMSO	G1
193	724093	145.97	512.278	811.622	DMSO	S2
194	556633	17.1392	671.452	1145.8	DMSO	G1
195	1168074	53.9917	43.672	35.4243	DMSO	S6
196	619742	101.909	651.941	1063.09	DMSO	S1
197	578414	62.0142	752.912	1256.91	DMSO	S1
198	696830	175.218	509.419	799.269	DMSO	S2
199	1153148	19.1542	27.5868	18.5092	DMSO	G2
200	514928	19.3939	777.493	1304.88	DMSO	G1
201	879379	126.823	320.738	488.525	DMSO	S3
202	763498	106.446	425.835	750.094	DMSO	S1
203	1215580	19.0189	26.2798	14.0552	DMSO	G2
204	698234	128.292	620.565	999.434	DMSO	S2
205	1173924	18.5094	25.8186	14.7211	DMSO	G2
206	708574	111.921	554.258	876.768	DMSO	S2
207	752171	146.005	539.342	858.816	DMSO	S2
208	562525	13.4017	373.167	618.436	DMSO	G1
209	755720	146.812	609.908	962.338	DMSO	S2
210	863850	137.843	343.383	499.338	DMSO	S3
211	1345203	20.3597	25.6281	12.3011	DMSO	G2
212	1417881	18.6448	32.3858	13.5372	DMSO	G2
213	1368276	19.2898	26.1059	12.5736	DMSO	G2
214	742303	141.445	706.962	1147.48	DMSO	S2
215	638632	13.9801	261.362	417.568	DMSO	G1
216	864236	126.242	399.63	646.091	DMSO	S3
217	610873	13.1579	262.219	412.834	DMSO	G1
218	1280281	39.522	397.127	741.773	DMSO	S6
219	1004342	161.47	459.613	715.803	DMSO	S4
220	1409384	80.5615	774.079	1343.21	DMSO	S6
221	736100	101.383	406.077	794.131	DMSO	S1
222	632343	102.681	559.096	925.224	DMSO	S1
223	1307369	23.0596	551.105	1065.68	DMSO	G2
224	1182691	15.8271	48.6757	71.3225	DMSO	G2
225	594727	74.1378	833.47	1398.13	DMSO	S1
226	639403	86.4337	539.101	911.832	DMSO	S1
227	621031	16.5923	450.83	768.843	DMSO	G1
228	724367	147.669	624.324	993.478	DMSO	S2
229	960066	217.249	238.421	347.464	DMSO	S3
230	1107918	180.036	177.721	234.316	DMSO	S4
231	689988	80.5886	817.252	1356.43	DMSO	S1
232	632312	19.5455	335.287	569.784	DMSO	G1
233	665118	12.8559	336.21	551.985	DMSO	G1
234	864554	139.698	563.569	928.388	DMSO	S3
235	1029604	129.517	243.923	368.715	DMSO	S4
236	609238	16.0193	447.471	736.695	DMSO	G1
237	636263	11.6292	233.003	366.835	DMSO	G1
238	584509	11.7362	240.422	380.926	DMSO	G1
239	604280	33.4776	485.254	781.86	DMSO	S1
240	1395489	17.5631	61.5814	93.0441	DMSO	G2
241	594871	14.6439	395.03	661.336	DMSO	G1
242	1235503	105.432	124.542	166.404	DMSO	S5
243	1120361	101.147	158.627	215.836	DMSO	S4
244	1255982	22.3457	31.7762	19.5499	DMSO	G2
245	1069368	147.374	262.084	385.818	DMSO	S4
246	609697	15.1995	523.581	884.398	DMSO	G1
247	626023	21.3359	658.341	1294.6	DMSO	G1
248	940495	121.874	343.263	530.35	DMSO	S3
249	626192	15.2924	561.042	948.523	DMSO	G1
250	708501	199.394	427.368	678.061	DMSO	S2
251	607086	17.5013	403.707	713.495	DMSO	G1
252	550964	119.108	512.839	850.763	DMSO	S2
253	1121202	20.155	26.1169	16.2854	DMSO	G2
254	606916	17.9061	340.45	615.648	DMSO	G1
255	1188680	20.6944	29.4627	18.0974	DMSO	G2
256	683172	101.33	455.411	797.082	DMSO	S1
257	1084390	157.117	186.844	213.857	DMSO	S4
258	611510	71.1928	591.722	1005.9	DMSO	S1
259	603671	22.3611	698.747	1167.7	DMSO	G1
260	560038	18.7759	741.254	1268.82	DMSO	G1
261	607574	19.9544	722.483	1194.7	DMSO	G1
262	617479	24.6542	917.18	1515.89	DMSO	G1
263	1032126	125.857	189.131	241.901	DMSO	S4
264	571854	42.4696	844.519	1425.13	DMSO	S1
265	594367	97.3597	747.366	1230.81	DMSO	S1
266	738696	139.747	674.939	1088.14	DMSO	S2
267	570868	97.3285	737.478	1229.68	DMSO	S1
268	590378	64.9727	760.808	1265.61	DMSO	S1
269	638833	25.6782	970.181	1577.12	DMSO	G1
270	685716	158.441	736.395	1186.84	DMSO	S2
271	1057887	124.501	416.439	663.185	DMSO	S4
272	772305	37.3829	295.218	490.959	DMSO	S1
273	737514	157.324	563.147	878.907	DMSO	S2
274	523600	15.7449	598.637	952.071	DMSO	G1
275	519768	18.9008	533.522	840.179	DMSO	G1
276	784187	12.3514	139.782	196.941	DMSO	G1
277	758596	163.143	628.874	991.394	DMSO	S2
278	667777	10.9989	110.225	175.497	DMSO	G1
279	790051	187.122	617.555	987.994	DMSO	S2
280	1293340	23.7609	37.588	23.5094	DMSO	G2
281	1296266	21.7478	26.5849	17.1688	DMSO	G2
282	805830	224.065	592.724	918.699	DMSO	S2
283	667920	17.1709	501.718	852.851	DMSO	G1
284	621520	18.2564	407.245	719.444	DMSO	G1
285	1313412	21.5988	28.4292	17.1742	DMSO	G2
286	672780	19.5772	805.403	1377.73	DMSO	G1
287	684018	18.8765	326.614	543.544	DMSO	G1
288	666382	16.4258	621.588	1058.39	DMSO	G1
289	659946	54.2875	921.72	1543.39	DMSO	S1
290	691421	63.7068	947.697	1586.24	DMSO	S1
291	801123	155.041	598.032	934.218	DMSO	S2
292	593192	20.099	403.035	685.113	DMSO	G1
293	596967	23.4451	405.034	672.433	DMSO	G1
294	790557	27.3928	38.5601	41.1367	DMSO	G1
295	658047	25.8446	32.079	29.7038	DMSO	G1
296	732034	149.468	685.66	1066.76	DMSO	S2
297	933145	139.595	309.308	441.783	DMSO	S3
298	574432	88.9318	746.843	1192.97	DMSO	S1
299	623319	66.57	299.62	476.994	DMSO	S1
300	578557	148.65	430.621	679.112	DMSO	S2
301	652592	106.676	689.516	1075.58	DMSO	S1
302	674048	167.002	483.85	747.486	DMSO	S2
303	665807	186.139	522.983	804.491	DMSO	S2
304	1037127	140.561	208.185	260.024	DMSO	S4
305	843748	122.241	488.473	736.056	DMSO	S3
306	1047775	170.521	281.478	372.843	DMSO	S4
307	571563	128.756	812.137	1312.99	DMSO	S2
308	952323	148.115	218.473	273.513	DMSO	S3
309	720839	179.427	685.507	1039.79	DMSO	S2
310	583867	96.5012	697.725	1110.22	DMSO	S1
311	1017042	183.389	151.681	160.611	DMSO	S4
312	581956	97.3076	1002.22	1666.84	DMSO	S1
313	640296	110.881	431.612	669.634	DMSO	S2
314	558890	13.327	90.3042	143.994	DMSO	G1
315	568929	16.4958	440.863	790.041	DMSO	G1
316	556879	140.378	721.897	1165.31	DMSO	S2
317	561815	13.447	84.8503	127.071	DMSO	G1
318	557372	88.6989	844.836	1394.86	DMSO	S1
319	520614	12.7285	131.338	198.663	DMSO	G1
320	544884	86.9245	904.807	1462.2	DMSO	S1
321	651414	17.2035	244.182	414.842	DMSO	G1
322	613339	18.3213	256.387	423.455	DMSO	G1
323	659379	121.965	866.139	1345.42	DMSO	S2
324	628971	42.548	847.91	1410.16	DMSO	S1
325	639124	21.5652	713.542	1195.69	DMSO	G1
326	1064659	147.958	219.295	293.825	DMSO	S4
327	1212606	26.3921	35.9062	26.0826	DMSO	G2
328	586604	22.5016	146.62	260.324	DMSO	G1
329	705824	165.841	638.68	993.677	DMSO	S2
330	1176526	145.697	208.333	155.653	DMSO	S5
331	548764	21.0635	138.051	249.67	DMSO	G1
332	638179	142.07	738.116	1168.25	DMSO	S2
333	1173680	35.9818	59.1966	26.8944	DMSO	S6
334	570014	138.655	986.043	1619.05	DMSO	S2
335	550994	68.4652	969.138	1527.64	DMSO	S1
336	1105682	129.008	83.1155	82.2391	DMSO	S4
337	623462	143.065	681.788	1207.57	DMSO	S2
338	556258	54.9502	1007.09	1643.39	DMSO	S1
339	575729	92.4644	885.397	1421.25	DMSO	S1
340	766588	217.395	1005.3	1516.18	DMSO	S2
341	1228836	105.515	106.24	110.92	DMSO	S5
342	723012	196.365	943.142	1543.25	DMSO	S2
343	951401	118.475	359.942	510.521	DMSO	S3
344	1053777	112.01	254.212	347.293	DMSO	S4
345	745067	184.853	824.571	1245.71	DMSO	S2
346	1230213	26.7546	34.8814	21.5185	DMSO	G2
347	641833	38.8166	755.622	1317.3	DMSO	S1
348	738865	202.031	1007.45	1522.97	DMSO	S2
349	1232699	25.8959	34.8885	23.1088	DMSO	G2
350	628797	144.421	962.05	1506.87	DMSO	S2
351	1131547	116.555	202.516	273.356	DMSO	S4
352	767629	165.043	624.565	921.481	DMSO	S2
353	635841	27.1081	306.719	658.76	DMSO	G1
354	930780	143.488	390.802	546.239	DMSO	S3
355	1426376	190.134	983.567	1584.76	DMSO	S5
356	1146967	121.476	182.472	237.933	DMSO	S5
357	622179	18.6661	457.544	717.586	DMSO	G1
358	627143	17.1278	399.155	631.729	DMSO	G1
359	697453	204.899	1065.9	1743.21	DMSO	S2
360	784158	151.807	717.16	1160.64	DMSO	S2
361	638658	77.9491	942.494	1412.43	DMSO	S1
362	699419	177.465	749.326	1153.15	DMSO	S2
363	633137	22.1596	836.563	1399.82	DMSO	G1
364	1319392	20.1312	28.1545	22.2194	DMSO	G2
365	1235949	123.827	82.2195	85.6161	DMSO	S5
366	941771	142.042	415.333	625.755	DMSO	S3
367	855494	173.727	825.086	1286.42	DMSO	S3
368	693244	110.39	1076.4	1810.26	DMSO	S2
369	1352516	152.512	200.316	251.29	DMSO	S5
370	1090027	191.204	501.724	628.179	DMSO	S4
371	688632	51.9658	1069.91	1694.68	DMSO	S1
372	692168	12.6297	118.455	177.456	DMSO	G1
373	1412111	24.5546	31.8081	19.9234	DMSO	G2
374	634699	13.8784	217.975	322.826	DMSO	G1
375	801990	201.463	691.507	1037.9	DMSO	S2
376	918510	174.204	458.246	639.875	DMSO	S3
377	613625	15.4051	221.951	340.031	DMSO	G1
378	1478519	91.4388	462.279	671.087	DMSO	S6
379	1296605	21.9284	28.9735	20.1553	DMSO	G2
380	654640	13.3417	170.493	282.216	DMSO	G1
381	659704	12.3442	184.824	299.921	DMSO	G1
382	883666	207.337	553.514	770.312	DMSO	S3
383	1145932	116.929	191.359	244.689	DMSO	S4
384	584030	15.5477	314.603	463.392	DMSO	G1
385	903972	142.043	639.043	931.878	DMSO	S3
386	618951	17.5436	167.467	265.751	DMSO	G1
387	1277089	20.6513	26.2236	18.4488	DMSO	G2
388	601030	17.2867	787.031	1301.05	DMSO	G1
389	658980	12.0411	119.994	188.693	DMSO	G1
390	1068836	153.203	222.903	293.114	DMSO	S4
391	585811	12.2788	192.445	294.813	DMSO	G1
392	692728	139.361	766.03	1135.57	DMSO	S2
393	1181017	124.618	106.856	110.274	DMSO	S5
394	707099	146.554	898.6	1321.49	DMSO	S2
395	1192513	155.468	286.981	371.881	DMSO	S5
396	660248	14.8071	147.294	229.552	DMSO	G1
397	561271	10.3328	180.774	282.753	DMSO	G1
398	1239552	130.509	108.068	112.09	DMSO	S5
399	581891	19.3302	918.641	1518.5	DMSO	G1
400	590309	20.9839	265.48	508.078	DMSO	G1
401	1109547	170.138	256.424	302.164	DMSO	S4
402	604318	11.3373	20.9369	15.4047	DMSO	G1
403	663508	20.2587	829.878	1298.81	DMSO	G1
404	768207	151.172	621.163	918.604	DMSO	S2
405	618948	24.9619	965.983	1499.29	DMSO	G1
406	600341	10.6984	15.8405	12.3134	DMSO	G1
407	783641	141.237	485.922	700.213	DMSO	S2
408	1232296	20.0788	25.78	18.9749	DMSO	G2
409	1195901	24.3986	32.3751	22.3166	DMSO	G2
410	617914	16.4405	327.441	489.61	DMSO	G1
411	704725	13.6344	95.7102	128.583	DMSO	G1
412	606551	18.7849	690.143	1097.65	DMSO	G1
413	675149	10.0463	71.1897	96.2451	DMSO	G1
414	1411491	26.593	43.5273	32.748	DMSO	G2
415	625108	13.7792	268.184	412.939	DMSO	G1
416	724804	58.047	767.909	1239.84	DMSO	S1
417	804109	188.746	593.607	835.103	DMSO	S2
418	1293699	24.4845	34.8123	23.2555	DMSO	G2
419	596947	25.3363	806.35	1256.86	DMSO	G1
420	1411190	23.3436	35.9348	27.0564	DMSO	G2
421	696318	62.4339	826.326	1299.94	DMSO	S1
422	1423656	73.6064	57.3103	45.9862	DMSO	S6
423	624709	78.4433	828.739	1287.81	DMSO	S1
424	669566	134.097	766.149	1242.77	DMSO	S2
425	1265191	140.224	217.085	266.943	DMSO	S5
426	1159042	107.888	281.272	378.843	DMSO	S5
427	636516	114.314	765.879	1164.33	DMSO	S2
428	970697	145.258	360.574	475.683	DMSO	S3
429	1329129	119.38	138.32	165.913	DMSO	S5
430	686226	33.7669	900.795	1476.72	DMSO	S1
431	901380	162.327	509.347	664.161	DMSO	S3
432	720135	95.0318	657.877	1043.56	DMSO	S1
433	701222	172.85	847.83	1326.25	DMSO	S2
434	1085516	99.2129	305.583	463.181	DMSO	S4
435	1301958	115.582	128.8	143.882	DMSO	S5
436	1450162	25.1301	33.7087	20.8007	DMSO	G2
437	1467797	24.5151	32.3734	20.6669	DMSO	G2
438	765185	132.698	835.987	1212.87	DMSO	S2
439	720700	61.8919	961.121	1488.75	DMSO	S1
440	1409310	24.7634	35.7125	22.188	DMSO	G2
441	721349	135.919	940.732	1425.46	DMSO	S2
442	843242	143.96	593.883	779.632	DMSO	S3
443	900332	172.674	634.131	927.324	DMSO	S3
444	683319	20.7518	713.328	1115.44	DMSO	G1
445	929186	168.527	618.96	896.582	DMSO	S3
446	1416139	129.442	102.405	103.596	DMSO	S5
447	711980	150.846	735.031	1123.15	DMSO	S2
448	744358	161.008	999.076	1437.68	DMSO	S2
449	733789	103.359	811.739	1226.3	DMSO	S1
450	1373541	21.5871	30.3442	22.2821	DMSO	G2
451	680368	21.413	798.818	1273.79	DMSO	G1
452	698205	18.0278	318.991	517.904	DMSO	G1
453	796893	162.299	640.301	880.085	DMSO	S2
454	1342735	23.619	31.9803	18.7393	DMSO	G2
455	1361510	42.5555	122.709	164.784	DMSO	S6
456	686106	23.2859	220.092	351.494	DMSO	G1
457	693089	106.61	945.37	1462.03	DMSO	S1
458	697776	25.3367	292.582	451.462	DMSO	G1
459	701770	22.7842	460.646	743.953	DMSO	G1
460	1371901	26.3677	38.6158	21.1246	DMSO	G2
461	569069	14.6867	317.446	475.344	DMSO	G1
462	1407745	23.6873	33.8317	20.1526	DMSO	G2
463	687156	16.3558	394.927	606.954	DMSO	G1
464	900909	196.243	524.306	692.365	DMSO	S3
465	697896	24.921	461.79	785.146	DMSO	G1
466	1321077	25.934	39.8204	22.4445	DMSO	G2
467	1346856	25.4187	39.2162	23.1397	DMSO	G2
468	1201307	158.033	303.207	386.469	DMSO	S5
469	1349476	24.9371	38.2554	20.7509	DMSO	G2
470	905598	124.232	524.267	703.555	DMSO	S3
471	1030942	128.854	528.759	684.921	DMSO	S4
472	694577	128.905	839.284	1208.24	DMSO	S2
473	863014	155.019	582.159	798.916	DMSO	S3
474	1387695	29.9159	44.04	25.2056	DMSO	G2
475	1271594	25.1072	82.2141	112.083	DMSO	G2
476	634603	93.563	744.934	1179.21	DMSO	S1
477	1104159	241.343	437.378	522.699	DMSO	S4
478	719823	121.721	427.796	643.65	DMSO	S2
479	1218788	88.8927	80.548	77.0485	DMSO	S6
480	1195836	51.7374	96.335	90.0734	DMSO	S6
481	631791	23.8655	823.447	1277.85	DMSO	G1
482	694655	124.504	1118.31	1723.28	DMSO	S2
483	644996	49.5538	1456.97	2148.58	DMSO	S1
484	1271390	23.2466	34.4514	22.9601	DMSO	G2
485	685052	111.172	1062.62	1631.97	DMSO	S2
486	1149578	129.259	228.864	296.108	DMSO	S5
487	691480	133.825	845.581	1312.69	DMSO	S2
488	996144	151.406	522.371	742.395	DMSO	S4
489	899029	168.729	572.344	790.347	DMSO	S3
490	1366642	25.3488	43.938	27.0961	DMSO	G2
491	886492	284.595	639.491	888.493	DMSO	S3
492	879819	126.456	590.884	909.809	DMSO	S3
493	1059827	123.534	333.906	460.178	DMSO	S4
494	674333	40.3011	823.88	1226.96	DMSO	S1
495	640370	36.5875	1006.07	1955.7	DMSO	S1
496	875924	177.474	566.673	826.016	DMSO	S3
497	1399342	28.4327	46.9134	23.9937	DMSO	G2
498	1030636	184.831	390.752	535.255	DMSO	S4
499	1379347	24.394	38.229	21.1025	DMSO	G2
500	648932	8.98635	41.9167	49.9059	DMSO	G1
501	854172	152.374	353.747	463.09	DMSO	S3
502	698871	25.9328	1044.81	1715.81	DMSO	G1
503	538489	18.6164	246.472	387.682	DMSO	G1
504	813576	148.252	605.005	822.188	DMSO	S2
505	628967	20.3561	789.392	1197.76	DMSO	G1
506	613814	16.5725	243.789	387.273	DMSO	G1
507	1.03568e+06	169.048	281.465	352.022	DMSO	S4
508	760963	163.684	488.928	673.184	DMSO	S2
509	467266	33.8579	751.204	1145.9	DMSO	G1
510	846164	136.135	412.593	576.48	DMSO	S3
511	585614	20.1632	871.727	1466.39	DMSO	G1
512	1263764	26.5711	43.9871	30.5527	DMSO	G2
513	1285169	23.0426	32.3828	20.8569	DMSO	G2
514	1104462	173.227	180.402	194.857	DMSO	S4
515	828841	176.534	659.643	933.04	DMSO	S3
516	840508	183.833	612.625	809.135	DMSO	S3
517	701780	122.822	850.689	1368.27	DMSO	S2
518	1306089	24.2939	35.41	19.1127	DMSO	G2
519	680422	170.279	530.644	728.715	DMSO	S2
520	617331	17.8819	181.929	261.579	DMSO	G1
521	1208244	25.336	38.3001	22.0987	DMSO	G2
522	880623	139.787	495.545	723.896	DMSO	S3
523	1190893	102.258	200.112	222.94	DMSO	S6
524	632641	14.7361	186.117	273.218	DMSO	G1
525	1103278	168.388	325.325	415.364	DMSO	S4
526	748335	188.376	591.58	856.139	DMSO	S2
527	781894	169.138	665.564	932.18	DMSO	S2
528	1285468	23.3452	35.6655	19.6275	DMSO	G2
529	617332	19.512	613.498	925.211	DMSO	G1
530	615443	18.2155	91.8229	154.518	DMSO	G1
531	1132367	131.579	214.675	262.163	DMSO	S4
532	610267	18.7141	609.621	956.665	DMSO	G1
533	1166877	153.075	202.328	244.99	DMSO	S5
534	941073	155.209	439.701	617.44	DMSO	S3
535	595660	111.655	1060.71	1621.55	DMSO	S2
536	1346226	23.7375	31.7516	17.2932	DMSO	G2
537	630931	15.4732	279.922	446.232	DMSO	G1
538	877913	133.778	466.439	657.94	DMSO	S3
539	604061	25.9051	157.186	270.511	DMSO	G1
540	624668	14.2389	163.104	239.5	DMSO	G1
541	1175205	27.609	44.2762	22.7811	DMSO	G2
542	862630	150.878	541.105	748.494	DMSO	S3
543	612625	22.832	897.97	1449.47	DMSO	G1
544	640981	17.7433	389.48	630.275	DMSO	G1
545	655797	16.7718	649.727	1040.6	DMSO	G1
546	622936	19.0081	417.276	671.65	DMSO	G1
547	1269843	30.1391	47.8023	30.9195	DMSO	G2
548	764813	130.09	739.104	1082.63	DMSO	S2
549	736963	171.288	626.686	904.59	DMSO	S2
550	671689	164.448	800.3	1272.59	DMSO	S2
551	1129173	99.4181	144.369	169.634	DMSO	S4
552	666437	95.0313	917.034	1449.79	DMSO	S1
553	825986	162.077	676.974	998.31	DMSO	S3
554	877228	164.307	576.997	864.764	DMSO	S3
555	662916	11.0069	21.6849	14.9919	DMSO	G1
556	657081	10.1373	19.6708	15.1822	DMSO	G1
557	732913	192.703	824.947	1155.4	DMSO	S2
558	1013738	114.188	270.695	366.673	DMSO	S4
559	623936	94.7761	984.603	1651.35	DMSO	S1
560	1267013	25.4839	35.9848	22.7699	DMSO	G2
561	992574	146.961	500.913	696.256	DMSO	S4
562	736728	221.435	905.413	1331.85	DMSO	S2
563	1300680	23.2287	33.8162	17.1665	DMSO	G2
564	600624	14.0406	97.3019	131.587	DMSO	G1
565	1369170	43.4078	44.3008	32.9137	DMSO	S6
566	1292525	19.9076	29.3596	16.6578	DMSO	G2
567	798026	154.65	644.914	915.929	DMSO	S2
568	1210397	152.531	122.173	114.149	DMSO	S5
569	628692	14.6232	111.295	162.742	DMSO	G1
570	605488	26.1831	1047.43	1603.36	DMSO	G1
571	674419	21.7696	488.039	735.734	DMSO	G1
572	613642	21.3402	796.682	1381.51	DMSO	G1
573	671581	16.3151	496.509	770.732	DMSO	G1
574	767362	139.296	778.738	1108.22	DMSO	S2
575	975656	125.856	455.269	657.823	DMSO	S3
576	955651	128.811	455.847	629.246	DMSO	S3
577	839503	130.16	354.961	499.961	DMSO	S3
578	647453	116.429	784.511	1295.79	DMSO	S2
579	1080054	130.458	145.541	166.374	DMSO	S4
580	672551	140.802	655.214	1110.9	DMSO	S2
581	1303415	84.9469	463.403	751.803	DMSO	S6
582	640521	146.763	628.494	1002.6	DMSO	S2
583	592135	161.467	848.205	1372.32	DMSO	S2
584	677367	124.624	503.567	722.668	DMSO	S2
585	801916	130.933	498.868	787.076	DMSO	S2
586	677476	142.105	523.586	748.937	DMSO	S2
587	757707	173.914	460.003	619.285	DMSO	S2
588	698149	162.376	559.351	808.87	DMSO	S2
589	622682	22.2398	163.1	305.35	DMSO	G1
590	1148509	123.917	185.742	254.368	DMSO	S5
591	1163533	35.96	126.819	184.384	DMSO	S6
592	623787	11.0711	160.526	253.466	DMSO	G1
593	642076	12.1714	178.252	283.158	DMSO	G1
594	974992	169.921	448.451	668.333	DMSO	S3
595	690784	13.4705	279.025	445.964	DMSO	G1
596	686946	16.4066	401.982	656.919	DMSO	G1
597	527437	171.943	533.192	828.556	DMSO	S2
598	1313652	24.2982	34.9448	19.5338	DMSO	G2
599	678874	17.4482	377.334	641.879	DMSO	G1
600	1342994	21.4438	578.038	973.168	DMSO	G2
601	1140736	23.722	34.8264	18.9319	DMSO	G2
602	703950	19.0085	815.967	1378.82	DMSO	G1
603	1213245	110.014	174.608	232.081	DMSO	S5
604	687468	17.2125	632.032	1106.4	DMSO	G1
605	1181947	28.6112	53.2669	30.0637	DMSO	G2
606	1238295	135.453	195.052	245.151	DMSO	S5
607	633615	70.345	324.605	468.089	DMSO	S1
608	631246	112.097	1318.39	2140.68	DMSO	S2
609	737411	81.3015	166.256	193.644	DMSO	S1
610	1162440	51.0623	67.7353	65.0942	DMSO	S6
611	1312871	23.9533	566.376	1056.12	DMSO	G2
612	1400762	15.7115	273.985	461.333	DMSO	G2
613	680706	67.5695	517.715	840.514	DMSO	S1
614	676886	20.6306	627.832	1054.03	DMSO	G1
615	1153711	128.274	232.094	322.134	DMSO	S5
616	1332835	114.238	78.08	72.8625	DMSO	S5
617	1313448	124.616	103.81	120.025	DMSO	S5
618	637919	23.1313	131.215	264.789	DMSO	G1
619	1230891	150.941	149.271	184.525	DMSO	S5
620	695426	106.2	484.76	834.557	DMSO	S1
621	1265810	100.995	125.778	139.83	DMSO	S6
622	647063	21.6407	497.688	1062.81	DMSO	G1
623	1303368	59.1686	43.0098	28.6318	DMSO	S6
624	793391	118.155	529.103	822.607	DMSO	S2
625	1156698	76.5265	233.7	313.772	DMSO	S6
626	860183	111.643	437.879	690.051	DMSO	S3
627	1249832	93.0076	79.7408	79.8447	DMSO	S6
628	1292718	18.5378	26.3222	13.2753	DMSO	G2
629	1140322	116.94	158.893	209.868	DMSO	S4
630	1253245	20.2196	26.3296	13.641	DMSO	G2
631	1241434	19.2674	26.8236	12.6004	DMSO	G2
632	658985	19.2721	113.125	186.508	DMSO	G1
633	1191248	119.264	154.267	206.173	DMSO	S5
634	788709	133.518	528.882	802.401	DMSO	S2
635	966772	155.107	447.313	638.074	DMSO	S3
636	646957	107.678	680.077	1106.52	DMSO	S2
637	1224123	12.7699	21.2655	10.3952	DMSO	G2
638	1297031	18.0181	24.6703	13.8815	DMSO	G2
639	1228684	122.975	114.816	134.718	DMSO	S5
640	743735	144.161	555.684	852.189	DMSO	S2
641	731453	135.458	696.195	1082.14	DMSO	S2
642	587862	14.2382	380.49	631.799	DMSO	G1
643	596780	13.9945	404.829	686.312	DMSO	G1
644	1232523	106.082	72.4501	76.5753	DMSO	S5
645	673820	173.796	541.95	855.083	DMSO	S2
646	1316263	22.7945	33.0422	16.6073	DMSO	G2
647	664972	138.279	134.833	639.912	DMSO	S2
648	1.04185e+06	139.204	247.669	344.486	DMSO	S4
649	1157344	128.011	218.469	292.72	DMSO	S5
650	733581	145.922	600.944	967.009	DMSO	S2
651	1308809	113.039	76.5901	79.582	DMSO	S5
652	1217205	45.5452	43.4701	38.1279	DMSO	S6
653	1245979	103.715	96.4234	127.52	DMSO	S6
654	625062	8.90438	74.2944	113.349	DMSO	G1
655	684209	118.794	234.927	1026.07	DMSO	S2
656	601158	11.6087	250.442	416.422	DMSO	G1
657	684685	113.536	676.359	1162.8	DMSO	S2
658	643727	100.461	608.717	1003.46	DMSO	S1
659	602281	9.4215	72.2769	115.667	DMSO	G1
660	1022675	136.548	280.847	408.232	DMSO	S4
661	1325420	17.7811	28.272	28.1452	DMSO	G2
662	637334	18.3842	338.397	584.453	DMSO	G1
663	675959	121.097	1047.97	1703.13	DMSO	S2
664	611658	14.0414	340.05	562.408	DMSO	G1
665	1311417	76.4392	50.6578	34.7613	DMSO	S6
666	647977	12.4727	255.766	452.097	DMSO	G1
667	1400033	22.1354	34.1893	24.8762	DMSO	G2
668	796818	492.273	878.245	215.657	DMSO	S2
669	1313965	20.6184	30.8976	16.0106	DMSO	G2
670	788957	171.785	505.937	781.518	DMSO	S2
671	663485	30.8995	535.393	869.071	DMSO	G1
672	731607	141.609	485.941	805.341	DMSO	S2
673	890413	132.159	357.379	526.88	DMSO	S3
674	632568	13.8413	157.442	264.533	DMSO	G1
675	930356	115.511	346.812	533.462	DMSO	S3
676	631404	18.772	420.542	694.811	DMSO	G1
677	941048	148.255	354.487	506.708	DMSO	S3
678	738514	139.981	637.758	1002.3	DMSO	S2
679	857618	113.032	487.37	763.274	DMSO	S3
680	649221	17.9406	444.188	730.354	DMSO	G1
681	1194147	21.4882	27.5057	14.811	DMSO	G2
682	1170580	22.4422	35.4097	17.6581	DMSO	G2
683	590511	152.15	875.867	1456.7	DMSO	S2
684	636493	24.2385	512.166	983.936	DMSO	G1
685	714660	128.464	846.655	1368.81	DMSO	S2
686	753323	135.432	423.074	611.091	DMSO	S2
687	566052	14.7614	250.652	387.122	DMSO	G1
688	725366	128.205	531.475	863.082	DMSO	S2
689	586182	15.9281	266.373	432.332	DMSO	G1
690	745547	137.265	418.085	620.837	DMSO	S2
691	634797	42.8164	592.236	957.948	DMSO	S1
692	663757	144.917	574.199	930.753	DMSO	S2
693	642142	111.096	591.878	926.876	DMSO	S2
694	1022207	135.35	310.625	435.939	DMSO	S4
695	598292	14.3697	440.181	720.948	DMSO	G1
696	1323725	19.7313	26.5089	13.2046	DMSO	G2
697	602462	15.556	427.634	723.074	DMSO	G1
698	1284714	14.2851	20.3233	12.1105	DMSO	G2
699	1202660	21.6865	28.8781	15.2343	DMSO	G2
700	794458	151.765	477.321	740.019	DMSO	S2
701	1215760	18.9555	26.6555	16.0748	DMSO	G2
702	950606	130.983	367.859	549.14	DMSO	S3
703	642789	15.5339	389.731	674.743	DMSO	G1
704	1300163	23.1003	30.6784	15.6335	DMSO	G2
705	635500	108.085	785.329	1303.74	DMSO	S2
706	1130857	131.302	92.2148	110.839	DMSO	S4
707	676411	13.3311	310.996	511.972	DMSO	G1
708	629197	14.3156	277.673	474.123	DMSO	G1
709	641936	102.749	661.151	1121.92	DMSO	S1
710	1269320	66.7571	42.4678	33.5521	DMSO	S6
711	682529	13.8966	329.768	532.242	DMSO	G1
712	885053	147.362	355.256	538.699	DMSO	S3
713	673370	170.731	536.923	883.417	DMSO	S2
714	644092	94.2304	633.298	1012.81	DMSO	S1
715	1217606	148.871	136.287	177.785	DMSO	S5
716	1227893	20.9293	27.0505	16.2187	DMSO	G2
717	786122	137.28	484.93	764.284	DMSO	S2
718	1090375	18.9795	25.1947	11.8232	DMSO	G2
719	488010	13.0631	122.547	193.285	DMSO	G1
720	1263153	21.299	31.5722	19.8805	DMSO	G2
721	631116	74.1551	173.121	269.332	DMSO	S1
722	648432	77.9571	175.576	261.007	DMSO	S1
723	530543	13.9302	516.217	851.481	DMSO	G1
724	634990	25.7327	466.265	703.659	DMSO	G1
725	896624	204.513	490.124	736.2	DMSO	S3
726	778798	150.778	421.477	639.464	DMSO	S2
727	627752	152.121	601.125	946.98	DMSO	S2
728	537092	14.9946	568.468	943.245	DMSO	G1
729	1444826	157.613	317.379	442.612	DMSO	S5
730	1133264	21.2216	27.6106	13.408	DMSO	G2
731	599644	143.474	548.331	879.391	DMSO	S2
732	1077054	22.3307	29.851	17.757	DMSO	G2
733	492017	19.7639	274.502	621.06	DMSO	G1
734	610486	192.174	428.723	679.725	DMSO	S2
735	1091860	19.8216	29.2186	16.1909	DMSO	G2
736	594310	187.166	493.395	790.697	DMSO	S2
737	546946	19.3603	559.352	960.525	DMSO	G1
738	565825	85.8216	809.634	1389.66	DMSO	S1
739	1585131	70.7832	339.249	563.845	DMSO	S6
740	537284	14.1909	384.267	684.75	DMSO	G1
741	604475	138.567	645.625	1105.77	DMSO	S2
742	540395	15.3423	472.84	827.9	DMSO	G1
743	644580	165.433	575.096	972.879	DMSO	S2
744	462662	14.1349	251.407	456.561	DMSO	G1
745	627899	143.509	589.07	1008.88	DMSO	S2
746	881950	198.185	535.281	851.811	DMSO	S3
747	565110	11.483	321.607	568.832	DMSO	G1
748	562862	22.6751	775.277	1324.67	DMSO	G1
749	561686	13.5732	476.121	827.744	DMSO	G1
750	542310	29.7012	717.209	1229.1	DMSO	G1
751	1404966	20.6112	30.9456	18.6335	DMSO	G2
752	834356	120.934	380.08	596.101	DMSO	S3
753	1187859	46.3613	55.1692	55.121	DMSO	S6
754	839136	234.239	568.67	876.169	DMSO	S3
755	593915	112.297	546.25	958.521	DMSO	S2
756	1362722	21.9795	29.2671	15.4445	DMSO	G2
757	540477	12.8982	311.241	542.773	DMSO	G1
758	575914	93.1034	600.576	1020.06	DMSO	S1
759	558728	16.1143	401.64	759.424	DMSO	G1
760	602858	157.968	539.243	898.975	DMSO	S2
761	590541	158.433	485.059	800.37	DMSO	S2
762	523148	80.4998	479.233	762.519	DMSO	S1
763	552813	65.038	712.524	1252.62	DMSO	S1
764	508293	53.5823	548.76	877.236	DMSO	S1
765	538358	13.9703	286.779	553.231	DMSO	G1
766	586937	154.53	586.877	1079.47	DMSO	S2
767	1082888	15.0958	20.9966	47.0059	DMSO	G2
768	724984	133.519	447	756.046	DMSO	S2
769	1139508	14.3432	20.5192	81.5077	DMSO	G2
770	893880	193.698	282.026	418.882	DMSO	S3
771	546808	132.618	761.229	1367.75	DMSO	S2
772	581110	14.4715	238.807	539.662	DMSO	G1
773	768115	138.251	383.86	615.78	DMSO	S2
774	576656	120.268	770.261	1423.92	DMSO	S2
775	537169	15.0433	237.863	508.997	DMSO	G1
776	666800	141.155	471.471	877.084	DMSO	S2
777	998634	184.03	156.228	398.954	DMSO	S4
778	1125859	21.816	28.5878	36.5741	DMSO	G2
779	592974	185.348	575.607	1018.4	DMSO	S2
780	625694	121	457.982	1092	DMSO	S2
781	796519	172.545	407.289	755.242	DMSO	S2
782	979834	141.38	180.614	257.73	DMSO	S4
783	560845	102.199	642.528	1094.42	DMSO	S1
784	850461	180.296	509.933	805.782	DMSO	S3
785	1084986	15.6138	22.9786	7.98001	DMSO	G2
786	1197090	51.0841	42.0158	35.5777	DMSO	S6
787	889651	133.802	163.358	253.244	DMSO	S3
788	444994	20.097	417.019	744.417	DMSO	G1
789	582467	12.6188	110.714	162.36	DMSO	G1
790	904787	125.619	173.123	281.786	DMSO	S3
791	1094541	8.51571	12.4888	8.585	DMSO	G2
792	1185799	102.692	97.5511	121.766	DMSO	S6
793	582582	13.9984	102.712	148.235	DMSO	G1
794	454269	18.5701	415.708	723.974	DMSO	G1
795	450600	9.03652	147.804	257.896	DMSO	G1
796	447498	8.53754	174.259	298.334	DMSO	G1
797	946807	136.354	320.494	478.742	DMSO	S3
798	521456	45.0979	330.207	582.162	DMSO	S1
799	515377	35.5358	405.923	718.297	DMSO	S1
800	674132	275.849	592.079	966.539	DMSO	S2
801	552705	141.943	543.846	924.179	DMSO	S2
802	453974	19.2486	327.381	564.331	DMSO	G1
803	475732	17.4705	541.058	899.664	DMSO	G1
804	621758	171.187	642.874	962.955	DMSO	S2
805	804235	140.691	252.051	328.763	DMSO	S2
806	869395	120.956	131.223	182.075	DMSO	S3
807	980787	111.26	93.048	105.209	DMSO	S4
808	817338	106.372	144.979	204.002	DMSO	S1
809	551993	118.624	748.384	1172.38	DMSO	S2
810	855386	119.819	143.366	189.21	DMSO	S3
811	541948	135.738	929.238	1451.63	DMSO	S2
812	562913	119.623	441.942	718.553	DMSO	S2
813	1.01616e+06	158.322	123.178	161.515	DMSO	S4
814	534633	19.688	861.014	1431.73	DMSO	G1
815	500798	152.007	499.314	754.024	DMSO	S2
816	1097810	17.4793	27.7139	13.4681	DMSO	G2
817	507988	12.7085	201.48	364.101	DMSO	G1
818	575361	130.436	528.464	919.989	DMSO	S2
819	523568	15.0341	732.571	1272.76	DMSO	G1
820	794068	163.997	381.915	593.263	DMSO	S2
821	520765	17.0614	637.392	1087.19	DMSO	G1
822	744709	141.627	415.968	666.551	DMSO	S2
823	646663	22.175	414.334	470.214	DMSO	G1
824	615217	14.9728	416.104	688.065	DMSO	G1
825	588030	16.0873	396.362	762.568	DMSO	G1
826	789075	111.283	319.54	496.26	DMSO	S2
827	566688	26.7024	773.567	1259.72	DMSO	G1
828	591327	94.9534	494.409	823.037	DMSO	S1
829	802198	88.4593	241.007	358.827	DMSO	S1
830	1058801	110.292	94.7328	128.404	DMSO	S4
831	759539	125.531	292.699	446.775	DMSO	S2
832	1122562	19.0738	22.8454	12.6335	DMSO	G2
833	650750	141.028	459.769	731.315	DMSO	S2
834	935951	126.441	205.89	307.239	DMSO	S3
835	689582	163.552	381.263	590.931	DMSO	S2
836	897780	117.959	216.964	350.079	DMSO	S3
837	835134	144.896	289.492	458.685	DMSO	S3
838	1.48375e+06	139.341	115.113	19.1616	DMSO	S5
839	778398	125.921	239.741	373.778	DMSO	S2
840	833176	163.282	240.496	359.179	DMSO	S3
841	802477	141.056	279.023	452.555	DMSO	S2
842	1095520	17.387	25.0585	12.7656	DMSO	G2
843	771538	125.045	209.334	316.41	DMSO	S2
844	515135	110.194	548.759	937.902	DMSO	S2
845	466828	9.86491	182.795	330.362	DMSO	G1
846	539514	149.83	497.183	881.773	DMSO	S2
847	514496	94.6205	439.41	754.267	DMSO	S1
848	516332	131.878	592.92	1051.65	DMSO	S2
849	528722	102.728	509.935	866.108	DMSO	S1
850	446085	8.67249	12.8833	8.32656	DMSO	G1
851	618234	180.908	541.345	912.976	DMSO	S2
852	458570	8.28394	32.9001	36.3518	DMSO	G1
853	467542	10.1404	168.028	304.899	DMSO	G1
854	765219	145.11	248.661	406.315	DMSO	S2
855	464447	8.91526	28.514	34.9025	DMSO	G1
856	602941	133.953	365.239	585.816	DMSO	S2
857	506749	82.546	561.736	1025.89	DMSO	S1
858	497827	11.2285	25.3623	19.8991	DMSO	G1
859	445080	12.3148	289.916	516.84	DMSO	G1
860	1418527	47.4854	276.939	491.417	DMSO	S6
861	547281	122.029	426.311	737.784	DMSO	S2
862	465669	13.727	279.545	486.341	DMSO	G1
863	652960	12.8695	421.231	640.007	DMSO	G1
864	671696	13.8218	436.196	672.569	DMSO	G1
865	915842	165.363	496.886	715.821	DMSO	S3
866	1435276	17.0259	23.0735	11.7225	DMSO	G2
867	853071	143.29	497.144	783.13	DMSO	S3
868	744143	164.789	629.909	977.058	DMSO	S2
869	1261771	111.365	148.023	200.939	DMSO	S5
870	771071	121.249	556.104	872.106	DMSO	S2
871	720229	182.194	712.345	1126.77	DMSO	S2
872	1151297	19.7653	27.9794	13.834	DMSO	G2
873	1347782	17.4607	22.7178	12.5245	DMSO	G2
874	530230	17.3234	468.594	925.695	DMSO	G1
875	536470	15.3107	533.973	861.627	DMSO	G1
876	1148906	17.1135	23.6369	14.2591	DMSO	G2
877	534703	16.8639	473.605	936.554	DMSO	G1
878	1063713	129.888	184.186	263.305	DMSO	S4
879	907821	118.045	20.7997	411.022	DMSO	S3
880	1149738	125.883	99.689	124.822	DMSO	S5
881	525765	15.4255	458.913	749.184	DMSO	G1
882	507068	23.1136	760.46	1350.93	DMSO	G1
883	1192219	16.7327	20.6399	12.5464	DMSO	G2
884	1146991	31.2196	26.2751	12.1889	DMSO	G2
885	1245639	18.8627	21.9648	16.5675	DMSO	G2
886	518068	73.3332	807.567	1344.22	DMSO	S1
887	533692	94.6106	818.93	1373.08	DMSO	S1
888	1088545	118.191	135.437	190.088	DMSO	S4
889	762687	137.139	24.6478	746.71	DMSO	S2
890	647151	135.085	513.732	903.658	DMSO	S2
891	568065	401.954	165.283	38.9325	DMSO	S2
892	571683	117.171	725.497	1216.94	DMSO	S2
893	636373	113.813	617.277	1101.6	DMSO	S2
894	520332	17.7229	442.379	810.419	DMSO	G1
895	576692	14.1512	377.447	635.611	DMSO	G1
896	539222	10.5213	184.826	316.031	DMSO	G1
897	744621	147.935	491.967	761.998	DMSO	S2
898	532919	78.7603	667.503	1151.02	DMSO	S1
899	515055	73.9805	633.261	1107.97	DMSO	S1
900	631433	14.0726	371.601	674.73	DMSO	G1
901	567671	13.3464	344.849	587.563	DMSO	G1
902	617870	110.476	461.631	866.98	DMSO	S2
903	465233	11.4593	281.034	514.027	DMSO	G1
904	464641	11.9448	75.6451	120.077	DMSO	G1
905	1149939	15.4817	18.626	12.2995	DMSO	G2
906	502859	58.7781	489.423	817.829	DMSO	S1
907	458288	10.8418	68.105	113.175	DMSO	G1
908	503246	17.4046	57.1144	82.4387	DMSO	G1
909	801145	123.905	249.088	373.917	DMSO	S2
910	798163	148.066	414.954	670.059	DMSO	S2
911	1127562	16.6238	23.02	14.4088	DMSO	G2
912	1128550	17.006	25.2711	11.8223	DMSO	G2
913	448960	12.2261	175.394	304.641	DMSO	G1
914	527815	14.9534	417.782	718.761	DMSO	G1
915	645404	144.859	569.638	930.702	DMSO	S2
916	512833	13.0883	414.694	714.902	DMSO	G1
917	516727	114.64	478.23	808.091	DMSO	S2
918	702910	142.019	577.763	925.71	DMSO	S2
919	757188	139.916	465.815	742.358	DMSO	S2
920	539080	112.497	439.118	758.475	DMSO	S2
921	1121226	15.2353	172.059	302.56	DMSO	G2
922	500857	15.4423	403.092	729.946	DMSO	G1
923	786087	128.751	315.304	494.126	DMSO	S2
924	595371	124.358	680.782	1149.3	DMSO	S2
925	711522	43.296	654.482	999.747	DMSO	S1
926	835798	189.247	620.532	915.933	DMSO	S3
927	832772	129.143	565.607	849.736	DMSO	S3
928	1406608	58.8348	40.9536	23.155	DMSO	S6
929	697043	17.8265	456.749	713.437	DMSO	G1
930	1186953	103.218	226.664	332.784	DMSO	S6
931	700087	15.9619	378.128	582.491	DMSO	G1
932	646022	49.6523	728.23	1173.63	DMSO	S1
933	1375154	129.727	99.6721	103.593	DMSO	S5
934	767417	121.358	595.907	938.06	DMSO	S2
935	632563	38.4789	791.571	1230.06	DMSO	S1
936	1311814	21.9151	24.4149	14.6978	DMSO	G2
937	1384538	23.1401	25.6849	13.7317	DMSO	G2
938	657984	14.2944	162.579	255.211	DMSO	G1
939	1261759	27.29	30.6335	15.9114	DMSO	G2
940	1327415	28.599	33.3453	22.029	DMSO	G2
941	706927	127.318	495.55	794.106	DMSO	S2
942	1181114	66.3777	85.6029	94.3962	DMSO	S6
943	957738	123.97	209.529	275.855	DMSO	S3
944	589595	20.1168	733.951	1225.52	DMSO	G1
945	696132	157.031	583.04	914.864	DMSO	S2
946	883128	132.83	410.706	611.092	DMSO	S3
947	1021601	134.485	246.954	342.185	DMSO	S4
948	1222065	20.6481	30.0752	15.6762	DMSO	G2
949	586704	18.0775	835.975	1404.19	DMSO	G1
950	1249483	22.362	31.6272	17.0575	DMSO	G2
951	1267651	26.1833	28.2449	15.5529	DMSO	G2
952	1220760	26.2357	38.2832	18.4945	DMSO	G2
953	688248	156.538	673.437	1119.54	DMSO	S2
954	655692	115.683	688.81	1128.57	DMSO	S2
955	1190946	146.7	144.204	184.11	DMSO	S5
956	634428	20.9656	592.624	916.615	DMSO	G1
957	646567	37.1995	997.39	1482.73	DMSO	S1
958	722109	196.285	724.368	1081.94	DMSO	S2
959	623817	23.08	235.806	467.636	DMSO	G1
960	925545	224.103	527.856	754.371	DMSO	S3
961	656419	20.6564	741.176	1185.15	DMSO	G1
962	617203	20.0064	460.097	736.075	DMSO	G1
963	1167677	147.554	201.87	267.766	DMSO	S5
964	653842	14.2815	125.263	180.478	DMSO	G1
965	617159	18.7134	518.706	774.494	DMSO	G1
966	601092	15.7679	405.291	617.643	DMSO	G1
967	652088	30.0275	891.045	1339.74	DMSO	G1
968	915048	193.587	508.7	786.889	DMSO	S3
969	647763	17.9159	693.894	1101.69	DMSO	G1
970	743059	186.037	531.08	783.334	DMSO	S2
971	692453	220.622	654.757	1001.56	DMSO	S2
972	802199	153.455	465.634	682.59	DMSO	S2
973	641615	15.7671	372.288	607.104	DMSO	G1
974	609929	32.7401	733.136	1184.72	DMSO	G1
975	657575	13.4933	106.102	168.074	DMSO	G1
976	1524213	30.9716	77.1312	174.303	DMSO	G2
977	636316	15.3041	386.176	626.401	DMSO	G1
978	621347	52.6922	699.628	1157.73	DMSO	S1
979	1.34982e+06	15.9871	261.739	439.973	DMSO	G2
980	640129	179.253	789.013	1162.43	DMSO	S2
981	834645	176.849	529.851	828.623	DMSO	S3
982	673259	101.975	851.055	1437.31	DMSO	S1
983	993753	125.492	402.177	581.505	DMSO	S4
984	648244	135.536	799.001	1187.99	DMSO	S2
985	1472651	20.6309	28.6575	17.2993	DMSO	G2
986	624674	68.9076	486.832	1658.66	DMSO	S1
987	1211972	112.17	90.4358	98.4523	DMSO	S5
988	1268989	112.768	91.6652	99.1868	DMSO	S5
989	886527	160.532	451.786	690.888	DMSO	S3
990	743855	119.821	618.556	1042.31	DMSO	S2
991	1269453	20.9311	24.9291	16.1307	DMSO	G2
992	1402882	18.728	22.252	14.3625	DMSO	G2
993	709268	119.912	423.642	674.069	DMSO	S2
994	644213	56.9424	603.933	2041.25	DMSO	S1
995	644497	82.266	832.573	1310.03	DMSO	S1
996	1312118	126.793	253.862	386.962	DMSO	S5
997	683722	181.312	542.576	802.342	DMSO	S2
998	762784	148.289	528.64	787.997	DMSO	S2
999	759548	145.985	639.925	1008.81	DMSO	S2
1000	993000	126.613	391.568	532.497	DMSO	S4
1001	677920	126.328	605.604	988.393	DMSO	S2
1002	1029734	247.31	466.949	701.629	DMSO	S4
1003	1374234	18.7187	25.4758	17.2833	DMSO	G2
1004	694654	136.886	566.283	930.659	DMSO	S2
1005	597090	14.6123	206.856	353.404	DMSO	G1
1006	707456	15.8918	433.174	731.214	DMSO	G1
1007	1127870	154.943	305.283	398.577	DMSO	S4
1008	1227905	26.6525	35.4357	22.1923	DMSO	G2
1009	655777	19.4636	637.964	1104.71	DMSO	G1
1010	679539	21.0704	649.163	1115.08	DMSO	G1
1011	599178	13.5744	212.993	381.844	DMSO	G1
1012	582439	17.2507	508.962	907.073	DMSO	G1
1013	759884	141.245	640.591	1083.63	DMSO	S2
1014	1089026	144.951	338.133	520.508	DMSO	S4
1015	751881	110.121	449.539	757.596	DMSO	S2
1016	679178	17.918	580.314	1027.04	DMSO	G1
1017	1202964	21.837	28.7284	24.8436	DMSO	G2
1018	778585	170.409	667.02	1112.27	DMSO	S2
1019	705393	22.1057	703.156	1214.76	DMSO	G1
1020	844598	188.726	552.866	877.869	DMSO	S3
1021	840709	185.715	514.079	818.927	DMSO	S3
1022	1021285	189.717	503.773	794.489	DMSO	S4
1023	1073535	151.824	355.471	543.467	DMSO	S4
1024	1.02456e+06	159.817	332.216	506.223	DMSO	S4
1025	804197	164.403	702.412	1185.37	DMSO	S2
1026	1509553	106.24	550.564	919.696	DMSO	S5
1027	1295651	184.175	230.588	312.291	DMSO	S5
1028	720825	166.946	692.448	1116.44	DMSO	S2
1029	627188	16.0113	344.934	564.603	DMSO	G1
1030	1294811	26.6263	34.4416	18.98	DMSO	G2
1031	672065	28.8972	1074.97	1620.57	DMSO	G1
1032	1273727	159.085	196.819	227.174	DMSO	S5
1033	1223332	150.881	221.282	289.148	DMSO	S5
1034	895425	135.641	482.276	749.938	DMSO	S3
1035	644252	21.6175	619.766	1029.53	DMSO	G1
1036	919732	168.895	29.9104	744.732	DMSO	S3
1037	648124	37.9633	1017.12	1587.8	DMSO	S1
1038	649664	13.8376	214.933	358.765	DMSO	G1
1039	677727	147.83	635.102	1049.37	DMSO	S2
1040	633714	22.8601	678.2	1123.58	DMSO	G1
1041	582276	13.663	230.925	388.174	DMSO	G1
1042	1315734	57.3237	46.7161	30.2314	DMSO	S6
1043	826304	194.112	631.72	897.605	DMSO	S3
1044	638928	44.3301	1118.27	1669.47	DMSO	S1
1045	656066	20.9862	788.049	1261.48	DMSO	G1
1046	662442	13.8477	227.043	338.228	DMSO	G1
1047	806171	227.322	673.236	1051.79	DMSO	S2
1048	650328	78.0393	728.745	1192.53	DMSO	S1
1049	793545	210.487	607.35	885.643	DMSO	S2
1050	649579	21.8014	687.324	1086.79	DMSO	G1
1051	1250326	147.908	191.889	238.416	DMSO	S5
1052	849596	167.288	510.785	760.877	DMSO	S3
1053	1269065	25.8719	41.2092	34.2886	DMSO	G2
1054	649940	17.5101	239.861	371.455	DMSO	G1
1055	652327	68.0784	642.426	1001.66	DMSO	S1
1056	1339258	159.549	114.139	129.65	DMSO	S5
1057	753358	224.832	942.067	1485.39	DMSO	S2
1058	721587	239.665	973.709	1538.99	DMSO	S2
1059	1.37232e+06	24.7536	34.5705	21.3391	DMSO	G2
1060	687687	62.0343	1016.03	1628.75	DMSO	S1
1061	696284	53.9313	1000.15	1620.78	DMSO	S1
1062	1246198	30.0257	44.0692	24.0208	DMSO	G2
1063	586708	22.9112	746.409	1197.97	DMSO	G1
1064	559063	21.2018	717.197	1182.86	DMSO	G1
1065	1021573	151.075	327.59	475.79	DMSO	S4
1066	593474	17.3224	233.724	382.692	DMSO	G1
1067	1208330	77.4243	57.3268	45.9586	DMSO	S6
1068	664704	17.6167	340.271	536.872	DMSO	G1
1069	596429	34.9075	221.657	351.073	DMSO	S1
1070	658610	17.4539	335.522	526.643	DMSO	G1
1071	784147	78.3435	544.303	955.08	DMSO	S1
1072	721202	93.7629	497.896	788.461	DMSO	S1
1073	1278393	31.4165	34.5505	20.6271	DMSO	G2
1074	593647	18.2635	568.133	874.976	DMSO	G1
1075	643899	23.749	58.0162	85.6686	DMSO	G1
1076	653342	124.589	960.489	1563.05	DMSO	S2
1077	992501	137.708	284.491	388.734	DMSO	S4
1078	605038	19.4346	583.846	911.717	DMSO	G1
1079	601851	62.2306	287.239	1320.75	DMSO	S1
1080	1290363	130.337	93.9594	86.9508	DMSO	S5
1081	645519	143.595	1047.93	1639.98	DMSO	S2
1082	915390	194.154	565.604	782.103	DMSO	S3
1083	991229	112.844	345.629	469.776	DMSO	S4
1084	607289	14.1324	144.082	207.346	DMSO	G1
1085	619623	34.2566	1066.1	1729.26	DMSO	S1
1086	610564	15.2035	168.761	244.593	DMSO	G1
1087	692314	22.7736	821.816	1353.4	DMSO	G1
1088	1261703	113.015	132.691	138.573	DMSO	S5
1089	640154	73.4834	202.339	941.366	DMSO	S1
1090	820659	217.968	714.818	1012.71	DMSO	S2
1091	679285	22.396	876.463	1459.04	DMSO	G1
1092	1033179	221.732	569.72	747.229	DMSO	S4
1093	699820	28.6293	975.703	1497.46	DMSO	G1
1094	949772	141.651	521.571	761.138	DMSO	S3
1095	667423	23.6411	762.662	1192.18	DMSO	G1
1096	994299	155.952	351.145	467.458	DMSO	S4
1097	1089004	183.715	347.625	468.433	DMSO	S4
1098	892927	141.478	438.959	594.439	DMSO	S3
1099	647866	25.7999	504.312	805.83	DMSO	G1
1100	967781	170.355	524.188	711.784	DMSO	S3
1101	632022	22.4283	446.572	679.595	DMSO	G1
1102	671825	135.611	834.994	1263.27	DMSO	S2
1103	1457884	26.2438	31.2703	19.3834	DMSO	G2
1104	669489	25.1458	990.909	1508.58	DMSO	G1
1105	664819	29.346	1146.35	1736.32	DMSO	G1
1106	655689	16.3158	384.93	576.006	DMSO	G1
1107	1433220	31.4271	42.1305	24.8343	DMSO	G2
1108	656650	87.9553	999.781	1558.79	DMSO	S1
1109	718439	57.3591	87.2205	86.2573	DMSO	S1
1110	629533	16.4622	373.846	553.225	DMSO	G1
1111	714133	75.251	595.431	996.477	DMSO	S1
1112	654522	54.7343	1161.78	1790.45	DMSO	S1
1113	1181380	88.6267	217.112	283.145	DMSO	S6
1114	733300	71.5922	158.306	189.053	DMSO	S1
1115	672617	149.768	808.413	1209.57	DMSO	S2
1116	721114	14.002	64.6901	81.047	DMSO	G1
1117	709421	61.1588	720.866	1224.07	DMSO	S1
1118	1003934	199.572	523.008	691.649	DMSO	S4
1119	725905	15.0499	65.344	78.536	DMSO	G1
1120	1325672	26.7726	36.0898	22.6919	DMSO	G2
1121	1290468	21.7115	31.0588	19.7843	DMSO	G2
1122	968409	247.727	524.605	730.451	DMSO	S3
1123	1273908	26.0085	35.6757	21.0823	DMSO	G2
1124	1162171	146.842	183.451	185.024	DMSO	S5
1125	1461996	25.8866	39.0043	22.2146	DMSO	G2
1126	633057	112.12	808.655	1235.12	DMSO	S2
1127	1321854	25.4072	35.1308	20.9553	DMSO	G2
1128	1237384	43.6002	760.351	1269.15	DMSO	S6
1129	1281760	100.686	108.635	110.447	DMSO	S6
1130	1259114	39.4442	917.263	1506.74	DMSO	S6
1131	662536	92.7106	889.353	1365.51	DMSO	S1
1132	1247993	26.3506	39.8506	23.8345	DMSO	G2
1133	686699	121.594	707.835	1096.01	DMSO	S2
1134	1147289	99.2852	273.027	372.16	DMSO	S6
1135	1212612	151.73	169.741	176.023	DMSO	S5
1136	741489	20.3974	824.436	1393.2	DMSO	G1
1137	798479	207.75	673.525	919.254	DMSO	S2
1138	666811	145.808	745.629	1135.25	DMSO	S2
1139	648224	40.2995	921.348	1424.43	DMSO	S1
1140	1205001	147.869	201.634	254.222	DMSO	S5
1141	658107	163.081	841.013	1307.57	DMSO	S2
1142	1457732	21.799	29.9134	18.132	DMSO	G2
1143	693482	20.3599	505.776	764.801	DMSO	G1
1144	720622	140.997	690.313	999.767	DMSO	S2
1145	646274	14.5324	267.573	425.297	DMSO	G1
1146	1330511	22.5939	29.9289	22.0544	DMSO	G2
1147	738630	12.0499	46.677	60.0325	DMSO	G1
1148	799294	173.056	749.898	1109.41	DMSO	S2
1149	706573	126.788	820.514	1341.6	DMSO	S2
1150	1419346	67.7137	56.7057	40.1212	DMSO	S6
1151	446468	17.7379	526.518	817.227	DMSO	G1
1152	1296468	116.901	175.593	212.82	DMSO	S5
1153	662237	17.1524	221.08	325.084	DMSO	G1
1154	1277204	144.956	214.323	245.279	DMSO	S5
1155	1029670	121.626	375.461	482.45	DMSO	S4
1156	715219	153.711	745.04	1049.09	DMSO	S2
1157	643039	15.0931	173.173	251.353	DMSO	G1
1158	706633	23.4966	375.263	566.856	DMSO	G1
1159	1394450	27.061	36.3788	39.0884	DMSO	G2
1160	917966	188.602	521.058	1387.63	DMSO	S3
1161	677930	18.5088	388.549	545.406	DMSO	G1
1162	1261653	117.556	168.03	198.379	DMSO	S5
1163	1272057	46.6843	70.3054	71.0481	DMSO	S6
1164	637104	21.0545	612.813	952.941	DMSO	G1
1165	685654	145.479	692.147	1006.88	DMSO	S2
1166	1398184	37.2594	56.5654	26.8178	DMSO	S6
1167	677511	42.9421	402.197	2186.54	DMSO	S1
1168	628196	38.7451	595.36	940.657	DMSO	S1
1169	739454	162.132	38.1802	1780.5	DMSO	S2
1170	1382094	68.8643	58.3955	36.3387	DMSO	S6
1171	1040294	117.391	341.549	528.978	DMSO	S4
1172	598909	176.47	281.539	35.4593	DMSO	S2
1173	1070553	201.628	385.356	501.601	DMSO	S4
1174	1121562	102.276	249.863	352.982	DMSO	S4
1175	645877	20.0526	857.713	1458.49	DMSO	G1
1176	781176	145.805	33.6798	1168.97	DMSO	S2
1177	1.03514e+06	169.359	217.24	267.828	DMSO	S4
1178	686121	155.174	515.575	803.475	DMSO	S2
1179	653940	193.791	68.786	30.4818	DMSO	S2
1180	1109042	126.528	402.011	568.279	DMSO	S4
1181	1377003	25.6635	36.2351	23.781	DMSO	G2
1182	1308945	34.2482	48.6133	27.2404	DMSO	G2
1183	1073686	183.282	350.119	464.244	DMSO	S4
1184	626889	92.506	491.5	797.612	DMSO	S1
1185	722855	15.4592	122.174	181.401	DMSO	G1
1186	721946	126.98	854.451	1351.85	DMSO	S2
1187	883271	189.08	369.76	508.945	DMSO	S3
1188	1367033	47.4039	45.4077	32.6565	DMSO	S6
1189	942195	188.386	397.144	542.752	DMSO	S3
1190	1308009	23.8778	32.8397	20.4085	DMSO	G2
1191	714398	16.8473	176.09	274.892	DMSO	G1
1192	933490	240.404	484.812	676.534	DMSO	S3
1193	607760	43.8357	738.098	1197.14	DMSO	S1
1194	658092	28.8703	198.692	345.159	DMSO	G1
1195	719368	93.6989	825.802	1293.08	DMSO	S1
1196	1268133	20.336	29.3771	21.2488	DMSO	G2
1197	1321655	38.2853	34.6701	21.7011	DMSO	S6
1198	1242712	182.078	400.546	521.416	DMSO	S5
1199	1352364	24.3814	36.5399	21.8149	DMSO	G2
1200	640038	29.8521	1146.66	1887.48	DMSO	G1
1201	695727	73.3511	820.354	1283.19	DMSO	S1
1202	608392	17.4289	338.173	518.78	DMSO	G1
1203	663796	21.0298	882.99	1326.34	DMSO	G1
1204	940264	155.392	493.013	710.458	DMSO	S3
1205	1062811	114.769	315.647	422.685	DMSO	S4
1206	624217	26.1172	809.108	1264.29	DMSO	G1
1207	1319200	24.9707	32.6894	20.7307	DMSO	G2
1208	902800	187.202	766.869	1092.49	DMSO	S3
1209	649286	20.2414	832.445	1289.39	DMSO	G1
1210	930733	215.597	588.151	790.043	DMSO	S3
1211	1283214	103.869	104.917	100.737	DMSO	S6
1212	1279905	112.942	77.8606	71.5017	DMSO	S5
1213	680110	200.09	814.638	1235.89	DMSO	S2
1214	1292394	21.7256	32.8843	19.1194	DMSO	G2
1215	760196	214.221	723.446	1034.96	DMSO	S2
1216	668877	153.669	798.696	1175.33	DMSO	S2
1217	1222001	123.478	193.105	255.279	DMSO	S5
1218	1316403	21.8893	35.7456	18.9598	DMSO	G2
1219	760034	133.535	558.476	780.569	DMSO	S2
1220	958886	145.598	510.018	711.546	DMSO	S3
1221	757921	271.279	621.272	948.34	DMSO	S2
1222	736627	214.666	685.022	979.286	DMSO	S2
1223	868468	170.948	570.391	797.362	DMSO	S3
1224	1351173	25.7631	38.2091	21.6036	DMSO	G2
1225	650998	18.3947	310.621	472.024	DMSO	G1
1226	1323878	21.5467	34.5002	18.2938	DMSO	G2
1227	654087	17.0319	454.798	714.106	DMSO	G1
1228	1048158	130.226	378.836	508.53	DMSO	S4
1229	951219	104.806	510.454	725.583	DMSO	S3
1230	1311144	119.596	200.137	232.647	DMSO	S5
1231	717847	26.8899	618.593	990.743	DMSO	G1
1232	1378885	124.988	112.611	113.058	DMSO	S5
1233	664360	16.6906	192.004	265.485	DMSO	G1
1234	668873	19.6586	167.591	218.966	DMSO	G1
1235	710137	138.43	516.421	726.679	DMSO	S2
1236	634627	14.9562	186.782	252.618	DMSO	G1
1237	1309149	29.49	49.8841	40.031	DMSO	G2
1238	653158	21.2754	618.969	1032.86	DMSO	G1
1239	607235	21.0196	447.998	653.764	DMSO	G1
1240	639792	32.6126	510.805	776.341	DMSO	G1
1241	627098	20.4013	587.933	999.571	DMSO	G1
1242	620100	18.9805	461.7	727.876	DMSO	G1
1243	736687	115.656	956.35	1511.86	DMSO	S2
1244	649216	32.1866	469.005	698.796	DMSO	G1
1245	1329855	31.2139	69.1541	28.1847	DMSO	G2
1246	659061	25.2599	588.679	851.745	DMSO	G1
1247	724450	24.3011	890.382	1431.9	DMSO	G1
1248	1377638	30.3208	45.9612	25.8438	DMSO	G2
1249	1465724	23.2331	35.3785	25.4391	DMSO	G2
1250	698604	20.0589	581.407	868.804	DMSO	G1
1251	701611	23.7123	661.142	1013.2	DMSO	G1
1252	608596	21.2277	460.871	663.125	DMSO	G1
1253	890646	212.194	530.881	698.989	DMSO	S3
1254	607789	16.9682	374.054	538.27	DMSO	G1
1255	654337	37.4268	1050.36	1544.38	DMSO	S1
1256	657142	20.429	468.696	669.503	DMSO	G1
1257	1141886	112.196	269.334	338.17	DMSO	S4
1258	1054327	201.454	406.353	569.092	DMSO	S4
1259	1327435	24.5488	38.6355	24.5308	DMSO	G2
1260	886242	144.788	513.49	698.122	DMSO	S3
1261	1324753	71.8989	52.3063	39.3917	DMSO	S6
1262	1315259	85.8233	68.2911	60.0997	DMSO	S6
1263	718131	162.51	739.044	1077.05	DMSO	S2
1264	626775	17.1178	385.814	585.564	DMSO	G1
1265	706194	20.1009	387.717	553.046	DMSO	G1
1266	705714	19.292	1004.58	1586.74	DMSO	G1
1267	693386	44.6424	842.673	1179	DMSO	S1
1268	795208	171.393	727.139	1048.44	DMSO	S2
1269	698979	23.3175	987.184	1513.12	DMSO	G1
1270	885374	350.456	907.39	1225.7	DMSO	S3
1271	706112	75.4822	788.939	1105.09	DMSO	S1
1272	837089	241.012	907.71	1193.59	DMSO	S3
1273	1410632	53.3085	54.1373	29.7685	DMSO	S6
1274	498163	22.1111	240.498	328.736	DMSO	G1
1275	702865	20.0098	192.235	264.111	DMSO	G1
1276	1386842	26.2076	40.7975	23.6467	DMSO	G2
1277	668806	22.6731	667.286	957.274	DMSO	G1
1278	720718	129.917	685.079	951.451	DMSO	S2
1279	820455	240.253	742.876	1023.95	DMSO	S2
1280	1379448	30.2262	46.9198	25.9064	DMSO	G2
1281	1377953	37.6639	57.2539	31.9322	DMSO	S6
1282	1424964	27.545	41.3406	26.1471	DMSO	G2
1283	722748	28.8383	1229.32	1882.99	DMSO	G1
1284	709267	181.586	996.599	1401.45	DMSO	S2
1285	1453592	24.6847	37.0431	23.3458	DMSO	G2
1286	1361133	31.1538	46.0519	29.6327	DMSO	G2
1287	1101613	155.356	389.573	502.24	DMSO	S4
1288	775212	294.222	660.315	870.055	DMSO	S2
1289	744518	137.811	816.441	1173.78	DMSO	S2
1290	1100340	155.494	352.373	410.232	DMSO	S4
1291	678931	23.8832	788.358	1241.48	DMSO	G1
1292	733877	138.981	919.938	1322.05	DMSO	S2
1293	716264	18.0724	249.537	363.037	DMSO	G1
1294	671724	20.6988	588.372	904.972	DMSO	G1
1295	689630	21.3923	887.387	1411.66	DMSO	G1
1296	687348	25.6652	404.44	849.18	DMSO	G1
1297	1315003	155.336	240.742	283.956	DMSO	S5
1298	1317558	25.8711	42.0593	28.5806	DMSO	G2
1299	1163602	132.748	294.959	383.825	DMSO	S5
1300	656656	21.5288	386.312	596.88	DMSO	G1
1301	683358	19.0911	564.651	911.796	DMSO	G1
1302	1127579	131.176	417.332	550.663	DMSO	S4
1303	639555	23.0612	332.325	516.912	DMSO	G1
1304	1.39217e+06	145.512	144.725	148.565	DMSO	S5
1305	632261	29.8723	934.809	1426.72	DMSO	G1
1306	1250551	101.366	121.138	128.964	DMSO	S6
1307	681158	25.7023	1120.49	1647.62	DMSO	G1
1308	1281611	28.7754	48.0085	27.3714	DMSO	G2
1309	1304695	150.736	99.7797	92.3178	DMSO	S5
1310	722356	226.295	879.343	1342.01	DMSO	S2
1311	1318517	23.5858	35.8697	23.1945	DMSO	G2
1312	1306458	102.188	193.617	267.35	DMSO	S6
1313	1273628	93.5787	82.9667	65.1185	DMSO	S6
1314	1281262	116.573	102.803	92.6081	DMSO	S5
1315	738189	189.784	894.26	1376.88	DMSO	S2
1316	974069	208.174	667.475	920.866	DMSO	S3
1317	696204	47.2662	843.101	1335.84	DMSO	S1
1318	1249451	131.362	250.067	310.996	DMSO	S5
1319	645882	26.1534	1095.19	1695.2	DMSO	G1
1320	1123390	154.605	415.05	531.836	DMSO	S4
1321	677138	107.394	1024.13	1637.22	DMSO	S1
1322	609817	28.4227	289.129	555.864	DMSO	G1
1323	1412119	118.892	97.7469	85.5711	DMSO	S5
1324	1348133	22.8989	41.6873	21.6599	DMSO	G2
1325	1454755	32.5066	84.5873	24.8444	DMSO	G2
1326	671467	21.7718	636.502	976.381	DMSO	G1
1327	722727	38.2736	771.996	1120.92	DMSO	S1
1328	1366491	108.11	97.6072	92.7115	DMSO	S5
1329	721538	133.093	922.575	1267.31	DMSO	S2
1330	715516	33.2854	963.174	1414.57	DMSO	S1
1331	1091090	128.014	333.525	428.427	DMSO	S4
1332	1429596	26.2195	34.613	20.9633	DMSO	G2
1333	665619	19.6229	674.525	1071.61	DMSO	G1
1334	1424229	26.1137	34.3095	20.5584	DMSO	G2
1335	649019	20.7488	545.83	883.792	DMSO	G1
1336	656843	18.721	537.938	864.265	DMSO	G1
1337	678664	23.1254	622.68	1063.19	DMSO	G1
1338	803514	119.018	480.013	694.403	DMSO	S2
1339	1080766	111.07	487.807	693.537	DMSO	S4
1340	774460	146.938	815.344	1186.22	DMSO	S2
1341	1315159	23.3558	33.1371	18.2194	DMSO	G2
1342	1279123	126.368	186.249	210.8	DMSO	S5
1343	1148453	105.736	292.177	357.291	DMSO	S5
1344	1451525	222.004	323.544	321.281	DMSO	S5
1345	662825	25.1615	689.332	1049.84	DMSO	G1
1346	650405	23.1596	718.48	1076.28	DMSO	G1
1347	1287248	24.0548	31.5709	20.2066	DMSO	G2
1348	524734	426.469	377.87	64.2767	DMSO	S2
1349	1278376	24.2244	35.1831	22.8065	DMSO	G2
1350	822112	127.258	637.089	884.12	DMSO	S2
1351	1371825	26.6001	34.1033	20.3971	DMSO	G2
1352	1430288	30.6113	41.0642	23.2384	DMSO	G2
1353	1329684	22.8905	31.7235	19.603	DMSO	G2
1354	1191815	119.644	171.152	203.609	DMSO	S5
1355	832080	146.637	518.904	669.132	DMSO	S3
1356	617418	19.6713	854.72	1333.75	DMSO	G1
1357	633974	22.2853	841.686	1288.25	DMSO	G1
1358	1264448	23.884	40.7537	20.2779	DMSO	G2
1359	1234363	86.9926	189.135	229.396	DMSO	S6
1360	668602	27.3615	1003.73	1455.93	DMSO	G1
1361	612135	33.8947	818.694	1264.5	DMSO	S1
1362	1259994	25.0093	34.9212	19.3783	DMSO	G2
1363	641663	23.4812	791.031	1228.69	DMSO	G1
1364	751547	121.173	675.583	993.887	DMSO	S2
1365	1170025	129.497	183.637	214.915	DMSO	S5
1366	662484	38.4776	1149.22	1586.42	DMSO	S1
1367	1395644	28.9594	41.6995	23.4993	DMSO	G2
1368	774853	128.026	691.787	991.977	DMSO	S2
1369	621339	119.979	695.96	1015.99	DMSO	S2
1370	602822	15.7508	211.802	317.61	DMSO	G1
1371	1270572	21.5264	35.2454	19.0507	DMSO	G2
1372	1324863	24.229	34.628	22.5738	DMSO	G2
1373	686376	16.0437	231.283	350.302	DMSO	G1
1374	1467374	27.9041	43.3862	23.6253	DMSO	G2
1375	1278911	26.8325	33.9459	21.7322	DMSO	G2
1376	678132	15.8438	246.324	388.791	DMSO	G1
1377	608975	15.9901	197.45	286.116	DMSO	G1
1378	616975	38.9713	888.642	1330.22	DMSO	S1
1379	1223028	104.306	100.346	105.526	DMSO	S6
1380	716071	50.5998	499.734	718.749	DMSO	S1
1381	1098541	147.914	340.374	473.142	DMSO	S4
1382	1217945	177.266	247.74	302.793	DMSO	S5
1383	712112	43.9926	527.673	790.286	DMSO	S1
1384	917322	151.429	730.35	1061.75	DMSO	S3
1385	697173	90.1317	1092.59	1636.29	DMSO	S1
1386	782701	137.162	842.675	1298.67	DMSO	S2
1387	1133866	142.103	217.015	249.691	DMSO	S4
1388	803551	101.524	714.085	1106.6	DMSO	S1
1389	1028889	146.873	320.049	415.227	DMSO	S4
1390	774556	101.171	624.932	954.308	DMSO	S1
1391	1128635	135.228	369.207	487.457	DMSO	S4
1392	1172801	107.546	240.344	301.883	DMSO	S5
1393	655186	36.94	742.429	1129.62	DMSO	S1
1394	963827	139.516	664.3	984.932	DMSO	S3
1395	732037	185.695	926.172	1308.89	DMSO	S2
1396	1462855	28.1187	37.3267	21.0597	DMSO	G2
1397	725716	220.574	873.117	1336.85	DMSO	S2
1398	1194446	148.05	247.91	329.953	DMSO	S5
1399	753895	199.805	685.981	993.911	DMSO	S2
1400	1005961	188.596	549.513	736.843	DMSO	S4
1401	1361571	112.337	96.7967	96.0107	DMSO	S5
1402	1341696	123.072	106.153	110.698	DMSO	S5
1403	649166	18.3414	206.6	315.342	DMSO	G1
1404	908703	148.202	612.453	854.273	DMSO	S3
1405	617207	31.6817	133.755	245.935	DMSO	G1
1406	627474	17.3421	205.581	308.785	DMSO	G1
1407	1353396	26.8019	36.7957	24.3733	DMSO	G2
1408	676868	10.7392	160.642	240.72	DMSO	G1
1409	808926	198.051	688.837	932.626	DMSO	S2
1410	1211907	146.901	267.773	354.761	DMSO	S5
1411	634800	11.3746	175.58	274.663	DMSO	G1
1412	1317290	25.4278	36.4673	21.1584	DMSO	G2
1413	643345	19.6639	319.61	488.847	DMSO	G1
1414	1297763	27.2387	40.6303	23.8687	DMSO	G2
1415	824824	124.781	625.106	908.131	DMSO	S2
1416	1314515	20.531	32.899	19.2358	DMSO	G2
1417	803898	228.613	547.899	773.019	DMSO	S2
1418	665261	15.5949	390.578	576.728	DMSO	G1
1419	807663	152.106	637.608	875.963	DMSO	S2
1420	606427	46.0023	1034.58	1622.64	DMSO	S1
1421	739195	146.78	563.586	876.891	DMSO	S2
1422	648133	14.1529	338.711	503.831	DMSO	G1
1423	797761	210.071	676.454	926.51	DMSO	S2
1424	690687	126.638	505.452	791.919	DMSO	S2
1425	859216	137.512	651.983	936.309	DMSO	S3
1426	1379032	27.9989	40.1952	25.1755	DMSO	G2
1427	612332	33.5501	926.86	1463.35	DMSO	S1
1428	646802	15.0563	318.907	465.336	DMSO	G1
1429	990042	155	415.225	573.59	DMSO	S4
1430	661214	139.058	756.187	1155.46	DMSO	S2
1431	1027028	144.076	345.093	457.893	DMSO	S4
1432	716486	150.159	606.612	883.203	DMSO	S2
1433	712001	96.5062	661.438	1008.96	DMSO	S1
1434	1049574	189.287	441.289	609.364	DMSO	S4
1435	652884	114.396	923.027	1457.87	DMSO	S2
1436	1153705	146.572	278.424	391.789	DMSO	S5
1437	1098023	136.016	265.956	345.972	DMSO	S4
1438	578223	20.4409	983.601	1555.83	DMSO	G1
1439	917635	162.123	530.184	747.969	DMSO	S3
1440	1054155	158.006	445.642	613.064	DMSO	S4
1441	1341519	20.6364	33.6214	27.8523	DMSO	G2
1442	1261222	19.058	28.0336	20.9567	DMSO	G2
1443	1431109	101.168	85.4811	68.4991	DMSO	S6
1444	736345	211.055	1080.79	1658.9	DMSO	S2
1445	604126	14.874	326.662	520.05	DMSO	G1
1446	582982	21.6648	1143.38	1802.96	DMSO	G1
1447	834419	151.474	648.818	919.164	DMSO	S3
1448	1124261	98.8024	207.399	281.198	DMSO	S4
1449	625879	16.5209	343.001	539.504	DMSO	G1
1450	713152	17.2718	282.86	443.451	DMSO	G1
1451	643158	12.9801	236.286	370.823	DMSO	G1
1452	1328053	18.7047	27.6835	20.204	DMSO	G2
1453	709034	23.2933	620.716	981.937	DMSO	G1
1454	1333300	20.5428	28.3495	20.0099	DMSO	G2
1455	1073491	123.616	263.844	376.915	DMSO	S4
1456	694374	15.6847	234.94	360.185	DMSO	G1
1457	747145	190.253	638.413	993.879	DMSO	S2
1458	664908	18.711	378.317	613.217	DMSO	G1
1459	1074256	187.584	339.125	451.683	DMSO	S4
1460	719111	123.74	860.429	1356.3	DMSO	S2
1461	705436	43.2797	626.594	994.154	DMSO	S1
1462	668641	19.509	570.889	939.779	DMSO	G1
1463	634382	15.0072	419.052	693.549	DMSO	G1
1464	650712	21.1056	369.445	598.515	DMSO	G1
1465	1095724	130.505	366.877	522.598	DMSO	S4
1466	1396969	136.109	95.5862	89.4385	DMSO	S5
1467	1170181	109.912	230.309	310.939	DMSO	S5
1468	645140	14.6404	436.053	685.946	DMSO	G1
1469	1138849	119.85	268.512	378.206	DMSO	S4
1470	517750	18.2401	525.771	845.786	DMSO	G1
1471	657004	19.6235	525.694	781.101	DMSO	G1
1472	1386926	134.1	107.562	109.63	DMSO	S5
1473	692107	60.2859	528.746	801.368	DMSO	S1
1474	754695	160.027	585.233	846.898	DMSO	S2
1475	1352124	23.5008	29.1967	16.1491	DMSO	G2
1476	621610	71.4191	853.046	1330.86	DMSO	S1
1477	630342	53.2646	785.786	1219.23	DMSO	S1
1478	710388	69.4072	780.852	1275.61	DMSO	S1
1479	691159	150.979	787.887	1298.75	DMSO	S2
1480	748564	170.012	780.07	1278.66	DMSO	S2
1481	1249389	141.337	111.549	104.232	DMSO	S5
1482	722827	121.958	774.769	1185	DMSO	S2
1483	610301	101.238	840.35	1314.54	DMSO	S1
1484	1283955	170.238	162.432	191.17	DMSO	S5
1485	1263616	56.5678	54.2126	36.004	DMSO	S6
1486	636831	137.214	657.029	1036.18	DMSO	S2
1487	1048343	141.406	328.129	475.69	DMSO	S4
1488	667600	52.4875	854.485	1367.18	DMSO	S1
1489	1016902	149.595	327.317	446.886	DMSO	S4
1490	1029173	136.177	301.936	420.063	DMSO	S4
1491	668386	179.07	736.268	1173.52	DMSO	S2
1492	1154962	116.967	90.3282	88.6728	DMSO	S5
1493	1220113	19.3139	29.1152	17.3827	DMSO	G2
1494	673704	134.776	676.891	1053.84	DMSO	S2
1495	671277	64.0685	784.614	1291.46	DMSO	S1
1496	551041	21.5857	288.809	578.518	DMSO	G1
1497	573509	32.4211	1031.3	1716.89	DMSO	G1
1498	1389835	26.1784	25.9452	21.5884	DMSO	G2
1499	602514	72.8517	683.826	1137.03	DMSO	S1
1500	1180847	149.842	232.267	309.057	DMSO	S5
1501	1070593	128.403	134.281	172.899	DMSO	S4
1502	1213501	38.62	45.7045	35.6284	DMSO	S6
1503	1225591	70.7366	69.0143	71.3615	DMSO	S6
1504	583932	35.4302	879.951	1498.83	DMSO	S1
1505	669490	17.2044	83.1989	132.451	DMSO	G1
1506	637847	18.7271	414.936	690.582	DMSO	G1
1507	630654	21.4528	492.005	792.721	DMSO	G1
1508	681995	17.9511	77.0349	120.53	DMSO	G1
1509	1354676	24.2746	35.9216	20.0269	DMSO	G2
1510	807854	172.566	549.498	869.944	DMSO	S2
1511	626633	28.1907	655.249	1069.1	DMSO	G1
1512	1327002	120.176	135.927	160.924	DMSO	S5
1513	1271602	24.3521	35.395	19.2711	DMSO	G2
1514	646002	21.5231	740.336	1262.49	DMSO	G1
1515	1384356	121.528	71.3555	62.1144	DMSO	S5
1516	850681	176.174	534.143	831.452	DMSO	S3
1517	1326686	112.503	110.915	116.495	DMSO	S5
1518	1285510	24.639	34.9268	18.1638	DMSO	G2
1519	1118867	172.137	411.684	592.375	DMSO	S4
1520	1210739	221.33	340.802	490.55	DMSO	S5
1521	1444388	51.8585	35.6875	29.6069	DMSO	S6
1522	1400778	209.887	260.261	350.051	DMSO	S5
1523	1093794	148.741	367.234	521.731	DMSO	S4
1524	1359273	154.452	152.189	199.745	DMSO	S5
1525	1212612	140.811	259.123	356.702	DMSO	S5
1526	595881	67.0899	757.12	1233.7	DMSO	S1
1527	1100933	158.671	391.051	559.309	DMSO	S4
1528	603729	37.4064	842.104	1416.53	DMSO	S1
1529	1041484	134.679	214.922	298.763	DMSO	S4
1530	603134	18.6887	486.083	787.309	DMSO	G1
1531	1117760	135.898	137.41	163.817	DMSO	S4
1532	1044381	158.683	305.698	456.961	DMSO	S4
1533	669333	16.5555	381.447	621.823	DMSO	G1
1534	1.01137e+06	130.566	212.317	291.673	DMSO	S4
1535	1221643	23.1306	40.5877	17.1655	DMSO	G2
1536	572098	97.8046	750.6	1253.55	DMSO	S1
1537	676393	15.3738	367.018	607.625	DMSO	G1
1538	581766	57.672	707.796	1204.56	DMSO	S1
1539	1179088	21.9155	42.1849	35.1319	DMSO	G2
1540	659281	18.7932	360.695	628.892	DMSO	G1
1541	637635	35.3028	167.776	213.331	DMSO	S1
1542	1215425	22.1091	30.0618	16.633	DMSO	G2
1543	750942	124.685	693.163	1145.9	DMSO	S2
1544	664197	20.5782	386.526	670.95	DMSO	G1
1545	1234403	26.197	37.3493	21.6134	DMSO	G2
1546	1400689	25.4044	36.0818	23.864	DMSO	G2
1547	630955	95.8283	987.115	1521.24	DMSO	S1
1548	596947	101.963	1054.37	1632.62	DMSO	S1
1549	626063	18.3904	483.002	739.283	DMSO	G1
1550	631119	19.4536	520.054	792.512	DMSO	G1
1551	636019	15.8534	446.709	719.374	DMSO	G1
1552	622321	18.3833	96.2968	150.283	DMSO	G1
1553	622072	21.7076	468.581	691.346	DMSO	G1
1554	1083072	226.65	258.503	188.971	DMSO	S4
1555	891439	149.492	486.89	704.489	DMSO	S3
1556	628070	72.7995	1004.15	1565.18	DMSO	S1
1557	911220	121.025	489.027	763.145	DMSO	S3
1558	1523201	80.3415	631.893	1017.66	DMSO	S6
1559	799998	156.029	618.799	871.848	DMSO	S2
1560	612300	20.2972	676.015	1074.86	DMSO	G1
1561	1267890	23.7446	37.244	17.8266	DMSO	G2
1562	619160	19.0881	844.887	1337.9	DMSO	G1
1563	626650	19.6568	723.944	1152.88	DMSO	G1
1564	1081008	159.421	344.53	497.275	DMSO	S4
1565	1152423	133.685	385.666	560.469	DMSO	S5
1566	1225990	171.956	235.218	306.579	DMSO	S5
1567	677160	158.031	681.766	1070.76	DMSO	S2
1568	1432358	18.6248	25.3696	15.1387	DMSO	G2
1569	1059802	152.817	328.148	459.842	DMSO	S4
1570	895615	147.717	462.81	697.341	DMSO	S3
1571	1472889	23.5501	31.8411	15.266	DMSO	G2
1572	1345201	18.4005	25.1994	16.1056	DMSO	G2
1573	1.48924e+06	168.228	96.6519	118.25	DMSO	S5
1574	840638	145.774	375.28	604.328	DMSO	S3
1575	1095972	110.107	327.448	493.667	DMSO	S4
1576	965157	161.828	351.016	531.579	DMSO	S3
1577	1279270	21.2142	34.5368	24.8305	DMSO	G2
1578	629709	17.8724	143.132	466.073	DMSO	G1
1579	862557	144.118	593.194	962.136	DMSO	S3
1580	775506	83.9827	644.56	1038.19	DMSO	S1
1581	948543	170.367	373.619	556.597	DMSO	S3
1582	990122	151.781	259.175	388.482	DMSO	S4
1583	450040	11.9036	247.407	415.977	DMSO	G1
1584	1348983	144.945	105.185	116.712	DMSO	S5
1585	1.3459e+06	180.085	785.378	1317.75	DMSO	S5
1586	964639	132.734	246.016	371.296	DMSO	S3
1587	702850	176.141	759.759	1204.92	DMSO	S2
1588	1372356	24.1378	29.5395	15.1301	DMSO	G2
1589	711830	131.046	374.818	620.822	DMSO	S2
1590	573282	12.4688	237.39	401.864	DMSO	G1
1591	644047	15.049	551.389	931.404	DMSO	G1
1592	1169166	142.888	217.56	293.146	DMSO	S5
1593	680566	17.2107	462.889	789.926	DMSO	G1
1594	1367732	22.5459	32.4147	16.1729	DMSO	G2
1595	1408552	29.915	41.3602	17.5729	DMSO	G2
1596	774752	108.621	229.828	725.401	DMSO	S2
1597	628571	55.0507	656.174	1130.2	DMSO	S1
1598	781074	102.155	698.476	1196.88	DMSO	S1
1599	640618	15.1411	582.336	1002.19	DMSO	G1
1600	640712	18.3827	550.928	931.416	DMSO	G1
1601	1305357	16.3074	22.596	14.2816	DMSO	G2
1602	711546	107.091	363.347	597.448	DMSO	S1
1603	1290338	20.105	28.597	14.0572	DMSO	G2
1604	609274	19.4988	622.326	1093.2	DMSO	G1
1605	1249051	101.681	118.431	160.747	DMSO	S6
1606	1277022	20.4974	27.4721	14.947	DMSO	G2
1607	622158	17.241	588.49	1038.01	DMSO	G1
1608	865752	199.832	441.742	714.055	DMSO	S3
1609	1272579	19.6848	33.3716	28.4069	DMSO	G2
1610	571416	21.4443	665.541	1189.76	DMSO	G1
1611	745190	95.9758	1024.75	1752.84	DMSO	S1
1612	1188786	165.032	224.84	315.168	DMSO	S5
1613	969185	310.288	594.114	1019.28	DMSO	S3
1614	758819	119.32	213.839	767.598	DMSO	S2
1615	635923	13.2322	206.237	339.059	DMSO	G1
1616	648193	111.722	616.733	1010	DMSO	S2
1617	746354	159.724	506.033	797.239	DMSO	S2
1618	641230	136.091	545.966	941.355	DMSO	S2
1619	611460	15.2532	363.71	634.769	DMSO	G1
1620	603983	12.041	206.682	336.052	DMSO	G1
1621	624348	15.4205	366.892	641.786	DMSO	G1
1622	673276	77.0787	724.015	1238.36	DMSO	S1
1623	766677	130.778	516.707	852.967	DMSO	S2
1624	1110632	148.022	236.397	346.738	DMSO	S4
1625	1059769	175.641	371.428	525.654	DMSO	S4
1626	739966	137.458	561.316	868.383	DMSO	S2
1627	473813	16.1037	460.505	755.584	DMSO	G1
1628	1333015	18.4058	29.1395	16.0506	DMSO	G2
1629	646516	140.67	739.912	1199.47	DMSO	S2
1630	660815	130.248	595.562	965.826	DMSO	S2
1631	1182348	110.218	193.331	276.104	DMSO	S5
1632	698870	98.3622	719.649	1190.65	DMSO	S1
1633	788146	135.763	428.409	684.416	DMSO	S2
1634	710125	137.23	530.223	914.562	DMSO	S2
1635	788807	149.87	563.049	895.458	DMSO	S2
1636	659588	18.5741	174.9	325.349	DMSO	G1
1637	1217958	110.638	112.161	157.803	DMSO	S5
1638	1156805	109.418	188.789	263.081	DMSO	S5
1639	690338	94.724	336.809	599.893	DMSO	S1
1640	683844	115.341	538.062	940.129	DMSO	S2
1641	799776	157.925	510.161	842.026	DMSO	S2
1642	649450	45.7682	489.735	803.502	DMSO	S1
1643	1120672	118.403	244.702	380.722	DMSO	S4
1644	1153582	120.346	180.91	262.29	DMSO	S5
1645	750703	191.811	521.34	856.479	DMSO	S2
1646	664556	139.744	736.158	1170.19	DMSO	S2
1647	706044	125.452	517.465	895.924	DMSO	S2
1648	703325	179.288	584.952	1015.38	DMSO	S2
1649	717503	156.549	502.582	833.998	DMSO	S2
1650	658628	76.2855	471.235	781.76	DMSO	S1
1651	1306995	171.619	186.674	252.37	DMSO	S5
1652	994679	126.739	377.359	548.44	DMSO	S4
1653	1429204	24.7842	35.8636	16.3924	DMSO	G2
1654	1266926	28.8253	34.3321	14.8729	DMSO	G2
1655	1460014	85.5425	60.4191	70.6223	DMSO	S6
1656	1514170	18.8888	24.4624	12.5355	DMSO	G2
1657	710459	117.797	802.93	1337.76	DMSO	S2
1658	766139	152.638	604.487	1032.02	DMSO	S2
1659	630221	15.6565	201.377	300.91	DMSO	G1
1660	695206	137.282	667.589	1205.93	DMSO	S2
1661	630121	17.3169	252.41	386.442	DMSO	G1
1662	1434748	14.5716	177.639	291.366	DMSO	G2
1663	1250797	20.148	24.7987	12.7527	DMSO	G2
1664	1342209	20.3813	29.7578	18.8989	DMSO	G2
1665	1118523	107	167.198	240.592	DMSO	S4
1666	631004	11.514	24.6286	14.0742	DMSO	G1
1667	767210	181.441	640.331	1054.8	DMSO	S2
1668	1361274	154.069	102.894	123.625	DMSO	S5
1669	607115	18.3277	627.277	965.86	DMSO	G1
1670	982223	131.803	308.717	454.414	DMSO	S4
1671	608860	11.3185	20.8655	12.2648	DMSO	G1
1672	789479	191.884	471.086	712.001	DMSO	S2
1673	784354	131.12	486.852	755.326	DMSO	S2
1674	953073	131.973	502.349	810.818	DMSO	S3
1675	979133	175.322	412.221	659.312	DMSO	S4
1676	874746	171.545	383.328	592.134	DMSO	S3
1677	1235794	57.6207	41.0647	32.9375	DMSO	S6
1678	693134	155.84	710.122	1188.88	DMSO	S2
1679	604142	64.6151	638.859	1065.68	DMSO	S1
1680	1416470	181.65	107.395	126.398	DMSO	S5
1681	1142200	101.414	146.032	209.378	DMSO	S4
1682	1.00964e+06	132.578	355.557	618.386	DMSO	S4
1683	786411	143.831	539.664	904.645	DMSO	S2
1684	601513	20.5239	643.071	1041.43	DMSO	G1
1685	532276	16.5313	294.3	496.786	DMSO	G1
1686	1507817	17.0969	77.992	105.449	DMSO	G2
1687	823328	159.302	563.975	908.796	DMSO	S2
1688	660008	129.227	559.183	892.213	DMSO	S2
1689	646741	119.249	529.418	855.539	DMSO	S2
1690	605297	54.301	637.12	1061.23	DMSO	S1
1691	798738	125.463	575.984	995.976	DMSO	S2
1692	556916	14.0309	218.093	339.839	DMSO	G1
1693	1179911	168.557	283.935	459.313	DMSO	S5
1694	1084676	125.264	207.645	289.551	DMSO	S4
1695	756165	116.811	578.998	899.196	DMSO	S2
1696	727772	119.38	599.089	957.663	DMSO	S2
1697	718853	14.9866	440.38	777.133	DMSO	G1
1698	1270702	20.452	27.9177	12.9391	DMSO	G2
1699	658102	55.188	464.044	784.946	DMSO	S1
1700	716980	15.6119	489.407	874.117	DMSO	G1
1701	709101	8.52753	34.1773	45.9971	DMSO	G1
1702	724663	8.47493	46.3329	58.4168	DMSO	G1
1703	1275908	107.912	71.704	74.5528	DMSO	S5
1704	1063880	155.675	371.794	628.065	DMSO	S4
1705	1462231	17.8924	22.7634	13.0642	DMSO	G2
1706	734921	154.333	486.791	798.048	DMSO	S2
1707	851945	139.918	388.924	646.736	DMSO	S3
1708	699272	95.7261	300.71	496.927	DMSO	S1
1709	654043	81.9679	596.104	1041.44	DMSO	S1
1710	1423063	19.6534	29.4721	18.4537	DMSO	G2
1711	626053	34.5585	710.389	1222.52	DMSO	S1
1712	1131729	144.319	208.093	311.424	DMSO	S4
1713	1275722	163.426	171.651	229.899	DMSO	S5
1714	1156484	154.79	252.51	385.799	DMSO	S5
1715	1264107	172.728	251.527	380.106	DMSO	S5
1716	1365649	27.1482	34.3087	23.253	DMSO	G2
1717	1426047	18.8237	25.3613	14.5666	DMSO	G2
1718	1358446	21.662	29.9205	13.0766	DMSO	G2
1719	1346750	89.7267	69.2884	89.2236	DMSO	S6
1720	733210	13.5938	268.883	492.071	DMSO	G1
1721	1355616	18.4159	25.3101	11.981	DMSO	G2
1722	706935	13.8351	281.546	506.645	DMSO	G1
1723	667191	15.3846	290.796	472.973	DMSO	G1
1724	668915	16.0422	342.226	575.795	DMSO	G1
1725	1106973	127.594	217.081	324.259	DMSO	S4
1726	1120779	134.601	242.829	362.449	DMSO	S4
1727	1256192	150.87	206.759	336.312	DMSO	S5
1728	1224383	180.096	229.395	352.056	DMSO	S5
1729	1197612	135.292	238.929	342.945	DMSO	S5
1730	1411987	15.4787	33.7268	19.2916	DMSO	G2
1731	568873	10.0299	65.0416	90.2552	DMSO	G1
1732	702447	15.3549	68.4817	114.593	DMSO	G1
1733	1047218	115.57	322.06	479.365	DMSO	S4
1734	1445297	16.9367	22.2872	10.4241	DMSO	G2
1735	607229	10.5794	124.57	210.2	DMSO	G1
1736	642337	9.5721	60.5631	97.1153	DMSO	G1
1737	653469	10.9643	113.718	166.179	DMSO	G1
1738	674227	13.0674	217.791	372.567	DMSO	G1
1739	623952	14.2338	80.4233	116.154	DMSO	G1
1740	1362243	60.0929	370.646	611.95	DMSO	S6
1741	625935	13.4366	148.948	250.447	DMSO	G1
1742	680203	17.6116	502.091	848.294	DMSO	G1
1743	622220	13.4454	273.271	461.295	DMSO	G1
1744	632839	16.7822	215.682	377.193	DMSO	G1
1745	1202552	123.185	62.964	61.1202	DMSO	S5
1746	938439	288.649	488.855	815.11	DMSO	S3
1747	662284	100.589	720.842	1193.06	DMSO	S1
1748	655308	15.1141	386.562	651.64	DMSO	G1
1749	704215	166.494	625.814	1064.46	DMSO	S2
1750	657410	14.7318	425.001	691.87	DMSO	G1
1751	724870	177.69	616.397	1070.07	DMSO	S2
1752	1331641	115.855	70.017	78.6359	DMSO	S5
1753	641725	15.4436	420.066	711.112	DMSO	G1
1754	820321	137.833	554.218	926.557	DMSO	S2
1755	776143	130.85	686.829	1072.68	DMSO	S2
1756	660310	13.1965	347.334	570.696	DMSO	G1
1757	1175906	147.916	160.989	221.102	DMSO	S5
1758	1363979	128.746	123.747	179.685	DMSO	S5
1759	1263427	91.508	94.828	109.646	DMSO	S6
1760	1.03213e+06	168.018	311.906	494.421	DMSO	S4
1761	814030	135.21	488.791	799.321	DMSO	S2
1762	625834	14.3407	518.02	928.506	DMSO	G1
1763	860091	216.161	462.739	795.509	DMSO	S3
1764	1346968	16.0525	25.2902	12.4373	DMSO	G2
1765	710074	14.8253	531.616	911.279	DMSO	G1
1766	677395	142.835	665.128	1153.09	DMSO	S2
1767	658253	14.4821	373.712	864.097	DMSO	G1
1768	600658	11.928	201.679	326.582	DMSO	G1
1769	1057625	186.76	364.053	600.227	DMSO	S4
1770	618631	12.4035	192.805	321.235	DMSO	G1
1771	1143192	168.632	388.07	639.414	DMSO	S4
1772	658334	17.1462	673.167	1184.02	DMSO	G1
1773	762787	42.9935	567.533	985.554	DMSO	S1
1774	771000	200.331	448.266	687.622	DMSO	S2
1775	574764	11.836	174.41	307.001	DMSO	G1
1776	764969	157.163	451.012	768.736	DMSO	S2
1777	1254751	19.4525	32.296	14.5992	DMSO	G2
1778	581915	11.5423	172.362	287.685	DMSO	G1
1779	642591	14.3982	460.983	786.992	DMSO	G1
1780	718919	113.57	398.764	652.421	DMSO	S2
1781	863621	129.023	337.461	517.274	DMSO	S3
1782	986484	158.836	385.845	588.758	DMSO	S4
1783	938739	224.672	682.503	1066.66	DMSO	S3
1784	762344	169.414	478.817	764.171	DMSO	S2
1785	807493	158.791	506.073	791.871	DMSO	S2
1786	988442	149.538	290.191	446.792	DMSO	S4
1787	1098892	186.724	242.374	391.937	DMSO	S4
1788	655408	136.352	633.039	1070.6	DMSO	S2
1789	693386	135.833	696.647	1198.89	DMSO	S2
1790	858982	174.476	459.753	759.553	DMSO	S3
1791	993281	126.489	162.287	54.8752	DMSO	S4
1792	1.01968e+06	238.323	328.59	533.203	DMSO	S4
1793	1244022	17.2576	24.3512	12.4512	DMSO	G2
1794	653184	22.1653	825.968	1422.63	DMSO	G1
1795	560125	8.87247	69.8129	111.706	DMSO	G1
1796	1243269	18.7997	26.5212	11.8674	DMSO	G2
1797	603310	17.8649	755.636	1289.49	DMSO	G1
1798	554583	9.82102	71.7453	116.824	DMSO	G1
1799	1262316	19.2748	26.2097	12.8349	DMSO	G2
1800	759884	142.339	763.837	1321.57	DMSO	S2
1801	1205765	90.7044	98.8258	137.753	DMSO	S6
1802	709024	21.027	187.432	333.149	DMSO	G1
1803	800872	130.747	484.574	804.475	DMSO	S2
1804	1165689	120.717	110.41	114.847	DMSO	S5
1805	652363	11.597	162.031	274.199	DMSO	G1
1806	950297	156.642	405.013	660.484	DMSO	S3
1807	580550	17.5571	684.191	1173.41	DMSO	G1
1808	1233242	114.715	80.2511	93.5684	DMSO	S5
1809	970248	131.452	263.64	409.276	DMSO	S3
1810	731469	178.727	686.591	1205.34	DMSO	S2
1811	1222376	88.4279	54.7004	56.4043	DMSO	S6
1812	816363	161.719	558.885	940.728	DMSO	S2
1813	579979	19.1504	611.496	1055.43	DMSO	G1
1814	688244	15.6098	308.001	525.271	DMSO	G1
1815	665407	13.6729	285.146	491.279	DMSO	G1
1816	1127419	133.048	27.9574	231.137	DMSO	S4
1817	970608	192.486	419.882	670.692	DMSO	S3
1818	1249438	18.9131	27.0497	11.8572	DMSO	G2
1819	1276996	20.294	26.9768	12.0901	DMSO	G2
1820	519494	12.9111	334.999	559.824	DMSO	G1
1821	498663	26.9344	635.826	1037.7	DMSO	G1
1822	1103585	194.524	416.573	74.0958	DMSO	S4
1823	512542	12.2615	353.586	611.871	DMSO	G1
1824	685078	180.77	522.094	802.344	DMSO	S2
1825	910676	156.121	182.866	298.37	DMSO	S3
1826	780495	239.554	400.408	699.104	DMSO	S2
1827	528520	83.2936	509.521	832.318	DMSO	S1
1828	588434	17.8574	665.472	1110.9	DMSO	G1
1829	1138977	17.4294	26.1403	12.5287	DMSO	G2
1830	502392	16.7921	577.68	1051.78	DMSO	G1
1831	562750	18.3121	708.016	1184.98	DMSO	G1
1832	849596	206.616	423.759	642.212	DMSO	S3
1833	498550	15.696	677.983	1282.98	DMSO	G1
1834	469620	14.0551	233.704	464.102	DMSO	G1
1835	854222	127.696	335.692	561.574	DMSO	S3
1836	1308718	111.584	94.6454	52.3724	DMSO	S5
1837	806908	179.505	296.15	445.063	DMSO	S2
1838	1434143	26.6515	29.9613	12.9271	DMSO	G2
1839	782022	128.472	480.879	764.125	DMSO	S2
1840	895409	135.855	421.489	642.041	DMSO	S3
1841	710093	188.089	376.743	564.027	DMSO	S2
1842	1392251	94.1049	92.448	22.545	DMSO	S6
1843	453041	14.8434	643.214	1070.04	DMSO	G1
1844	1260697	18.7883	26.3639	12.6661	DMSO	G2
1845	494994	133.911	745.045	1270.17	DMSO	S2
1846	637129	350.202	275.345	52.173	DMSO	S2
1847	1071345	191.498	291.95	435.387	DMSO	S4
1848	524990	127.951	488.57	825.038	DMSO	S2
1849	1205714	18.2041	26.7248	14.3314	DMSO	G2
1850	1319890	167.716	79.6147	90.5474	DMSO	S5
1851	457683	17.325	626.01	1041.71	DMSO	G1
1852	604038	81.4648	823.833	1419.62	DMSO	S1
1853	638665	58.7551	840.961	1446.42	DMSO	S1
1854	812054	93.4151	225.413	358.046	DMSO	S1
1855	777577	168.283	567.682	958.053	DMSO	S2
1856	582271	98.4856	299.895	491.395	DMSO	S1
1857	640107	122.074	705.94	1152.16	DMSO	S2
1858	953017	132.044	332.822	528.55	DMSO	S3
1859	560826	105.786	410.913	679.081	DMSO	S1
1860	646509	108.639	634.388	1077.63	DMSO	S2
1861	1.03059e+06	124.539	249.169	379.584	DMSO	S4
1862	1196876	21.6513	180.608	397.642	DMSO	G2
1863	679089	13.8462	409.252	703.42	DMSO	G1
1864	897567	113.737	404.561	643.654	DMSO	S3
1865	1235962	169.649	152.363	178.946	DMSO	S5
1866	1340344	83.4848	62.4979	55.5413	DMSO	S6
1867	652135	21.429	529.093	843.896	DMSO	G1
1868	1362734	18.7098	29.0612	11.2222	DMSO	G2
1869	734553	168.939	587.563	903.696	DMSO	S2
1870	1310210	19.5108	29.4067	11.9292	DMSO	G2
1871	763173	170.368	476.081	741.868	DMSO	S2
1872	1229355	171.782	149.143	199.572	DMSO	S5
1873	1159820	152.277	149.936	194.319	DMSO	S5
1874	1301635	18.3587	29.5653	11.2575	DMSO	G2
1875	1278519	17.9828	29.0588	17.457	DMSO	G2
1876	693361	14.931	243.111	387.35	DMSO	G1
1877	622847	95.182	612.904	964.607	DMSO	S1
1878	1298579	171.092	94.7588	104.9	DMSO	S5
1879	742459	182.736	499.512	767.167	DMSO	S2
1880	1051684	158.343	272.753	398.061	DMSO	S4
1881	1315238	19.946	24.494	11.1883	DMSO	G2
1882	616120	12.9752	336.184	573.199	DMSO	G1
1883	711171	142.245	503.738	808.192	DMSO	S2
1884	621187	15.9621	301.698	474.88	DMSO	G1
1885	891316	132.193	323.258	482.584	DMSO	S3
1886	609818	85.897	692.413	1109.1	DMSO	S1
1887	634870	15.9271	310.087	528.3	DMSO	G1
1888	1299004	17.5915	25.48	13.4071	DMSO	G2
1889	1231095	18.1949	25.2201	13.6378	DMSO	G2
1890	597012	21.1935	691.466	1428.36	DMSO	G1
1891	1494927	20.6191	29.1752	13.4901	DMSO	G2
1892	759092	138.752	434.135	722.186	DMSO	S2
1893	718829	232.865	409.737	86.0035	DMSO	S2
1894	1281364	23.0503	36.4616	19.093	DMSO	G2
1895	733168	166.198	523.413	835.699	DMSO	S2
1896	600957	13.1779	482.982	839.282	DMSO	G1
1897	705987	139.794	627.395	1030.33	DMSO	S2
1898	1270940	10.6488	20.9449	14.3413	DMSO	G2
1899	600921	12.6976	470.121	821.109	DMSO	G1
1900	1160243	148.833	250.492	356.444	DMSO	S5
1901	720791	16.1575	603.329	983.937	DMSO	G1
1902	621832	91.0236	892.073	1443.46	DMSO	S1
1903	1255200	57.7875	47.2325	35.203	DMSO	S6
1904	584709	10.842	139.287	211.63	DMSO	G1
1905	677261	100.083	604.046	992.588	DMSO	S1
1906	800154	153.046	420.545	635.414	DMSO	S2
1907	592015	50.228	680.033	1168.19	DMSO	S1
1908	1365595	107.717	84.3914	87.3681	DMSO	S5
1909	1253035	23.7916	34.5615	13.1813	DMSO	G2
1910	611203	88.3422	737.385	1243.97	DMSO	S1
1911	748081	127.433	790.748	1331.87	DMSO	S2
1912	1248152	105.91	217.495	316.967	DMSO	S5
1913	703771	97.849	907.942	1460.83	DMSO	S1
1914	694773	17.3131	965.099	1612.54	DMSO	G1
1915	850430	164.603	532.547	779.538	DMSO	S3
1916	1442749	21.5217	33.9254	13.0355	DMSO	G2
1917	1366326	58.5623	41.0697	27.0774	DMSO	S6
1918	834287	174.886	462.698	669.039	DMSO	S3
1919	1085860	178.913	305.39	421.62	DMSO	S4
1920	1310262	19.9255	33.084	12.0411	DMSO	G2
1921	696970	89.2114	791.99	1265.43	DMSO	S1
1922	610326	11.5693	60.3319	76.6124	DMSO	G1
1923	937447	151.391	377.429	525.128	DMSO	S3
1924	722749	131.859	742.871	1147.44	DMSO	S2
1925	614227	11.7879	63.6831	83.2757	DMSO	G1
1926	994283	180.39	426.148	643.201	DMSO	S4
1927	650159	21.1928	805.136	1256.75	DMSO	G1
1928	841433	102.413	311.318	469.664	DMSO	S3
1929	1314869	145.017	81.699	80.886	DMSO	S5
1930	921994	205.183	397.875	573.397	DMSO	S3
1931	838879	125.723	430.871	654.533	DMSO	S3
1932	1263309	18.5627	30.7356	10.4336	DMSO	G2
1933	1338384	103.65	60.737	63.5397	DMSO	S6
1934	638267	19.5233	310.811	639.116	DMSO	G1
1935	1074935	162.499	305.571	418.353	DMSO	S4
1936	1189344	172.534	137.62	166.016	DMSO	S5
1937	906840	179.066	393.908	594.543	DMSO	S3
1938	1339609	18.0036	27.5352	11.5814	DMSO	G2
1939	1117257	214.235	260.358	354.72	DMSO	S4
1940	594893	46.9514	600.263	1012.16	DMSO	S1
1941	1321435	17.2675	29.5212	11.6802	DMSO	G2
1942	593305	24.7693	766.646	1259.8	DMSO	G1
1943	1327365	16.6285	28.8685	14.168	DMSO	G2
1944	598769	64.0722	832.348	1368.06	DMSO	S1
1945	610451	129.75	664.563	1088.31	DMSO	S2
1946	965929	181.695	368.378	543.257	DMSO	S3
1947	819332	163.48	574.823	905.432	DMSO	S2
1948	544449	10.1534	144.491	240.976	DMSO	G1
1949	1042352	166.069	284.971	388.979	DMSO	S4
1950	591433	18.1331	473.697	790.633	DMSO	G1
1951	658053	12.6865	407.205	672.026	DMSO	G1
1952	714581	15.244	621.02	1031.29	DMSO	G1
1953	1300140	136.617	147.679	190.498	DMSO	S5
1954	615818	63.9351	604.414	1008.02	DMSO	S1
1955	613722	108.849	648.703	1064.5	DMSO	S2
1956	646613	13.5461	451.174	715.255	DMSO	G1
1957	631079	18.0496	648.749	1099.44	DMSO	G1
1958	704852	13.7997	588.603	981.274	DMSO	G1
1959	854707	185.522	664.153	1057.08	DMSO	S3
1960	657628	176.403	659.29	1059.2	DMSO	S2
1961	736920	97.5073	635.612	1068.14	DMSO	S1
1962	616393	20.7602	491.033	811.518	DMSO	G1
1963	586391	12.9554	197.845	314.783	DMSO	G1
1964	1053281	194.064	428.516	643.425	DMSO	S4
1965	715683	182.257	518.166	804.961	DMSO	S2
1966	929254	155.416	387.891	596.915	DMSO	S3
1967	609234	11.6613	197.066	317.499	DMSO	G1
1968	1434395	45.9994	34.5576	20.5417	DMSO	S6
1969	1367684	123.409	73.8287	71.393	DMSO	S5
1970	557322	23.8274	973.623	1494.47	DMSO	G1
1971	668469	17.9523	192.085	397.557	DMSO	G1
1972	1425484	20.3652	28.6097	10.4566	DMSO	G2
1973	1296640	127.696	142.677	190.895	DMSO	S5
1974	1030630	106.219	355.409	531.52	DMSO	S4
1975	929444	186.203	473.448	714.21	DMSO	S3
1976	635813	14.4751	519.828	832.691	DMSO	G1
1977	684172	18.1621	423.912	647.082	DMSO	G1
1978	681789	14.9772	422.409	647.772	DMSO	G1
1979	755605	222.513	667.778	995.443	DMSO	S2
1980	766315	196.931	657.736	999.195	DMSO	S2
1981	1288507	120.237	61.8844	59.0628	DMSO	S5
1982	1264320	170.891	206.21	272.332	DMSO	S5
1983	1138706	151.429	168.12	232.562	DMSO	S4
1984	628565	13.9178	496.666	791.834	DMSO	G1
1985	845158	139.885	491.737	735.328	DMSO	S3
1986	1383851	44.4517	60.1405	61.4899	DMSO	S6
1987	1188534	127.095	166.463	220.2	DMSO	S5
1988	992680	204.819	399.054	547.751	DMSO	S4
1989	612946	16.8311	730.807	1202.44	DMSO	G1
1990	662432	17.671	341.724	549.465	DMSO	G1
1991	952969	148.017	383.616	556.789	DMSO	S3
1992	651288	14.3036	230.605	353.368	DMSO	G1
1993	657351	14.8486	220.366	335.5	DMSO	G1
1994	680549	112.389	562.397	926.905	DMSO	S2
1995	1358427	21.2197	31.0169	11.2003	DMSO	G2
1996	686421	176.545	547.502	869.097	DMSO	S2
1997	647306	15.8702	288.961	458.399	DMSO	G1
1998	1310236	17.9912	28.0356	12.6854	DMSO	G2
1999	1113356	162.624	198.332	263.319	DMSO	S4
[truncated: 16,548 more rows]

## Sheet: Supplementary Figure 6d
	Pearson correlation coefficient
	CDC45-GFP
	DMSO		ATRi
	MCM4-Halo	MCM6 #2	MCM4-Halo	MCM6 #2
1	0.505	0.355	0.79	0.61
2	0.466	0.37	0.748	0.571
3	0.466	0.363	0.797	0.594
4	0.493	0.315	0.754	0.587
5	0.503	0.358	0.79	0.458
6	0.541	0.417	0.759	0.587
7	0.536	0.382	0.788	0.652
8	0.525	0.402	0.741	0.617
9	0.543	0.341	0.754	0.588
10	0.55	0.384	0.776	0.607
11	0.556	0.373	0.779	0.62
12	0.557	0.383	0.77	0.539
13	0.482	0.291	0.762	0.646
14	0.507	0.298	0.778	0.601
15	0.474	0.342	0.809	0.571
16	0.504	0.413	0.793	0.627
17	0.482	0.419	0.816	0.582
18	0.5	0.351	0.778	0.628
19	0.521	0.385	0.793	0.553
20	0.514	0.338	0.794	0.588
