# Supplementary material for: Solving the MCM paradox by visualizing the scaffold of CMG helicase at active replisomes
Source: Nat Commun. 2022 Oct 14;13:6090. doi: 10.1038/s41467-022-33887-5 (PMC9568601; doi:10.1038/s41467-022-33887-5)
Supplement: Supplementary file 4 — Source Data [file 41467_2022_33887_MOESM4_ESM.zip › Polasek-Sedlackova et al_SOURCE DATA_final revision/Source data_Supplementary Figure 7.xlsx]

## Sheet: Supplementary Figure 7a
	Total Intensity DAPI	Mean Intensity A488 - CDC45-GFP	Mean Intensity A647 - MCMs	Mean Intensity A568 - PCNA	cell cycle	MCMs
1	746809	54.7127	72.1459	106.666	S	MCM2 #1 Novus	Acquisition settings:
2	744995	30.2731	74.135	18.8129	G1	MCM2 #1 Novus	Excitation Filter	Emission Filter	Intensity (%)	Exposure time (ms)	Objective
3	1450117	46.7524	12.6745	108.569	S	MCM2 #1 Novus	DAPI 377/50	DAPI 440	100	11	UPLSAPO 20x
4	1293516	46.9599	16.6118	82.5132	S	MCM2 #1 Novus	FITC 485/20	FITC 525	100	1000	UPLSAPO 20x
5	1110050	53.793	34.8453	100.296	S	MCM2 #1 Novus	Cy3 560/25	Cy3 607	100	500	UPLSAPO 20x
6	731853	28.1143	58.9074	18.3994	G1	MCM2 #1 Novus	Cy5 650/13	Cy5 684	100	250	UPLSAPO 20x
7	871668	44.3034	76.4117	133.051	S	MCM2 #1 Novus
8	696097	58.7898	126.304	107.797	S	MCM2 #1 Novus
9	1296635	50.4186	14.9712	104.249	S	MCM2 #1 Novus
10	699851	51.2683	111.012	88.622	S	MCM2 #1 Novus
11	1152068	49.9749	22.7641	109.136	S	MCM2 #1 Novus
12	1139959	43.1316	30.694	111.59	S	MCM2 #1 Novus
13	883873	50.9113	55.3606	118.153	S	MCM2 #1 Novus
14	1521627	63.6455	9.79263	43.8999	G2	MCM2 #1 Novus
15	677641	46.897	113.992	94.8116	S	MCM2 #1 Novus
16	834809	47.7204	58.293	116.06	S	MCM2 #1 Novus
17	707827	58.3875	102.905	107.983	S	MCM2 #1 Novus
18	690921	41.5254	74.4646	21.1718	G1	MCM2 #1 Novus
19	1307405	42.2486	15.4307	71.8132	S	MCM2 #1 Novus
20	643616	34.2091	28.428	18.4021	G1	MCM2 #1 Novus
21	771512	58.6898	74.7298	132.598	S	MCM2 #1 Novus
22	1346258	42.2358	7.73382	25.4141	G2	MCM2 #1 Novus
23	651459	32.9901	25.4836	17.1897	G1	MCM2 #1 Novus
24	671544	34.9355	16.3419	20.7258	G1	MCM2 #1 Novus
25	829404	58.1912	75.4305	129.855	S	MCM2 #1 Novus
26	965816	55.2638	52.9717	88.339	S	MCM2 #1 Novus
27	1398594	36.7849	6.27611	27.3788	G2	MCM2 #1 Novus
28	1342215	39.7607	6.48276	27.0971	G2	MCM2 #1 Novus
29	1132694	52.1686	29.9036	114.997	S	MCM2 #1 Novus
30	661934	31.9951	19.9779	18.0726	G1	MCM2 #1 Novus
31	805437	41.6694	80.2262	121.572	S	MCM2 #1 Novus
32	1271809	40.9493	6.91453	26.5314	G2	MCM2 #1 Novus
33	1384738	39.8517	7.27941	21.9186	G2	MCM2 #1 Novus
34	1097191	46.135	25.6435	102.995	S	MCM2 #1 Novus
35	638464	29.9364	43.9072	19.0397	G1	MCM2 #1 Novus
36	1083978	44.2365	32.9986	133.766	S	MCM2 #1 Novus
37	633159	30.2924	111.686	21.3164	G1	MCM2 #1 Novus
38	634796	34.4529	41.376	20.7529	G1	MCM2 #1 Novus
39	676229	30.9119	52.1581	20.4823	G1	MCM2 #1 Novus
40	649791	37.6439	157.323	42.3901	G1	MCM2 #1 Novus
41	674266	48.4818	22.1772	25.2999	G1	MCM2 #1 Novus
42	1279364	53.2278	22.7917	127.255	S	MCM2 #1 Novus
43	1277422	37.2313	6.63686	23.3872	G2	MCM2 #1 Novus
44	636547	30.3236	47.7329	17.974	G1	MCM2 #1 Novus
45	626867	34.9562	73.8768	22.72	G1	MCM2 #1 Novus
46	680309	27.6035	32.3011	18.0638	G1	MCM2 #1 Novus
47	1318258	36.4437	6.58438	23.3225	G2	MCM2 #1 Novus
48	643929	27.2852	51.5379	18.3167	G1	MCM2 #1 Novus
49	698207	45.8283	86.9264	119.781	S	MCM2 #1 Novus
50	687697	26.1659	31.3794	16.5895	G1	MCM2 #1 Novus
51	689253	48.1846	90.264	99.8123	S	MCM2 #1 Novus
52	651382	34.7837	54.206	20.43	G1	MCM2 #1 Novus
53	1118110	47.8781	16.4171	117.403	S	MCM2 #1 Novus
54	1222556	94.1534	36.6389	164.704	S	MCM2 #1 Novus
55	646690	41.9021	116.137	67.3707	S	MCM2 #1 Novus
56	1294247	37.2667	7.76109	24.9279	G2	MCM2 #1 Novus
57	1194231	36.8163	10.6032	30.9378	G2	MCM2 #1 Novus
58	694374	46.1091	107.217	114.186	S	MCM2 #1 Novus
59	1266456	35.8053	5.51161	22.748	G2	MCM2 #1 Novus
60	1049868	90.6939	71.3231	126.982	S	MCM2 #1 Novus
61	1077945	46.6369	51.4694	127.076	S	MCM2 #1 Novus
62	1303283	30.284	7.74563	19.4656	G2	MCM2 #1 Novus
63	616515	34.1185	115.21	22.7419	G1	MCM2 #1 Novus
64	1162231	42.7412	28.0725	136.495	S	MCM2 #1 Novus
65	1.03312e+06	44.2381	50.992	137.757	S	MCM2 #1 Novus
66	661819	35.3513	78.1037	22.0113	G1	MCM2 #1 Novus
67	738550	55.6881	64.7942	131.643	S	MCM2 #1 Novus
68	968074	44.4825	56.4645	122.206	S	MCM2 #1 Novus
69	645867	26.4632	34.4098	19.8278	G1	MCM2 #1 Novus
70	656792	27.1821	39.3159	18.6977	G1	MCM2 #1 Novus
71	619262	27.2632	29.4973	17.3126	G1	MCM2 #1 Novus
72	1057802	47.4476	53.9432	134.042	S	MCM2 #1 Novus
73	823698	43.0413	45.1629	131.714	S	MCM2 #1 Novus
74	656130	38.5463	30.936	20.2704	G1	MCM2 #1 Novus
75	1316736	41.0763	7.40576	24.5266	G2	MCM2 #1 Novus
76	636120	36.8823	56.4259	22.3216	G1	MCM2 #1 Novus
77	1248126	41.2627	22.3893	105.419	S	MCM2 #1 Novus
78	1103152	50.4899	29.7485	103.213	S	MCM2 #1 Novus
79	1284490	42.9407	8.30403	73.2907	S	MCM2 #1 Novus
80	914809	52.5369	54.1408	120.458	S	MCM2 #1 Novus
81	1064393	44.3158	42.4819	121.79	S	MCM2 #1 Novus
82	1278436	28.1098	6.61806	23.2402	G2	MCM2 #1 Novus
83	1097424	52.6568	29.7777	84.511	S	MCM2 #1 Novus
84	621799	31.2649	24.8429	18.5645	G1	MCM2 #1 Novus
85	630437	30.6888	26.2143	18.8363	G1	MCM2 #1 Novus
86	1241777	43.999	23.5163	92.5215	S	MCM2 #1 Novus
87	1380920	40.8999	6.90882	30.4153	G2	MCM2 #1 Novus
88	675846	43.3879	102.426	82.2579	S	MCM2 #1 Novus
89	1115124	39.468	36.7071	108.952	S	MCM2 #1 Novus
90	701893	50.6773	61.6677	96.8536	S	MCM2 #1 Novus
91	1103924	50.3866	32.4653	103.735	S	MCM2 #1 Novus
92	894929	43.5691	77.1796	133.806	S	MCM2 #1 Novus
93	1079492	42.2556	39.1313	118.794	S	MCM2 #1 Novus
94	1468423	30.9318	6.78559	19.3803	G2	MCM2 #1 Novus
95	812721	44.3346	55.0346	114.274	S	MCM2 #1 Novus
96	765940	45.2068	73.2532	118.062	S	MCM2 #1 Novus
97	689089	23.0477	24.1513	17.0625	G1	MCM2 #1 Novus
98	1013480	40.7924	42.2339	112.966	S	MCM2 #1 Novus
99	691698	25.5483	40.8378	18.7948	G1	MCM2 #1 Novus
100	678421	25.9708	32.4865	19.5235	G1	MCM2 #1 Novus
101	766041	41.5347	83.4918	109.13	S	MCM2 #1 Novus
102	1276419	33.3004	6.93912	33.0525	G2	MCM2 #1 Novus
103	696496	24.0884	35.7377	19.2726	G1	MCM2 #1 Novus
104	665163	28.9581	55.1805	21.0995	G1	MCM2 #1 Novus
105	692850	27.0796	28.026	19.7774	G1	MCM2 #1 Novus
106	750193	37.7033	16.712	75.6256	S	MCM2 #1 Novus
107	1134397	37.0163	27.025	78.2223	S	MCM2 #1 Novus
108	702979	39.079	59.3944	88.703	S	MCM2 #1 Novus
109	678325	32.746	33.7014	21.7042	G1	MCM2 #1 Novus
110	1227153	36.7672	7.84843	25.0166	G2	MCM2 #1 Novus
111	700051	23.0374	61.6695	18.3483	G1	MCM2 #1 Novus
112	1119896	44.3759	15.225	91.8607	S	MCM2 #1 Novus
113	652442	31.1836	107.06	23.0701	G1	MCM2 #1 Novus
114	697892	26.3246	88.4288	20.2528	G1	MCM2 #1 Novus
115	823626	57.4362	61.1801	158.477	S	MCM2 #1 Novus
116	637374	42.9208	107.457	68.9705	S	MCM2 #1 Novus
117	1408691	32.7497	7.53947	21.5366	G2	MCM2 #1 Novus
118	1233735	45.7785	10.1908	79.1604	S	MCM2 #1 Novus
119	704490	46.365	90.8883	91.7387	S	MCM2 #1 Novus
120	705655	43.3531	89.198	98.2926	S	MCM2 #1 Novus
121	891360	54.8566	65.4885	125.208	S	MCM2 #1 Novus
122	703865	36.3405	58.8978	23.0639	G1	MCM2 #1 Novus
123	701189	36.6204	113.957	77.789	S	MCM2 #1 Novus
124	1.00652e+06	53.8324	37.8927	127.278	S	MCM2 #1 Novus
125	702442	35.5868	49.5448	21.6454	G1	MCM2 #1 Novus
126	1302772	47.0668	8.31768	30.0662	G2	MCM2 #1 Novus
127	1333659	44.9736	9.8184	66.1193	S	MCM2 #1 Novus
128	1039377	67.5479	50.7199	169.57	S	MCM2 #1 Novus
129	985084	44.8071	50.538	102.602	S	MCM2 #1 Novus
130	765546	39.1118	88.6835	110.883	S	MCM2 #1 Novus
131	1449212	42.1812	7.14295	24.833	G2	MCM2 #1 Novus
132	1413809	70.0778	68.0284	49.2313	G2	MCM2 #1 Novus
133	1472390	40.5903	7.20318	25.0376	G2	MCM2 #1 Novus
134	667476	24.2548	96.2458	19.7546	G1	MCM2 #1 Novus
135	633866	27.319	26.1358	22.4264	G1	MCM2 #1 Novus
136	685909	33.456	27.7092	22.9309	G1	MCM2 #1 Novus
137	652574	32.0613	75.0056	21.826	G1	MCM2 #1 Novus
138	1348490	35.5857	45.4012	25.5032	G2	MCM2 #1 Novus
139	1458860	41.3474	44.1321	28.7881	G2	MCM2 #1 Novus
140	617855	26.0612	27.0166	20.2303	G1	MCM2 #1 Novus
141	960909	42.9367	43.1903	105.918	S	MCM2 #1 Novus
142	883247	42.7068	39.7901	134.539	S	MCM2 #1 Novus
143	973625	36.8445	33.5228	99.9083	S	MCM2 #1 Novus
144	642047	39.5714	89.6081	63.8035	S	MCM2 #1 Novus
145	646127	29.0302	80.7637	22.0964	G1	MCM2 #1 Novus
146	1067530	41.1628	33.833	82.5916	S	MCM2 #1 Novus
147	1344658	39.8195	7.95607	79.6424	S	MCM2 #1 Novus
148	1265548	33.0951	6.35642	21.4504	G2	MCM2 #1 Novus
149	627413	33.908	74.9017	23.6725	G1	MCM2 #1 Novus
150	770233	57.8989	71.1864	130.152	S	MCM2 #1 Novus
151	1256543	30.4048	6.21176	31.6982	G2	MCM2 #1 Novus
152	1350354	40.6516	7.29463	47.4782	G2	MCM2 #1 Novus
153	858370	54.583	52.5672	130.159	S	MCM2 #1 Novus
154	843599	54.7855	61.7622	167.025	S	MCM2 #1 Novus
155	1172496	44.3993	12.576	87.3446	S	MCM2 #1 Novus
156	1263141	31.9949	5.96284	25.6892	G2	MCM2 #1 Novus
157	1258937	35.6136	6.97538	21.469	G2	MCM2 #1 Novus
158	1357856	33.5791	6.04807	24.0735	G2	MCM2 #1 Novus
159	1291673	35.958	6.5311	21.2013	G2	MCM2 #1 Novus
160	652193	48.0004	107.255	114.323	S	MCM2 #1 Novus
161	648826	21.1335	27.5996	14.4846	G1	MCM2 #1 Novus
162	714450	42.0634	62.063	139.787	S	MCM2 #1 Novus
163	1136081	40.4733	14.0436	79.2558	S	MCM2 #1 Novus
164	616599	24.4277	30.0264	18.0703	G1	MCM2 #1 Novus
165	1179190	39.8903	13.5532	78.0899	S	MCM2 #1 Novus
166	1271470	36.5702	6.79654	23.8712	G2	MCM2 #1 Novus
167	1245094	29.2108	7.54332	34.9214	G2	MCM2 #1 Novus
168	841381	49.3035	57.3453	135.132	S	MCM2 #1 Novus
169	630707	32.7517	91.0764	7.94858	G1	MCM2 #1 Novus
170	629412	31.6172	106.953	6.54455	G1	MCM2 #1 Novus
171	1212889	40.9571	9.73784	72.018	S	MCM2 #1 Novus
172	1097774	39.4878	32.8991	44.7481	G2	MCM2 #1 Novus
173	793626	50.0751	57.9002	169.284	S	MCM2 #1 Novus
174	737875	47.0867	62.6278	106.396	S	MCM2 #1 Novus
175	609499	38.7342	56.7275	98.6689	S	MCM2 #1 Novus
176	593636	37.9681	73.4981	79.4015	S	MCM2 #1 Novus
177	608864	31.902	17.1697	115.907	S	MCM2 #1 Novus
178	594464	31.2626	16.4452	99.5262	S	MCM2 #1 Novus
179	944241	55.5583	59.7035	59.3552	S	MCM2 #1 Novus
180	632961	208.61	16.7039	44.7789	G1	MCM2 #1 Novus
181	1275405	48.2263	8.71825	106.597	S	MCM2 #1 Novus
182	638926	33.109	26.22	77.1653	S	MCM2 #1 Novus
183	1306057	27.1049	6.59085	99.8479	S	MCM2 #1 Novus
184	637129	33.7225	24.5929	99.0194	S	MCM2 #1 Novus
185	987861	46.2557	44.2109	134.377	S	MCM2 #1 Novus
186	761078	50.8846	93.0851	125.328	S	MCM2 #1 Novus
187	711497	28.6834	20.4422	19.126	G1	MCM2 #1 Novus
188	699916	45.5845	93.1617	132.069	S	MCM2 #1 Novus
189	846739	53.7154	63.4027	128.487	S	MCM2 #1 Novus
190	686304	52.2132	51.6356	37.938	G1	MCM2 #1 Novus
191	1361100	50.9826	9.06814	33.2595	G2	MCM2 #1 Novus
192	674760	44.5157	100.513	102.586	S	MCM2 #1 Novus
193	850403	51.2804	71.7292	162.963	S	MCM2 #1 Novus
194	1400864	44.1184	11.9131	79.4608	S	MCM2 #1 Novus
195	906067	50.2028	58.6207	141.723	S	MCM2 #1 Novus
196	692570	36.4348	113.688	33.1204	G1	MCM2 #1 Novus
197	919132	33.4236	46.921	149.529	S	MCM2 #1 Novus
198	1288061	40.3844	7.91314	27.7691	G2	MCM2 #1 Novus
199	865827	43.7967	50.7148	130.039	S	MCM2 #1 Novus
200	673557	30.7147	119.127	28.7226	G1	MCM2 #1 Novus
201	928217	49.8905	63.2876	151.811	S	MCM2 #1 Novus
202	1075094	53.7235	47.6926	168.145	S	MCM2 #1 Novus
203	769460	50.9061	70.747	173.977	S	MCM2 #1 Novus
204	1079876	43.8224	43.2008	141.427	S	MCM2 #1 Novus
205	686144	31.2396	70.1172	22.7234	G1	MCM2 #1 Novus
206	616004	18.2771	15.9115	14.866	G1	MCM2 #1 Novus
207	607845	34.4327	78.946	23.5985	G1	MCM2 #1 Novus
208	647067	26.9632	62.476	21.9474	G1	MCM2 #1 Novus
209	601056	15.3856	13.1027	12.4225	G1	MCM2 #1 Novus
210	602658	28.5703	81.2046	77.3302	S	MCM2 #1 Novus
211	636795	25.9405	73.2249	20.2623	G1	MCM2 #1 Novus
212	1219632	29.1536	13.6526	47.6737	G2	MCM2 #1 Novus
213	594030	27.5749	64.0423	20.7326	G1	MCM2 #1 Novus
214	978367	39.1743	27.6751	128.107	S	MCM2 #1 Novus
215	636684	23.4154	63.0566	16.1958	G1	MCM2 #1 Novus
216	1178160	38.6746	27.9718	116.4	S	MCM2 #1 Novus
217	660060	24.9816	87.6612	19.946	G1	MCM2 #1 Novus
218	628026	30.5607	75.0138	77.71	S	MCM2 #1 Novus
219	834431	38.2142	58.3158	113.598	S	MCM2 #1 Novus
220	725638	35.483	120.19	80.2163	S	MCM2 #1 Novus
221	683109	30.0694	76.6187	25.2244	G1	MCM2 #1 Novus
222	697897	27.4347	73.553	21.5999	G1	MCM2 #1 Novus
223	778628	43.9815	50.8106	120.383	S	MCM2 #1 Novus
224	739084	36.8748	114.444	92.7146	S	MCM2 #1 Novus
225	699325	36.0197	84.6348	112.771	S	MCM2 #1 Novus
226	705831	27.2471	114.145	24.925	G1	MCM2 #1 Novus
227	911162	42.0804	37.8392	116.517	S	MCM2 #1 Novus
228	908667	33.4176	64.0733	115.445	S	MCM2 #1 Novus
229	767422	40.2846	95.0198	123.383	S	MCM2 #1 Novus
230	1369359	25.6434	6.10796	26.0519	G2	MCM2 #1 Novus
231	1169055	42.0151	25.8705	99.7252	S	MCM2 #1 Novus
232	661187	30.3712	116.356	29.2551	G1	MCM2 #1 Novus
233	658256	24.5618	63.7413	20.6124	G1	MCM2 #1 Novus
234	700560	22.0688	54.7198	18.5474	G1	MCM2 #1 Novus
235	648391	26.0748	65.8251	22.6829	G1	MCM2 #1 Novus
236	1532642	29.1352	8.4202	32.1461	G2	MCM2 #1 Novus
237	1303744	28.3427	6.1853	22.122	G2	MCM2 #1 Novus
238	682171	44.2297	99.4076	112.922	S	MCM2 #1 Novus
239	632705	22.3566	39.5337	19.8282	G1	MCM2 #1 Novus
240	693161	25.2581	62.0969	20.5512	G1	MCM2 #1 Novus
241	1380849	30.8513	7.61616	54.2156	S	MCM2 #1 Novus
242	856728	40.0436	72.298	118.704	S	MCM2 #1 Novus
243	702422	31.004	21.8331	21.898	G1	MCM2 #1 Novus
244	1198056	64.4483	55.8221	134.867	S	MCM2 #1 Novus
245	669373	30.5697	19.2216	19.7041	G1	MCM2 #1 Novus
246	1446227	53.8394	11.0926	93.8313	S	MCM2 #1 Novus
247	865865	56.6914	70.3184	151.596	S	MCM2 #1 Novus
248	658280	31.2989	119.478	24.0934	G1	MCM2 #1 Novus
249	694460	36.3163	112.188	25.5341	G1	MCM2 #1 Novus
250	661939	28.0406	135.565	19.8673	G1	MCM2 #1 Novus
251	687741	45.0926	86.19	83.7362	S	MCM2 #1 Novus
252	698558	31.3988	62.9841	22.0269	G1	MCM2 #1 Novus
253	1170772	46.4246	24.6365	103.084	S	MCM2 #1 Novus
254	1141954	47.6461	48.4612	137.106	S	MCM2 #1 Novus
255	716088	27.7091	71.4768	19.773	G1	MCM2 #1 Novus
256	741887	45.5485	156.105	138.583	S	MCM2 #1 Novus
257	653381	30.7104	58.4187	21.9746	G1	MCM2 #1 Novus
258	642712	30.4057	118.335	45.4011	G1	MCM2 #1 Novus
259	970195	43.1033	54.8621	131.821	S	MCM2 #1 Novus
260	1272853	44.6728	13.6163	112.777	S	MCM2 #1 Novus
261	798410	38.4953	64.8846	103.932	S	MCM2 #1 Novus
262	986682	41.734	47.6598	124.168	S	MCM2 #1 Novus
263	681876	30.5324	40.317	20.7075	G1	MCM2 #1 Novus
264	754181	43.9521	89.6325	134.566	S	MCM2 #1 Novus
265	1317880	30.1911	7.31675	22.1327	G2	MCM2 #1 Novus
266	711606	30.5448	112.156	23.8533	G1	MCM2 #1 Novus
267	656997	30.063	68.2725	23.5472	G1	MCM2 #1 Novus
268	647578	26.0423	60.7374	18.4378	G1	MCM2 #1 Novus
269	635875	29.4399	70.8111	21.1483	G1	MCM2 #1 Novus
270	1379114	39.8885	8.2207	53.8628	S	MCM2 #1 Novus
271	673557	29.4989	39.4041	20.2813	G1	MCM2 #1 Novus
272	1180089	43.4511	29.5074	137.639	S	MCM2 #1 Novus
273	672011	37.6846	95.0345	125.469	S	MCM2 #1 Novus
274	728252	34.1344	62.846	80.4435	S	MCM2 #1 Novus
275	669559	25.9166	63.0399	17.4015	G1	MCM2 #1 Novus
276	987004	39.1477	30.8114	106.879	S	MCM2 #1 Novus
277	631124	25.607	76.9096	18.552	G1	MCM2 #1 Novus
278	1319371	38.7273	7.51886	25.8223	G2	MCM2 #1 Novus
279	785626	42.1672	87.2759	126.385	S	MCM2 #1 Novus
280	669614	37.7234	91.902	120.392	S	MCM2 #1 Novus
281	674307	28.5357	41.5661	22.5966	G1	MCM2 #1 Novus
282	744626	39.0588	54.288	85.5362	S	MCM2 #1 Novus
283	888345	45.3768	55.0364	128.412	S	MCM2 #1 Novus
284	1006568	46.4222	34.1865	116.854	S	MCM2 #1 Novus
285	1485482	31.5245	7.22496	23.9693	G2	MCM2 #1 Novus
286	1192410	48.6284	22.6588	121.089	S	MCM2 #1 Novus
287	724157	38.8094	85.2683	112.225	S	MCM2 #1 Novus
288	1344357	35.6723	6.77622	53.1513	S	MCM2 #1 Novus
289	702676	32.4998	92.4584	23.8952	G1	MCM2 #1 Novus
290	630542	29.9875	76.3029	21.698	G1	MCM2 #1 Novus
291	730896	32.2152	98.5926	27.0869	G1	MCM2 #1 Novus
292	1430347	33.7136	7.0292	28.5233	G2	MCM2 #1 Novus
293	1304383	35.487	6.45856	25.3819	G2	MCM2 #1 Novus
294	642993	36.9009	107.916	78.0345	S	MCM2 #1 Novus
295	1171709	46.4961	32.1007	119.563	S	MCM2 #1 Novus
296	848570	54.9947	70.0962	152.226	S	MCM2 #1 Novus
297	1229580	44.8144	30.7153	118.997	S	MCM2 #1 Novus
298	649813	26.345	37.2883	19.9811	G1	MCM2 #1 Novus
299	644110	26.0147	87.3913	21.8402	G1	MCM2 #1 Novus
300	1471934	35.5051	8.22049	28.3831	G2	MCM2 #1 Novus
301	679733	27.1857	40.7915	21.9122	G1	MCM2 #1 Novus
302	761480	45.3218	60.0996	151.247	S	MCM2 #1 Novus
303	1376835	35.9297	6.7752	26.6563	G2	MCM2 #1 Novus
304	646138	27.4662	57.7023	20.3585	G1	MCM2 #1 Novus
305	1447122	35.9838	7.11311	27.7851	G2	MCM2 #1 Novus
306	1434699	38.983	7.77098	28.9094	G2	MCM2 #1 Novus
307	642877	26.7686	56.3019	18.7431	G1	MCM2 #1 Novus
308	643925	23.5814	91.5938	17.9337	G1	MCM2 #1 Novus
309	721972	33.0366	5.50561	23.8234	G1	MCM2 #1 Novus
310	1127778	50.4393	25.9393	133.395	S	MCM2 #1 Novus
311	1391860	28.3652	6.94064	24.8695	G2	MCM2 #1 Novus
312	732727	29.0944	5.77339	20.1176	G1	MCM2 #1 Novus
313	1364577	35.1911	7.9544	26.1374	G2	MCM2 #1 Novus
314	654120	27.4585	92.3813	19.9006	G1	MCM2 #1 Novus
315	1500780	39.5665	8.35555	34.597	G2	MCM2 #1 Novus
316	633463	26.2764	33.8101	16.8642	G1	MCM2 #1 Novus
317	1313424	51.5718	15.3377	122.267	S	MCM2 #1 Novus
318	1053771	39.7779	41.4318	113.455	S	MCM2 #1 Novus
319	1156366	71.8938	40.1357	99.904	S	MCM2 #1 Novus
320	1379107	29.4276	6.69735	26.0279	G2	MCM2 #1 Novus
321	1291112	42.5627	14.3342	107.744	S	MCM2 #1 Novus
322	651786	26.2783	34.5446	19.4297	G1	MCM2 #1 Novus
323	715913	45.7932	42.2052	41.5595	G1	MCM2 #1 Novus
324	701204	39.5763	45.7572	32.8202	G1	MCM2 #1 Novus
325	728511	38.7682	118.333	139.189	S	MCM2 #1 Novus
326	668775	30.6992	66.6223	23.5708	G1	MCM2 #1 Novus
327	753046	27.6236	90.3264	19.8323	G1	MCM2 #1 Novus
328	1113889	46.6911	43.0693	108.863	S	MCM2 #1 Novus
329	1265595	46.2611	31.01	135.804	S	MCM2 #1 Novus
330	829545	48.7491	79.2876	114.726	S	MCM2 #1 Novus
331	1545887	32.4249	6.09792	20.6452	G2	MCM2 #1 Novus
332	752556	15.4947	3.96957	10.3464	G1	MCM2 #1 Novus
333	776621	31.5929	30.2917	19.9664	G1	MCM2 #1 Novus
334	995112	44.7968	39.0642	132.663	S	MCM2 #1 Novus
335	945931	44.8508	67.3418	115.476	S	MCM2 #1 Novus
336	908146	50.8296	67.8458	125.388	S	MCM2 #1 Novus
337	734133	17.5907	68.8819	13.9611	G1	MCM2 #1 Novus
338	1251849	42.9413	31.0921	122.378	S	MCM2 #1 Novus
339	997205	55.732	75.4688	155.771	S	MCM2 #1 Novus
340	1455515	33.2614	6.46339	22.3158	G2	MCM2 #1 Novus
341	980838	51.7377	71.1381	135.011	S	MCM2 #1 Novus
342	1241095	26.1862	35.7224	77.0455	S	MCM2 #1 Novus
343	731885	41.5193	122.6	102.687	S	MCM2 #1 Novus
344	952684	46.6261	62.7452	128.835	S	MCM2 #1 Novus
345	1189730	40.5703	50.119	98.1876	S	MCM2 #1 Novus
346	679014	30.9951	52.8131	17.1337	G1	MCM2 #1 Novus
347	1417197	31.0209	5.85396	17.1706	G2	MCM2 #1 Novus
348	718802	19.8658	68.9667	16.6494	G1	MCM2 #1 Novus
349	821821	37.3323	117.213	112.163	S	MCM2 #1 Novus
350	747118	48.1708	133.054	92.7602	S	MCM2 #1 Novus
351	738488	43.5287	137.819	112.193	S	MCM2 #1 Novus
352	690498	35.9426	67.6229	18.7766	G1	MCM2 #1 Novus
353	697231	34.0056	69.3752	20.6599	G1	MCM2 #1 Novus
354	824815	52.0164	72.4339	132.074	S	MCM2 #1 Novus
355	692763	29.8413	106.313	16.6121	G1	MCM2 #1 Novus
356	988712	53.2347	78.3437	150.806	S	MCM2 #1 Novus
357	738071	31.8217	147.264	20.0783	G1	MCM2 #1 Novus
358	1485214	24.3988	5.39724	16.8337	G2	MCM2 #1 Novus
359	670909	31.87	82.0239	18.1643	G1	MCM2 #1 Novus
360	1059848	49.3663	44.5453	133.687	S	MCM2 #1 Novus
361	958671	50.5392	41.5329	138.3	S	MCM2 #1 Novus
362	1000562	51.1058	79.7868	130.203	S	MCM2 #1 Novus
363	1279629	57.3084	25.2917	106.48	S	MCM2 #1 Novus
364	679988	33.8165	117.322	21.6072	G1	MCM2 #1 Novus
365	668921	33.5845	70.9435	19.642	G1	MCM2 #1 Novus
366	1550821	38.9648	7.2319	24.0224	G2	MCM2 #1 Novus
367	1345882	43.3798	22.0175	104.916	S	MCM2 #1 Novus
368	1411000	48.371	13.2448	135.355	S	MCM2 #1 Novus
369	879521	62.2697	81.3114	172.335	S	MCM2 #1 Novus
370	716682	28.4169	164.194	49.7384	G1	MCM2 #1 Novus
371	680401	32.5946	29.6426	19.3215	G1	MCM2 #1 Novus
372	724883	24.8739	25.9374	16.3675	G1	MCM2 #1 Novus
373	1519097	37.1267	7.30124	23.5284	G2	MCM2 #1 Novus
374	643094	34.5066	38.2763	19.4628	G1	MCM2 #1 Novus
375	728890	24.9763	27.565	17.5262	G1	MCM2 #1 Novus
376	703529	27.7029	36.7415	19.6469	G1	MCM2 #1 Novus
377	842134	48.8319	74.2604	163.393	S	MCM2 #1 Novus
378	841249	42.0163	68.419	137.208	S	MCM2 #1 Novus
379	647025	34.9821	39.0229	19.6574	G1	MCM2 #1 Novus
380	664812	42.4946	120.622	32.8177	G1	MCM2 #1 Novus
381	1199326	34.1042	10.8566	20.6488	G2	MCM2 #1 Novus
382	836267	53.097	62.153	119.405	S	MCM2 #1 Novus
383	1229410	41.788	30.0597	117.563	S	MCM2 #1 Novus
384	708249	26.752	48.8565	16.3081	G1	MCM2 #1 Novus
385	667699	31.4002	23.0158	17.6104	G1	MCM2 #1 Novus
386	684797	43.3196	97.1385	121.904	S	MCM2 #1 Novus
387	869679	52.7157	78.6423	157.753	S	MCM2 #1 Novus
388	530308	37.9871	10.1705	21.3063	G1	MCM2 #1 Novus
389	997016	41.0362	10.7124	23.1958	G2	MCM2 #1 Novus
390	648421	29.4524	48.3023	19.0539	G1	MCM2 #1 Novus
391	717324	46.7065	100.188	120.044	S	MCM2 #1 Novus
392	707391	30.0729	40.314	20.7268	G1	MCM2 #1 Novus
393	811758	46.8447	56.8281	111.125	S	MCM2 #1 Novus
394	659508	34.9547	16.1704	19.4001	G1	MCM2 #1 Novus
395	675659	29.767	15.4745	13.6345	G1	MCM2 #1 Novus
396	811852	44.4037	111.501	150.079	S	MCM2 #1 Novus
397	640116	31.1909	15.1468	16.3879	G1	MCM2 #1 Novus
398	638929	28.1172	42.2785	17.487	G1	MCM2 #1 Novus
399	1163801	46.6652	32.4028	112.636	S	MCM2 #1 Novus
400	829285	41.1603	53.8882	109.416	S	MCM2 #1 Novus
401	815026	63.8629	72.8676	163.394	S	MCM2 #1 Novus
402	1402667	39.2712	7.10793	25.8763	G2	MCM2 #1 Novus
403	640242	41.741	122.498	76.639	S	MCM2 #1 Novus
404	1003899	49.061	44.5016	90.0376	S	MCM2 #1 Novus
405	709186	46.4683	93.6788	99.128	S	MCM2 #1 Novus
406	907222	58.9715	54.8333	143.436	S	MCM2 #1 Novus
407	705446	45.8693	118.152	125.027	S	MCM2 #1 Novus
408	654390	32.274	84.0004	18.9654	G1	MCM2 #1 Novus
409	697740	32.5591	84.1782	21.6778	G1	MCM2 #1 Novus
410	695402	31.6965	82.5396	20.7657	G1	MCM2 #1 Novus
411	639891	37.8519	127.597	28.3686	G1	MCM2 #1 Novus
412	653854	34.1406	59.4564	20.5565	G1	MCM2 #1 Novus
413	659098	32.478	12.922	24.4009	G1	MCM2 #1 Novus
414	724490	46.8375	70.2604	95.3486	S	MCM2 #1 Novus
415	649831	34.8579	82.5558	21.2287	G1	MCM2 #1 Novus
416	685390	36.8834	92.7559	28.2279	G1	MCM2 #1 Novus
417	649931	33.9399	60.8725	21.1854	G1	MCM2 #1 Novus
418	701242	43.1555	91.0367	92.3117	S	MCM2 #1 Novus
419	684309	34.3168	64.6503	19.5333	G1	MCM2 #1 Novus
420	1412388	45.9126	8.15261	65.7379	S	MCM2 #1 Novus
421	660304	38.0833	62.0097	22.9484	G1	MCM2 #1 Novus
422	755946	50.552	63.7027	117.657	S	MCM2 #1 Novus
423	673894	46.6637	115.588	120.642	S	MCM2 #1 Novus
424	944755	58.4023	79.7016	179.179	S	MCM2 #1 Novus
425	678227	35.3759	53.661	20.1982	G1	MCM2 #1 Novus
426	791053	52.5959	86.0768	134.956	S	MCM2 #1 Novus
427	709978	46.0461	67.6033	96.5817	S	MCM2 #1 Novus
428	690545	39.6821	137.1	26.2807	G1	MCM2 #1 Novus
429	767117	34.7398	42.9316	24.6355	G1	MCM2 #1 Novus
430	666745	30.8974	23.6233	24.7493	G1	MCM2 #1 Novus
431	685550	22.4656	19.7686	19.7035	G1	MCM2 #1 Novus
432	1346526	33.9208	7.0717	22.7368	G2	MCM2 #1 Novus
433	945371	52.5323	61.7715	146.151	S	MCM2 #1 Novus
434	927896	40.8922	50.8961	103.9	S	MCM2 #1 Novus
435	921760	63.9372	79.0061	154.261	S	MCM2 #1 Novus
436	1367188	45.0193	7.96174	26.2759	G2	MCM2 #1 Novus
437	749529	43.1604	67.2231	117.938	S	MCM2 #1 Novus
438	737931	33.0716	96.7375	27.1086	G1	MCM2 #1 Novus
439	649165	31.848	35.6601	19.517	G1	MCM2 #1 Novus
440	765686	31.8021	42.9304	23.3265	G1	MCM2 #1 Novus
441	711420	22.7762	30.8747	16.4814	G1	MCM2 #1 Novus
442	647267	24.6168	32.3233	16.1466	G1	MCM2 #1 Novus
443	1420324	32.0811	7.13417	23.1368	G2	MCM2 #1 Novus
444	1473503	30.3029	6.07551	36.6967	G2	MCM2 #1 Novus
445	1405230	29.1183	7.42857	22.3683	G2	MCM2 #1 Novus
446	1550969	35.6021	5.94091	31.9179	G2	MCM2 #1 Novus
447	682720	34.1901	31.1058	22.478	G1	MCM2 #1 Novus
448	763373	33.8468	163.488	95.1814	S	MCM2 #1 Novus
449	1395820	42.0218	8.64107	28.1011	G2	MCM2 #1 Novus
450	1454635	47.9101	12.2361	108.586	S	MCM2 #1 Novus
451	786805	29.9921	104.354	19.5845	G1	MCM2 #1 Novus
452	966089	35.1248	7.4969	23.4864	G2	MCM2 #1 Novus
453	704090	34.5676	32.6569	24.4357	G1	MCM2 #1 Novus
454	1253418	46.5454	35.3802	130.137	S	MCM2 #1 Novus
455	1247470	47.8106	42.1563	116.552	S	MCM2 #1 Novus
456	423549	31.1557	6.62678	21.2906	G1	MCM2 #1 Novus
457	769003	39.4897	111.275	84.5583	S	MCM2 #1 Novus
458	666667	29.6042	41.5147	19.7689	G1	MCM2 #1 Novus
459	916974	49.2476	71.0798	135.181	S	MCM2 #1 Novus
460	1396758	34.0312	6.64103	21.988	G2	MCM2 #1 Novus
461	710383	34.584	50.4048	22.9694	G1	MCM2 #1 Novus
462	1337399	31.9635	7.1453	26.5279	G2	MCM2 #1 Novus
463	728524	38.1685	107.972	23.2365	G1	MCM2 #1 Novus
464	666874	34.0486	26.9044	19.591	G1	MCM2 #1 Novus
465	741546	33.6509	136.316	26.5673	G1	MCM2 #1 Novus
466	641477	34.4024	104.291	22.0836	G1	MCM2 #1 Novus
467	782707	45.898	123.511	112.548	S	MCM2 #1 Novus
468	1335332	33.8734	7.39343	23.4686	G2	MCM2 #1 Novus
469	664280	35.4891	31.0022	20.6587	G1	MCM2 #1 Novus
470	1294049	39.0878	6.91473	24.1787	G2	MCM2 #1 Novus
471	728027	36.2622	14.1507	20.278	G1	MCM2 #1 Novus
472	1271026	50.2105	19.8996	116.099	S	MCM2 #1 Novus
473	749826	34.178	13.5745	21.0647	G1	MCM2 #1 Novus
474	765018	57.642	135.824	131.019	S	MCM2 #1 Novus
475	1029458	45.8467	50.6589	126.538	S	MCM2 #1 Novus
476	702882	27.1924	6.18931	15.0962	G1	MCM2 #1 Novus
477	682461	24.7305	5.30973	13.1412	G1	MCM2 #1 Novus
478	835030	50.6622	92.4845	139.574	S	MCM2 #1 Novus
479	780782	44.9775	82.2022	26.7709	G1	MCM2 #1 Novus
480	733091	49.8338	80.8395	112.596	S	MCM2 #1 Novus
481	705950	46.9184	91.125	120.66	S	MCM2 #1 Novus
482	995233	55.456	76.1459	148.824	S	MCM2 #1 Novus
483	694159	33.7446	26.8114	19.0592	G1	MCM2 #1 Novus
484	719359	34.9809	30.0686	19.9678	G1	MCM2 #1 Novus
485	961316	48.3045	44.2008	113.738	S	MCM2 #1 Novus
486	982569	57.2172	57.3699	120.346	S	MCM2 #1 Novus
487	1339881	52.2889	9.24604	31.5107	G2	MCM2 #1 Novus
488	699563	41.3329	124.78	80.7663	S	MCM2 #1 Novus
489	741420	47.0412	139.9	93.3203	S	MCM2 #1 Novus
490	1166511	69.3219	27.496	83.0251	S	MCM2 #1 Novus
491	1373232	50.427	8.40357	31.2325	G2	MCM2 #1 Novus
492	1338434	53.4329	10.3584	33.8166	G2	MCM2 #1 Novus
493	1445520	31.5402	6.27515	18.297	G2	MCM2 #1 Novus
494	866819	50.3662	53.0176	114.953	S	MCM2 #1 Novus
495	714387	41.7792	63.5492	25.2648	G1	MCM2 #1 Novus
496	705922	43.4306	100.097	26.9174	G1	MCM2 #1 Novus
497	1369014	41.9738	35.2082	25.9317	G2	MCM2 #1 Novus
498	712972	50.754	117.687	90.4817	S	MCM2 #1 Novus
499	1114159	51.733	41.1469	132.407	S	MCM2 #1 Novus
500	952533	52.0536	66.4637	127.68	S	MCM2 #1 Novus
501	636657	37.1552	73.5741	25.2106	G1	MCM2 #1 Novus
502	640730	36.5526	66.095	24.0487	G1	MCM2 #1 Novus
503	671913	40.0479	120.355	24.9808	G1	MCM2 #1 Novus
504	674755	45.7238	29.9937	31.9739	G1	MCM2 #1 Novus
505	702733	38.577	81.0091	20.5535	G1	MCM2 #1 Novus
506	735911	47.746	71.5881	110.34	S	MCM2 #1 Novus
507	762827	54.205	112.985	114.361	S	MCM2 #1 Novus
508	776847	51.127	94.2438	104.757	S	MCM2 #1 Novus
509	667317	48.0869	97.8813	86.1572	S	MCM2 #1 Novus
510	1065546	84.366	8.56242	44.6934	G2	MCM2 #1 Novus
511	686340	38.8119	101.888	21.249	G1	MCM2 #1 Novus
512	713790	55.7539	122.527	119.363	S	MCM2 #1 Novus
513	1218369	51.8475	14.8165	109.194	S	MCM2 #1 Novus
514	1007591	123.412	11.4268	48.1997	G2	MCM2 #1 Novus
515	725457	53.9282	89.3561	130.296	S	MCM2 #1 Novus
516	791841	51.0173	94.7723	165.169	S	MCM2 #1 Novus
517	987121	59.1197	40.5292	124.458	S	MCM2 #1 Novus
518	1301195	41.8319	8.19531	31.2774	G2	MCM2 #1 Novus
519	718759	52.345	73.958	133.794	S	MCM2 #1 Novus
520	1162905	56.5363	27.4176	127.965	S	MCM2 #1 Novus
521	1050893	55.711	34.6242	130.397	S	MCM2 #1 Novus
522	702510	48.6771	87.0824	145.746	S	MCM2 #1 Novus
523	690595	40.4265	36.4312	24.2058	G1	MCM2 #1 Novus
524	706657	51.55	57.8645	118.257	S	MCM2 #1 Novus
525	1467307	48.3017	6.89428	38.5017	G2	MCM2 #1 Novus
526	730105	42.468	76.9093	109.77	S	MCM2 #1 Novus
527	1273927	40.6563	7.11972	29.6786	G2	MCM2 #1 Novus
528	907935	48.9378	63.2026	141.034	S	MCM2 #1 Novus
529	704206	38.3492	25.743	22.7076	G1	MCM2 #1 Novus
530	773060	52.6303	74.1259	131.772	S	MCM2 #1 Novus
531	1214790	59.9683	16.658	112.423	S	MCM2 #1 Novus
532	952011	46.7969	64.8435	108.104	S	MCM2 #1 Novus
533	645051	47.2572	126.528	98.2869	S	MCM2 #1 Novus
534	642322	37.3738	85.4801	20.7918	G1	MCM2 #1 Novus
535	828354	53.3024	70.6724	129.872	S	MCM2 #1 Novus
536	853350	49.4777	79.4986	139.317	S	MCM2 #1 Novus
537	596105	33.945	39.7817	18.7139	G1	MCM2 #1 Novus
538	1426098	49.8	11.9365	89.3418	S	MCM2 #1 Novus
539	630979	37.6452	155.727	22.276	G1	MCM2 #1 Novus
540	676984	38.3977	143.925	25.5249	G1	MCM2 #1 Novus
541	574937	35.6427	40.5876	18.3521	G1	MCM2 #1 Novus
542	675013	52.6592	145.318	125.813	S	MCM2 #1 Novus
543	783322	48.8117	102.02	113.349	S	MCM2 #1 Novus
544	871751	63.5213	65.5431	142.721	S	MCM2 #1 Novus
545	612337	35.035	81.1799	20.473	G1	MCM2 #1 Novus
546	606521	39.8495	42.5807	23.0415	G1	MCM2 #1 Novus
547	1185309	54.5982	15.917	114.142	S	MCM2 #1 Novus
548	925176	51.36	78.0345	141.57	S	MCM2 #1 Novus
549	1289005	43.3288	8.83802	24.8372	G2	MCM2 #1 Novus
550	909187	56.8904	58.2284	143.582	S	MCM2 #1 Novus
551	679134	35.7569	115.853	22.5184	G1	MCM2 #1 Novus
552	1279071	44.3805	7.68032	44.9117	G2	MCM2 #1 Novus
553	620767	35.2791	27.2987	19.3735	G1	MCM2 #1 Novus
554	1221318	39.7909	7.31022	23.516	G2	MCM2 #1 Novus
555	1341265	47.575	14.9927	96.1911	S	MCM2 #1 Novus
556	689008	50.6014	129.697	106.222	S	MCM2 #1 Novus
557	1281980	53.0273	16.8633	97.6805	S	MCM2 #1 Novus
558	966957	61.0603	52.7941	110.419	S	MCM2 #1 Novus
559	595888	37.1695	22.2174	22.8022	G1	MCM2 #1 Novus
560	644122	41.9849	116.067	94.0809	S	MCM2 #1 Novus
561	604855	32.4768	29.8811	19.0884	G1	MCM2 #1 Novus
562	1369297	45.2262	6.83912	24.7809	G2	MCM2 #1 Novus
563	611941	32.6308	92.6612	23.5588	G1	MCM2 #1 Novus
564	1086891	52.4441	50.4555	121.838	S	MCM2 #1 Novus
565	680625	45.0555	112.939	107.492	S	MCM2 #1 Novus
566	1282853	33.3128	6.35417	21.7719	G2	MCM2 #1 Novus
567	716386	51.8729	129.606	98.5525	S	MCM2 #1 Novus
568	1280494	38.5596	6.8274	22.0033	G2	MCM2 #1 Novus
569	1194680	49.8991	18.6273	57.5423	S	MCM2 #1 Novus
570	1.02475e+06	46.5311	29.8025	114.689	S	MCM2 #1 Novus
571	691904	45.9685	129.883	115.074	S	MCM2 #1 Novus
572	1003327	47.2712	42.1592	124.588	S	MCM2 #1 Novus
573	990886	49.0432	46.1153	128.276	S	MCM2 #1 Novus
574	681783	112.503	15.6131	57.5819	S	MCM2 #1 Novus
575	649026	32.2994	55.5706	20.9901	G1	MCM2 #1 Novus
576	1.03072e+06	52.4745	40.0757	111.327	S	MCM2 #1 Novus
577	627921	37.2399	112.227	26.1795	G1	MCM2 #1 Novus
578	1378569	42.0337	8.07315	23.0372	G2	MCM2 #1 Novus
579	1278608	43.498	7.25318	25.2399	G2	MCM2 #1 Novus
580	700487	54.3449	110.714	143.273	S	MCM2 #1 Novus
581	647614	34.9188	24.1574	20.4516	G1	MCM2 #1 Novus
582	638801	30.9472	36.3446	21.207	G1	MCM2 #1 Novus
583	1451320	48.0669	8.68195	29.8809	G2	MCM2 #1 Novus
584	672469	48.867	137.352	82.7165	S	MCM2 #1 Novus
585	1085723	49.6927	27.0987	117.427	S	MCM2 #1 Novus
586	879341	58.7944	51.2953	158.78	S	MCM2 #1 Novus
587	654740	31.269	40.6464	20.9775	G1	MCM2 #1 Novus
588	657615	44.6469	134.573	88.2538	S	MCM2 #1 Novus
589	1109082	51.1184	28.2802	122.149	S	MCM2 #1 Novus
590	630727	36.1133	43.9056	21.2759	G1	MCM2 #1 Novus
591	808169	52.5102	73.0004	125.164	S	MCM2 #1 Novus
592	699711	53.6793	105.733	90.5477	S	MCM2 #1 Novus
593	1.03134e+06	50.3449	39.7623	129.431	S	MCM2 #1 Novus
594	1326410	34.3387	6.72403	22.8474	G2	MCM2 #1 Novus
595	1051173	50.8366	38.439	118.252	S	MCM2 #1 Novus
596	691614	40.0237	48.9976	20.9676	G1	MCM2 #1 Novus
597	709112	40.453	54.024	22.3961	G1	MCM2 #1 Novus
598	1296827	61.6125	30.1669	110.921	S	MCM2 #1 Novus
599	712182	52.0582	109.948	97.2921	S	MCM2 #1 Novus
600	661209	33.3682	8.87102	16.3971	G1	MCM2 #1 Novus
601	692683	36.1508	88.5557	21.3144	G1	MCM2 #1 Novus
602	724560	46.7996	59.0914	23.1353	G1	MCM2 #1 Novus
603	691102	39.3758	66.7635	21.7184	G1	MCM2 #1 Novus
604	1440816	43.2102	7.46273	26.5287	G2	MCM2 #1 Novus
605	658742	41.872	73.3452	23.5882	G1	MCM2 #1 Novus
606	649146	37.8046	37.0525	18.948	G1	MCM2 #1 Novus
607	809509	59.3488	86.5828	152.308	S	MCM2 #1 Novus
608	681005	45.5427	134.893	24.5853	G1	MCM2 #1 Novus
609	1398259	56.3394	12.1004	95.1283	S	MCM2 #1 Novus
610	717177	39.7726	32.3999	21.2259	G1	MCM2 #1 Novus
611	1490683	42.2093	6.77703	22.9649	G2	MCM2 #1 Novus
612	632806	38.8492	60.1918	21.0434	G1	MCM2 #1 Novus
613	667119	40.367	95.3157	22.7493	G1	MCM2 #1 Novus
614	780257	54.6656	93.8405	132.33	S	MCM2 #1 Novus
615	686130	44.1444	80.8876	26.1554	G1	MCM2 #1 Novus
616	686028	49.4904	135.158	54.1662	G1	MCM2 #1 Novus
617	1442541	54.5498	8.74277	99.6402	S	MCM2 #1 Novus
618	1353082	40.9593	7.10572	30.0526	G2	MCM2 #1 Novus
619	635407	35.7763	21.383	21.038	G1	MCM2 #1 Novus
620	976365	66.6059	72.3976	185.387	S	MCM2 #1 Novus
621	819171	52.5298	77.3436	103.034	S	MCM2 #1 Novus
622	1047596	59.6056	53.4491	140.464	S	MCM2 #1 Novus
623	1289517	42.1088	7.52627	44.3257	G2	MCM2 #1 Novus
624	1276999	41.4251	6.91659	23.1196	G2	MCM2 #1 Novus
625	1.02467e+06	56.544	35.431	114.188	S	MCM2 #1 Novus
626	686466	52.3964	109.464	84.2431	S	MCM2 #1 Novus
627	755838	56.9421	108.671	103	S	MCM2 #1 Novus
628	1126738	60.5498	35.6028	140.069	S	MCM2 #1 Novus
629	970128	58.3275	48.0179	123.747	S	MCM2 #1 Novus
630	1323994	36.965	5.66401	20.9213	G2	MCM2 #1 Novus
631	1203995	51.6904	22.6698	98.7956	S	MCM2 #1 Novus
632	1287394	42.6995	7.2296	26.7744	G2	MCM2 #1 Novus
633	713296	46.2525	77.8854	115.316	S	MCM2 #1 Novus
634	1410911	46.5268	7.22882	29.457	G2	MCM2 #1 Novus
635	757502	62.4103	90.2868	178.126	S	MCM2 #1 Novus
636	1165621	47.4073	27.0683	99.9861	S	MCM2 #1 Novus
637	1130793	148.495	34.1302	153.929	S	MCM2 #1 Novus
638	658691	55.789	122.64	138.216	S	MCM2 #1 Novus
639	1046033	59.3637	25.0102	114.706	S	MCM2 #1 Novus
640	718504	59.2269	75.1524	130.385	S	MCM2 #1 Novus
641	607443	43.4223	161.544	51.2722	G1	MCM2 #1 Novus
642	1380599	40.556	6.93039	21.4233	G2	MCM2 #1 Novus
643	1273420	52.7038	7.45547	29.3706	G2	MCM2 #1 Novus
644	1059633	53.0058	30.1345	96.5298	S	MCM2 #1 Novus
645	1094032	62.7909	48.6094	163.077	S	MCM2 #1 Novus
646	752267	295.8	22.2091	114.787	S	MCM2 #1 Novus
647	637162	42.5948	159.144	25.2139	G1	MCM2 #1 Novus
648	630771	54.2767	102.049	31.7233	G1	MCM2 #1 Novus
649	1483628	36.8485	5.92847	18.7712	G2	MCM2 #1 Novus
650	1007098	64.0494	51.1228	135.918	S	MCM2 #1 Novus
651	641436	57.9042	83.0092	93.0738	S	MCM2 #1 Novus
652	1244992	64.1114	9.52801	68.2827	S	MCM2 #1 Novus
653	721086	46.8125	98.183	27.065	G1	MCM2 #1 Novus
654	678841	51.4414	92.5112	30.0391	G1	MCM2 #1 Novus
655	760774	57.4668	114.207	152.283	S	MCM2 #1 Novus
656	664061	46.1734	29.4018	29.9957	G1	MCM2 #1 Novus
657	733517	56.2558	103.486	102.864	S	MCM2 #1 Novus
658	698995	42.8346	137.362	27.0633	G1	MCM2 #1 Novus
659	679442	45.4426	158.542	95.6497	S	MCM2 #1 Novus
660	711984	43.9926	106.593	111.701	S	MCM2 #1 Novus
661	1170980	63.4597	48.6819	143.75	S	MCM2 #1 Novus
662	737345	55.5565	114.006	147.48	S	MCM2 #1 Novus
663	650377	42.7926	8.76884	25.1993	G1	MCM2 #1 Novus
664	1353278	40.1016	6.46916	25.045	G2	MCM2 #1 Novus
665	735425	51.9533	116.471	142.72	S	MCM2 #1 Novus
666	1363544	42.7982	6.9692	30.3634	G2	MCM2 #1 Novus
667	665347	35.668	9.02792	20.7973	G1	MCM2 #1 Novus
668	1404820	41.8468	7.85682	26.499	G2	MCM2 #1 Novus
669	1342559	42.4338	6.98907	25.4831	G2	MCM2 #1 Novus
670	694531	42.385	111.563	24.2522	G1	MCM2 #1 Novus
671	699035	50.2181	118.216	106.696	S	MCM2 #1 Novus
672	619059	30.8947	30.671	19.4921	G1	MCM2 #1 Novus
673	658773	43.7173	73.2861	30.5237	G1	MCM2 #1 Novus
674	1401294	52.2508	7.17904	23.963	G2	MCM2 #1 Novus
675	694448	42.7093	105.845	24.263	G1	MCM2 #1 Novus
676	682695	44.4787	143.868	23.8706	G1	MCM2 #1 Novus
677	782183	60.1767	92.3969	113.762	S	MCM2 #1 Novus
678	774848	60.5976	138.303	120.783	S	MCM2 #1 Novus
679	816232	52.8068	93.9285	149.072	S	MCM2 #1 Novus
680	672885	42.6341	123.78	23.1856	G1	MCM2 #1 Novus
681	684932	52.4593	120.912	49.1367	G1	MCM2 #1 Novus
682	761227	57.6183	103.634	112.235	S	MCM2 #1 Novus
683	1290252	51.2566	15.1176	111.084	S	MCM2 #1 Novus
684	690158	50.7419	110.18	122.342	S	MCM2 #1 Novus
685	759524	56.7584	110.487	116.893	S	MCM2 #1 Novus
686	903426	54.4762	74.4986	141.564	S	MCM2 #1 Novus
687	1294980	51.6109	15.5557	89.7549	S	MCM2 #1 Novus
688	881783	53.8404	74.0383	126.905	S	MCM2 #1 Novus
689	693705	40.1582	88.5415	19.9477	G1	MCM2 #1 Novus
690	946707	60.7151	42.9562	121.164	S	MCM2 #1 Novus
691	1161178	50.7013	23.7609	91.8629	S	MCM2 #1 Novus
692	676942	38.922	80.9132	21.5069	G1	MCM2 #1 Novus
693	649211	34.025	59.0179	17.0121	G1	MCM2 #1 Novus
694	670328	35.8195	49.998	15.9324	G1	MCM2 #1 Novus
695	1296911	37.5162	5.71459	19.9757	G2	MCM2 #1 Novus
696	673144	53.2154	99.4498	79.2301	S	MCM2 #1 Novus
697	679347	50.0387	104.983	120.793	S	MCM2 #1 Novus
698	677165	41.2939	103.563	31.8908	G1	MCM2 #1 Novus
699	1263281	54.0022	13.6451	95.6864	S	MCM2 #1 Novus
700	673995	53.2429	123.103	102.839	S	MCM2 #1 Novus
701	897848	152.145	26.4578	151.8	S	MCM2 #1 Novus
702	688456	44.0543	138.448	64.1059	S	MCM2 #1 Novus
703	1044768	57.4058	52.9161	147.338	S	MCM2 #1 Novus
704	693188	49.4961	84.4801	83.7911	S	MCM2 #1 Novus
705	714044	44.7213	148.439	30.098	G1	MCM2 #1 Novus
706	646200	36.5246	107.536	23.5957	G1	MCM2 #1 Novus
707	930640	54.6643	48.6311	130.449	S	MCM2 #1 Novus
708	741133	59.7458	132.045	152.627	S	MCM2 #1 Novus
709	737239	54.1437	142.716	132.074	S	MCM2 #1 Novus
710	759531	63.5182	152.551	79.3225	S	MCM2 #1 Novus
711	838041	46.5968	78.5032	93.7316	S	MCM2 #1 Novus
712	652957	48.9205	124.557	84.8841	S	MCM2 #1 Novus
713	1295776	39.878	6.22943	20.0045	G2	MCM2 #1 Novus
714	657798	38.3933	107.193	25.4216	G1	MCM2 #1 Novus
715	1415489	54.9971	74.366	34.9478	G2	MCM2 #1 Novus
716	666168	43.0371	108.281	31.2603	G1	MCM2 #1 Novus
717	669536	34.5888	100.738	18.7378	G1	MCM2 #1 Novus
718	1161851	53.0117	27.288	107.716	S	MCM2 #1 Novus
719	621418	34.7431	37.5903	16.5472	G1	MCM2 #1 Novus
720	613541	29.6078	90.9956	17.1893	G1	MCM2 #1 Novus
721	1097914	58.0816	28.4303	138.129	S	MCM2 #1 Novus
722	727652	43.3487	144.139	27.253	G1	MCM2 #1 Novus
723	679801	39.8904	116.53	82.2708	S	MCM2 #1 Novus
724	796359	61.2964	93.5257	148.449	S	MCM2 #1 Novus
725	684477	34.129	66.2606	18.7634	G1	MCM2 #1 Novus
726	778720	38.0531	88.6996	86.2477	S	MCM2 #1 Novus
727	660879	52.7565	145.424	129.128	S	MCM2 #1 Novus
728	1187933	47.0154	18.027	90.4665	S	MCM2 #1 Novus
729	649299	38.4314	95.2267	84.0225	S	MCM2 #1 Novus
730	698115	46.0084	113.093	93.767	S	MCM2 #1 Novus
731	813645	52.386	85.1727	123.443	S	MCM2 #1 Novus
732	724619	40.6316	151.547	23.4145	G1	MCM2 #1 Novus
733	683162	34.8302	63.8471	19.1564	G1	MCM2 #1 Novus
734	630237	36.4831	38.1527	18.2927	G1	MCM2 #1 Novus
735	639616	32.1813	133.702	17.5595	G1	MCM2 #1 Novus
736	706050	40.0005	40.4344	20.0828	G1	MCM2 #1 Novus
737	1205388	49.5847	11.0175	180.272	S	MCM2 #1 Novus
738	689105	38.3699	40.0556	19.246	G1	MCM2 #1 Novus
739	615148	37.4904	96.5639	21.3723	G1	MCM2 #1 Novus
740	625734	29.5572	29.0843	15.8668	G1	MCM2 #1 Novus
741	658863	30.5557	27.2842	17.1885	G1	MCM2 #1 Novus
742	618949	37.6039	72.5406	20.9637	G1	MCM2 #1 Novus
743	1359279	41.5595	7.45598	61.6785	S	MCM2 #1 Novus
744	614263	36.6039	84.4745	20.4967	G1	MCM2 #1 Novus
745	667824	27.1674	52.0957	17.3804	G1	MCM2 #1 Novus
746	869858	58.7998	84.6532	146.818	S	MCM2 #1 Novus
747	662582	29.7811	38.1444	17.4166	G1	MCM2 #1 Novus
748	841890	49.9469	61.4855	117.141	S	MCM2 #1 Novus
749	628948	45.9912	12.2774	27.676	G1	MCM2 #1 Novus
750	614182	37.4309	63.2514	21.9905	G1	MCM2 #1 Novus
751	903875	56.5718	72.4699	137.668	S	MCM2 #1 Novus
752	1015891	46.7256	39.5663	95.7671	S	MCM2 #1 Novus
753	695319	31.5454	21.4265	19.1486	G1	MCM2 #1 Novus
754	642343	32.3298	33.3357	17.8126	G1	MCM2 #1 Novus
755	657297	33.8289	22.5555	18.6081	G1	MCM2 #1 Novus
756	1358307	40.857	7.09758	24.0892	G2	MCM2 #1 Novus
757	854915	49.852	63.5146	155.579	S	MCM2 #1 Novus
758	1109492	44.419	31.6792	89.2277	S	MCM2 #1 Novus
759	671613	29.6516	20.5207	16.5918	G1	MCM2 #1 Novus
760	720438	45.7982	97.3904	110.491	S	MCM2 #1 Novus
761	1250468	52.4087	16.138	107.523	S	MCM2 #1 Novus
762	710234	41.5994	12.1784	22.3926	G1	MCM2 #1 Novus
763	1319560	41.4832	7.8779	24.0714	G2	MCM2 #1 Novus
764	1014574	50.1593	44.594	106.64	S	MCM2 #1 Novus
765	1265188	42.5509	12.885	78.2375	S	MCM2 #1 Novus
766	628626	35.6901	121.543	20.4599	G1	MCM2 #1 Novus
767	698862	46.4774	99.6384	133.97	S	MCM2 #1 Novus
768	674677	30.6943	11.0275	22.9868	G1	MCM2 #1 Novus
769	664067	29.5763	51.95	16.3689	G1	MCM2 #1 Novus
770	1177593	39.2754	13.3935	66.7666	S	MCM2 #1 Novus
771	694289	40.5037	72.3219	73.2599	S	MCM2 #1 Novus
772	697361	51.3738	96.483	125.603	S	MCM2 #1 Novus
773	1130279	46.3121	28.5764	94.397	S	MCM2 #1 Novus
774	1347285	52.6695	10.0342	79.7999	S	MCM2 #1 Novus
775	744535	50.3586	76.3314	113.409	S	MCM2 #1 Novus
776	1081493	50.5252	42.9929	150.779	S	MCM2 #1 Novus
777	1338321	41.9368	6.65363	29.5597	G2	MCM2 #1 Novus
778	1371095	40.5108	7.30908	23.1361	G2	MCM2 #1 Novus
779	713107	46.5627	89.1261	124.041	S	MCM2 #1 Novus
780	702615	36.4855	17.2765	21.4851	G1	MCM2 #1 Novus
781	669065	31.6973	89.9542	19.0029	G1	MCM2 #1 Novus
782	917906	56.0419	61.1714	129.394	S	MCM2 #1 Novus
783	734124	53.3782	82.7625	131.816	S	MCM2 #1 Novus
784	936098	51.2377	61.8153	138.118	S	MCM2 #1 Novus
785	702209	36.4479	16.9707	23.3651	G1	MCM2 #1 Novus
786	661131	47.1453	133.455	76.9504	S	MCM2 #1 Novus
787	661541	38.0546	100.927	23.5363	G1	MCM2 #1 Novus
788	683377	33.8503	92.6146	23.1042	G1	MCM2 #1 Novus
789	1439384	48.6663	41.4488	26.783	G2	MCM2 #1 Novus
790	731234	39.9523	60.0983	23.6552	G1	MCM2 #1 Novus
791	676583	38.1126	18.8142	19.2412	G1	MCM2 #1 Novus
792	666670	48.3736	141.259	44.3301	G1	MCM2 #1 Novus
793	795976	58.2992	100.12	144.16	S	MCM2 #1 Novus
794	824555	53.3323	81.6395	129.44	S	MCM2 #1 Novus
795	689326	46.1431	137.566	39.1024	G1	MCM2 #1 Novus
796	645480	44.4491	117.275	23.6984	G1	MCM2 #1 Novus
797	1350546	46.0128	7.83234	25.6959	G2	MCM2 #1 Novus
798	726941	37.9269	44.0596	20.7853	G1	MCM2 #1 Novus
799	887160	60.6567	69.5179	156.984	S	MCM2 #1 Novus
800	975486	65.0007	47.9217	139.131	S	MCM2 #1 Novus
801	641751	34.511	18.1834	15.7323	G1	MCM2 #1 Novus
802	648067	44.1792	90.9647	21.0706	G1	MCM2 #1 Novus
803	714836	54.6631	111.726	97.2341	S	MCM2 #1 Novus
804	714807	47.6889	62.04	107.354	S	MCM2 #1 Novus
805	638501	39.9	85.5952	20.4677	G1	MCM2 #1 Novus
806	684580	50.4864	157.352	110.468	S	MCM2 #1 Novus
807	1262304	52.9603	17.9022	107.834	S	MCM2 #1 Novus
808	1462686	46.9709	6.74304	23.2726	G2	MCM2 #1 Novus
809	965795	55.5276	66.1102	124.558	S	MCM2 #1 Novus
810	1404025	52.8375	7.98306	27.6533	G2	MCM2 #1 Novus
811	638262	45.3399	78.8325	76.5926	S	MCM2 #1 Novus
812	716427	34.4039	123.83	22.4798	G1	MCM2 #1 Novus
813	664877	41.8303	59.8588	22.7073	G1	MCM2 #1 Novus
814	683762	51.7194	86.6218	105.687	S	MCM2 #1 Novus
815	640570	37.6261	48.2679	20.3217	G1	MCM2 #1 Novus
816	699838	35.8418	31.5488	16.3165	G1	MCM2 #1 Novus
817	715438	35.5838	33.4717	17.1178	G1	MCM2 #1 Novus
818	622411	42.1748	27.2193	22.7355	G1	MCM2 #1 Novus
819	628221	39.9225	73.0534	21.7222	G1	MCM2 #1 Novus
820	942264	50.4217	63.5237	115.131	S	MCM2 #1 Novus
821	1001957	46.8503	68.1036	119.574	S	MCM2 #1 Novus
822	626130	33.7482	75.3381	21.4472	G1	MCM2 #1 Novus
823	1115753	52.8406	34.9213	128.923	S	MCM2 #1 Novus
824	627752	43.6917	126.279	64.0502	S	MCM2 #1 Novus
825	645032	41.1695	72.0938	22.432	G1	MCM2 #1 Novus
826	669406	43.9466	83.7618	21.0738	G1	MCM2 #1 Novus
827	700892	42.0866	157.447	22.5062	G1	MCM2 #1 Novus
828	660076	40.2187	140.887	25.5634	G1	MCM2 #1 Novus
829	1252329	40.0226	6.38247	21.9727	G2	MCM2 #1 Novus
830	621837	30.6201	30.7976	17.6699	G1	MCM2 #1 Novus
831	670836	44.1687	74.7673	21.5942	G1	MCM2 #1 Novus
832	675470	32.6597	49.1777	18.5473	G1	MCM2 #1 Novus
833	644285	28.3313	26.8921	16.6575	G1	MCM2 #1 Novus
834	655121	32.2528	51.1448	16.7841	G1	MCM2 #1 Novus
835	610587	40.513	87.2631	22.4634	G1	MCM2 #1 Novus
836	666831	42.1527	71.4494	21.9098	G1	MCM2 #1 Novus
837	627407	43.4831	117.488	68.6824	S	MCM2 #1 Novus
838	1124430	53.0856	28.0111	127.716	S	MCM2 #1 Novus
839	1317048	44.6673	6.57326	21.2729	G2	MCM2 #1 Novus
840	795477	49.1548	65.7169	126.327	S	MCM2 #1 Novus
841	751674	54.3981	66.8542	130.655	S	MCM2 #1 Novus
842	1071547	42.5339	40.2413	94.1949	S	MCM2 #1 Novus
843	639629	46.3428	108.394	86.4296	S	MCM2 #1 Novus
844	667619	42.6689	163.356	57.8112	S	MCM2 #1 Novus
845	581073	30.799	23.9922	14.9068	G1	MCM2 #1 Novus
846	602421	38.013	97.1324	21.7491	G1	MCM2 #1 Novus
847	772354	50.2948	98.4869	135.52	S	MCM2 #1 Novus
848	573259	28.0955	22.4218	13.8889	G1	MCM2 #1 Novus
849	1265192	56.3534	10.1893	131.452	S	MCM2 #1 Novus
850	655005	34.3847	60.4381	18.7188	G1	MCM2 #1 Novus
851	984685	46.9342	61.1665	119.998	S	MCM2 #1 Novus
852	1318121	40.1548	7.55143	21.9526	G2	MCM2 #1 Novus
853	709214	52.7061	79.9619	114.411	S	MCM2 #1 Novus
854	1161598	47.9689	16.4452	109.38	S	MCM2 #1 Novus
855	785992	51.141	91.881	128.238	S	MCM2 #1 Novus
856	607568	38.2631	136.638	27.7503	G1	MCM2 #1 Novus
857	1433800	46.1254	7.6045	25.5294	G2	MCM2 #1 Novus
858	727832	49.3347	127.674	103.052	S	MCM2 #1 Novus
859	1280470	34.6624	8.16672	21.2189	G2	MCM2 #1 Novus
860	1353966	51.0491	9.36847	68.0009	S	MCM2 #1 Novus
861	627806	32.5339	67.1235	20.729	G1	MCM2 #1 Novus
862	982148	45.1173	41.3875	114.291	S	MCM2 #1 Novus
863	720010	35.5037	31.7956	17.582	G1	MCM2 #1 Novus
864	617945	28.3451	24.3038	16.8896	G1	MCM2 #1 Novus
865	1251126	38.843	7.65376	20.1795	G2	MCM2 #1 Novus
866	1110294	52.9561	41.282	114.581	S	MCM2 #1 Novus
867	1352250	50.4819	7.58511	26.0408	G2	MCM2 #1 Novus
868	604077	26.7993	21.8935	15.1833	G1	MCM2 #1 Novus
869	1348040	45.206	7.27646	29.1049	G2	MCM2 #1 Novus
870	670758	33.9653	74.8859	20.2253	G1	MCM2 #1 Novus
871	700796	36.494	71.4756	22.9798	G1	MCM2 #1 Novus
872	1287947	42.1823	6.37007	26.7508	G2	MCM2 #1 Novus
873	1238946	47.0523	44.4655	117.309	S	MCM2 #1 Novus
874	743837	51.2326	77.0692	126.577	S	MCM2 #1 Novus
875	640094	35.5599	47.2367	18.5966	G1	MCM2 #1 Novus
876	684863	34.145	88.3139	21.43	G1	MCM2 #1 Novus
877	635126	32.6071	39.468	17.5291	G1	MCM2 #1 Novus
878	689177	32.7421	36.382	17.1313	G1	MCM2 #1 Novus
879	724215	36.4863	51.2282	19.3493	G1	MCM2 #1 Novus
880	729172	38.3434	124.487	34.2367	G1	MCM2 #1 Novus
881	689572	68.6931	74.7916	126.052	S	MCM2 #1 Novus
882	1382456	37.3838	6.42699	23.598	G2	MCM2 #1 Novus
883	873277	45.0059	80.1985	92.509	S	MCM2 #1 Novus
884	674013	43.7543	129.138	87.0466	S	MCM2 #1 Novus
885	661323	30.2406	42.0736	16.9646	G1	MCM2 #1 Novus
886	652995	33.8453	114.528	21.589	G1	MCM2 #1 Novus
887	1330016	44.0006	7.45882	26.2863	G2	MCM2 #1 Novus
888	1435723	40.811	7.48235	26.6416	G2	MCM2 #1 Novus
889	776317	52.4051	97.3746	154.103	S	MCM2 #1 Novus
890	643499	33.4671	73.3347	19.0137	G1	MCM2 #1 Novus
891	1163431	44.2469	27.1223	108.518	S	MCM2 #1 Novus
892	1241772	47.6467	18.7902	96.6046	S	MCM2 #1 Novus
893	794421	56.0224	97.8225	208.087	S	MCM2 #1 Novus
894	1095511	43.3419	28.704	90.3113	S	MCM2 #1 Novus
895	653836	34.3347	97.0032	22.8267	G1	MCM2 #1 Novus
896	721975	36.1187	113.907	29.2137	G1	MCM2 #1 Novus
897	1180396	44.5204	27.2144	95.4667	S	MCM2 #1 Novus
898	746362	61.1344	80.3093	51.3813	G1	MCM2 #1 Novus
899	638036	44.5029	10.1823	130.77	S	MCM2 #1 Novus
900	651525	36.9857	8.63533	29.4389	G1	MCM2 #1 Novus
901	759987	58.6249	89.088	25.7734	G1	MCM2 #1 Novus
902	638087	70.9406	130.419	55.3614	S	MCM2 #1 Novus
903	1107899	66.8549	30.5927	26.1259	G2	MCM2 #1 Novus
904	665324	49.505	72.7941	132.141	S	MCM2 #1 Novus
905	1140810	62.1831	22.229	29.6534	G2	MCM2 #1 Novus
906	559361	44.1927	75.3393	6.72049	G1	MCM2 #1 Novus
907	570650	45.2991	120.113	20.3645	G1	MCM2 #1 Novus
908	678699	53.5473	96.8851	52.9265	G1	MCM2 #1 Novus
909	655553	48.9074	81.7272	62.8278	S	MCM2 #1 Novus
910	582965	49.9151	112.974	61.1091	S	MCM2 #1 Novus
911	1424619	55.974	8.07216	11.4306	G2	MCM2 #1 Novus
912	626334	59.0198	91.9774	108.329	S	MCM2 #1 Novus
913	614661	33.5527	40.2158	5.39551	G1	MCM2 #1 Novus
914	608429	34.5481	68.1932	5.39369	G1	MCM2 #1 Novus
915	635498	55.6652	106.141	174.318	S	MCM2 #1 Novus
916	1.0341e+06	48.1507	31.7268	37.0154	G2	MCM2 #1 Novus
917	613907	42.9363	102.455	11.2908	G1	MCM2 #1 Novus
918	1063649	55.1332	29.5715	36.6939	G2	MCM2 #1 Novus
919	599284	38.6419	76.7941	8.92756	G1	MCM2 #1 Novus
920	1074604	59.7913	41.9653	114.174	S	MCM2 #1 Novus
921	670334	54.1656	94.1842	177.253	S	MCM2 #1 Novus
922	735551	53.6167	90.1679	46.4088	G1	MCM2 #1 Novus
923	852534	66.6169	81.6327	126.175	S	MCM2 #1 Novus
924	660387	43.9338	94.5231	194.845	S	MCM2 #1 Novus
925	1265737	46.5329	8.87569	16.8419	G2	MCM2 #1 Novus
926	1095783	48.1024	28.1148	49.3751	G2	MCM2 #1 Novus
927	1.02211e+06	59.5851	53.8511	212.424	S	MCM2 #1 Novus
928	661259	46.2915	104.494	42.192	G1	MCM2 #1 Novus
929	1297790	44.2166	9.69116	62.7801	S	MCM2 #1 Novus
930	637908	64.9168	61.6556	106.747	S	MCM2 #1 Novus
931	590946	58.7303	92.0785	106.392	S	MCM2 #1 Novus
932	588245	58.4972	99.2195	105.487	S	MCM2 #1 Novus
933	792930	61.4779	37.9304	120.327	S	MCM2 #1 Novus
934	572067	45.0483	96.3023	30.856	G1	MCM2 #1 Novus
935	1173554	44.513	8.06787	29.1617	G2	MCM2 #1 Novus
936	596507	45.9628	92.7689	77.2178	S	MCM2 #1 Novus
937	593086	29.1091	35.4008	21.6634	G1	MCM2 #1 Novus
938	589052	45.7708	88.0172	25.3992	G1	MCM2 #1 Novus
939	735068	58.0077	56.3822	118.383	S	MCM2 #1 Novus
940	589877	39.3568	38.7978	21.9345	G1	MCM2 #1 Novus
941	1225706	42.2056	7.00297	24.1726	G2	MCM2 #1 Novus
942	644310	39.0069	141.324	97.6156	S	MCM2 #1 Novus
943	624738	39.1253	173.701	47.9996	G1	MCM2 #1 Novus
944	1240235	44.8221	8.57109	29.4166	G2	MCM2 #1 Novus
945	1275824	53.4062	8.77502	27.3729	G2	MCM2 #1 Novus
946	635450	35.6395	78.1197	24.5843	G1	MCM2 #1 Novus
947	833657	64.9329	80.7561	163.45	S	MCM2 #1 Novus
948	788447	55.2961	59.615	137.596	S	MCM2 #1 Novus
949	606095	57.5939	23.3183	30.8908	G1	MCM2 #1 Novus
950	593304	42.5787	147.142	23.3928	G1	MCM2 #1 Novus
951	594900	42.4544	150.983	25.8841	G1	MCM2 #1 Novus
952	1242748	42.6662	7.35012	25.1838	G2	MCM2 #1 Novus
953	969457	55.9627	8.91813	34.0454	G2	MCM2 #1 Novus
954	433083	51.5152	8.06661	30.5907	G1	MCM2 #1 Novus
955	1331725	52.4609	8.34073	17.3105	G2	MCM2 #1 Novus
956	782892	53.5165	76.7932	152.474	S	MCM2 #1 Novus
957	1259532	57.5674	8.83869	33.8403	G2	MCM2 #1 Novus
958	860554	60.0258	60.9121	169.584	S	MCM2 #1 Novus
959	581157	35.0213	36.1361	21.2203	G1	MCM2 #1 Novus
960	1302828	53.5448	7.67437	36.5519	G2	MCM2 #1 Novus
961	603479	38.2965	55.3359	22.6957	G1	MCM2 #1 Novus
962	611007	39.7857	59.1963	20.5387	G1	MCM2 #1 Novus
963	828085	54.8939	60.1611	141.672	S	MCM2 #1 Novus
964	570818	38.7402	42.7952	23.8577	G1	MCM2 #1 Novus
965	1031663	54.6397	36.784	103.734	S	MCM2 #1 Novus
966	923148	52.1621	45.0585	128.692	S	MCM2 #1 Novus
967	577272	44.9057	111.96	29.7519	G1	MCM2 #1 Novus
968	1207902	55.999	19.3503	94.4302	S	MCM2 #1 Novus
969	768701	61.7611	83.1411	150.954	S	MCM2 #1 Novus
970	650245	57.2568	84.6766	114.143	S	MCM2 #1 Novus
971	608183	43.287	61.2801	24.0897	G1	MCM2 #1 Novus
972	1224521	48.4959	7.62767	35.2533	G2	MCM2 #1 Novus
973	590641	49.5823	127.346	46.0333	G1	MCM2 #1 Novus
974	611792	44.0136	59.5482	25.6365	G1	MCM2 #1 Novus
975	837153	71.3988	74.1324	157.589	S	MCM2 #1 Novus
976	608937	37.686	22.601	156.674	S	MCM2 #1 Novus
977	1026302	60.3105	26.9059	129.343	S	MCM2 #1 Novus
978	618349	52.1241	116.535	97.7678	S	MCM2 #1 Novus
979	758224	58.8201	61.8378	307.381	S	MCM2 #1 Novus
980	1235197	58.7529	13.5057	84.9336	S	MCM2 #1 Novus
981	1196166	53.8549	30.4291	106.987	S	MCM2 #1 Novus
982	936917	54.2816	46.6876	111.51	S	MCM2 #1 Novus
983	621866	30.5199	29.6092	17.011	G1	MCM2 #1 Novus
984	1233332	59.3174	22.5956	119.059	S	MCM2 #1 Novus
985	1368517	46.2759	9.22099	69.6235	S	MCM2 #1 Novus
986	719225	41.867	78.5646	74.8738	S	MCM2 #1 Novus
987	877711	63.6006	45.831	180.604	S	MCM2 #1 Novus
988	678910	42.2696	67.4266	67.3794	S	MCM2 #1 Novus
989	938331	55.2624	37.6066	143.415	S	MCM2 #1 Novus
990	715906	49.6203	100.543	111.937	S	MCM2 #1 Novus
991	841739	46.0347	66.5597	109.902	S	MCM2 #1 Novus
992	656969	44.7286	126.51	71.5976	S	MCM2 #1 Novus
993	988716	49.3218	39.6878	110.567	S	MCM2 #1 Novus
994	1293818	40.9609	6.88729	25.8393	G2	MCM2 #1 Novus
995	985843	52.4396	39.0384	118.716	S	MCM2 #1 Novus
996	667070	44.5661	147.33	29.0697	G1	MCM2 #1 Novus
997	1220058	44.224	23.3982	96.2108	S	MCM2 #1 Novus
998	1064678	68.2045	41.6875	160.011	S	MCM2 #1 Novus
999	641154	34.3913	96.7263	27.1175	G1	MCM2 #1 Novus
1000	656947	45.3938	125.408	57.5839	S	MCM2 #1 Novus
1001	1076155	50.1997	29.2856	111.695	S	MCM2 #1 Novus
1002	607597	38.3551	153.923	30.1735	G1	MCM2 #1 Novus
1003	605671	41.5759	70.12	23.9272	G1	MCM2 #1 Novus
1004	625039	43.8024	127.098	93.0038	S	MCM2 #1 Novus
1005	663540	44.616	106.552	59.1178	S	MCM2 #1 Novus
1006	791090	44.4696	81.1101	103.747	S	MCM2 #1 Novus
1007	596208	30.2248	52.8756	19.8817	G1	MCM2 #1 Novus
1008	717175	42.8651	87.7136	118.72	S	MCM2 #1 Novus
1009	612600	31.5988	111.777	22.296	G1	MCM2 #1 Novus
1010	608278	37.9982	53.4967	22.4093	G1	MCM2 #1 Novus
1011	1194725	57.1167	25.8223	123.481	S	MCM2 #1 Novus
1012	1259255	38.8151	8.00545	26.5675	G2	MCM2 #1 Novus
1013	587196	30.5597	52.5029	18.5908	G1	MCM2 #1 Novus
1014	1328140	37.1037	7.57084	21.9439	G2	MCM2 #1 Novus
1015	1371650	43.0823	7.06168	25.9843	G2	MCM2 #1 Novus
1016	772821	49.8768	53.4959	110.559	S	MCM2 #1 Novus
1017	1060682	49.7649	28.6666	107.344	S	MCM2 #1 Novus
1018	690038	35.0245	102.746	23.7554	G1	MCM2 #1 Novus
1019	655709	35.6815	112.477	23.2303	G1	MCM2 #1 Novus
1020	1.04027e+06	57.5262	35.6237	136.979	S	MCM2 #1 Novus
1021	921053	60.5018	64.4591	133.191	S	MCM2 #1 Novus
1022	925199	59.1625	73.5492	150.227	S	MCM2 #1 Novus
1023	701980	50.0819	110.675	153.152	S	MCM2 #1 Novus
1024	690449	33.145	73.3123	20.5046	G1	MCM2 #1 Novus
1025	667387	37.2851	101.128	22.1129	G1	MCM2 #1 Novus
1026	645355	44.5885	118.945	125.123	S	MCM2 #1 Novus
1027	1178305	54.6285	36.5339	144.304	S	MCM2 #1 Novus
1028	609997	30.5107	33.1754	16.5504	G1	MCM2 #1 Novus
1029	753761	54.4254	65.7803	117.393	S	MCM2 #1 Novus
1030	615252	30.7837	33.9498	18.1042	G1	MCM2 #1 Novus
1031	906797	47.8029	33.5384	115.866	S	MCM2 #1 Novus
1032	1100175	55.1518	46.6418	156.435	S	MCM2 #1 Novus
1033	1236278	41.9444	7.70781	27.388	G2	MCM2 #1 Novus
1034	952242	54.7245	68.0859	161.485	S	MCM2 #1 Novus
1035	572555	40.3805	8.59563	24.6572	G1	MCM2 #1 Novus
1036	647090	44.5495	114.694	78.4147	S	MCM2 #1 Novus
1037	1242716	49.2586	13.3107	102.728	S	MCM2 #1 Novus
1038	966711	47.0853	39.2866	114.363	S	MCM2 #1 Novus
1039	1188544	62.7796	32.8918	147.764	S	MCM2 #1 Novus
1040	675991	54.4702	139.291	142.585	S	MCM2 #1 Novus
1041	1399811	56.9809	8.64959	36.1586	G2	MCM2 #1 Novus
1042	685382	52.3192	140.786	146.113	S	MCM2 #1 Novus
1043	725285	61.2701	99.7979	162.414	S	MCM2 #1 Novus
1044	794410	57.1893	59.7239	134.178	S	MCM2 #1 Novus
1045	1055515	57.9523	34.1496	116.97	S	MCM2 #1 Novus
1046	683709	54.813	111.955	126.159	S	MCM2 #1 Novus
1047	1248776	52.0287	8.8529	30.3026	G2	MCM2 #1 Novus
1048	666019	55.3451	119.971	120.892	S	MCM2 #1 Novus
1049	859090	55.6361	52.8062	133.923	S	MCM2 #1 Novus
1050	634778	40.5703	59.0894	26.0789	G1	MCM2 #1 Novus
1051	772557	55.3325	80.3379	136.12	S	MCM2 #1 Novus
1052	766595	57.7137	78.7612	143.699	S	MCM2 #1 Novus
1053	822437	58.5287	69.3738	154.519	S	MCM2 #1 Novus
1054	885902	56.3488	68.9465	137.53	S	MCM2 #1 Novus
1055	1243474	50.8841	25.4737	131.276	S	MCM2 #1 Novus
1056	1285755	45.6704	15.4803	79.022	S	MCM2 #1 Novus
1057	1144942	52.8871	28.4133	133.856	S	MCM2 #1 Novus
1058	642715	26.4941	6.67128	17.8742	G1	MCM2 #1 Novus
1059	942182	49.4394	39.1451	111.109	S	MCM2 #1 Novus
1060	667414	30.8797	7.14065	20.4188	G1	MCM2 #1 Novus
1061	1251165	53.8289	19.9108	114.67	S	MCM2 #1 Novus
1062	640923	41.0807	148.762	85.2672	S	MCM2 #1 Novus
1063	694754	46.15	83.0796	125.87	S	MCM2 #1 Novus
1064	1149874	44.9953	29.2424	118.492	S	MCM2 #1 Novus
1065	960779	51.2541	42.4842	142.21	S	MCM2 #1 Novus
1066	1330027	52.2523	11.1516	102.43	S	MCM2 #1 Novus
1067	1284791	39.5114	6.78014	29.1652	G2	MCM2 #1 Novus
1068	633945	44.1191	106.917	94.1527	S	MCM2 #1 Novus
1069	1259749	38.6617	7.51864	33.2574	G2	MCM2 #1 Novus
1070	1261445	37.2283	8.76889	29.5186	G2	MCM2 #1 Novus
1071	831320	43.0331	46.408	114.597	S	MCM2 #1 Novus
1072	1297407	43.4849	10.9559	71.3322	S	MCM2 #1 Novus
1073	610493	29.2841	84.8664	24.6606	G1	MCM2 #1 Novus
1074	693313	42.1688	67.2595	142.244	S	MCM2 #1 Novus
1075	1025466	43.5009	26.0837	96.0083	S	MCM2 #1 Novus
1076	840335	48.1907	57.572	126.445	S	MCM2 #1 Novus
1077	611323	29.1407	55.5184	24.3697	G1	MCM2 #1 Novus
1078	595642	29.9991	50.292	24.752	G1	MCM2 #1 Novus
1079	598783	42.035	73.4759	36.5552	G1	MCM2 #1 Novus
1080	689615	33.3546	47.4736	26.7837	G1	MCM2 #1 Novus
1081	679655	29.0174	45.9784	24.977	G1	MCM2 #1 Novus
1082	1299624	46.6036	8.92581	61.8799	S	MCM2 #1 Novus
1083	952916	46.1702	68.3855	130.749	S	MCM2 #1 Novus
1084	669377	32.0276	106.967	26.9901	G1	MCM2 #1 Novus
1085	592858	30.8375	73.2081	26.728	G1	MCM2 #1 Novus
1086	1412706	33.0952	8.02651	34.9783	G2	MCM2 #1 Novus
1087	621239	33.0418	93.0586	26.9015	G1	MCM2 #1 Novus
1088	837619	47.8871	76.6338	141.301	S	MCM2 #1 Novus
1089	1201864	43.5947	22.9498	116.93	S	MCM2 #1 Novus
1090	1291439	35.6085	8.03503	38.8813	G2	MCM2 #1 Novus
1091	806887	53.5868	66.6409	143.908	S	MCM2 #1 Novus
1092	1369618	39.7504	8.92914	91.2601	S	MCM2 #1 Novus
1093	1281257	35.1555	9.77113	89.9419	S	MCM2 #1 Novus
1094	733228	41.2293	112.478	124.905	S	MCM2 #1 Novus
1095	694280	29.0711	121.844	31.0942	G1	MCM2 #1 Novus
1096	1168849	42.8745	16.5762	122.527	S	MCM2 #1 Novus
1097	1314587	34.1339	10.599	81.4144	S	MCM2 #1 Novus
1098	1270768	44.3152	35.2132	127.634	S	MCM2 #1 Novus
1099	1429803	34.2566	6.68992	26.3565	G2	MCM2 #1 Novus
1100	1.00096e+06	40.5704	45.8156	125.667	S	MCM2 #1 Novus
1101	1195156	43.1162	36.7679	154.372	S	MCM2 #1 Novus
1102	652628	36.8717	126.075	43.4326	G1	MCM2 #1 Novus
1103	632200	41.4759	148.658	127.187	S	MCM2 #1 Novus
1104	797415	71.9531	18.5175	54.6089	G1	MCM2 #1 Novus
1105	616990	26.8824	79.9865	27.2503	G1	MCM2 #1 Novus
1106	703401	30.9931	95.4472	29.6177	G1	MCM2 #1 Novus
1107	663936	45.837	113.649	116.472	S	MCM2 #1 Novus
1108	1431618	28.879	6.54947	23.3492	G2	MCM2 #1 Novus
1109	647018	37.4007	122.894	75.791	S	MCM2 #1 Novus
1110	622668	33.5131	69.3295	34.208	G1	MCM2 #1 Novus
1111	710855	23.1201	80.7727	19.1891	G1	MCM2 #1 Novus
1112	703141	42.5921	105.514	161.787	S	MCM2 #1 Novus
1113	683262	34.584	100.614	90.2842	S	MCM2 #1 Novus
1114	1327867	30.9797	7.46847	26.1892	G2	MCM2 #1 Novus
1115	620049	37.878	129.408	81.7653	S	MCM2 #1 Novus
1116	935074	39.4451	37.6461	136.191	S	MCM2 #1 Novus
1117	618308	27.9451	110.23	29.5944	G1	MCM2 #1 Novus
1118	1224871	35.7721	16.1584	88.3055	S	MCM2 #1 Novus
1119	671312	29.3723	77.1275	21.6895	G1	MCM2 #1 Novus
1120	670379	32.6546	75.6069	23.9775	G1	MCM2 #1 Novus
1121	1216344	40.5833	21.1279	106.475	S	MCM2 #1 Novus
1122	1304815	28.8038	6.82204	25.0048	G2	MCM2 #1 Novus
1123	825461	49.4687	100.78	134.191	S	MCM2 #1 Novus
1124	683296	36.9104	51.4678	29.3812	G1	MCM2 #1 Novus
1125	1405641	20.4638	4.21695	14.1286	G2	MCM2 #1 Novus
1126	900797	31.3128	43.2957	87.41	S	MCM2 #1 Novus
1127	1207143	43.8733	11.6849	122.521	S	MCM2 #1 Novus
1128	599480	25.489	93.3843	20.8483	G1	MCM2 #1 Novus
1129	832358	39.31	50.6907	120.653	S	MCM2 #1 Novus
1130	777543	66.5842	121.341	207.282	S	MCM2 #1 Novus
1131	1272282	31.1728	7.03712	23.1306	G2	MCM2 #1 Novus
1132	861629	56.7253	63.513	165.791	S	MCM2 #1 Novus
1133	1110915	41.0215	17.2203	114.344	S	MCM2 #1 Novus
1134	759868	41.9833	63.8698	146.057	S	MCM2 #1 Novus
1135	1358800	40.7138	9.53069	89.5943	S	MCM2 #1 Novus
1136	1170662	40.9301	17.2816	121.23	S	MCM2 #1 Novus
1137	749448	43.9635	68.9285	144.892	S	MCM2 #1 Novus
1138	850741	36.1325	56.7996	139.502	S	MCM2 #1 Novus
1139	1233581	36.4291	11.839	85.1663	S	MCM2 #1 Novus
1140	1298935	30.8119	7.75829	32.2213	G2	MCM2 #1 Novus
1141	1295660	30.5149	7.39784	26.126	G2	MCM2 #1 Novus
1142	811302	40.3157	69.3248	121.063	S	MCM2 #1 Novus
1143	660262	28.8374	118.588	28.5329	G1	MCM2 #1 Novus
1144	1207475	55.5407	31.7318	139.638	S	MCM2 #1 Novus
1145	891422	43.779	44.0725	131.536	S	MCM2 #1 Novus
1146	1177957	49.7022	31.9894	138.349	S	MCM2 #1 Novus
1147	1010978	50.0951	38.1171	139.766	S	MCM2 #1 Novus
1148	1103906	50.8314	40.3157	137.493	S	MCM2 #1 Novus
1149	673319	35.667	137	39.5647	G1	MCM2 #1 Novus
1150	649330	30.8155	97.8693	34.7146	G1	MCM2 #1 Novus
1151	645205	27.5184	85.9349	22.7933	G1	MCM2 #1 Novus
1152	680608	37.0957	137.626	31.5062	G1	MCM2 #1 Novus
1153	683850	23.4428	23.0615	16.4256	G1	MCM2 #1 Novus
1154	695452	24.3272	145.034	22.1863	G1	MCM2 #1 Novus
1155	692649	24.6585	181.019	21.2369	G1	MCM2 #1 Novus
1156	745907	32.9125	104.283	100.976	S	MCM2 #1 Novus
1157	948307	40.3072	74.0298	147.88	S	MCM2 #1 Novus
1158	708602	26.8471	97.6894	30.2046	G1	MCM2 #1 Novus
1159	743391	32.4113	111.076	94.5187	S	MCM2 #1 Novus
1160	986637	33.5944	75.7895	128.02	S	MCM2 #1 Novus
1161	1388775	26.1968	6.29928	19.4399	G2	MCM2 #1 Novus
1162	656982	21.2023	129.135	19.9582	G1	MCM2 #1 Novus
1163	898143	43.2071	61.9123	146.563	S	MCM2 #1 Novus
1164	887659	40.6623	75.0284	133.715	S	MCM2 #1 Novus
1165	796939	35.4124	55.2293	132.497	S	MCM2 #1 Novus
1166	1332927	30.7621	6.94175	22.8465	G2	MCM2 #1 Novus
1167	1465624	26.8618	6.77278	25.6921	G2	MCM2 #1 Novus
1168	855522	43.353	83.6711	168.165	S	MCM2 #1 Novus
1169	752153	32.0523	81.2487	122.549	S	MCM2 #1 Novus
1170	918617	45.0498	62.5123	127.599	S	MCM2 #1 Novus
1171	720331	29.0964	87.9925	32.0357	G1	MCM2 #1 Novus
1172	671017	24.1989	105.966	18.9695	G1	MCM2 #1 Novus
1173	1448025	22.9182	48.9541	20.1911	G2	MCM2 #1 Novus
1174	681381	26.1296	20.7012	23.2738	G1	MCM2 #1 Novus
1175	695844	39.7442	146.032	106.214	S	MCM2 #1 Novus
1176	678152	36.9108	23.0025	32.5387	G1	MCM2 #1 Novus
1177	636201	22.3203	18.768	19.1718	G1	MCM2 #1 Novus
1178	786733	34.0383	74.2885	119.651	S	MCM2 #1 Novus
1179	1413213	23.9813	5.46855	23.7239	G2	MCM2 #1 Novus
1180	732759	31.4483	56.0161	115.487	S	MCM2 #1 Novus
1181	843337	35.1017	62.5008	118.856	S	MCM2 #1 Novus
1182	1.03225e+06	32.3442	36.9839	115.159	S	MCM2 #1 Novus
1183	1399911	33.7464	6.91054	24.4446	G2	MCM2 #1 Novus
1184	757982	37.6294	73.7496	124.815	S	MCM2 #1 Novus
1185	1036841	41.4836	24.4508	116.535	S	MCM2 #1 Novus
1186	689557	30.2889	147.716	42.6138	G1	MCM2 #1 Novus
1187	1307964	37.9695	7.52621	89.0625	S	MCM2 #1 Novus
1188	728256	35.9043	96.7884	104.082	S	MCM2 #1 Novus
1189	775940	35.8938	71.5381	180.359	S	MCM2 #1 Novus
1190	843902	49.7778	57.1916	171.183	S	MCM2 #1 Novus
1191	698091	22.5071	45.5147	17.7157	G1	MCM2 #1 Novus
1192	682005	25.2199	96.7111	19.2782	G1	MCM2 #1 Novus
1193	685002	28.1444	124.494	25.9718	G1	MCM2 #1 Novus
1194	699117	22.5287	44.7951	18.5616	G1	MCM2 #1 Novus
1195	820287	41.2885	59.9487	128.14	S	MCM2 #1 Novus
1196	755074	33.3909	62.5	169.397	S	MCM2 #1 Novus
1197	666778	31.5718	101.663	24.855	G1	MCM2 #1 Novus
1198	941393	41.0925	64.545	144.736	S	MCM2 #1 Novus
1199	679187	29.1172	102.296	22.6108	G1	MCM2 #1 Novus
1200	756885	34.4969	83.9991	104.168	S	MCM2 #1 Novus
1201	1269000	42.5565	15.5371	108.12	S	MCM2 #1 Novus
1202	1249388	31.3754	6.41536	20.9621	G2	MCM2 #1 Novus
1203	937814	40.4178	70.4039	157.138	S	MCM2 #1 Novus
1204	702593	44.6003	103.32	126.998	S	MCM2 #1 Novus
1205	1226004	37.3701	27.9824	129.976	S	MCM2 #1 Novus
1206	662731	26.7778	65.6073	21.6772	G1	MCM2 #1 Novus
1207	852363	36.5973	75.5387	140.551	S	MCM2 #1 Novus
1208	984885	43.1292	51.4866	118.337	S	MCM2 #1 Novus
1209	962164	40.473	56.3708	124.683	S	MCM2 #1 Novus
1210	656969	23.4257	87.9376	18.3446	G1	MCM2 #1 Novus
1211	790355	49.1674	78.1984	142.438	S	MCM2 #1 Novus
1212	688763	34.4207	129.502	88.0341	S	MCM2 #1 Novus
1213	606711	26.2589	118.679	25.9598	G1	MCM2 #1 Novus
1214	629172	27.3981	124.22	25.9875	G1	MCM2 #1 Novus
1215	661585	24.324	79.5227	20.6893	G1	MCM2 #1 Novus
1216	1475774	26.8197	6.82414	21.094	G2	MCM2 #1 Novus
1217	709154	24.5583	126.375	39.3588	G1	MCM2 #1 Novus
1218	1227416	40.7623	19.5723	109.953	S	MCM2 #1 Novus
1219	680185	30.1782	163.27	59.7873	S	MCM2 #1 Novus
1220	1063098	36.8296	35.079	130.066	S	MCM2 #1 Novus
1221	1188720	41.2028	33.4982	110.853	S	MCM2 #1 Novus
1222	1111867	43.1838	34.1119	136.26	S	MCM2 #1 Novus
1223	819403	36.8589	66.9184	128.344	S	MCM2 #1 Novus
1224	831862	36.8323	68.445	116.638	S	MCM2 #1 Novus
1225	1275197	36.6375	22.7329	111.291	S	MCM2 #1 Novus
1226	1391049	35.119	11.1895	72.7321	S	MCM2 #1 Novus
1227	718526	29.0859	104.142	88.6752	S	MCM2 #1 Novus
1228	817926	33.193	117.258	133.425	S	MCM2 #1 Novus
1229	722676	21.9218	75.6658	20.0334	G1	MCM2 #1 Novus
1230	732789	29.7983	145.711	55.4049	S	MCM2 #1 Novus
1231	1417274	30.043	119.639	23.2596	G2	MCM2 #1 Novus
1232	946207	38.3333	73.3644	137.627	S	MCM2 #1 Novus
1233	734408	28.7361	133.681	30.6978	G1	MCM2 #1 Novus
1234	1065583	44.0291	65.2227	136.004	S	MCM2 #1 Novus
1235	724624	21.315	78.0636	18.5937	G1	MCM2 #1 Novus
1236	753198	19.255	35.5707	17.8328	G1	MCM2 #1 Novus
1237	947140	30.0295	60.0304	92.568	S	MCM2 #1 Novus
1238	1370763	26.3274	5.66297	51.7111	S	MCM2 #1 Novus
1239	746275	22.0832	14.6732	20.8985	G1	MCM2 #1 Novus
1240	736675	21.9923	107.306	17.4687	G1	MCM2 #1 Novus
1241	1459685	26.0966	5.93831	17.7608	G2	MCM2 #1 Novus
1242	863558	39.41	64.4177	96.399	S	MCM2 #1 Novus
1243	755912	25.9432	184.759	28.7861	G1	MCM2 #1 Novus
1244	677228	16.2236	13.9134	12.7293	G1	MCM2 #1 Novus
1245	845100	40.0798	87.3711	110.21	S	MCM2 #1 Novus
1246	770543	30.2763	128.153	93.6266	S	MCM2 #1 Novus
1247	986180	37.4857	68.6765	133.25	S	MCM2 #1 Novus
1248	1062192	38.9926	60.0482	118.864	S	MCM2 #1 Novus
1249	741595	19.9782	134.576	21.1319	G1	MCM2 #1 Novus
1250	711849	24.0547	41.6455	20.9161	G1	MCM2 #1 Novus
1251	1372708	34.9938	10.9132	126.214	S	MCM2 #1 Novus
1252	720894	24.5667	130.766	22.0909	G1	MCM2 #1 Novus
1253	843105	32.1973	68.4454	113.434	S	MCM2 #1 Novus
1254	737934	28.4511	127.781	67.7903	S	MCM2 #1 Novus
1255	737598	25.3121	131.35	24.2335	G1	MCM2 #1 Novus
1256	758785	41.9283	129.928	118.695	S	MCM2 #1 Novus
1257	1445980	23.3316	6.82888	22.384	G2	MCM2 #1 Novus
1258	675166	15.3759	13.653	13.533	G1	MCM2 #1 Novus
1259	700444	22.584	46.8382	21.6863	G1	MCM2 #1 Novus
1260	1409239	25.0282	6.70279	21.0481	G2	MCM2 #1 Novus
1261	705640	20.9423	96.2617	20.1463	G1	MCM2 #1 Novus
1262	735233	33.9614	116.813	109.874	S	MCM2 #1 Novus
1263	717799	19.1589	62.9738	17.3874	G1	MCM2 #1 Novus
1264	1138342	40.6921	45.9791	159.318	S	MCM2 #1 Novus
1265	1174980	33.7411	35.0032	157.648	S	MCM2 #1 Novus
1266	1200633	35.7594	31.9636	105.605	S	MCM2 #1 Novus
1267	702197	31.8726	114.971	119.6	S	MCM2 #1 Novus
1268	997959	40.0764	65.8322	122.987	S	MCM2 #1 Novus
1269	670610	20.0996	36.5996	19.6816	G1	MCM2 #1 Novus
1270	719402	16.5906	49.578	17.6328	G1	MCM2 #1 Novus
1271	698181	29.8451	92.5272	104.543	S	MCM2 #1 Novus
1272	676240	17.9871	159.254	21.1695	G1	MCM2 #1 Novus
1273	678693	24.325	218.624	25.409	G1	MCM2 #1 Novus
1274	647752	13.8825	20.5235	12.061	G1	MCM2 #1 Novus
1275	699914	20.7569	39.7941	19.2858	G1	MCM2 #1 Novus
1276	785090	36.7463	96.9668	130.095	S	MCM2 #1 Novus
1277	702786	36.0959	108.465	130.805	S	MCM2 #1 Novus
1278	702942	17.6694	15.3672	17.8107	G1	MCM2 #1 Novus
1279	676504	26.3937	157.665	33.9474	G1	MCM2 #1 Novus
1280	787648	30.3531	98.9551	113.586	S	MCM2 #1 Novus
1281	1347147	32.4132	22.4983	96.1089	S	MCM2 #1 Novus
1282	1189874	32.4566	30.3849	107.437	S	MCM2 #1 Novus
1283	785109	32.2609	104.463	126.464	S	MCM2 #1 Novus
1284	1265506	33.3375	28.593	117.792	S	MCM2 #1 Novus
1285	665198	28.9679	119.716	85.8323	S	MCM2 #1 Novus
1286	660134	16.5261	21.3602	13.3729	G1	MCM2 #1 Novus
1287	969173	37.3826	66.7268	143.783	S	MCM2 #1 Novus
1288	1370841	22.0555	6.69473	19.8038	G2	MCM2 #1 Novus
1289	690163	60.7057	200.957	99.1308	S	MCM2 #1 Novus
1290	653052	30.3326	59.2786	95.3702	S	MCM2 #1 Novus
1291	601093	15.7805	50.3582	17.0006	G1	MCM2 #1 Novus
1292	690185	19.1064	14.3229	18.3875	G1	MCM2 #1 Novus
1293	1356836	21.6374	6.64214	19.0619	G2	MCM2 #1 Novus
1294	733442	20.3412	7.66313	17.0916	G1	MCM2 #1 Novus
1295	664153	15.9538	3.94555	13.2081	G1	MCM2 #1 Novus
1296	755024	38.8057	125.974	92.7163	S	MCM2 #1 Novus
1297	1265223	30.7625	8.87476	63.795	S	MCM2 #1 Novus
1298	807200	44.1905	94.767	117.347	S	MCM2 #1 Novus
1299	693456	34.2978	109.599	24.4476	G1	MCM2 #1 Novus
1300	1487357	19.0674	16.8231	16.0036	G2	MCM2 #1 Novus
1301	828256	34.7171	90.7224	142.704	S	MCM2 #1 Novus
1302	1309158	18.9932	5.57651	17.1883	G2	MCM2 #1 Novus
1303	711991	20.4468	61.8703	16.7051	G1	MCM2 #1 Novus
1304	657001	20.8546	118.528	18.242	G1	MCM2 #1 Novus
1305	687597	26.9565	97.5314	19.372	G1	MCM2 #1 Novus
1306	651326	23.4844	95.3997	24.8211	G1	MCM2 #1 Novus
1307	663756	25.2062	63.8428	22.4768	G1	MCM2 #1 Novus
1308	695502	22.634	60.7631	19.8709	G1	MCM2 #1 Novus
1309	678942	25.8643	130.183	58.333	S	MCM2 #1 Novus
1310	1328854	25.825	111.871	49.0417	G2	MCM2 #1 Novus
1311	824817	26.0964	60.2953	111.947	S	MCM2 #1 Novus
1312	669302	30.3867	142.944	85.2757	S	MCM2 #1 Novus
1313	648474	16.8002	47.4777	15.3592	G1	MCM2 #1 Novus
1314	1100156	37.4472	36.73	116.875	S	MCM2 #1 Novus
1315	773541	34.7691	120.83	124.833	S	MCM2 #1 Novus
1316	663320	20.0432	110.536	19.4307	G1	MCM2 #1 Novus
1317	890203	31.7398	39.3948	90.5474	S	MCM2 #1 Novus
1318	781039	40.1783	86.7087	157.839	S	MCM2 #1 Novus
1319	1280327	24.5902	5.73942	20.2717	G2	MCM2 #1 Novus
1320	1138925	31.2444	38.4847	123.678	S	MCM2 #1 Novus
1321	760876	34.6782	70.8119	174.35	S	MCM2 #1 Novus
1322	1224944	38.1659	22.8806	114.937	S	MCM2 #1 Novus
1323	1326779	22.2748	7.11044	20.1787	G2	MCM2 #1 Novus
1324	652726	20.5029	78.7057	16.2948	G1	MCM2 #1 Novus
1325	1448416	22.3865	6.93952	31.7178	G2	MCM2 #1 Novus
1326	755622	39.4869	94.8812	122.518	S	MCM2 #1 Novus
1327	1388255	26.7115	5.95343	20.9982	G2	MCM2 #1 Novus
1328	1449733	23.0693	5.11796	18.2881	G2	MCM2 #1 Novus
1329	674518	21.099	85.6553	21.3703	G1	MCM2 #1 Novus
1330	693225	20.4343	5.53932	18.2156	G1	MCM2 #1 Novus
1331	621746	21.0235	39.8677	17.5067	G1	MCM2 #1 Novus
1332	667455	22.7954	74.6651	18.742	G1	MCM2 #1 Novus
1333	792128	38.6985	92.6525	123.055	S	MCM2 #1 Novus
1334	701319	38.2234	120.182	138.643	S	MCM2 #1 Novus
1335	1036216	40.6086	47.7684	128.65	S	MCM2 #1 Novus
1336	1420215	27.4257	6.05941	22.3414	G2	MCM2 #1 Novus
1337	1497991	26.8705	7.6391	26.0636	G2	MCM2 #1 Novus
1338	1417732	25.8577	8.21693	18.6257	G2	MCM2 #1 Novus
1339	702471	21.6459	48.2268	18.7198	G1	MCM2 #1 Novus
1340	927853	45.2348	72.5653	131.697	S	MCM2 #1 Novus
1341	1.04657e+06	35.6682	42.1459	117.905	S	MCM2 #1 Novus
1342	1393429	26.1966	6.58704	24.7024	G2	MCM2 #1 Novus
1343	1520718	38.8463	7.03671	30.8964	G2	MCM2 #1 Novus
1344	703593	20.7823	21.3982	17.2997	G1	MCM2 #1 Novus
1345	741430	30.1182	51.5386	24.2806	G1	MCM2 #1 Novus
1346	683807	25.9349	112.825	20.9933	G1	MCM2 #1 Novus
1347	711507	20.4181	41.5866	17.7686	G1	MCM2 #1 Novus
1348	673293	25.0407	127.846	23.9097	G1	MCM2 #1 Novus
1349	902386	36.25	69.3497	108.149	S	MCM2 #1 Novus
1350	1360974	47.9952	16.0875	113.844	S	MCM2 #1 Novus
1351	681149	24.6025	118.921	19.5993	G1	MCM2 #1 Novus
1352	757455	39.6798	91.5828	95.7567	S	MCM2 #1 Novus
1353	697979	25.3928	19.7183	18.9795	G1	MCM2 #1 Novus
1354	1286245	36.2754	18.5168	97.4331	S	MCM2 #1 Novus
1355	884021	47.1543	85.4291	163.303	S	MCM2 #1 Novus
1356	664857	21.3872	114.372	26.1116	G1	MCM2 #1 Novus
1357	1040000	33.6227	38.9045	132.366	S	MCM2 #1 Novus
1358	717713	21.5744	62.6223	16.661	G1	MCM2 #1 Novus
1359	665775	25.1399	81.1317	21.6129	G1	MCM2 #1 Novus
1360	717254	22.659	90.1214	18.4564	G1	MCM2 #1 Novus
1361	943449	37.8129	64.7186	116.834	S	MCM2 #1 Novus
1362	1408574	22.0796	6.74964	20.9063	G2	MCM2 #1 Novus
1363	739634	28.9632	120.067	44.0228	G1	MCM2 #1 Novus
1364	1096164	38.464	45.7347	118.67	S	MCM2 #1 Novus
1365	806812	36.9779	83.4814	140.564	S	MCM2 #1 Novus
1366	1196289	31.3458	31.2297	103.104	S	MCM2 #1 Novus
1367	765495	38.6851	117.627	118.351	S	MCM2 #1 Novus
1368	676128	23.8631	86.3024	21.6592	G1	MCM2 #1 Novus
1369	1132449	36.3734	33.0564	111.115	S	MCM2 #1 Novus
1370	682941	23.8415	68.3735	23.8563	G1	MCM2 #1 Novus
1371	1192106	33.3966	28.4167	85.5755	S	MCM2 #1 Novus
1372	689781	26.7924	109.925	67.143	S	MCM2 #1 Novus
1373	1416732	25.9549	6.39235	43.807	G2	MCM2 #1 Novus
1374	1457333	26.7284	6.67631	22.7525	G2	MCM2 #1 Novus
1375	733883	34.7431	101.116	119.86	S	MCM2 #1 Novus
1376	704365	23.1165	131.759	20.0523	G1	MCM2 #1 Novus
1377	870734	37.1236	51.5241	110.349	S	MCM2 #1 Novus
1378	875050	37.0995	61.5523	143.266	S	MCM2 #1 Novus
1379	1232234	40.8669	25.3564	117.699	S	MCM2 #1 Novus
1380	690937	22.8565	170.152	23.1073	G1	MCM2 #1 Novus
1381	1222526	39.3632	23.9524	127.813	S	MCM2 #1 Novus
1382	1474095	25.0874	4.83328	20.4967	G2	MCM2 #1 Novus
1383	884189	42.7607	69.3444	159.628	S	MCM2 #1 Novus
1384	676049	26.1836	31.5148	20.402	G1	MCM2 #1 Novus
1385	728273	39.5246	135.096	135.177	S	MCM2 #1 Novus
1386	995587	45.4982	65.0033	138.263	S	MCM2 #1 Novus
1387	1535939	21.9139	7.10057	22.7664	G2	MCM2 #1 Novus
1388	686671	30.7728	8.09351	24.7094	G1	MCM2 #1 Novus
1389	691621	27.2799	152.135	24.702	G1	MCM2 #1 Novus
1390	1324145	55.3598	16.5451	121.29	S	MCM2 #1 Novus
1391	1025052	41.6087	45.6609	131.579	S	MCM2 #1 Novus
1392	677889	17.8446	19.8864	16.7803	G1	MCM2 #1 Novus
1393	903470	33.7885	71.9694	131.437	S	MCM2 #1 Novus
1394	1153043	43.1036	47.2336	158.72	S	MCM2 #1 Novus
1395	650658	26.1806	54.9773	22.7575	G1	MCM2 #1 Novus
1396	1063798	41.6023	47.0687	134.896	S	MCM2 #1 Novus
1397	1538888	28.3212	7.49146	22.1295	G2	MCM2 #1 Novus
1398	917250	38.1982	70.9517	127.948	S	MCM2 #1 Novus
1399	1466625	25.2507	5.07441	18.56	G2	MCM2 #1 Novus
1400	1004634	42.0144	75.8788	132.764	S	MCM2 #1 Novus
1401	671395	24.5119	32.0122	19.1253	G1	MCM2 #1 Novus
1402	664017	20.8565	31.1164	18.4623	G1	MCM2 #1 Novus
1403	1155624	19.0852	14.1237	19.1015	G2	MCM2 #1 Novus
1404	1083838	40.8868	66.3923	137.468	S	MCM2 #1 Novus
1405	1347194	24.4104	5.3289	21.8932	G2	MCM2 #1 Novus
1406	1079554	39.6013	44.6682	133.498	S	MCM2 #1 Novus
1407	1185057	39.2847	37.1222	149.593	S	MCM2 #1 Novus
1408	719247	34.1863	114.077	106.174	S	MCM2 #1 Novus
1409	687543	29.8307	158.249	96.9359	S	MCM2 #1 Novus
1410	691342	23.3879	55.2109	20.1054	G1	MCM2 #1 Novus
1411	1318987	43.0872	32.5875	145.462	S	MCM2 #1 Novus
1412	1473269	26.196	6.27093	20.4442	G2	MCM2 #1 Novus
1413	644817	20.7696	59.8571	21.738	G1	MCM2 #1 Novus
1414	734841	25.7241	38.3329	27.11	G1	MCM2 #1 Novus
1415	734772	18.3187	12.7672	15.8849	G1	MCM2 #1 Novus
1416	1025459	50.7236	91.2348	182.834	S	MCM2 #1 Novus
1417	673980	21.3446	39.6987	18.0747	G1	MCM2 #1 Novus
1418	987934	39.9246	60.7175	151.528	S	MCM2 #1 Novus
1419	697703	21.9369	48.5497	18.4153	G1	MCM2 #1 Novus
1420	1259885	47.3935	38.3609	144.75	S	MCM2 #1 Novus
1421	703415	18.1762	39.1079	16.1678	G1	MCM2 #1 Novus
1422	1357876	19.9957	5.62639	17.7792	G2	MCM2 #1 Novus
1423	965974	30.8181	65.0503	102.143	S	MCM2 #1 Novus
1424	653429	18.911	104.895	18.2602	G1	MCM2 #1 Novus
1425	850249	38.5829	95.3435	119.038	S	MCM2 #1 Novus
1426	1436146	24.0614	7.82309	20.8201	G2	MCM2 #1 Novus
1427	679297	28.4105	109.1	89.5585	S	MCM2 #1 Novus
1428	737146	34.7215	101.68	108.363	S	MCM2 #1 Novus
1429	1149923	26.734	38.6019	95.5117	S	MCM2 #1 Novus
1430	1264586	36.964	17.3295	116.801	S	MCM2 #1 Novus
1431	654228	20.139	150.49	19.1194	G1	MCM2 #1 Novus
1432	759349	36.7337	98.491	127.162	S	MCM2 #1 Novus
1433	906706	33.0892	63.2641	103.806	S	MCM2 #1 Novus
1434	1072438	45.2203	83.1656	126.078	S	MCM2 #1 Novus
1435	777957	37.2794	99.7443	138.24	S	MCM2 #1 Novus
1436	757452	38.8312	108.141	142.572	S	MCM2 #1 Novus
1437	685135	16.649	23.8016	14.0671	G1	MCM2 #1 Novus
1438	673467	21.2251	33.0078	19.3931	G1	MCM2 #1 Novus
1439	928618	34.18	52.9464	111.786	S	MCM2 #1 Novus
1440	1359916	23.19	5.34401	19.561	G2	MCM2 #1 Novus
1441	1316737	26.6064	13.3944	29.6806	G2	MCM2 #1 Novus
1442	740597	41.6182	107.994	127.409	S	MCM2 #1 Novus
1443	661710	18.2269	22.7642	16.1043	G1	MCM2 #1 Novus
1444	1269527	42.6793	16.8242	124.639	S	MCM2 #1 Novus
1445	1108669	35.8866	45.5016	119.647	S	MCM2 #1 Novus
1446	618609	18.3458	44.9703	17.4729	G1	MCM2 #1 Novus
1447	690315	18.9275	25.6536	15.7482	G1	MCM2 #1 Novus
1448	916470	33.2677	79.5442	118.003	S	MCM2 #1 Novus
1449	751467	16.7637	5.33298	13.3115	G1	MCM2 #1 Novus
1450	789014	23.7218	74.4889	19.29	G1	MCM2 #1 Novus
1451	1350834	25.4183	36.8565	24.8242	G2	MCM2 #1 Novus
1452	755525	16.0254	4.53732	12.2402	G1	MCM2 #1 Novus
1453	680129	20.1517	26.8544	17.2414	G1	MCM2 #1 Novus
1454	674029	16.3905	25.3954	16.1304	G1	MCM2 #1 Novus
1455	695749	24.118	152.675	23.3572	G1	MCM2 #1 Novus
1456	864285	39.3283	90.3091	150.959	S	MCM2 #1 Novus
1457	634861	18.005	37.3346	15.4066	G1	MCM2 #1 Novus
1458	1186537	48.2547	47.7476	155.451	S	MCM2 #1 Novus
1459	748213	19.5633	6.07117	15.1843	G1	MCM2 #1 Novus
1460	711136	22.8087	85.5365	18.6651	G1	MCM2 #1 Novus
1461	708471	29.3395	134.221	66.461	S	MCM2 #1 Novus
1462	675401	20.4027	14.1638	19.2388	G1	MCM2 #1 Novus
1463	825794	38.3072	96.5233	132.464	S	MCM2 #1 Novus
1464	739020	20.7915	110.719	20.6164	G1	MCM2 #1 Novus
1465	806250	48.3405	131.288	142.677	S	MCM2 #1 Novus
1466	666074	20.1918	29.2955	16.3949	G1	MCM2 #1 Novus
1467	758479	39.4646	195.644	86.5449	S	MCM2 #1 Novus
1468	1547319	25.5879	6.57169	22.1509	G2	MCM2 #1 Novus
1469	714999	25.7334	103.583	21.4264	G1	MCM2 #1 Novus
1470	704674	22.4815	116.545	17.7984	G1	MCM2 #1 Novus
1471	716700	25.3724	175.481	21.9913	G1	MCM2 #1 Novus
1472	987826	40.4505	64.9152	151.64	S	MCM2 #1 Novus
1473	706826	23.0657	139.578	27.792	G1	MCM2 #1 Novus
1474	1526114	20.9115	5.94691	18.0052	G2	MCM2 #1 Novus
1475	815563	41.4676	138.75	130.326	S	MCM2 #1 Novus
1476	1257845	42.1421	24.9452	120.448	S	MCM2 #1 Novus
1477	650797	19.52	74.1987	14.524	G1	MCM2 #1 Novus
1478	1167070	33.5532	32.5633	110.543	S	MCM2 #1 Novus
1479	697884	21.9051	51.7126	18.0012	G1	MCM2 #1 Novus
1480	1098018	53.2055	56.6088	150.254	S	MCM2 #1 Novus
1481	748907	36.3078	105.789	106.897	S	MCM2 #1 Novus
1482	1149239	52.0953	52.2595	155.196	S	MCM2 #1 Novus
1483	1212438	41.6546	47.696	149.435	S	MCM2 #1 Novus
1484	790820	35.8303	135.255	130.69	S	MCM2 #1 Novus
1485	685226	20.9212	120.924	17.2684	G1	MCM2 #1 Novus
1486	677524	18.6395	31.6452	15.5492	G1	MCM2 #1 Novus
1487	704798	30.5752	129.081	79.1888	S	MCM2 #1 Novus
1488	858881	39.2644	109.785	133.4	S	MCM2 #1 Novus
1489	852380	33.3022	104.72	128.266	S	MCM2 #1 Novus
1490	681604	13.9976	12.7156	13.6305	G1	MCM2 #1 Novus
1491	757463	21.6735	6.72099	16.1052	G1	MCM2 #1 Novus
1492	762424	22.0141	11.8195	22.478	G1	MCM2 #1 Novus
1493	693649	18.1296	50.9022	15.4215	G1	MCM2 #1 Novus
1494	685453	18.0699	12.198	15.7214	G1	MCM2 #1 Novus
1495	1418767	12.3766	4.32545	10.7506	G2	MCM2 #1 Novus
1496	1003029	45.1671	64.5943	143.077	S	MCM2 #1 Novus
1497	775628	34.0211	147.111	118.936	S	MCM2 #1 Novus
1498	691822	18.0892	70.2585	17.1729	G1	MCM2 #1 Novus
1499	552219	115.409	209.143	91.3625	S	MCM2 #1 Novus
1500	691566	17.233	152.311	16.0316	G1	MCM2 #1 Novus
1501	1513823	21.7951	5.34246	20.0947	G2	MCM2 #1 Novus
1502	890810	33.0469	76.4125	108.754	S	MCM2 #1 Novus
1503	694706	22.4634	75.1675	19.4292	G1	MCM2 #1 Novus
1504	1068818	40.9006	48.082	136.298	S	MCM2 #1 Novus
1505	1448919	28.0171	6.26707	22.6218	G2	MCM2 #1 Novus
1506	1112821	44.2266	47.3911	150.04	S	MCM2 #1 Novus
1507	1397421	31.974	7.53631	26.0817	G2	MCM2 #1 Novus
1508	464703	94.7905	11.904	65.2411	S	MCM2 #1 Novus
1509	712013	27.9358	49.7329	20.155	G1	MCM2 #1 Novus
1510	699485	29.0851	44.0475	22.0119	G1	MCM2 #1 Novus
1511	612126	38.1496	88.8771	129.5	S	MCM2 #1 Novus
1512	724408	39.7383	90.7447	119.8	S	MCM2 #1 Novus
1513	802534	38.3014	57.4343	122.552	S	MCM2 #1 Novus
1514	779880	59.0759	65.4015	147.451	S	MCM2 #1 Novus
1515	1353076	30.1598	6.4549	33.6004	G2	MCM2 #1 Novus
1516	1089794	39.8855	20.8583	102.442	S	MCM2 #1 Novus
1517	1266318	38.0849	8.35651	69.6493	S	MCM2 #1 Novus
1518	931482	39.6841	37.2382	113.048	S	MCM2 #1 Novus
1519	1211187	27.0509	6.16841	26.53	G2	MCM2 #1 Novus
1520	596359	31.0898	16.3702	20.7489	G1	MCM2 #1 Novus
1521	667094	42.063	80.3697	124.426	S	MCM2 #1 Novus
1522	723715	40.255	120.715	105.863	S	MCM2 #1 Novus
1523	683653	37.9747	79.5154	134.141	S	MCM2 #1 Novus
1524	799553	41.0389	53.4439	142.444	S	MCM2 #1 Novus
1525	965271	36.9464	36.0161	115.076	S	MCM2 #1 Novus
1526	753357	39.6472	98.9802	130.114	S	MCM2 #1 Novus
1527	705568	21.9064	24.8412	15.8934	G1	MCM2 #1 Novus
1528	688808	36.3988	80.3561	105.383	S	MCM2 #1 Novus
1529	614742	24.3994	19.2775	18.9984	G1	MCM2 #1 Novus
1530	1283886	32.6687	12.8636	28.8497	G2	MCM2 #1 Novus
1531	844111	40.0094	36.9241	109.469	S	MCM2 #1 Novus
1532	1153130	33.9181	24.6003	100.619	S	MCM2 #1 Novus
1533	1376838	25.6876	7.00738	21.0225	G2	MCM2 #1 Novus
1534	573689	25.9291	29.3328	18.3317	G1	MCM2 #1 Novus
1535	829768	37.0008	37.6253	105.171	S	MCM2 #1 Novus
1536	1290564	35.1711	7.40746	30.0714	G2	MCM2 #1 Novus
1537	1374051	42.2893	18.6491	141.196	S	MCM2 #1 Novus
1538	1098795	36.3321	31.5551	123.421	S	MCM2 #1 Novus
1539	781050	43.3189	80.5396	156.624	S	MCM2 #1 Novus
1540	643391	33.4475	15.7568	33.592	G1	MCM2 #1 Novus
1541	661069	22.3084	31.6199	20.0449	G1	MCM2 #1 Novus
1542	1246869	49.976	17.9425	155.861	S	MCM2 #1 Novus
1543	956990	42.4051	42.9499	138.474	S	MCM2 #1 Novus
1544	1060720	40.6656	37.183	126.34	S	MCM2 #1 Novus
1545	684730	39.1044	77.3043	131.722	S	MCM2 #1 Novus
1546	1519588	20.8587	5.76165	15.7343	G2	MCM2 #1 Novus
1547	604410	26.0367	31.6555	19.8313	G1	MCM2 #1 Novus
1548	1133930	36.9475	42.1772	149.773	S	MCM2 #1 Novus
1549	758348	43.7577	108.187	146.112	S	MCM2 #1 Novus
1550	913318	40.3256	61.2631	157.889	S	MCM2 #1 Novus
1551	654142	22.6831	51.409	20.7463	G1	MCM2 #1 Novus
1552	1468459	30.127	5.99699	25.1157	G2	MCM2 #1 Novus
1553	1018078	47.2766	40.0342	198.107	S	MCM2 #1 Novus
1554	966754	44.3574	57.2515	161.95	S	MCM2 #1 Novus
1555	1273800	25.8473	6.64956	20.4043	G2	MCM2 #1 Novus
1556	903797	37.2546	44.4362	99.8541	S	MCM2 #1 Novus
1557	755540	37.7599	70.4803	166.21	S	MCM2 #1 Novus
1558	1095903	38.0951	49.0281	148.359	S	MCM2 #1 Novus
1559	838815	43.626	79.1953	163.319	S	MCM2 #1 Novus
1560	1234039	23.4664	10.6178	20.4513	G2	MCM2 #1 Novus
1561	604764	26.0635	9.82713	19.4624	G1	MCM2 #1 Novus
1562	601029	27.962	143.147	25.5579	G1	MCM2 #1 Novus
1563	1141520	42.2176	37.2347	123.003	S	MCM2 #1 Novus
1564	1255164	26.8611	8.12947	33.0415	G2	MCM2 #1 Novus
1565	607064	31.027	163.895	81.587	S	MCM2 #1 Novus
1566	522766	35.0117	40.7412	92.6151	S	MCM2 #1 Novus
1567	898622	38.0092	66.0582	127.578	S	MCM2 #1 Novus
1568	1073825	45.9888	50.714	148.555	S	MCM2 #1 Novus
1569	432068	35.5816	39.4044	89.7737	S	MCM2 #1 Novus
1570	828150	37.2897	62.5853	147.226	S	MCM2 #1 Novus
1571	1238596	33.1212	6.6112	27.792	G2	MCM2 #1 Novus
1572	619946	23.4848	58.7838	20.8391	G1	MCM2 #1 Novus
1573	768294	39.9032	127.035	126.25	S	MCM2 #1 Novus
1574	1425669	17.2684	4.56891	12.2289	G2	MCM2 #1 Novus
1575	618043	24.5736	87.6763	23.3785	G1	MCM2 #1 Novus
1576	636012	26.1241	60.8194	20.2476	G1	MCM2 #1 Novus
1577	623266	24.6655	14.1993	19.7019	G1	MCM2 #1 Novus
1578	735653	50.2232	38.5772	138.129	S	MCM2 #1 Novus
1579	1315241	28.7276	7.81968	31.79	G2	MCM2 #1 Novus
1580	985947	35.2088	83.08	143.684	S	MCM2 #1 Novus
1581	637539	22.7312	29.9637	19.7724	G1	MCM2 #1 Novus
1582	619708	27.153	70.0477	23.5208	G1	MCM2 #1 Novus
1583	619264	23.4785	116.847	20.873	G1	MCM2 #1 Novus
1584	411215	41.8111	33.724	113.742	S	MCM2 #1 Novus
1585	587930	256.945	75.3688	265.503	S	MCM2 #1 Novus
1586	625957	20.4348	34.4343	17.7834	G1	MCM2 #1 Novus
1587	619640	27.2107	61.5725	26.8465	G1	MCM2 #1 Novus
1588	638172	17.2377	20.611	14.717	G1	MCM2 #1 Novus
1589	1441069	18.2755	38.1033	18.2951	G2	MCM2 #1 Novus
1590	706031	24.9541	53.6549	20.4801	G1	MCM2 #1 Novus
1591	822147	43.4322	75.8726	149.395	S	MCM2 #1 Novus
1592	1131348	45.0605	36.1845	143.543	S	MCM2 #1 Novus
1593	1527093	21.6994	6.11291	20.2315	G2	MCM2 #1 Novus
1594	630475	23.1684	32.9588	21.7707	G1	MCM2 #1 Novus
1595	628001	22.9874	32.0973	17.8765	G1	MCM2 #1 Novus
1596	617099	23.7538	71.5822	20.2161	G1	MCM2 #1 Novus
1597	656670	23.2094	16.0106	20.2766	G1	MCM2 #1 Novus
1598	434658	25.2407	16.5157	19.8397	G1	MCM2 #1 Novus
1599	1226739	42.3638	15.4389	140.195	S	MCM2 #1 Novus
1600	992852	40.0286	65.4903	153.753	S	MCM2 #1 Novus
1601	635457	28.1873	75.721	21.9622	G1	MCM2 #1 Novus
1602	961036	45.5187	61.0219	159.209	S	MCM2 #1 Novus
1603	747037	38.5213	85.0847	152.131	S	MCM2 #1 Novus
1604	647507	18.1486	21.1884	17.8271	G1	MCM2 #1 Novus
1605	760381	31.7694	135.483	118.249	S	MCM2 #1 Novus
1606	647075	25.7372	25.4528	23.1918	G1	MCM2 #1 Novus
1607	708976	25.7529	78.2094	21.7583	G1	MCM2 #1 Novus
1608	714767	21.5065	62.7863	21.8088	G1	MCM2 #1 Novus
1609	650139	21.9603	15.4169	17.8043	G1	MCM2 #1 Novus
1610	660621	23.9658	26.2445	23.1767	G1	MCM2 #1 Novus
1611	1400609	28.0232	5.93785	25.1099	G2	MCM2 #1 Novus
1612	648775	24.886	91.0922	22.3683	G1	MCM2 #1 Novus
1613	1287545	21.018	6.12828	20.2888	G2	MCM2 #1 Novus
1614	699295	24.2267	62.0759	19.5191	G1	MCM2 #1 Novus
1615	775661	40.2573	90.3123	146.847	S	MCM2 #1 Novus
1616	1231075	34.6654	25.6846	106.388	S	MCM2 #1 Novus
1617	638857	18.684	36.5346	15.0106	G1	MCM2 #1 Novus
1618	643162	18.1995	17.6916	16.6723	G1	MCM2 #1 Novus
1619	643635	21.189	66.6519	21.7222	G1	MCM2 #1 Novus
1620	970646	52.3501	51.8108	140.054	S	MCM2 #1 Novus
1621	787830	54.0633	94.8564	164.632	S	MCM2 #1 Novus
1622	677922	44.9321	87.823	90.596	S	MCM2 #1 Novus
1623	971669	49.5505	29.0609	97.3219	S	MCM2 #1 Novus
1624	1088349	39.8522	33.476	81.9076	S	MCM2 #1 Novus
1625	742828	44.2803	71.5094	82.9436	S	MCM2 #1 Novus
1626	1356862	38.9119	8.31436	31.577	G2	MCM2 #1 Novus
1627	1230782	54.6236	17.8296	109.206	S	MCM2 #1 Novus
1628	693125	32.8168	125.487	66.0329	S	MCM2 #1 Novus
1629	1404685	32.7684	6.9581	23.3837	G2	MCM2 #1 Novus
1630	677113	42.5201	145.618	103.931	S	MCM2 #1 Novus
1631	1098912	46.3128	39.6589	101.646	S	MCM2 #1 Novus
1632	680743	32.0204	47.5327	26.743	G1	MCM2 #1 Novus
1633	1426766	44.2478	10.8533	94.4011	S	MCM2 #1 Novus
1634	1394498	28.585	5.9864	21.9107	G2	MCM2 #1 Novus
1635	1107960	42.6169	21.6315	93.4544	S	MCM2 #1 Novus
1636	810389	45.5665	51.1202	88.3903	S	MCM2 #1 Novus
1637	664189	34.1361	141.808	39.6885	G1	MCM2 #1 Novus
1638	1201484	38.6203	23.1864	75.5874	S	MCM2 #1 Novus
1639	791235	42.0663	72.7517	108.054	S	MCM2 #1 Novus
1640	798559	43.7505	55.8448	108.823	S	MCM2 #1 Novus
1641	675923	30.0902	35.7804	20.9772	G1	MCM2 #1 Novus
1642	684364	25.6126	27.2166	17.4062	G1	MCM2 #1 Novus
1643	1275451	36.4104	7.89198	23.4565	G2	MCM2 #1 Novus
1644	681308	33.2227	21.1776	22.4687	G1	MCM2 #1 Novus
1645	682249	28.182	41.2553	18.1329	G1	MCM2 #1 Novus
1646	743701	42.0707	80.6342	110.406	S	MCM2 #1 Novus
1647	877906	45.6962	45.9668	105.369	S	MCM2 #1 Novus
1648	691446	28.3794	135.995	22.3071	G1	MCM2 #1 Novus
1649	934055	40.6447	83.1282	153.234	S	MCM2 #1 Novus
1650	607210	33.989	107.11	32.0724	G1	MCM2 #1 Novus
1651	932090	44.8786	66.8093	125.163	S	MCM2 #1 Novus
1652	1207838	41.5288	23.5462	90.7806	S	MCM2 #1 Novus
1653	812033	38.7107	69.0091	112.348	S	MCM2 #1 Novus
1654	676105	28.0691	57.0279	18.6368	G1	MCM2 #1 Novus
1655	1098403	44.5335	36.4854	116.436	S	MCM2 #1 Novus
1656	1271318	34.389	8.07741	25.6528	G2	MCM2 #1 Novus
1657	683747	23.7899	34.2477	16.667	G1	MCM2 #1 Novus
1658	1367607	32.7207	7.1552	24.8233	G2	MCM2 #1 Novus
1659	1.02012e+06	47.0309	41.6384	114.731	S	MCM2 #1 Novus
1660	684663	25.8501	35.0546	18.0954	G1	MCM2 #1 Novus
1661	764528	38.2377	83.2627	102.589	S	MCM2 #1 Novus
1662	1378505	32.5739	6.9348	23.8436	G2	MCM2 #1 Novus
1663	1057369	48.9802	45.1012	117.222	S	MCM2 #1 Novus
1664	1322348	55.4299	17.6198	98.9084	S	MCM2 #1 Novus
1665	702529	48.7166	11.4936	33.177	G1	MCM2 #1 Novus
1666	849928	59.3299	84.8641	127.684	S	MCM2 #1 Novus
1667	829523	50.8175	72.076	134.167	S	MCM2 #1 Novus
1668	1378937	40.7759	6.66119	22.4036	G2	MCM2 #1 Novus
1669	772511	54.3837	177.506	104.924	S	MCM2 #1 Novus
1670	892838	58.1554	66.4197	141.159	S	MCM2 #1 Novus
1671	728064	51.2626	99.3447	36.7666	G1	MCM2 #1 Novus
1672	686774	39.067	108.595	23.6714	G1	MCM2 #1 Novus
1673	1108906	57.3538	48.674	111.224	S	MCM2 #1 Novus
1674	1429485	44.9596	6.27307	47.7998	G2	MCM2 #1 Novus
1675	1429574	42.8328	6.88656	23.8825	G2	MCM2 #1 Novus
1676	732825	58.3618	240.958	116.571	S	MCM2 #1 Novus
1677	729364	47.5506	100.352	107.261	S	MCM2 #1 Novus
1678	951262	61.0987	80.7329	156.726	S	MCM2 #1 Novus
1679	753933	52.5161	170.583	111.331	S	MCM2 #1 Novus
1680	644254	41.4462	125.324	28.1415	G1	MCM2 #1 Novus
1681	763289	48.2715	102.838	99.5243	S	MCM2 #1 Novus
1682	708242	35.8523	112.928	21.9277	G1	MCM2 #1 Novus
1683	663482	40.2511	70.8983	24.5368	G1	MCM2 #1 Novus
1684	1065480	60.2667	71.6321	165.674	S	MCM2 #1 Novus
1685	1396045	42.172	7.45407	23.3365	G2	MCM2 #1 Novus
1686	1464993	40.4802	6.47042	25.3099	G2	MCM2 #1 Novus
1687	705140	34.2363	105.56	23.72	G1	MCM2 #1 Novus
1688	735765	46.2029	125.46	105.085	S	MCM2 #1 Novus
1689	780078	72.4142	138.646	168.499	S	MCM2 #1 Novus
1690	684086	55.1045	125.622	93.1354	S	MCM2 #1 Novus
1691	773526	51.3385	106.086	142.6	S	MCM2 #1 Novus
1692	1220695	52.3357	18.0487	96.634	S	MCM2 #1 Novus
1693	732948	47.0274	100.288	103.098	S	MCM2 #1 Novus
1694	662426	38.034	115.722	70.0884	S	MCM2 #1 Novus
1695	726331	45.0367	114.377	103.748	S	MCM2 #1 Novus
1696	681927	37.2584	25.6261	20.3732	G1	MCM2 #1 Novus
1697	691449	52.6429	116.242	107.826	S	MCM2 #1 Novus
1698	1292905	42.4734	7.39069	42.7489	G2	MCM2 #1 Novus
1699	696615	41.7959	170.206	76.1342	S	MCM2 #1 Novus
1700	678469	42.8816	135.608	76.4676	S	MCM2 #1 Novus
1701	1413476	40.4297	7.25387	27.4854	G2	MCM2 #1 Novus
1702	739363	51.608	128.131	141.44	S	MCM2 #1 Novus
1703	704135	40.6234	160.167	39.6122	G1	MCM2 #1 Novus
1704	653348	34.0896	22.767	17.1937	G1	MCM2 #1 Novus
1705	924547	47.6007	54.5766	109.596	S	MCM2 #1 Novus
1706	956159	52.3806	55.9378	133.488	S	MCM2 #1 Novus
1707	1263625	46.387	29.6437	103.292	S	MCM2 #1 Novus
1708	752240	52.9386	82.5584	118.39	S	MCM2 #1 Novus
1709	1431530	41.0278	7.22179	23.7627	G2	MCM2 #1 Novus
1710	834304	51.0473	78.7775	145.412	S	MCM2 #1 Novus
1711	1286099	41.1658	8.17003	22.8984	G2	MCM2 #1 Novus
1712	1216457	49.7922	29.2735	118.267	S	MCM2 #1 Novus
1713	653656	43.5884	124.812	89.9084	S	MCM2 #1 Novus
1714	814360	50.5334	75.8415	122.411	S	MCM2 #1 Novus
1715	1425199	30.289	5.16905	14.5971	G2	MCM2 #1 Novus
1716	708946	35.8783	101.208	20.7589	G1	MCM2 #1 Novus
1717	663840	35.4655	119.562	22.5754	G1	MCM2 #1 Novus
1718	831685	52.1861	79.1536	125.72	S	MCM2 #1 Novus
1719	877913	51.4779	65.1523	121.765	S	MCM2 #1 Novus
1720	631585	38.5415	66.6861	20.1326	G1	MCM2 #1 Novus
1721	701152	37.439	155.041	23.82	G1	MCM2 #1 Novus
1722	629752	39.9189	102.804	21.651	G1	MCM2 #1 Novus
1723	1280646	40.8347	6.81773	25.2861	G2	MCM2 #1 Novus
1724	768063	45.1601	104.108	108.723	S	MCM2 #1 Novus
1725	1058930	52.9065	32.8721	131.38	S	MCM2 #1 Novus
1726	1139726	54.0897	24.0885	110.322	S	MCM2 #1 Novus
1727	1139118	55.953	47.3869	136.432	S	MCM2 #1 Novus
1728	671692	36.1247	83.7156	21.5909	G1	MCM2 #1 Novus
1729	1345296	30.3025	5.2549	14.8779	G2	MCM2 #1 Novus
1730	1415319	43.3436	7.63894	25.1778	G2	MCM2 #1 Novus
1731	629275	39.5243	74.9272	21.1643	G1	MCM2 #1 Novus
1732	1045799	56.6926	68.7545	137.893	S	MCM2 #1 Novus
1733	698860	35.6752	78.3896	21.2663	G1	MCM2 #1 Novus
1734	1369520	44.5154	8.18971	23.6878	G2	MCM2 #1 Novus
1735	645031	34.342	40.4808	18.2953	G1	MCM2 #1 Novus
1736	732327	49.3779	175.119	86.0631	S	MCM2 #1 Novus
1737	652645	33.7411	39.2264	18.4388	G1	MCM2 #1 Novus
1738	741649	52.0159	98.2034	117.814	S	MCM2 #1 Novus
1739	735200	51.7353	177.289	98.554	S	MCM2 #1 Novus
1740	681055	36.4211	54.5084	19.8205	G1	MCM2 #1 Novus
1741	1.02219e+06	46.4758	41.9904	108.502	S	MCM2 #1 Novus
1742	974016	49.1499	36.0322	116.055	S	MCM2 #1 Novus
1743	666977	40.2683	66.1997	22.553	G1	MCM2 #1 Novus
1744	670389	40.5976	73.123	22.91	G1	MCM2 #1 Novus
1745	990774	58.6498	58.0827	131.696	S	MCM2 #1 Novus
1746	641015	34.2697	73.2296	18.9481	G1	MCM2 #1 Novus
1747	711538	37.3449	93.6095	22.063	G1	MCM2 #1 Novus
1748	700179	40.2474	80.8263	21.2617	G1	MCM2 #1 Novus
1749	655324	34.147	79.7193	20.0261	G1	MCM2 #1 Novus
1750	1462266	43.4748	6.84967	23.8772	G2	MCM2 #1 Novus
1751	1087078	52.1692	39.8751	105.924	S	MCM2 #1 Novus
1752	714878	33.8424	87.6216	20.9947	G1	MCM2 #1 Novus
1753	670933	40.821	10.9139	22.8319	G1	MCM2 #1 Novus
1754	1081387	55.33	39.3088	123.682	S	MCM2 #1 Novus
1755	652126	49.7707	145.113	60.5175	S	MCM2 #1 Novus
1756	734923	47.2146	44.3664	83.2595	S	MCM2 #1 Novus
1757	643995	38.4003	97.6656	24.2217	G1	MCM2 #1 Novus
1758	696259	34.099	53.1771	19.7364	G1	MCM2 #1 Novus
1759	650057	39.1743	117.064	71.586	S	MCM2 #1 Novus
1760	645820	42.7919	111.201	58.2349	S	MCM2 #1 Novus
1761	848832	44.9834	94.1342	126.219	S	MCM2 #1 Novus
1762	651943	38.8073	124.226	27.163	G1	MCM2 #1 Novus
1763	679788	36.9169	36.8893	20.8209	G1	MCM2 #1 Novus
1764	1453022	43.5997	7.93088	36.173	G2	MCM2 #1 Novus
1765	681807	34.3516	64.4835	20.6589	G1	MCM2 #1 Novus
1766	1.00855e+06	63.9107	57.9424	169.402	S	MCM2 #1 Novus
1767	860113	54.5919	75.4582	122.279	S	MCM2 #1 Novus
1768	792546	53.5142	79.5608	147.266	S	MCM2 #1 Novus
1769	672907	37.2668	15.0693	20.9961	G1	MCM2 #1 Novus
1770	730815	49.6707	121.177	62.0472	S	MCM2 #1 Novus
1771	676119	37.6558	16.2326	21.0349	G1	MCM2 #1 Novus
1772	968461	55.4329	63.6325	120.793	S	MCM2 #1 Novus
1773	733532	49.7351	117.165	68.0896	S	MCM2 #1 Novus
1774	1016707	49.6029	50.6025	138.081	S	MCM2 #1 Novus
1775	752917	52.273	87.1544	120.644	S	MCM2 #1 Novus
1776	1203943	50.988	26.4959	123.041	S	MCM2 #1 Novus
1777	661186	40.8696	69.0178	21.7281	G1	MCM2 #1 Novus
1778	1016854	53.6006	62.9713	110.961	S	MCM2 #1 Novus
1779	657619	35.3969	17.1309	19.1295	G1	MCM2 #1 Novus
1780	666353	37.9767	73.4705	19.712	G1	MCM2 #1 Novus
1781	1327324	36.9089	41.7636	22.783	G2	MCM2 #1 Novus
1782	669703	33.5955	67.4637	18.4124	G1	MCM2 #1 Novus
1783	1246597	55.9684	25.4548	141.514	S	MCM2 #1 Novus
1784	628385	43.2225	54.0647	22.4428	G1	MCM2 #1 Novus
1785	1258292	60.4667	11.7506	92.4408	S	MCM2 #1 Novus
1786	997285	64.6238	57.3254	136.311	S	MCM2 #1 Novus
1787	890471	54.1011	88.5088	185.035	S	MCM2 #1 Novus
1788	771476	42.6675	63.9678	111.645	S	MCM2 #1 Novus
1789	1288096	61.1951	12.5013	55.3808	S	MCM2 #1 Novus
1790	677504	54.459	120.558	117.899	S	MCM2 #1 Novus
1791	993695	75.5902	41.4454	174.056	S	MCM2 #1 Novus
1792	1399649	42.8195	6.32388	21.6237	G2	MCM2 #1 Novus
1793	935496	56.372	47.4201	124.303	S	MCM2 #1 Novus
1794	1356285	49.1937	6.50563	23.5779	G2	MCM2 #1 Novus
1795	1142007	52.1456	38.0447	124.898	S	MCM2 #1 Novus
1796	651974	52.6168	133.884	108.198	S	MCM2 #1 Novus
1797	709199	56.7725	81.0319	134.785	S	MCM2 #1 Novus
1798	704293	54.2824	79.9611	134.027	S	MCM2 #1 Novus
1799	692288	51.4169	100.882	117.279	S	MCM2 #1 Novus
1800	684028	53.4508	114.169	128.968	S	MCM2 #1 Novus
1801	1337078	39.2783	6.74421	23.0062	G2	MCM2 #1 Novus
1802	1301921	48.5267	7.88051	23.3566	G2	MCM2 #1 Novus
1803	619611	43.9232	160.935	27.8801	G1	MCM2 #1 Novus
1804	733858	60.7492	90.8567	134.231	S	MCM2 #1 Novus
1805	841465	56.5045	75.963	138.189	S	MCM2 #1 Novus
1806	611821	37.0324	65.1026	20.6014	G1	MCM2 #1 Novus
1807	665431	40.8953	128.565	31.9468	G1	MCM2 #1 Novus
1808	1209015	51.6736	8.61632	67.9763	S	MCM2 #1 Novus
1809	816416	49.2373	50.8415	111.92	S	MCM2 #1 Novus
1810	624216	38.4607	134.012	20.7079	G1	MCM2 #1 Novus
1811	1314681	41.9894	6.75609	22.8757	G2	MCM2 #1 Novus
1812	661978	35.4492	19.5108	18.9644	G1	MCM2 #1 Novus
1813	936412	57.0227	55.3017	132.569	S	MCM2 #1 Novus
1814	779540	47.244	75.5068	143.229	S	MCM2 #1 Novus
1815	599868	40.4675	108.274	22.727	G1	MCM2 #1 Novus
1816	767007	52.9944	83.3657	128.174	S	MCM2 #1 Novus
1817	1004911	59.3094	38.1582	122.529	S	MCM2 #1 Novus
1818	654938	30.034	23.9637	16.8091	G1	MCM2 #1 Novus
1819	734100	52.4054	73.6046	103.637	S	MCM2 #1 Novus
1820	713185	44.8373	117.617	39.2421	G1	MCM2 #1 Novus
1821	626145	38.3661	132.795	26.0387	G1	MCM2 #1 Novus
1822	905198	64.4043	80.8935	157.787	S	MCM2 #1 Novus
1823	958638	55.3898	59.8759	145.169	S	MCM2 #1 Novus
1824	864636	44.624	54.879	117.259	S	MCM2 #1 Novus
1825	862568	36.8882	53.7882	107.003	S	MCM2 #1 Novus
1826	1222803	49.9983	17.5306	107.19	S	MCM2 #1 Novus
1827	609867	41.7304	108.483	28.4268	G1	MCM2 #1 Novus
1828	619586	24.7792	8.95102	12.3707	G1	MCM2 #1 Novus
1829	1297062	55.7784	11.4108	86.5178	S	MCM2 #1 Novus
1830	655888	30.432	11.1567	14.8702	G1	MCM2 #1 Novus
1831	1322876	40.4494	5.73337	43.9109	G2	MCM2 #1 Novus
1832	680215	33.2159	12.2849	16.7572	G1	MCM2 #1 Novus
1833	655753	35.1021	86.3806	19.0796	G1	MCM2 #1 Novus
1834	637919	46.1184	114.72	82.8988	S	MCM2 #1 Novus
1835	711476	36.6298	104.478	21.9811	G1	MCM2 #1 Novus
1836	792691	44.3231	78.7071	121.815	S	MCM2 #1 Novus
1837	1167280	50.6232	30.3423	109.269	S	MCM2 #1 Novus
1838	604387	27.3112	10.5388	14.8641	G1	MCM2 #1 Novus
1839	687538	40.1731	104.383	70.8453	S	MCM2 #1 Novus
1840	1401694	42.9805	5.4146	20.9482	G2	MCM2 #1 Novus
1841	668618	31.7731	91.1829	18.6969	G1	MCM2 #1 Novus
1842	713098	42.8444	94.161	120.504	S	MCM2 #1 Novus
1843	1205676	44.4847	21.9315	102.413	S	MCM2 #1 Novus
1844	689575	33.4063	33.9266	16.4898	G1	MCM2 #1 Novus
1845	642562	29.8049	14.3125	19.1381	G1	MCM2 #1 Novus
1846	1333234	48.7361	11.0057	81.003	S	MCM2 #1 Novus
1847	1457713	43.7853	4.90244	40.6555	G2	MCM2 #1 Novus
1848	670288	40.1446	16.9876	23.5725	G1	MCM2 #1 Novus
1849	650057	25.5161	34.4389	15.0889	G1	MCM2 #1 Novus
1850	721224	34.2326	33.7407	17.337	G1	MCM2 #1 Novus
1851	1324840	36.6259	5.68833	19.7472	G2	MCM2 #1 Novus
1852	653196	32.5045	68.8217	18.2181	G1	MCM2 #1 Novus
1853	688261	39.6264	102.486	25.8392	G1	MCM2 #1 Novus
1854	958682	52.0863	44.6911	94.0919	S	MCM2 #1 Novus
1855	717067	43.3792	94.1144	24.0106	G1	MCM2 #1 Novus
1856	1489263	43.34	5.87144	23.0693	G2	MCM2 #1 Novus
1857	1378995	54.0335	20.6555	110.528	S	MCM2 #1 Novus
1858	1023489	52.2333	34.2528	96.1941	S	MCM2 #1 Novus
1859	776714	52.7691	78.2823	117.495	S	MCM2 #1 Novus
1860	1382905	42.1687	4.77622	20.9032	G2	MCM2 #1 Novus
1861	976102	56.9447	29.7522	130.051	S	MCM2 #1 Novus
1862	1281386	61.2304	13.1872	103.682	S	MCM2 #1 Novus
1863	654193	44.9158	87.1253	23.583	G1	MCM2 #1 Novus
1864	733843	46.5228	132.501	103.054	S	MCM2 #1 Novus
1865	973384	57.647	43.707	117.103	S	MCM2 #1 Novus
1866	1107455	60.502	47.5906	134.872	S	MCM2 #1 Novus
1867	661783	41.1945	78.221	23.4543	G1	MCM2 #1 Novus
1868	850683	49.0716	68.0938	99.5269	S	MCM2 #1 Novus
1869	1229686	56.681	43.3822	115.489	S	MCM2 #1 Novus
1870	676311	52.3127	90.6819	114.91	S	MCM2 #1 Novus
1871	819616	51.9233	113.296	122.614	S	MCM2 #1 Novus
1872	628084	35.924	35.5635	18.6633	G1	MCM2 #1 Novus
1873	818664	57.9179	110.378	135.721	S	MCM2 #1 Novus
1874	829865	61.637	63.844	148.08	S	MCM2 #1 Novus
1875	804906	47.3266	56.9734	112.451	S	MCM2 #1 Novus
1876	617748	38.9186	35.6466	20.6345	G1	MCM2 #1 Novus
1877	1011794	62.399	42.6932	136.639	S	MCM2 #1 Novus
1878	676239	39.9852	98.7699	20.2445	G1	MCM2 #1 Novus
1879	675581	40.6257	95.4895	21.0663	G1	MCM2 #1 Novus
1880	642581	35.9356	84.4562	19.8091	G1	MCM2 #1 Novus
1881	916004	58.6238	51.8988	142.073	S	MCM2 #1 Novus
1882	652741	52.523	84.1644	87.6292	S	MCM2 #1 Novus
1883	738052	52.3102	90.4313	108.693	S	MCM2 #1 Novus
1884	1.31153e+06	34.1637	4.30605	15.5497	G2	MCM2 #1 Novus
1885	653110	40.4519	40.7235	20.2209	G1	MCM2 #1 Novus
1886	657990	53.7745	98.2319	103.414	S	MCM2 #1 Novus
1887	743266	49.224	99.2219	113.187	S	MCM2 #1 Novus
1888	661217	41.9875	130.822	24.7149	G1	MCM2 #1 Novus
1889	1318914	40.2898	4.49196	19.4986	G2	MCM2 #1 Novus
1890	619567	47.5232	109.988	74.0709	S	MCM2 #1 Novus
1891	651558	40.9683	44.294	19.6834	G1	MCM2 #1 Novus
1892	632048	35.8812	58.6195	18.2483	G1	MCM2 #1 Novus
1893	1267677	38.0371	6.06954	19.427	G2	MCM2 #1 Novus
1894	601761	34.9583	19.3088	19.3477	G1	MCM2 #1 Novus
1895	641241	37.5481	73.9119	19.9802	G1	MCM2 #1 Novus
1896	1285639	44.8252	7.92	54.9742	S	MCM2 #1 Novus
1897	656545	44.8881	100.305	99.2485	S	MCM2 #1 Novus
1898	650212	43.717	99.0428	99.6691	S	MCM2 #1 Novus
1899	1318775	43.2132	5.78042	40.0698	G2	MCM2 #1 Novus
1900	927197	46.6494	44.2575	87.5274	S	MCM2 #1 Novus
1901	1351255	44.6008	5.59188	23.5421	G2	MCM2 #1 Novus
1902	619556	31.9448	11.5693	19.1909	G1	MCM2 #1 Novus
1903	660114	34.8886	22.1449	20.8877	G1	MCM2 #1 Novus
1904	1280535	36.7551	5.80418	19.0834	G2	MCM2 #1 Novus
1905	661820	31.8231	10.7513	21.6875	G1	MCM2 #1 Novus
1906	1322502	36.3581	5.80923	21.2937	G2	MCM2 #1 Novus
1907	654852	34.5372	84.9454	22.6535	G1	MCM2 #1 Novus
1908	655382	30.7603	18.8718	19.1868	G1	MCM2 #1 Novus
1909	629307	31.0223	43.8705	18.2319	G1	MCM2 #1 Novus
1910	1307211	34.9925	5.4925	21.6595	G2	MCM2 #1 Novus
1911	1111385	47.4058	28.6058	116.413	S	MCM2 #1 Novus
1912	801503	44.676	91.0335	136.359	S	MCM2 #1 Novus
1913	1072962	48.1505	37.4507	113.923	S	MCM2 #1 Novus
1914	643317	32.2993	48.5924	20.1574	G1	MCM2 #1 Novus
1915	655543	34.1881	85.6305	24.2583	G1	MCM2 #1 Novus
1916	1163948	35.4311	36.9748	92.0162	S	MCM2 #1 Novus
1917	721953	28.3863	48.9282	16.6547	G1	MCM2 #1 Novus
1918	653117	27.2031	18.7	15.4349	G1	MCM2 #1 Novus
1919	665459	31.429	104.284	18.5837	G1	MCM2 #1 Novus
1920	1033192	43.428	47.6593	131.486	S	MCM2 #1 Novus
1921	987224	46.2373	61.6975	131.342	S	MCM2 #1 Novus
1922	690953	26.5927	51.3458	14.9996	G1	MCM2 #1 Novus
1923	751678	26.5536	60.0564	15.4968	G1	MCM2 #1 Novus
1924	993857	57.5021	55.3165	159.866	S	MCM2 #1 Novus
1925	758005	27.2276	66.7462	17.3658	G1	MCM2 #1 Novus
1926	740317	25.6716	62.2726	15.3832	G1	MCM2 #1 Novus
1927	681229	26.65	52.8708	15.3089	G1	MCM2 #1 Novus
1928	664503	33.8843	105.371	20.2427	G1	MCM2 #1 Novus
1929	952525	52.6783	43.683	135.838	S	MCM2 #1 Novus
1930	658143	34.5698	36.2882	17.3231	G1	MCM2 #1 Novus
1931	1380856	36.8385	6.19552	22.074	G2	MCM2 #1 Novus
1932	661231	31.6253	30.1256	16.6685	G1	MCM2 #1 Novus
1933	1523431	31.4692	7.8291	20.2441	G2	MCM2 #1 Novus
1934	670777	44.4007	96.93	74.6767	S	MCM2 #1 Novus
1935	761086	36.7084	140.725	93.0121	S	MCM2 #1 Novus
1936	642213	33.3115	115.478	21.7888	G1	MCM2 #1 Novus
1937	1146665	40.7724	38.0588	82.4212	S	MCM2 #1 Novus
1938	1346157	37.7308	5.94721	20.6747	G2	MCM2 #1 Novus
1939	686259	40.7031	77.5649	82.0904	S	MCM2 #1 Novus
1940	696923	27.0177	116.09	16.8853	G1	MCM2 #1 Novus
1941	756414	31.6083	94.4288	45.9455	G1	MCM2 #1 Novus
1942	727847	33.1839	129.491	75.0417	S	MCM2 #1 Novus
1943	929673	44.4788	37.8667	118.439	S	MCM2 #1 Novus
1944	908293	53.7389	67.1929	139.679	S	MCM2 #1 Novus
1945	621741	31.5655	91.3784	21.8114	G1	MCM2 #1 Novus
1946	613940	34.4992	74.4285	29.3531	G1	MCM2 #1 Novus
1947	734010	34.35	123.184	78.8505	S	MCM2 #1 Novus
1948	1305834	35.871	6.04987	21.62	G2	MCM2 #1 Novus
1949	1352864	39.904	5.08295	20.0432	G2	MCM2 #1 Novus
1950	844743	48.1308	58.4883	139.725	S	MCM2 #1 Novus
1951	932394	50.3459	49.7306	113.989	S	MCM2 #1 Novus
1952	900409	46.5678	70.4815	144.771	S	MCM2 #1 Novus
1953	1449132	38.8502	6.89192	54.5908	S	MCM2 #1 Novus
1954	723606	45.6365	35.2376	111.762	S	MCM2 #1 Novus
1955	1324730	35.4185	5.5828	24.7936	G2	MCM2 #1 Novus
1956	1254980	44.1967	38.6524	143.79	S	MCM2 #1 Novus
1957	1433270	34.2065	21.2868	22.2695	G2	MCM2 #1 Novus
1958	1240435	33.221	5.60914	23.8516	G2	MCM2 #1 Novus
1959	712867	42.177	62.8853	99.7353	S	MCM2 #1 Novus
1960	699567	44.3513	52.7044	117.558	S	MCM2 #1 Novus
1961	961134	54.1853	50.967	124.164	S	MCM2 #1 Novus
1962	686163	28.9209	140.69	18.1312	G1	MCM2 #1 Novus
1963	666546	40.0158	89.347	97.3253	S	MCM2 #1 Novus
1964	805846	53.3919	62.9383	139.02	S	MCM2 #1 Novus
1965	1049524	53.5319	39.676	121.935	S	MCM2 #1 Novus
1966	1245084	34.4562	5.68206	20.0525	G2	MCM2 #1 Novus
1967	792261	48.3715	70.3744	134.058	S	MCM2 #1 Novus
1968	577056	27.9592	32.2364	14.4765	G1	MCM2 #1 Novus
1969	630188	26.2712	130.398	18.3929	G1	MCM2 #1 Novus
1970	1284343	34.1303	5.75718	20.8211	G2	MCM2 #1 Novus
1971	680794	28.9139	29.8584	14.6196	G1	MCM2 #1 Novus
1972	776636	44.4854	81.51	160.057	S	MCM2 #1 Novus
1973	1341054	41.3243	18.2861	94.3738	S	MCM2 #1 Novus
1974	731519	53.9402	78.0121	149.285	S	MCM2 #1 Novus
1975	645967	26.6289	58.1829	17.4488	G1	MCM2 #1 Novus
1976	1255515	53.4629	12.0359	125.878	S	MCM2 #1 Novus
1977	1233229	30.8721	6.63476	19.616	G2	MCM2 #1 Novus
1978	646331	25.8841	45.1168	16.9421	G1	MCM2 #1 Novus
1979	749997	45.1764	64.3115	128.868	S	MCM2 #1 Novus
1980	773074	50.9625	67.3861	146.552	S	MCM2 #1 Novus
1981	613635	31.3999	35.7979	19.6978	G1	MCM2 #1 Novus
1982	801135	40.4312	68.0123	143.216	S	MCM2 #1 Novus
1983	630109	27.3572	43.1828	17.3502	G1	MCM2 #1 Novus
1984	1376034	35.5745	6.12962	21.7118	G2	MCM2 #1 Novus
1985	1274778	34.6762	5.94582	21.4508	G2	MCM2 #1 Novus
1986	607626	36.7441	85.5016	21.521	G1	MCM2 #1 Novus
1987	811452	49.0996	51.4182	109.979	S	MCM2 #1 Novus
1988	1.02901e+06	43.6585	47.6484	119.704	S	MCM2 #1 Novus
1989	763319	46.7497	101.085	120.28	S	MCM2 #1 Novus
1990	813643	44.8197	42.1437	97.8898	S	MCM2 #1 Novus
1991	1284916	32.4523	5.68726	27.2013	G2	MCM2 #1 Novus
1992	671593	41.6567	116.225	89.5619	S	MCM2 #1 Novus
1993	618303	30.6124	81.7613	18.7458	G1	MCM2 #1 Novus
1994	651565	41.2779	86.6251	87.2264	S	MCM2 #1 Novus
1995	632460	27.7211	39.4202	17.7648	G1	MCM2 #1 Novus
1996	1188900	57.0817	40.8362	151.404	S	MCM2 #1 Novus
1997	650269	42.6854	87.6796	88.5317	S	MCM2 #1 Novus
1998	796464	44.0631	82.5011	117.952	S	MCM2 #1 Novus
1999	1259015	37.4369	5.77206	20.4921	G2	MCM2 #1 Novus
[truncated: 131,654 more rows]

## Sheet: Supplementary Figure 7b
		Mean intensity (arb. units)
		MCM2 #1	MCM2 #2	MCM2 #3	MCM3 #1	MCM3 #2	MCM3 #3	MCM4 #1	MCM4 #2	MCM5 #1	MCM6 #1	MCM6 #2	MCM7 #1	MCM4-Halo
	1	72.1459	85.2464	6.55996	85.1928	1600.21	792.537	56.0259	5.14478	9.60894	42.3203	149.631	30.7137	131.089
	2	74.135	32.6476	7.70812	90.615	604.912	448.236	204.14	4.49538	123.449	8.37539	166.4	193.014	65.5093
	3	12.6745	133.69	11.8864	32.2927	468.719	869.064	9.46356	6.51357	244.102	8.44478	219.931	159.852	111.562
	4	16.6118	145.959	6.31644	75.5371	1486.09	870.032	10.9434	5.07468	142.623	8.98121	146.596	6.27468	24.4971
	5	34.8453	49.9352	7.66619	83.2384	784.071	814.814	34.2548	4.41723	96.1822	10.2487	6.33706	90.1698	127.683
	6	58.9074	108.901	10.6171	72.8718	829.216	1380.54	35.2152	5.918	177.777	39.4049	351.692	91.8486	43.0946
	7	76.4117	73.9549	8.70434	93.5973	1321.85	487.634	68.4371	8.61029	147.906	8.0573	301.146	98.5239	58.3442
	8	126.304	73.2865	9.81424	83.9468	339.319	555.467	38.2354	5.64015	15.3971	13.6732	118.075	82.4942	55.5958
	9	14.9712	167.939	11.8547	26.6765	1023.35	269.26	37.9292	7.15163	203.649	36.9633	633.906	143.804	90.1693
	10	111.012	24.9958	12.5272	68.0356	232.579	1477.21	55.291	6.14673	141.851	43.3221	781.161	40.9735	62.7939
	11	22.7641	115.068	10.3332	4.54969	676.325	67.7211	47.4151	5.59729	191.772	12.7656	350.382	5.81963	118.453
	12	30.694	89.3993	7.72508	52.6868	469.279	545.4	52.9376	5.99922	36.5765	48.2699	8.17364	117.083	79.7986
	13	55.3606	16.5039	7.11115	74.8637	1052.44	288.997	48.5305	5.85326	216.295	40.1036	36.1235	61.4157	35.3954
	14	9.79263	120.391	7.23774	100.259	902.548	85.4145	84.4933	3.92674	122.781	26.9483	190.729	21.9927	136.946
	15	113.992	72.1912	11.5063	51.2618	1286.16	35.8533	24.0871	5.34185	36.1179	46.9421	8.08601	105.74	55.384
	16	58.293	156.486	9.75202	8.79738	489.775	1038.94	41.7548	7.01675	216.615	11.9662	173.484	166.154	20.1152
	17	102.905	45.2115	8.7664	10.6499	423.641	400.074	75.2225	6.83312	58.4095	9.93769	383.505	7.31397	39.1985
	18	74.4646	123.844	9.26361	24.8815	871.561	323.664	67.6131	5.69547	167.406	33.4478	618.761	42.6381	108.841
	19	15.4307	90.4747	9.5784	4.70271	865.455	266.725	12.449	4.86364	292.523	44.5841	388.971	32.0732	4.30464
	20	28.428	67.1136	7.8763	92.3824	2411.38	795.57	10.2662	8.56299	56.1587	57.4449	331.683	102.095	111.015
	21	74.7298	110.155	9.84612	28.1655	908.104	166.055	57.2359	5.11275	11.9453	10.6128	504.695	30.9779	122.664
	22	7.73382	97.9111	8.2178	62.1589	1818.24	169.617	36.9673	6.17224	51.0364	45.4459	378.686	169.408	33.0966
	23	25.4836	155.365	7.71614	5.09058	1418.11	678.757	21.7157	6.35021	319.265	34.2394	176.243	124.037	119.998
	24	16.3419	128.493	8.26337	32.8824	372.471	541.719	38.3857	5.21473	219.51	8.59874	541.593	19.7336	88.5645
	25	75.4305	150.701	10.3584	13.364	153.55	798.366	13.5654	8.79624	158.896	9.28048	490.065	9.28656	4.11231
	26	52.9717	186.319	11.112	119.46	856.612	744.509	48.4403	6.2494	66.7532	33.7811	125.205	102.271	81.6667
	27	6.27611	51.7384	7.85489	5.91859	953.851	889.856	65.1944	5.12992	115.922	66.575	500.698	6.04759	28.5976
	28	6.48276	112.621	7.69206	86.2739	1227.04	309.245	33.6757	4.0053	248.776	34.2514	66.6614	180.29	49.7082
	29	29.9036	100.45	7.9126	86.9379	113.13	929.714	39.5841	5.12551	286.115	51.9781	575.028	20.5268	83.493
	30	19.9779	21.499	10.1395	22.8838	154.224	30.3507	44.3016	6.78983	147.303	58.6525	19.0606	101.932	46.721
	31	80.2262	107.062	9.49729	82.3894	140.859	1160.38	37.0067	4.91402	215.542	46.9698	458.608	8.73662	92.1836
	32	6.91453	13.1881	8.11717	52.4616	1420.1	451.825	58.0961	6.44228	33.917	33.9516	269.984	7.34346	11.1903
	33	7.27941	84.9686	9.05261	99.9177	37.4794	806.601	18.4115	5.24039	253.402	60.7236	381.614	146.415	64.1752
	34	25.6435	74.8821	11.3917	133.693	895.194	32.9717	22.8164	4.45015	38.2893	30.6607	149.954	23.3154	117.349
	35	43.9072	69.3353	9.16415	83.0402	308.176	1240.54	6.40952	6.55551	181.907	46.9629	288.059	56.9524	119.673
	36	32.9986	201.248	9.17464	65.2555	67.2808	902.012	35.8671	6.79195	158.271	17.6101	494.016	8.44345	87.8829
	37	111.686	18.8262	13.7635	73.2759	31.8573	1491.07	7.88983	7.66178	110.003	58.481	255.322	54.5917	47.9109
	38	41.376	159.139	11.7211	5.03594	513.992	1074.51	49.7575	4.93746	313.892	44.2843	478.354	141.636	73.3295
	39	52.1581	61.2271	8.58481	67.3838	19.6053	461.421	34.0016	5.8229	14.0801	61.4271	96.5027	169.29	122.249
	40	157.323	76.4703	7.94041	31.723	1612.27	1235.98	37.867	5.5298	137.685	44.011	453.593	153.162	114.255
	41	22.1772	105.219	9.27654	31.8647	1385.97	62.4317	16.3209	6.10388	69.2928	50.4871	445.569	147.209	75.838
	42	22.7917	29.6926	8.18042	21.6064	1265.43	1294.42	8.99801	6.03944	225.104	110.745	399.318	10.3067	77.4665
	43	6.63686	30.9428	8.61014	45.3954	386.828	994.541	53.387	5.66225	89.0225	35.5061	7.30616	6.44022	96.4124
	44	47.7329	61.5913	4.66441	34.0014	531.985	1170.92	15.3936	6.64901	171.778	60.4077	307.683	34.4783	93.7758
	45	73.8768	37.3934	7.93041	50.3908	541.892	1351.38	9.7838	6.13116	81.6775	63.3318	362.941	112.629	60.2578
	46	32.3011	42.0054	5.37557	34.2613	28.2883	41.4906	57.758	5.65073	10.5352	66.4131	16.3305	87.2099	128.21
	47	6.58438	17.3504	7.60444	62.2725	1660.34	53.9327	36.0468	6.52615	312.902	25.2575	440.249	20.9844	4.06663
	48	51.5379	18.1674	11.1643	80.239	113.873	1243.87	30.2715	6.37475	6.27853	84.1256	411.583	22.0236	65.3008
	49	86.9264	101	5.1987	87.4798	1479.13	692.399	10.9244	6.47429	9.9395	31.3771	328.922	41.7	71.8003
	50	31.3794	45.352	5.46543	67.3397	1672.88	36.1226	10.762	7.40133	231.084	33.8635	99.6981	6.56256	81.259
	51	90.264	20.0082	8.29635	55.8052	1246.86	1518.39	83.0332	7.23869	357.469	44.7171	127.121	6.30175	76.4717
	52	54.206	20.5484	4.81159	74.6017	525.075	1292.19	16.2659	6.46676	11.1452	48.6169	587.274	138.354	41.4236
	53	16.4171	46.818	11.3049	5.87427	109.121	1269.82	58.751	6.51726	256.292	17.2817	54.9553	65.0189	151.413
	54	36.6389	61.4943	8.4431	73.1143	1389.24	616.777	31.7718	8.0435	167.314	17.1115	570.661	41.8079	100.706
	55	116.137	49.7743	8.93714	63.808	848.098	1432.68	10.4674	8.38756	251.539	61.4552	463.437	6.0116	49.2751
	56	7.76109	91.0818	7.26757	5.39719	905.345	913.28	36.2973	7.27363	182.452	29.63	204.812	135.9	150.107
	57	10.6032	29.053	7.17018	167.432	1421.31	645.988	51.9369	7.24271	96.1805	33.0859	318.136	172.306	41.9216
	58	107.217	77.2199	12.5197	152.793	865.565	453.112	53.5866	6.13881	231.699	58.2629	6.77998	6.27862	112.595
	59	5.51161	119.126	7.57423	43.1576	989.927	852.771	32.61	6.12652	75.9262	53.9774	264.47	25.8857	59.4774
	60	71.3231	19.378	14.3174	66.7908	2311.93	87.908	21.6326	5.73271	267.114	50.6034	597.571	134.998	35.8213
	61	51.4694	30.2121	8.59833	93.9409	589.42	1577.7	59.7923	5.52524	9.71452	24.8347	331.943	111.795	94.9577
	62	7.74563	18.2006	9.66208	60.9481	1687.21	354.754	21.6892	5.602	55.7737	62.3112	511.089	21.0107	13.9714
	63	115.21	25.1736	8.86463	81.075	851.823	651.521	36.4516	6.51426	8.44822	245.119	16.7786	161.31	4.98179
	64	28.0725	56.4159	6.74501	82.3579	42.0056	323.618	10.9564	7.21841	231.374	49.172	558.225	106.442	61.3659
	65	50.992	62.28	9.36183	5.89746	26.7198	51.0203	17.8882	6.79002	259.467	20.9327	571.038	114.405	15.2527
	66	78.1037	120.732	11.9302	141.768	1918.09	1245.56	50.8846	7.84859	9.5582	30.6879	313.599	127.682	112.067
	67	64.7942	25.5281	12.0682	128.322	892.772	228.706	26.3495	5.10991	205.861	24.1332	401.511	6.52001	134.427
	68	56.4645	152.36	6.43991	5.8733	833.462	38.0211	34.6939	8.49761	172.821	48.5265	63.1532	106.544	4.71034
	69	34.4098	125.988	8.70163	37.9878	791.115	319.577	31.6792	7.47647	61.9724	66.1185	83.0797	90.7085	117.869
	70	39.3159	23.0834	7.21447	39.4753	224.026	919.658	43.5931	6.52369	25.2758	48.3092	131.129	75.8313	118.067
	71	29.4973	114.591	7.33529	119.482	1023.44	50.3119	46.8251	6.02549	53.5934	39.4026	657.836	38.5194	98.8614
	72	53.9432	84.2372	9.7886	53.6125	1768.93	1196.96	10.7122	6.93643	25.7656	8.67348	325.803	159.33	56.833
	73	45.1629	69.7316	8.25708	59.7591	64.9002	615.928	11.3951	8.23779	168.663	46.9493	601.88	73.7081	77.4987
	74	30.936	119.626	12.307	5.00086	434.579	1271.83	51.2379	4.58544	219.456	11.8878	266.463	52.771	79.6812
	75	7.40576	52.6589	10.9215	63.6987	125.36	753.825	12.5336	6.66374	186.504	56.7459	7.19223	80.3908	10.0455
	76	56.4259	153.684	12.9313	63.8827	34.7852	968.617	11.0086	5.22222	162.344	48.9444	10.5462	34.7321	96.5674
	77	22.3893	83.2883	13.1635	40.945	1692.93	743.427	27.3214	7.55461	252.544	51.7737	8.28963	51.9514	143.282
	78	29.7485	100.055	6.69744	31.683	200.145	651.86	58.555	6.8652	265.944	54.6267	9.92781	23.9767	51.8543
	79	8.30403	53.3168	12.1007	123.311	747.819	1092.2	68.0988	6.66469	275.251	42.8697	195.099	77.4727	123.953
	80	54.1408	73.4347	11.8132	51.2651	1263.8	1519.98	9.39123	6.33166	348.959	47.2575	325.097	50.1292	39.1581
	81	42.4819	75.962	8.80431	6.65743	45.5111	46.6927	53.2377	8.60618	224.848	11.4683	250.345	58.7575	16.44
	82	6.61806	20.1094	10.195	5.69758	1141.71	81.4808	8.56959	7.47321	14.1782	53.4609	6.7905	26.4742	31.1198
	83	29.7777	127.749	10.6141	162.232	406.029	131.993	71.6672	5.74878	129.977	9.16955	175.755	59.5008	139.083
	84	24.8429	9.07773	9.08012	143.089	38.0719	1093.03	44.8617	5.9358	31.1127	20.5113	397.848	51.6033	122.428
	85	26.2143	114.575	6.27301	11.7165	905.814	730.298	63.6884	8.08123	58.4561	23.493	6.9745	108.136	11.0134
	86	23.5163	28.7678	9.8197	55.0876	645.76	688.883	27.0748	6.24134	204.763	26.9978	383.075	69.9918	49.8435
	87	6.90882	99.0952	10.9161	21.4277	387.475	1168.2	59.991	6.6977	65.8577	8.44958	145.757	61.9855	48.6266
	88	102.426	79.5163	11.5259	95.0349	188.493	37.6448	56.3848	6.07125	119.095	17.748	394.5	35.2818	89.1642
	89	36.7071	21.3435	7.43283	8.12444	391.426	321.187	16.1571	9.09206	212.909	58.8759	83.2529	144.193	47.7168
	90	61.6677	92.6008	13.7547	4.03177	1321.79	37.0697	31.8156	5.85071	21.5057	61.9962	311.924	40.4261	39.1113
	91	32.4653	94.4907	8.09873	65.1056	232.236	213.076	70.4021	6.94739	214.643	36.4901	461.276	74.251	79.5257
	92	77.1796	108.233	9.94789	10.4558	1112.08	231.772	8.45997	4.76795	23.154	350.358	480.088	72.5623	17.3767
	93	39.1313	138.163	7.43542	3.83193	19.8167	37.3878	70.9671	7.719	160.431	45.8272	323.465	34.1922	67.7571
	94	6.78559	98.9844	7.36808	149.853	1638.68	429.024	70.7501	5.98895	11.8746	14.3598	128.2	106.101	71.0623
	95	55.0346	77.1809	12.9037	21.6881	1766.63	1433.38	14.426	8.34345	232.713	7.40917	150.058	70.9147	57.5619
	96	73.2532	24.0009	6.62987	17.4062	16.643	32.0797	43.7319	9.25802	158.787	59.5873	159.726	102.913	77.9122
	97	24.1513	88.7458	8.57609	146.19	749.513	1365.14	37.7951	6.90919	152.21	19.2176	160.499	72.5615	15.6684
	98	42.2339	89.3528	9.8754	97.13	222.056	805.815	65.5171	5.84065	184.263	61.0193	151.631	108.838	9.55702
	99	40.8378	14.9554	14.3073	104.753	338.314	477.53	34.6771	8.57116	218.545	35.5854	392.341	8.46514	68.0498
	100	32.4865	85.7652	12.0261	29.7775	780.626	512.146	18.8621	7.31419	13.5375	32.2212	522.747	6.63226	58.4959
	101	83.4918	68.0298	12.266	37.1352	531.099	1325.27	13.0632	4.80821	179.006	31.0349	6.4882	126.948	98.3308
	102	6.93912	103.812	10.7471	106.494	492.28	193.489	49.6453	6.90404	208.133	31.6971	463.345	42.7223	72.5575
	103	35.7377	46.4895	11.3981	13.1115	25.5969	783.461	19.2925	5.47493	173.589	33.6846	352.039	68.2166	10.5877
	104	55.1805	38.5755	8.29254	4.93626	465.542	69.119	66.1689	7.93244	150.667	38.1115	338.615	179.295	144.989
	105	28.026	64.2975	14.1791	124.8	582.413	1006.08	44.7682	7.08997	272.212	39.5813	453.092	132.896	55.4489
	106	16.712	123.509	5.21943	179.834	32.2228	214.304	57.0038	6.19224	239.671	8.96872	541.668	6.25466	77.6751
	107	27.025	66.921	6.21813	152.317	1585.45	95.0025	72.1468	5.93435	139.445	45.3542	666.731	69.9289	64.9679
	108	59.3944	87.2585	8.39154	111.464	1773.74	1031.06	17.4699	7.32724	50.791	54.3952	136.728	142.881	71.2727
	109	33.7014	144.939	11.4835	132.096	606.531	343.633	57.0261	7.43061	108.55	42.4187	552.789	100.012	34.8341
	110	7.84843	111.254	10.6336	140.131	740.476	618.717	10.6116	8.19111	204.636	31.1085	297.711	125.831	64.1655
	111	61.6695	51.9281	9.69778	106.929	33.7332	71.7226	15.5027	5.92745	179.878	76.2694	362.876	151.205	126.354
	112	15.225	112.502	13.4292	5.03971	28.6847	1071.92	49.2446	5.25589	305.959	57.5274	364.47	133.28	63.8844
	113	107.06	26.641	11.0784	34.9622	250.613	1289.91	18.0424	4.5123	135.871	40.9758	466.204	93.0193	68.0203
	114	88.4288	173.11	6.65998	110.937	926.685	635.013	19.6341	5.52855	117.011	28.4198	129.299	76.3919	85.2366
	115	61.1801	24.1119	6.3823	19.8381	237.665	990.727	18.8591	3.74449	370	28.5628	19.604	124.261	74.1396
	116	107.457	24.463	6.72655	95.2695	1897.42	1839.47	34.3669	7.75104	9.286	38.6558	129.362	46.0241	61.9777
	117	7.53947	98.2871	12.6113	119.861	1229.83	992.182	112.215	6.1572	9.54566	44.1912	397.346	81.965	35.3384
	118	10.1908	64.9576	11.1066	6.61527	526.641	768.289	58.8839	4.08445	234.606	28.7895	389.353	45.5126	4.38124
	119	90.8883	109.145	6.84212	5.86304	535.039	1110.78	32.9852	4.80452	56.0419	71.6396	233.327	130.182	14.8113
	120	89.198	72.939	11.8235	77.1211	523.423	352.715	45.031	7.1814	15.2107	43.9724	117.964	42.2995	152.564
	121	65.4885	80.3575	10.1415	25.5411	45.0911	516.794	80.3328	8.3506	180.661	69.4977	333.635	119.417	148.546
	122	58.8978	115.097	8.38342	74.4423	197.512	887.077	84.0026	6.87565	368.549	32.1447	90.7993	84.331	75.642
	123	113.957	137.55	7.5376	76.6007	212.502	558.234	52.8591	4.4442	11.7025	64.445	423.601	47.1337	113.264
	124	37.8927	28.8589	13.97	92.239	34.8861	506.998	61.6488	8.47937	232.709	14.6044	7.1267	6.64514	36.3848
	125	49.5448	29.2535	7.12333	8.95945	1262.62	44.1942	9.41057	7.61102	267.749	37.4689	305.434	31.6712	24.5761
	126	8.31768	83.5402	9.27461	58.5293	520.357	1440.43	9.53214	8.18697	102.506	65.8527	69.5527	78.3946	67.0623
	127	9.8184	35.5602	11.6344	49.1931	331.791	484.935	10.6785	4.38518	226.126	22.6486	595.945	80.4082	70.5901
	128	50.7199	24.3242	9.11103	78.3572	412.372	484.133	38.9923	5.35165	131.841	72.8738	72.999	135.736	19.742
	129	50.538	142.835	5.32273	95.9636	333.181	183.494	42.6755	4.79457	41.7592	27.6129	7.53263	51.7854	198.016
	130	88.6835	21.788	5.7974	76.9641	588.547	719.17	68.3405	4.96552	203.558	11.5449	404.662	76.085	5.1161
	131	7.14295	63.7699	7.57124	84.5248	36.3406	82.5305	26.8078	6.20622	132.324	45.8593	351.589	108.991	15.3501
	132	68.0284	70.1815	7.4085	30.9899	1594.76	1443.15	74.589	5.96483	23.8472	6.46844	7.21606	13.9056	25.2205
	133	7.20318	198.726	7.05434	28.0941	717.289	262.66	78.0009	5.39542	282.882	8.81898	542.639	40.5989	47.6254
	134	96.2458	35.2159	7.7028	84.4168	859.411	44.8751	59.2126	5.32826	210.619	59.7063	17.3314	45.2095	28.1743
	135	26.1358	33.4922	11.2079	78.2037	1542.58	526.27	53.7811	6.81757	64.3696	60.9012	91.6383	42.9472	31.3487
	136	27.7092	42.2463	7.04928	80.2976	1162.02	513.159	97.8092	6.88976	58.1663	47.8121	567.81	110.614	71.1573
	137	75.0056	174.169	10.1435	76.7342	105.559	706.234	77.3493	6.01708	114.341	31.8957	7.01023	115.541	31.1078
	138	45.4012	73.0709	14.3946	15.222	1416.89	816.464	25.9935	7.01911	76.9403	31.9243	276.497	104.027	72.5118
	139	44.1321	22.6815	13.6017	85.7147	689.914	344.263	8.22398	5.8869	92.2616	9.6648	324.834	5.7221	99.7288
	140	27.0166	64.34	9.49773	6.8024	1827.94	980.831	43.6247	6.96906	232.303	9.75329	281.129	44.6186	42.4485
	141	43.1903	18.28	8.66632	17.2039	1629.07	1196.97	66.0954	6.06234	55.3863	37.9326	491.169	148.975	91.4875
	142	39.7901	74.8801	9.69221	69.9915	889.87	345.87	32.1668	7.02067	8.18351	9.19019	243.965	103.142	52.9948
	143	33.5228	113.827	5.9061	53.5245	41.8864	417.734	60.6084	6.67864	61.9971	13.6981	117.253	5.73214	50.2022
	144	89.6081	72.2409	6.7741	48.8893	1525.26	1201.22	12.2512	6.82785	13.8552	7.87584	51.4454	57.9111	84.6741
	145	80.7637	69.6739	5.95429	28.5164	1064.82	221.75	51.2608	7.93947	60.2498	23.1978	266.885	120.378	88.1696
	146	33.833	55.2844	9.79146	5.92343	818.89	32.0542	44.3998	5.94089	9.25124	10.5902	286.905	136.286	94.1065
	147	7.95607	30.8118	6.13962	5.24188	791.647	1333.16	60.7715	4.95474	10.4252	48.127	560.71	77.1062	101.632
	148	6.35642	134.659	15.7652	25.1313	503.725	37.5545	8.54177	6.62364	10.458	44.2504	222.192	107.917	21.3258
	149	74.9017	29.0326	7.28791	32.4034	1867.66	1391.88	38.9395	5.03244	158.377	19.9662	374.292	151.44	103.9
	150	71.1864	32.3778	9.77242	96.951	425.585	33.841	21.9275	5.56556	258.787	8.75881	59.5375	102.739	48.4637
	151	6.21176	23.8553	6.47571	22.565	1149.89	900.755	15.5017	8.08318	100.288	7.27998	418.239	54.3962	4.65892
	152	7.29463	18.5334	11.1062	45.9075	38.9385	1104.45	31.2618	7.96237	126.018	8.98521	242.431	92.5014	5.37783
	153	52.5672	61.9339	8.49475	38.1106	180.891	673.997	13.8575	4.61896	333.234	61.5585	540.184	6.25327	65.651
	154	61.7622	18.0646	10.36	76.4113	1249.37	1105.59	32.9373	4.69009	182.835	57.2907	306.289	114.328	4.8508
	155	12.576	127.012	8.47069	48.0973	270.309	946.861	21.9067	6.22751	205.341	8.61741	168.366	112.68	72.3749
	156	5.96284	81.2703	6.63664	61.8959	40.1134	633.451	39.0095	4.93771	135.225	71.1299	309.272	56.7061	70.2876
	157	6.97538	34.2543	11.0245	94.4351	1248.74	391.262	19.4632	5.67215	209.403	69.76	6.43884	150.349	26.4921
	158	6.04807	45.7293	6.02228	39.7011	2000.97	872.18	9.39715	4.29958	123.006	67.7069	236.349	92.8727	19.8257
	159	6.5311	82.389	10.7185	58.5213	1848.84	736.238	24.021	8.11041	119.551	52.4067	628.182	59.1373	63.0015
	160	107.255	17.4881	13.0941	32.4648	44.3652	462.74	26.1682	6.34068	6.11122	56.3672	421.506	125.54	52.7045
	161	27.5996	46.1801	11.6959	80.407	630.605	695.484	24.3863	5.7678	119.267	56.8663	355.675	73.5264	121.984
	162	62.063	93.0665	12.4872	6.90935	1922.14	903.686	9.28787	5.76923	233.706	28.5113	289.638	7.39412	4.07151
	163	14.0436	36.595	14.6514	5.82271	42.1107	686.337	8.92505	5.29862	128.059	31.1599	415.914	111.716	72.8531
	164	30.0264	117.056	10.6162	132.956	37.8352	941.705	7.97216	6.84576	247.836	80.3089	138.187	114.17	4.67263
	165	13.5532	23.0229	7.40419	31.8162	1312.18	635.451	40.0327	7.39537	98.8014	26.5878	491.388	8.00877	125.531
	166	6.79654	19.3414	9.01036	5.61756	1092.93	750.849	51.4706	7.00173	183.646	43.5087	94.7334	149.406	117.261
	167	7.54332	111.545	6.93676	66.9372	1626.48	970.987	42.4288	5.49566	103.118	48.4278	331.464	32.9503	31.2003
	168	57.3453	53.3017	8.35393	65.2144	1675.31	33.1193	8.29436	7.47629	188.177	9.37839	8.72951	113.339	162.44
	169	91.0764	52.6243	10.8325	111.461	1220.61	832.481	19.4734	8.27177	158.159	28.0355	385.808	158.268	96.4598
	170	106.953	104.609	8.49706	110.486	381.416	227.068	13.5919	6.26269	120.921	36.8426	163.346	76.8226	4.27781
	171	9.73784	51.4441	11.4906	27.6546	707.119	964.026	7.8323	7.14281	193.352	74.7015	495.97	135.945	35.0795
	172	32.8991	80.3099	11.6517	72.4868	494.126	1253.37	22.0805	5.55919	138.449	81.3568	251.705	102.665	4.40509
	173	57.9002	119.627	6.4973	50.1902	1453.88	580.127	68.6002	6.26846	172.176	66.645	204.306	7.59453	41.525
	174	62.6278	163.955	8.97592	87.1409	1001.98	453.343	29.9575	6.98007	56.4166	62.8206	241.955	121.121	3.48143
	175	56.7275	19.3727	8.38344	29.0731	853.756	772.062	36.7002	6.93693	151.92	42.0319	425.139	119.092	82.841
	176	73.4981	86.0519	9.64486	48.4841	1408.82	760.607	45.8958	7.21591	244.36	6.73078	616.647	51.6141	55.447
	177	17.1697	64.8951	7.40188	28.1585	1374.21	581.677	36.4182	5.80707	263.641	35.0573	499.316	113.742	95.2565
	178	16.4452	30.9815	9.491	54.6091	363.454	682.268	32.1946	6.60919	38.0294	49.2899	303.609	132.991	81.4013
	179	59.7035	80.2226	11.1211	85.1641	581.828	504.127	30.8143	7.30093	181.891	5.44704	211.021	164.947	56.5549
	180	16.7039	87.3944	6.56181	5.65485	520.763	373.801	14.723	7.36499	226.864	9.25891	200.362	6.67904	134.238
	181	8.71825	94.8866	10.9383	34.6672	175.128	1626.92	16.8849	7.1474	9.62682	38.516	571.027	136.256	71.5233
	182	26.22	210.708	8.08744	46.1841	191.301	880.093	13.1341	6.37792	77.8686	38.2347	170.685	7.94517	103
	183	6.59085	54.7289	11.289	75.7626	30.8087	729.912	66.0536	7.01859	150.766	48.4761	265.303	37.4217	5.05385
	184	24.5929	106.855	7.49521	118.477	1458.35	679.849	53.4013	5.95743	146.178	107.156	474.552	120.791	32.431
	185	44.2109	36.1831	5.65443	42.5295	1005.11	401.328	8.35979	7.61797	166.842	8.09908	249.206	34.1681	5.5168
	186	93.0851	30.949	10.2933	48.4416	1645.56	375.63	51.1248	5.935	93.1719	70.4818	223.97	45.6569	56.7662
	187	20.4422	87.5852	9.90711	21.8501	818.891	794.922	13.4941	4.83274	158.65	7.95333	163.4	48.4522	3.90758
	188	93.1617	41.756	10.125	41.8689	1764.88	872.247	67.0925	6.08645	226.6	28.8569	8.54968	122.528	4.92778
	189	63.4027	42.8	12.0842	5.97387	219.268	404.415	22.9858	3.8644	10.5185	72.434	109.007	7.09429	32.175
	190	51.6356	53.7263	7.3218	101.131	1155.27	945.291	8.49048	7.27116	196.065	15.9408	205.566	88.3792	105.102
	191	9.06814	21.2161	9.97049	131.981	31.0854	1112.88	21.5344	6.62726	41.4422	16.2264	7.07185	33.6122	117.156
	192	100.513	53.0533	9.41389	6.59948	1656.52	882.805	47.2869	6.12682	31.9209	26.546	12.0169	80.7313	84.9133
	193	71.7292	134.827	9.00034	44.1677	168.092	397.874	40.3856	7.42296	97.9394	58.1501	540.766	163.892	89.2078
	194	11.9131	120.004	10.8171	135.969	343.584	223.892	23.5396	6.9174	210.064	56.2677	509.768	7.27159	86.2489
	195	58.6207	47.7073	9.24784	129.702	787.33	753.76	37.7602	6.18774	8.45121	53.6957	36.8695	102.897	72.8429
	196	113.688	20.8467	13.0703	67.7044	215.271	409.765	18.6077	6.75065	174.99	63.2514	484.827	135.911	32.9101
	197	46.921	112.733	6.2943	76.1648	175.953	36.5741	43.1728	6.76886	168.894	60.1465	205.884	22.5733	147.284
	198	7.91314	129.519	5.25164	100.651	547.938	883.124	46.7462	6.30632	132.918	65.5192	558.111	102.114	40.9757
	199	50.7148	149.73	6.16331	82.8685	47.1924	34.7439	14.8303	6.17218	80.1656	43.1822	436.253	152.146	88.4424
	200	119.127	43.9354	10.3045	69.9355	1653.67	496.293	45.0171	6.48294	227.272	67.1673	164.186	52.9411	81.6763
	201	63.2876	137.202	6.97434	77.2488	118.255	155.213	8.22248	7.0045	34.6351	28.0781	458.758	120.65	42.8203
	202	47.6926	149.823	4.90963	59.1237	617.059	808.541	17.6894	6.23229	79.7765	29.3078	707.111	106.805	70.2102
	203	70.747	33.018	7.55633	59.5023	1572.94	1634.74	41.4605	5.93462	45.2384	34.5778	545.827	32.0864	109.489
	204	43.2008	39.9	10.1474	86.2421	1245.63	158.75	81.8075	5.75711	309.865	72.4067	379.94	89.186	62.9548
	205	70.1172	138.87	10.1835	65.9912	396.734	399.682	11.8152	4.79492	184.688	8.19068	388.125	159.501	29.5279
	206	15.9115	129.675	9.6179	85.4645	699.426	998.409	16.317	6.95135	62.3037	59.8556	95.2864	45.8203	20.2294
	207	78.946	141.538	7.82646	72.4233	267.65	1364.47	40.8585	5.01779	87.3848	8.53617	273.578	124.051	5.29462
	208	62.476	51.4632	8.88941	69.5483	524.531	366.14	46.3132	5.24533	56.347	36.5985	162.347	124.97	41.3922
	209	13.1027	50.3496	12.0233	47.823	400.788	241.023	83.0253	4.89167	186.89	8.03585	620.124	88.0538	68.5202
	210	81.2046	21.0664	12.5679	73.6591	160.263	1324.99	64.115	7.3816	82.937	51.4924	242.832	189.127	123.165
	211	73.2249	124.83	14.5145	55.0307	157.667	1702.59	9.54133	4.91907	196.665	46.3043	152.842	88.067	95.7984
	212	13.6526	80.3008	7.74016	51.9556	404.536	1316.53	55.7589	6.0546	200.525	45.3299	141.202	164.813	110.196
	213	64.0423	89.7046	12.729	8.92547	878.819	767.656	28.8161	5.61203	137.114	52.4664	7.51439	8.25837	5.37649
	214	27.6751	135.03	13.2761	5.19435	463.614	1271.25	67.8441	5.45407	137.595	8.78689	88.5822	129.908	4.66686
	215	63.0566	117.864	7.77469	22.209	523.087	898.186	15.0491	4.59298	323.388	43.8804	461.672	8.42593	121.068
	216	27.9718	105.493	7.34275	69.0588	1132.95	1200.26	24.9088	5.44794	111.182	94.3248	6.85075	78.7723	149.449
	217	87.6612	150.96	13.5686	60.818	392.848	1148.88	44.2843	7.07724	210.118	62.3206	301.406	124.939	137.427
	218	75.0138	132.252	7.13903	63.8751	1521.48	38.8952	11.1161	5.2836	226.964	51.1662	39.5442	145.805	99.4263
	219	58.3158	107.091	6.55973	6.04436	30.2963	1147.15	9.27634	6.79273	103.483	79.789	66.5215	148.908	60.9092
	220	120.19	59.9275	12.5938	29.1042	44.38	1167.84	51.5648	6.43599	223.718	42.0892	206.258	153.318	69.4607
	221	76.6187	105.39	9.84814	35.1129	696.679	1440.49	49.4413	5.11578	293.317	9.14521	474.855	20.2997	43.1344
	222	73.553	163.879	7.5961	5.46755	1624.06	1426.98	26.4993	4.4024	110.215	12.0991	225.461	5.32475	121.521
	223	50.8106	100.989	7.43733	124.495	44.9165	629.742	12.4455	5.9723	202.776	43.9479	380.898	46.2915	146.957
	224	114.444	56.9674	6.19927	91.8908	968.322	500.389	26.5994	5.22256	126.843	11.2194	200.284	142.688	74.099
	225	84.6348	24.2217	5.22578	68.8369	166.736	1523.85	32.6726	4.7377	12.1244	7.62123	297.579	9.30612	60.683
	226	114.145	123.252	10.2605	35.2004	232.528	386.607	38.2934	6.19992	85.8735	6.84534	229.238	16.0341	7.04523
	227	37.8392	70.4253	7.01974	26.9152	48.2943	659.955	25.479	4.55729	202.672	32.3885	503.552	13.8715	86.216
	228	64.0733	107.888	10.9625	17.9535	109.57	65.7584	23.2373	4.37263	293.076	6.39479	501.947	88.871	112.461
	229	95.0198	117.714	9.74582	44.1284	788.032	1496.35	52.6766	4.96115	299.563	9.52373	398.16	25.332	50.5797
	230	6.10796	117.098	4.7547	4.56062	879.641	635.004	61.0932	6.54473	60.1783	9.92462	245.937	16.3764	109.036
	231	25.8705	17.7397	8.75954	19.0604	1434.72	1499.04	53.3854	3.6493	98.8397	17.0244	251.472	22.581	100.358
	232	116.356	127.454	7.59863	29.2096	722.34	178.412	8.30674	5.79168	82.6602	60.7137	287.43	138.91	83.4401
	233	63.7413	136.254	5.59112	5.65676	1339.73	852.351	20.7487	4.49063	183.67	8.07548	432.225	36.8191	22.3458
	234	54.7198	136.736	13.0697	19.4127	1572.95	907.063	45.987	6.47525	172.287	18.295	252.532	59.5515	4.69256
	235	65.8251	115.075	9.48697	4.40552	180.614	1172.1	79.8306	4.04103	300.162	14.3483	164.869	100.935	12.7946
	236	8.4202	163.057	8.60014	26.1973	1201.55	707.524	36.7773	7.58799	49.3518	57.2308	170.036	107.12	34.5265
	237	6.1853	121.499	7.03435	34.4807	1124.94	382.109	8.26973	7.11938	106.369	20.3465	159.357	6.74854	64.2747
	238	99.4076	56.0284	7.17764	115.357	220.213	1026.38	26.8338	5.89283	130.468	50.7081	280.899	53.7597	14.0246
	239	39.5337	107.138	12.0869	5.84785	1449.84	793.274	9.66014	8.00216	161.907	18.6572	490.696	25.0844	124.512
	240	62.0969	167.504	8.53625	41.7234	843.319	1346.57	38.6668	7.28499	134.872	38.5141	354.109	46.4385	69.6934
	241	7.61616	128.58	7.03706	94.6246	910.867	1195.16	26.9232	5.16912	145.861	50.3685	296.075	30.1592	5.4021
	242	72.298	46.4599	8.59749	146.324	721.304	31.2893	48.7758	6.26555	215.587	28.8168	75.2266	22.3227	35.3379
	243	21.8331	114.709	4.76653	10.0968	601.175	1279.45	31.6482	11.7903	26.228	7.78541	6.34181	73.5818	82.2208
	244	55.8221	41.5667	7.82738	62.6769	930.29	879.253	6.99121	7.59393	163.826	70.5736	306.166	72.3873	129.433
	245	19.2216	25.0454	8.50412	158.973	252.728	804.441	7.88868	5.37551	112.944	34.7087	186.443	140.718	94.5518
	246	11.0926	37.1541	9.26698	47.6395	1126.28	738.962	26.3564	6.59483	134.935	32.6528	284.729	55.9847	28.3923
	247	70.3184	19.0757	7.82142	5.81198	1237.39	734.858	12.0593	5.59931	73.0638	63.8844	226.642	44.7894	87.6752
	248	119.478	22.3656	15.3865	116.714	770.795	1434.97	9.19479	7.41663	22.401	15.4329	409.671	120.969	27.1586
	249	112.188	20.4679	7.6669	58.4769	1289.15	1142.46	14.9257	5.98828	389.008	34.5679	233.281	181.58	19.58
	250	135.565	84.3496	11.7133	97.1464	1064.06	1286.11	14.1516	5.4637	233.131	67.1324	132.041	116.942	122.216
	251	86.19	26.0126	14.3279	4.37615	1622.57	765.52	9.12735	5.35349	96.6882	17.6059	386.979	127.352	57.256
	252	62.9841	24.596	9.36407	141.375	1102.87	684.07	67.1084	5.09384	24.9444	65.332	149.012	137.066	60.7773
	253	24.6365	101.829	10.5865	105.418	587.509	796.417	79.1403	7.68686	302.543	35.3779	25.0518	82.7743	81.4209
	254	48.4612	84.4771	12.2924	10.1664	1006.22	974.701	36.1653	7.90521	276.279	33.5007	7.16513	105.147	20.3259
	255	71.4768	63.2064	7.98243	102.236	1956.42	708.526	31.227	6.67269	56.5642	87.514	6.30785	159.085	86.1971
	256	156.105	79.0235	12.0643	88.1865	1694.43	933.186	8.46766	6.15719	135.785	41.9993	557.526	148.631	108.325
	257	58.4187	69.2373	9.61514	38.974	371.507	163.497	14.0432	6.37831	175.91	8.06391	486.14	187.921	68.3664
	258	118.335	118.836	7.77677	69.2746	33.0079	1878.52	14.3371	6.20389	6.78281	54.2976	8.25761	159.292	116.11
	259	54.8621	101.603	6.44452	7.57891	401.329	120.696	14.6528	7.41475	341.56	53.3371	740.55	70.3281	136.567
	260	13.6163	50.6889	6.53894	13.945	1430.14	1934.64	9.03096	8.25372	12.1978	57.733	149.865	75.6977	39.9818
	261	64.8846	155.419	11.7981	101.359	1377.73	1409.86	42.501	4.84967	13.3119	65.2828	107.865	69.218	88.5595
	262	47.6598	182.103	6.74734	154.674	1795.12	70.4028	13.7951	7.5718	79.6968	77.7924	102.788	87.1869	66.0703
	263	40.317	85.4041	7.60287	67.9687	1622.55	477.453	35.9766	5.50569	25.5643	65.8335	225.482	45.2062	113.769
	264	89.6325	81.3543	7.73029	138.248	501.511	411.383	62.1866	5.22334	173.736	57.346	194.516	88.4226	104.682
	265	7.31675	64.5636	12.6329	62.1493	203.546	276.144	26.4901	7.40817	231.586	83.9504	95.5008	44.4719	24.3767
	266	112.156	85.4813	7.26422	133.883	520.634	48.9498	13.9614	8.83675	76.4635	47.0487	23.7185	62.2162	89.309
	267	68.2725	30.4478	11.1017	140.816	872.341	41.9868	26.9507	3.61832	164.456	34.607	197.421	67.8835	31.0384
	268	60.7374	31.43	11.3974	112.946	2076.86	42.3499	71.3971	9.22349	162.15	46.7473	554.777	23.6735	4.61481
	269	70.8111	30.7461	5.39166	121.411	896.945	380.887	75.8546	7.13287	99.2139	70.5279	7.60286	62.6035	115.019
	270	8.2207	47.9576	8.11358	21.1468	1434.5	161.008	10.5118	8.02304	247.332	29.3305	78.4579	7.62905	40.7031
	271	39.4041	19.6538	9.07389	107.16	1417.73	576.912	22.5597	6.99526	12.706	9.2483	73.3026	80.4032	7.20511
	272	29.5074	210.942	9.16466	108.652	596.675	176.163	29.1154	2.88184	14.1537	30.2391	306.038	120.139	51.3218
	273	95.0345	123.608	13.3283	141.712	702.569	1187.21	95.7265	7.84332	223.219	73.5163	217.479	5.63099	30.5792
	274	62.846	101.93	10.4088	127.069	1014.07	1875.12	30.145	6.02278	100.183	49.3705	168.296	107.724	76.1821
	275	63.0399	130.483	8.11902	124.921	979.166	493.438	50.7581	5.43099	249.085	10.7749	298.813	147.781	102.743
	276	30.8114	122.833	10.8181	99.9427	1052.59	653.693	40.3471	5.78402	223.048	55.4668	220.097	66.4751	15.3889
	277	76.9096	18.7905	9.52902	65.4426	999.039	1113.86	76.0005	4.63619	9.95628	23.7982	504.881	94.122	25.5497
	278	7.51886	111.407	8.15896	5.84802	87.4076	1464.16	61.4862	4.76464	99.9269	65.7632	136.763	165.57	69.9607
	279	87.2759	83.0708	9.31714	102.965	237.918	703.931	76.4094	7.09823	91.5221	104.625	504.431	68.7588	25.2061
	280	91.902	119.033	6.02395	6.19128	92.275	753.984	53.78	6.14801	25.0824	95.0511	54.7984	68.4781	53.1849
	281	41.5661	60.167	11.2554	15.0713	33.3448	1274.13	63.7723	5.32033	58.2001	44.3341	364.987	133.955	6.5752
	282	54.288	81.3947	8.57982	63.895	1228.13	1043.41	50.9937	6.1612	21.4945	47.628	8.57391	85.9444	79.8493
	283	55.0364	19.5062	10.7389	105.79	1073.74	904.474	32.9606	9.50171	280.016	9.12474	157.296	6.74661	103.247
	284	34.1865	63.0429	10.5098	64.566	840.997	296.494	21.4477	8.77052	67.7023	19.6434	12.6907	101.637	64.288
	285	7.22496	42.9067	9.02245	112.026	42.4021	961.611	9.79789	6.69342	197.072	11.8684	439.158	42.5847	32.9723
	286	22.6588	67.6198	6.10442	54.9109	707.664	772.044	8.24896	6.61272	184.988	13.0585	7.38824	28.8174	31.5634
	287	85.2683	9.06374	7.91184	54.8622	107.385	712.426	22.738	6.16007	97.0715	19.6995	6.99164	41.7426	63.7101
	288	6.77622	149.067	12.4799	11.3547	42.3356	1476.67	19.6414	5.99522	130.6	12.3403	69.4377	4.60266	136.15
	289	92.4584	131.813	6.16564	49.8186	1088.44	236.888	61.7113	6.63777	115.25	74.4715	145.325	4.30341	6.38397
	290	76.3029	21.1102	6.67768	5.79517	746.155	368.631	103.9	6.37896	14.8549	65.581	383.005	59.1898	88.28
	291	98.5926	44.6951	8.75143	126.417	575.326	504.808	67.5428	6.59137	178.689	93.2859	561.205	53.6312	97.7797
	292	7.0292	17.5593	11.3867	46.2466	1187.87	1217.51	27.7479	8.90736	148.181	51.4393	299.89	167.855	39.7244
	293	6.45856	22.2119	6.67785	77.0223	1961.83	1142.56	42.2944	5.45935	217.852	46.7243	307.932	125.907	124.185
	294	107.916	33.8985	11.5478	40.1739	45.223	1312.25	77.191	4.82625	229.421	24.4047	451.344	9.87665	84.3442
	295	32.1007	162.96	11.2103	8.10248	45.0497	611.047	93.8499	8.01369	56.7842	60.4383	293.047	53.9893	4.93598
	296	70.0962	110.63	8.49088	122.724	829.118	1188.67	65.9485	6.93317	208.057	80.8596	193.116	79.0051	96.783
	297	30.7153	50.808	8.54314	99.429	2175.05	1234.84	48.8005	6.09407	123.992	61.8521	6.692	129.006	77.9949
	298	37.2883	37.7048	6.76287	72.4097	149.152	953.29	61.9819	5.7494	73.1576	83.8219	549.072	54.5324	97.5541
	299	87.3913	86.7162	10.698	4.54536	131.233	58.0038	39.0535	6.00924	75.129	84.6837	72.1054	83.7476	80.059
	300	8.22049	82.865	7.08336	119.283	1541.81	727.829	29.4962	5.87772	310.716	85.4398	69.7436	6.50517	64.6209
	301	40.7915	97.5388	7.03296	6.27452	796.599	969.163	22.7679	7.16536	444.059	64.5212	40.2241	34.2411	76.1961
	302	60.0996	73.2327	6.11509	5.43725	1524.61	1151.65	33.6127	7.86223	62.5668	63.4055	419.175	7.38933	35.7246
	303	6.7752	48.9798	4.69917	92.4975	1976.47	299.749	45.7719	7.15825	156.346	88.7694	8.44525	165.659	85.1964
	304	57.7023	164.977	6.09289	78.6061	1388.59	283.357	9.98207	6.44679	153.375	77.5109	304.189	147.664	23.2791
	305	7.11311	54.9935	9.43789	13.2301	539.417	681.302	40.487	5.10847	198.839	44.1113	469.943	100.442	141.205
	306	7.77098	113.431	7.96982	5.58172	1811.67	1439.5	84.7694	7.48289	171.044	87.9117	355.023	60.6224	40.9349
	307	56.3019	99.7335	6.6972	30.5663	1315.54	1722.8	9.8396	5.92798	155.743	68.2049	10.0463	158.923	81.9031
	308	91.5938	21.6253	10.0178	21.7198	1125.46	1052.58	68.0776	5.33707	91.2728	90.1786	290.097	27.2989	4.19046
	309	5.50561	108.996	6.71116	32.0833	1164.95	722.152	75.5937	5.43583	301.27	36.814	183.95	147.569	75.7848
	310	25.9393	76.8651	7.66717	13.7415	642.624	420.879	68.1207	5.65758	256.494	57.0118	311.567	7.57852	75.938
	311	6.94064	60.3607	11.3492	41.9936	665.981	593.432	69.5403	6.52862	268.048	45.2115	18.5004	19.0044	27.5826
	312	5.77339	93.9486	4.35445	43.7933	1879.49	202.767	71.7377	5.43281	359.592	44.5088	368.487	134.925	4.24539
	313	7.9544	132.323	9.3864	65.6018	238.861	323.76	57.6849	6.84364	174.539	7.81079	260.138	14.6157	63.4278
	314	92.3813	35.9604	9.89256	28.7355	441.949	950.268	58.039	6.34147	194.657	9.34117	429.313	84.4217	13.5827
	315	8.35555	81.5767	6.49137	16.7826	612.929	1071.6	61.8904	7.62147	246.599	9.24206	319.392	32.5088	95.1949
	316	33.8101	35.1433	8.37221	37.9845	563.058	948.877	50.1269	5.99034	137.619	36.8248	110.869	43.4708	78.2872
	317	15.3377	215.433	9.23328	81.1034	547.55	1246.52	32.9331	8.10452	322.697	20.5774	377.281	124.873	59.1853
	318	41.4318	17.7527	8.07756	88.2321	304.287	41.0395	66.6003	8.14694	282.87	16.884	544.402	7.15075	43.6429
	319	40.1357	149.109	6.80155	4.51189	313.396	1383.97	33.1329	6.10162	96.5962	60.6931	181.688	7.09975	77.7924
	320	6.69735	82.9339	7.79437	139.71	223.158	1217.36	34.7401	4.38583	338.917	78.1961	504.146	7.73961	68.5497
	321	14.3342	41.77	10.4323	4.77087	441.748	1515.07	36.3086	8.25063	74.7622	39.5141	255.983	5.57428	67.2271
	322	34.5446	11.2001	10.0365	18.112	474.739	1322.2	65.7154	8.04174	226.217	18.8803	11.2085	128.318	54.0389
	323	42.2052	18.4018	6.87409	23.4855	1080.44	1157.62	52.8201	7.61102	35.0576	57.8091	628.244	74.9764	68.72
	324	45.7572	85.4392	10.694	78.4727	1819.84	1298.86	67.8633	7.20431	11.0412	20.0227	460.886	69.8572	29.6885
	325	118.333	28.5463	10.7633	112.575	307.929	1276.19	46.0017	5.43392	218.188	79.692	120.797	8.01242	78.7893
	326	66.6223	75.2672	9.10545	15.219	1772.66	262.41	38.4809	4.6678	37.1773	41.229	531.268	12.2549	90.7961
	327	90.3264	113.044	10.7188	108.303	792.792	1484.69	22.2465	5.80459	14.5934	55.175	343.884	114.086	42.1404
	328	43.0693	68.0305	8.09526	81.634	838.776	1173.22	41.0653	8.15894	206.905	50.056	318.386	6.84426	56.3522
	329	31.01	42.6543	10.07	128.503	1684.13	1923.76	45.7429	8.39982	178.168	37.8833	304.668	7.10724	73.8007
	330	79.2876	216.186	7.56098	128.146	966.712	1684.58	22.7433	6.13487	275.714	19.4733	283.754	11.1129	61.4655
	331	6.09792	109.578	9.06512	43.9793	959.437	468.332	21.2824	6.10887	11.9944	24.1824	182.285	147.203	119.926
	332	3.96957	158.977	7.28576	5.70774	733.838	492.2	68.3355	8.08418	10.6959	15.2628	290.534	69.5198	84.8856
	333	30.2917	37.8181	9.45379	163.682	429.777	1185.57	38.2617	7.00891	62.5541	61.7824	161.898	151.571	55.1193
	334	39.0642	69.1012	10.4507	105.27	1572.49	267.196	60.9176	7.2126	106.816	59.2345	437.544	161.952	38.6203
	335	67.3418	94.9848	8.32043	48.1205	864.985	368.55	75.4181	5.55464	302.551	18.7613	565.556	206.691	113.056
	336	67.8458	77.9296	8.21884	9.82867	1309.02	35.0991	11.2504	8.55722	86.4518	8.84162	111.918	106.482	54.6665
	337	68.8819	110.388	9.62719	84.2884	232.035	276.651	43.059	7.51594	348.94	31.6161	150.09	66.3117	53.4597
	338	31.0921	81.9814	8.9527	93.484	791.721	1484.68	71.7833	4.92005	280.863	31.3055	77.3957	136.654	39.7114
	339	75.4688	112.17	8.71134	45.3144	1395.05	228.152	56.5197	7.09799	163.197	44.2025	293.863	145.035	81.8011
	340	6.46339	113.45	5.75483	46.9264	1083.88	1130.99	53.7926	5.62966	221.53	42.1926	9.51134	193.261	110.682
	341	71.1381	123.971	11.256	5.77931	1645.69	372.826	60.8229	8.28135	287.276	14.5037	298.723	209.858	12.5423
	342	35.7224	87.3193	8.4563	52.804	43.4154	1419.63	45.9003	6.04271	83.9595	18.5312	443.421	189.035	112.336
	343	122.6	51.4817	11.0083	136.257	1327.69	1225.56	31.5403	7.05866	51.7011	14.5344	141.115	7.32291	130.066
	344	62.7452	127.007	8.07837	40.2128	1086.27	27.5456	59.7314	6.59018	183.195	21.8099	288.249	174.463	90.9561
	345	50.119	112.311	7.36693	93.0672	532.267	232.886	18.3035	8.60798	249.518	59.8867	173.091	165.832	143.451
	346	52.8131	21.3198	7.76969	113.191	1299.48	518.085	69.9111	5.51033	256.586	58.0259	257.066	100.778	97.27
	347	5.85396	136.351	6.72057	56.6722	1406.37	253.876	17.8449	7.76455	126.422	74.8059	367.48	22.9556	81.5747
	348	68.9667	20.9342	11.9508	4.59566	39.178	26.5385	11.2767	4.97037	202.427	49.1186	146.005	94.9386	112.859
	349	117.213	27.259	8.73769	16.1711	448.882	228.452	58.2855	5.32303	169.2	67.0585	301.477	17.8721	45.2564
	350	133.054	124.508	9.99741	44.1058	1385.34	1056.47	63.6431	7.53245	52.7922	61.8275	670.46	6.54285	6.60013
	351	137.819	41.0589	8.29223	49.5893	117.09	319.953	36.98	6.51571	163.191	19.0462	632.618	5.82444	80.1607
	352	67.6229	148.645	11.0539	134.297	474.503	57.5251	92.3539	6.12268	180.388	61.5658	641.56	16.3736	114.07
	353	69.3752	114.503	7.28869	5.85411	42.656	920.673	10.2249	8.05872	20.2704	29.1352	134.343	22.0648	69.6042
	354	72.4339	94.9066	11.3303	34.7011	1489.15	714.227	67.8948	8.94096	167.252	54.2439	489.05	7.3529	43.2948
	355	106.313	44.1297	7.72188	117.883	864.153	1115.93	96.1389	8.50862	177.064	83.8894	44.166	7.90572	86.7114
	356	78.3437	21.6963	8.10376	23.2582	52.7278	761.19	19.0112	6.76321	160.328	57.2051	606.256	6.396	89.626
	357	147.264	71.1427	8.13102	62.3366	480.276	45.0719	27.2241	6.75548	262.912	88.1064	154.16	57.2569	21.5613
	358	5.39724	20.5865	6.86174	64.7389	897.489	1309.71	31.4913	8.00566	73.1074	17.5012	9.42348	4.24521	16.2688
	359	82.0239	88.9024	9.01369	6.1323	873.359	576.747	24.2323	6.46625	8.04087	60.5611	269.221	17.3847	90.4959
	360	44.5453	172.451	8.49584	53.8499	375.222	612.312	51.4223	6.80525	193.468	62.5412	280.857	17.933	121.543
	361	41.5329	162.116	8.79141	4.34848	751.026	461.86	8.65643	5.15521	192.946	17.7284	518.906	6.42723	72.5004
	362	79.7868	140.529	10.5443	43.0872	904.978	990.769	52.5004	4.71165	25.4932	5.27775	342.301	120.134	103.718
	363	25.2917	21.5425	8.84565	65.4873	972.361	567.162	76.2738	8.05858	133.137	51.5511	327.127	163.798	65.8987
	364	117.322	40.4964	8.62863	64.3769	897.501	358.687	13.0245	4.92399	8.40207	30.8847	109.759	53.9528	29.5266
	365	70.9435	22.6759	7.08454	26.6248	1306.74	783.294	73.6018	8.46524	8.32183	56.6516	465.542	161.133	3.97788
	366	7.2319	39.5169	9.51217	25.136	717.835	125.979	12.1709	6.79029	166.5	41.2191	446.666	48.374	29.9331
	367	22.0175	22.5552	7.04739	18.9698	1221.09	610.767	9.47312	7.48657	69.3965	55.4838	29.2775	7.30424	136.623
	368	13.2448	66.9471	6.76905	183.677	599.943	1523.34	10.8554	6.98917	137.01	11.3915	475.876	132.054	5.57906
	369	81.3114	106.633	7.27367	114.328	295.13	1134.72	8.83848	6.27961	86.6566	18.631	270.764	14.7532	33.4011
	370	164.194	100.373	5.84296	42.0449	1096.57	677.188	22.8887	5.81141	42.3939	60.6843	94.2266	46.0092	16.9085
	371	29.6426	61.2938	13.8176	130.348	709.515	839.493	46.6844	6.02643	111.122	75.1273	525.326	143.354	42.8773
	372	25.9374	123.299	7.13399	178.589	574.831	1164.02	30.2372	6.21139	65.5965	41.2877	33.0165	133.621	48.6231
	373	7.30124	96.6664	7.83355	128.448	1753.82	1084.67	10.7822	6.32968	18.5515	32.3066	512.467	71.0058	94.5064
	374	38.2763	61.6	8.43906	39.1377	1420.98	230.176	9.12194	5.34225	116.73	37.1152	272.887	6.99467	88.1036
	375	27.565	80.7453	10.2018	54.3763	1480.03	661.394	71.1767	4.68627	56.7254	42.4406	556.421	88.7808	78.3552
	376	36.7415	7.29928	13.7812	22.0768	1753.52	947.755	14.3817	7.03466	9.22238	48.7708	5.17541	157.581	15.2291
	377	74.2604	58.1271	8.71445	52.6476	1553.87	67.653	21.7127	7.45597	104.967	52.0583	389.287	96.0367	67.6432
	378	68.419	85.898	8.5787	55.7552	31.7038	1057.11	26.1535	6.99814	21.5575	54.6866	383.869	83.4551	47.042
	379	39.0229	96.581	9.91042	15.0605	623.686	98.3372	46.0764	5.71378	8.88266	75.0367	304.135	72.6687	69.5188
	380	120.622	15.7032	13.1802	92.7171	1449.02	34.7949	54.3363	7.32967	11.8873	11.1036	71.1737	116.589	121.955
	381	10.8566	92.0056	7.05218	154.871	757.565	747.437	29.5104	6.83868	205.538	26.2016	7.83235	88.9347	26.6792
	382	62.153	46.9383	11.8889	5.76247	1274.2	226.806	63.8721	6.46035	8.58249	15.2128	427.722	7.49274	80.4344
	383	30.0597	64.5355	7.73679	147.963	829.545	52.8969	14.9295	4.36108	214.403	21.2298	78.764	78.9952	79.3478
	384	48.8565	40.7928	6.69936	39.5667	850.105	1148.51	70.5632	6.26876	9.86679	11.587	218.445	165.778	24.8022
	385	23.0158	153.619	6.12856	98.5202	714.082	71.9679	11.459	4.22836	136.347	17.0429	495.61	14.785	101.573
	386	97.1385	51.9164	9.18863	52.6613	735.368	70.4515	63.017	5.92365	178.368	77.4574	191.919	147.077	20.0022
	387	78.6423	73.4258	7.36611	93.7284	1094.02	450.98	28.6401	6.02713	66.3494	67.8385	16.0484	73.0566	136.5
	388	10.1705	57.2819	6.5363	6.37576	608.244	906.685	78.0855	5.2884	11.1058	14.7064	93.5881	230.989	55.9877
	389	10.7124	56.77	9.49012	107.37	783.914	1383.31	50.4	5.63807	390.388	6.6904	255.133	101.889	58.7614
	390	48.3023	130.547	8.96587	39.0168	682.403	962.65	77.1109	4.79264	137.347	52.7934	220.622	159.366	52.8741
	391	100.188	84.6809	5.86624	56.3333	135.56	98.3163	61.072	8.84676	312.95	74.4389	251.943	155.04	5.76231
	392	40.314	55.0687	8.42188	7.78147	1347.19	1226.15	78.6065	8.21372	71.9432	56.5909	326.337	65.287	57.7824
	393	56.8281	22.2398	11.2859	20.7682	908.213	1311.76	57.5989	9.15518	11.9022	97.9858	111.013	6.1194	69.7663
	394	16.1704	117.035	10.0966	45.4066	739.815	551.101	67.1032	6.05899	159.213	17.3012	323.26	5.49157	91.3234
	395	15.4745	20.9083	10.7447	6.05886	1525.24	362.955	96.6234	5.46244	246.486	55.5307	298.638	190.529	4.52177
	396	111.501	33.724	7.83121	101.889	984.037	342.582	38.72	8.75463	165.169	51.1349	372.939	67.9025	115.525
	397	15.1468	43.4021	7.78963	53.9313	885.431	291.86	54.0937	5.26518	262.941	9.22452	223.265	71.8555	60.4632
	398	42.2785	159.077	9.78427	64.8813	369.88	107.118	74.8473	5.08957	11.7805	13.272	234.06	130.832	45.2179
	399	32.4028	24.1895	8.13657	6.86545	716.059	209.639	51.6036	4.33909	362.256	31.4329	38.315	141.732	55.9727
	400	53.8882	56.9704	7.09378	60.2892	64.4726	460.892	54.8179	6.03347	18.0788	44.3494	168.583	27.4918	15.7048
	401	72.8676	21.1498	8.74132	96.1123	35.4312	938.773	38.034	8.05714	213.317	85.412	7.43517	6.41511	98.2137
	402	7.10793	71.7995	5.83578	99.8032	37.695	953.584	14.456	6.25361	10.1707	21.3046	232.065	87.6409	128.434
	403	122.498	49.731	8.68362	25.3538	369.089	915.845	68.5397	9.00045	9.45046	69.9526	7.67818	140.259	112.195
	404	44.5016	26.8411	6.63091	82.866	1491.27	567.641	60.7926	6.83067	291.839	59.3171	235.081	6.54848	127.703
	405	93.6788	64.0821	5.16652	86.9296	908.136	802.453	9.84023	8.43559	282.36	20.1588	461.314	19.2343	7.68777
	406	54.8333	91.6189	7.30423	94.4975	945.418	1673.33	41.0503	6.44548	44.3798	31.8392	407.236	152.263	44.0781
	407	118.152	35.5242	9.20886	53.834	692.687	826.274	44.9335	5.37824	10.5435	55.6125	510.425	29.2514	131.638
	408	84.0004	78.0553	8.62847	42.4761	30.0512	640.35	62.9725	6.60622	265.557	49.98	624.66	81.7293	113.321
	409	84.1782	77.7392	11.0172	59.4909	254.363	513.877	9.82651	5.24348	289.325	18.8008	546.738	20.4165	65.0855
	410	82.5396	23.41	12.0442	66.0666	594.749	1031.18	41.1335	7.76445	9.19642	45.0262	339.194	24.6411	11.7621
	411	127.597	22.0363	10.7651	128.971	730.26	47.2183	63.641	7.21561	126.542	52.76	192.564	27.814	120.217
	412	59.4564	16.8138	8.24427	50.1595	1261.02	322.771	51.5155	6.40375	46.7934	50.8863	117.471	94.5337	6.16198
	413	12.922	135.616	11.3098	106.188	834.556	742.746	65.5791	4.94778	237.51	49.1987	46.1526	38.2409	7.05677
	414	70.2604	65.0408	8.75847	123.299	1539.55	472.239	43.947	8.46103	225.121	15.1169	182.078	57.837	118.637
	415	82.5558	94.0793	9.00146	53.9793	1661.29	797.016	58.4428	6.89545	23.4136	16.0682	405.765	77.9451	19.8181
	416	92.7559	18.4684	8.84477	115.66	159.939	343.495	49.3701	6.93591	276.252	37.3712	192.748	35.1234	11.4313
	417	60.8725	25.0806	8.11126	67.7543	345.371	1719.02	66.9781	4.9598	17.7634	13.0696	201.481	24.2662	25.0815
	418	91.0367	139.961	10.1659	166.122	435.139	1281.64	21.1715	5.72349	155.739	35.3269	403.141	47.8827	34.5094
	419	64.6503	23.7979	6.67126	129.354	59.9644	1469.06	43.0735	7.09003	340.784	68.0387	18.6685	71.0564	23.8255
	420	8.15261	22.83	11.0636	112.964	1899.46	634.371	20.3519	3.63473	202.542	12.4321	7.96483	79.4272	44.3247
	421	62.0097	123.022	9.23591	5.51902	575.757	37.0082	62.8524	5.47693	210.712	71.2141	249.682	10.3071	4.88885
	422	63.7027	72.2692	7.56126	99.2783	412.17	319.927	11.5788	6.35979	132.127	60.2229	7.67099	5.89261	23.7133
	423	115.588	129.151	8.17335	108.278	52.1593	36.2834	37.0957	5.6774	40.1066	7.03887	508.145	76.4648	88.3925
	424	79.7016	86.348	9.0325	6.90701	686.168	1168.55	15.4405	8.93606	277.268	19.853	509.676	43.2081	19.2222
	425	53.661	17.2733	6.5683	110.384	793.505	607.818	8.08494	4.37837	81.0056	68.7025	110.033	7.5123	25.8134
	426	86.0768	227.225	10.7564	21.7965	1098.65	610.646	67.6864	6.87535	174.29	8.361	234.435	73.5199	4.41263
	427	67.6033	21.3114	7.33987	39.8856	38.3132	814.874	43.4681	6.3312	185.91	69.548	132.364	46.0634	4.27567
	428	137.1	32.876	9.1073	5.34835	1341.06	1048.48	34.818	5.00087	8.11779	6.98656	463.498	99.4783	17.0753
	429	42.9316	120.96	8.54139	68.6784	990.144	735.82	123.784	5.64981	47.1231	15.8857	485.75	7.14066	77.9719
	430	23.6233	35.6628	12.9937	64.0038	533.538	603.581	51.4871	5.25067	187.753	9.52695	119.905	101.106	125.396
	431	19.7686	117.644	10.1526	17.7267	1485.61	539.477	39.9988	7.25234	164.52	10.8776	265.206	96.9336	44.6435
	432	7.0717	89.5264	6.37452	61.8578	1160.57	1437.31	31.2633	7.55657	55.7698	74.1778	336.991	121.352	52.8681
	433	61.7715	118.426	9.79455	45.0966	43.0292	835.295	37.1396	7.0142	11.7386	75.3803	384.527	89.6132	6.37038
	434	50.8961	142.425	6.81256	123.517	367.852	37.8821	44.3709	9.42662	31.3659	41.938	354.118	53.4157	41.9752
	435	79.0061	141.495	8.8264	60.8024	579.451	983.967	39.2644	6.15888	223.084	57.7321	473.933	6.36561	14.0928
	436	7.96174	137.797	12.5197	121.01	2183.63	496.181	50.854	7.79573	14.9669	25.0968	265.911	89.6842	63.9489
	437	67.2231	142.801	9.77242	86.5772	1466.61	825.891	27.0634	6.51287	143.317	27.9346	372.491	24.8289	46.3443
	438	96.7375	50.9372	8.0207	73.5393	41.6385	1134	20.0818	8.03187	78.768	36.2811	469.233	197.427	38.9307
	439	35.6601	143.203	11.5154	112.064	1955.24	504.444	20.5701	6.54882	76.0298	8.9317	226.678	6.31614	58.9562
	440	42.9304	11.4018	10.827	50.4635	1487.34	1327.95	44.9984	4.96122	73.3014	43.0817	402.85	92.93	69.5175
	441	30.8747	57.684	9.90721	44.625	320.765	1084.81	21.4283	6.4948	56.9233	38.9297	276.823	176.383	4.13836
	442	32.3233	9.13099	11.4797	116.049	2105.48	447.171	65.7397	5.44882	236.695	77.1178	365.155	27.4073	79.9964
	443	7.13417	52.033	8.83043	89.3829	1396.2	96.7859	58.9585	5.17743	80.9166	6.78416	638.609	129.891	120.541
	444	6.07551	14.9964	14.126	68.466	444.638	38.6999	55.9348	5.52794	59.3597	38.0665	725.504	123.685	34.7815
	445	7.42857	23.6359	11.3689	6.1106	1397.95	1105.81	44.3942	4.86126	12.5279	56.6944	324.34	6.87875	46.2237
	446	5.94091	82.8966	6.90722	121.89	524.528	1182.98	11.9056	6.02297	57.8715	75.9841	648.726	158.137	66.5607
	447	31.1058	9.96483	9.7336	128.536	677.71	33.7953	35.6833	6.98026	60.2952	45.3461	7.05203	44.4165	81.3736
	448	163.488	74.5264	8.44629	6.84288	142.509	1213.07	52.1513	3.70798	152.743	7.62463	653.087	153.968	87.419
	449	8.64107	34.3502	11.824	45.8381	78.6296	44.6842	47.3937	5.19791	198.562	10.3814	8.78685	82.8827	72.865
	450	12.2361	128.646	9.93574	120.546	963.848	799.146	30.6258	6.4458	326.311	6.72659	50.1056	69.6005	78.0496
	451	104.354	156.204	8.3399	59.1247	967.65	1609.52	19.4798	8.00727	12.8588	41.5762	511.117	134.792	41.7254
	452	7.4969	36.3636	7.26176	76.8395	946.882	1074.65	29.7078	7.32489	21.2659	9.69905	207.425	202.027	64.7256
	453	32.6569	133.517	11.6145	66.5739	38.5414	877.555	11.7503	8.84652	44.8246	44.2571	341.901	139.317	4.26614
	454	35.3802	66.5122	10.4775	53.8395	1036.09	29.9786	58.0047	7.26961	14.8247	72.6864	16.8722	113.746	23.459
	455	42.1563	19.0438	9.78813	31.2926	101.1	1498.02	36.2608	6.35845	68.6376	56.9466	549.275	183.351	60.4193
	456	6.62678	28.0984	8.14301	25.4556	844.998	1111.76	54.1663	6.53155	22.5679	59.7961	280.781	101.943	30.4789
	457	111.275	144.93	11.4488	24.7348	1297.23	204.209	12	6.53472	70.1726	35.1902	56.0827	50.7694	27.0718
	458	41.5147	21.3978	9.40441	58.1553	990.704	469.343	12.9489	5.73505	77.2467	35.9824	49.0809	179.832	7.88389
	459	71.0798	55.5508	5.36603	90.255	1419.11	437.531	55.0559	8.0874	65.0733	67.6797	53.4344	84.9185	128.384
	460	6.64103	53.86	8.97911	63.4765	706.094	1179.45	24.0412	8.81951	142.967	13.9558	8.91873	138.959	72.7118
	461	50.4048	40.4233	12.4266	7.38626	99.4225	624.022	8.91686	7.56312	192.95	53.9535	14.4941	195.233	4.64544
	462	7.1453	177.119	4.16077	66.9096	2094.87	1159.71	39.5452	5.51523	58.8308	34.5145	427.509	43.2285	76.6477
	463	107.972	92.709	8.8042	83.3203	36.9529	34.4737	9.08485	5.26512	164.153	16.9206	214.353	10.0917	77.9219
	464	26.9044	125.126	8.32269	5.62661	1311.53	667.841	16.8495	5.99676	160.022	24.856	342.096	92.1188	113.232
	465	136.316	128.275	8.30714	129.066	853.422	987.688	19.1512	6.22227	128.187	14.591	101.842	96.9298	51.9478
	466	104.291	113.899	4.24804	113.876	184.857	77.7873	10.7556	7.05	11.3083	17.7118	112.933	6.98272	32.558
	467	123.511	124.285	11.8091	81.1046	53.2885	67.0742	81.0113	8.02	101.877	57.8665	726.133	47.7955	3.9293
	468	7.39343	125.934	9.15404	81.1366	1171.68	335.236	38.5603	5.98178	10.5015	36.8092	9.94753	78.3859	160.639
	469	31.0022	125.811	8.4928	4.89517	233.805	1146.21	83.5605	7.85657	52.0011	67.5755	396.514	12.5559	66.182
	470	6.91473	175.563	7.20293	85.9527	633.583	799.88	73.4184	5.65283	37.9523	58.7776	290.251	62.7578	50.6563
	471	14.1507	22.845	10.5244	108.379	574.118	591.126	81.0155	8.08086	159.94	38.7581	121.659	14.1523	5.22467
	472	19.8996	22.7378	11.3099	111.427	864.576	269.356	54.9179	7.40504	161.343	19.1564	157.71	84.9776	3.88784
	473	13.5745	81.2675	10.3819	75.4364	732.806	965.766	16.1091	6.71495	56.9876	7.46466	228.179	14.4106	6.29165
	474	135.824	134.83	9.13269	45.0591	225.99	756.787	45.4028	4.88295	203.469	52.7767	404.507	73.2691	128.009
	475	50.6589	34.4661	8.38661	76.2427	660.83	648.335	10.4683	6.78869	38.5939	34.2266	145.497	10.3302	5.58197
	476	6.18931	167.382	10.533	88.2381	677.705	43.8421	53.605	7.89988	79.6545	52.027	7.17065	70.6712	58.2281
	477	5.30973	42.6434	9.99441	157.017	598.831	353.893	10.6397	7.99688	142.745	33.5089	51.0563	115.981	119.914
	478	92.4845	104.667	10.9938	21.3651	782.289	288.182	41.453	8.43661	9.71165	43.5157	227.86	81.9518	4.94259
	479	82.2022	74.4488	11.7556	5.8734	525.966	39.5877	8.50433	6.8384	232.321	6.80209	7.92312	69.6072	38.8675
	480	80.8395	39.046	10.4604	114.528	704.412	1213.05	27.2455	9.51323	60.4806	67.3278	305.871	5.70148	75.2681
	481	91.125	20.5142	10.5725	83.0881	417.628	1863.27	5.90032	7.18907	223.812	67.721	7.39128	118.031	71.7154
	482	76.1459	62.161	6.46998	5.51441	40.1325	458.717	71.5767	6.19092	63.6149	25.9071	167.156	40.1221	10.3131
	483	26.8114	89.2151	7.29242	86.9531	784.844	562.595	79.658	6.27432	15.9795	59.849	326.299	185.236	101.723
	484	30.0686	44.7756	5.24346	35.8309	765.225	499.709	29.8239	6.75749	149.5	46.7174	299.066	163.925	120.885
	485	44.2008	29.5694	6.12564	21.0629	461.681	610.806	18.7824	4.75885	129.234	14.7624	282.687	6.76464	80.6427
	486	57.3699	57.7937	9.27845	6.49349	486.148	365.813	66.4767	7.1843	237.556	15.6539	163.049	7.66703	82.1089
	487	9.24604	55.0299	11.1132	27.4672	311.723	1837.82	86.3845	4.6689	100.779	52.9513	6.53769	8.32517	68.7392
	488	124.78	108.454	11.8742	64.2797	1012.34	767.89	45.3325	6.88935	172.505	60.976	424.345	173.068	75.2366
	489	139.9	65.7601	8.35921	79.5534	39.1738	732.744	42.2124	6.26614	247.859	54.6263	6.85952	51.5663	77.1372
	490	27.496	81.2053	12.4185	114.305	1410.06	1776.96	77.6465	6.90984	287.295	42.7535	222.2	149.453	36.6288
	491	8.40357	20.0773	10.5032	118.307	712.493	29.3814	47.1533	4.84703	143.701	38.5297	105.696	148.639	102.983
	492	10.3584	101.913	12.4089	73.2222	1700.46	935.817	27.9389	5.60881	9.77509	63.4917	312.774	143.207	90.8395
	493	6.27515	72.3387	5.68579	7.03011	1228.03	33.0441	66.729	6.89725	141.077	39.5166	339.194	113.54	132.089
	494	53.0176	89.3332	7.1513	114.932	644.345	1088.2	27.1806	7.40963	183.136	7.33314	284.915	41.4271	31.6075
	495	63.5492	40.695	10.3881	5.02099	334.615	575.247	24.2681	6.44584	147.338	12.5404	383.636	56.5372	40.8182
	496	100.097	124.287	7.90183	123.715	1188.41	1737.29	45.6728	7.84953	91.8692	67.7591	45.9846	62.6863	10.5593
	497	35.2082	108.117	11.4947	131.137	1023.19	1667.06	72.464	6.69222	168.901	44.6977	454.129	170.226	4.63316
	498	117.687	24.0174	5.7106	139.682	208.687	793.792	43.7855	6.62632	260.6	47.0466	396.188	49.9364	70.3405
	499	41.1469	108.868	10.4593	11.0825	310.01	106.81	30.444	6.33364	78.892	14.5108	327.505	136.329	79.7898
	500	66.4637	30.4341	6.73185	115.689	701.884	1321.01	47.2109	6.78864	108.721	13.4661	335.4	199.259	23.4451
	501	73.5741	99.366	7.6967	95.3008	1656.53	1126.29	62.4177	5.08893	92.3852	34.2528	101.964	49.2719	6.40583
	502	66.095	35.8315	6.84382	83.061	882.694	1271.64	44.757	6.09732	10.9693	84.6785	653.367	23.7916	19.9172
	503	120.355	23.8358	7.15465	38.2782	36.2706	23.9129	9.76747	8.96165	11.6919	61.5556	193.09	47.8116	102.835
	504	29.9937	27.4648	8.32	52.7206	931.573	192.108	9.16995	6.13229	96.2558	7.90686	64.6173	122.13	86.07
	505	81.0091	56.0814	11.4957	5.87016	488.7	20.7728	28.0647	6.62002	83.9781	69.3712	390.219	19.4678	6.53309
	506	71.5881	16.5249	16.4801	53.6695	468.749	254.962	9.64536	9.19699	155.823	42.6735	605.016	88.4755	5.40874
	507	112.985	25.2364	10.7972	32.5102	646.569	1431.1	69.5908	6.19927	39.6345	37.3472	298.047	127.992	101.96
	508	94.2438	25.4786	8.13118	116.717	443.187	26.4245	41.2317	5.67952	251.533	49.0547	245.146	56.3119	52.5524
	509	97.8813	51.9585	10.3552	13.8149	1937.36	1210.45	8.81741	7.25514	296.838	7.21183	44.6312	57.4274	36.8047
	510	8.56242	115.142	6.6146	89.4307	779.48	161.997	41.4163	5.69252	146.194	18.1528	112.152	11.0056	50.6243
	511	101.888	23.9496	8.75048	51.9182	736.449	1413.45	67.6411	4.68468	84.9315	20.2828	490.149	60.1347	115.79
	512	122.527	64.5084	10.5422	44.3661	729.097	1122.1	40.9704	4.92535	91.3447	8.51245	108.13	29.1627	42.1136
	513	14.8165	22.6485	9.36573	6.39404	821.893	1466.9	24.0399	5.69307	15.7527	56.5645	486.321	141.67	4.32215
	514	11.4268	120.03	7.13399	124.675	29.9682	474.431	48.7758	5.04892	76.0337	53.6718	480.67	86.3717	51.0487
	515	89.3561	94.68	10.0764	67.4384	1720.11	1472.2	47.1349	7.13851	11.6528	54.9774	308.73	77.7817	46.0855
	516	94.7723	61.1929	9.45211	51.1919	596.842	63.9002	83.5939	6.54284	164.857	52.4632	7.07347	104.851	4.12245
	517	40.5292	119.035	8.30824	37.757	555.794	1063.71	62.104	6.32426	37.03	12.4681	302.214	87.2658	23.3767
	518	8.19531	66.3355	7.24475	100.482	1144.48	1432.51	80.0413	8.50292	158.438	50.1303	24.1192	6.35077	7.27034
	519	73.958	81.5107	7.71985	33.6086	723.142	470.485	43.9346	6.84919	194.008	6.72661	289.707	142.924	39.2672
	520	27.4176	83.9563	7.13075	5.20813	720.009	1205.16	17.9171	5.38318	89.3927	75.772	45.8362	153.977	57.6853
	521	34.6242	23.317	8.73961	5.89982	286.022	406.627	13.8313	6.79911	217.627	38.7673	322.281	77.0693	4.63265
	522	87.0824	78.6281	10.4375	81.8432	519.904	768.285	42.1082	8.77345	111.154	38.6687	354.819	6.31837	39.2726
	523	36.4312	76.1615	6.62475	63.4009	55.2471	930.082	10.8647	6.61362	124.246	60.6492	21.5075	171.898	4.73826
	524	57.8645	129.878	6.11677	37.6375	503.934	1214.44	35.5561	6.68023	253.2	26.829	388.86	57.7743	24.2324
	525	6.89428	31.6344	7.2751	6.53809	524.001	896.531	38.8793	6.21774	218.678	14.79	404.198	82.9594	25.9501
	526	76.9093	93.7	7.31373	6.28332	34.2335	38.0594	26.5761	8.15069	300.437	63.8851	399.586	7.14198	25.5418
	527	7.11972	80.2581	11.2112	53.4573	2022.66	757.582	75.2963	5.82755	48.3593	80.7838	335.798	84.539	138.186
	528	63.2026	99.8933	6.94828	34.2217	225.724	449.02	23.1563	8.03796	66.6619	22.2178	415.49	79.0192	5.04623
	529	25.743	135.406	8.84543	19.5683	43.7336	1059.81	10.4967	6.26511	176.974	49.6718	390.243	167.604	5.83026
	530	74.1259	38.468	7.51928	61.0852	90.4165	599.609	10.688	7.22743	241.851	20.3234	348.301	144.929	86.5826
	531	16.658	139.203	10.7546	24.5377	1641.39	572.37	29.896	5.8401	21.8446	32.0823	55.5819	5.89337	99.4586
	532	64.8435	98.1672	12.2343	9.2913	183.238	1056.21	37.2215	7.18211	29.8893	11.88	383.865	157.349	18.5693
	533	126.528	116.84	9.23793	49.929	32.2228	36.3913	49.9365	6.30852	39.3125	25.7424	210.841	192.945	138.003
	534	85.4801	24.5779	9.99587	50.5406	1002.31	1087.35	45.9386	5.49246	299.572	7.3162	312.162	30.1225	4.1418
	535	70.6724	58.091	7.28731	20.8882	41.8296	115.161	29.5024	7.0075	282.997	9.44095	570.222	104.874	67.6393
	536	79.4986	21.0023	10.6849	47.4594	245.768	54.8938	24.6975	4.93996	97.2342	40.9168	28.0887	159.818	18.3127
	537	39.7817	116.832	7.03731	28.0244	262.285	114.233	63.7327	4.76622	61.2247	11.3053	160.911	41.3782	5.04476
	538	11.9365	25.4201	10.7721	60.2762	56.8168	836.371	68.0782	6.47372	11.8681	31.51	164.534	141.272	62.2337
	539	155.727	46.2137	9.87521	31.4078	1096.88	351.853	42.0441	7.5523	17.7912	59.7528	454.433	46.3396	79.9505
	540	143.925	20.0784	13.2574	14.1623	38.5447	1661.38	83.2712	5.75143	206.414	49.1328	258.138	7.74185	40.7265
	541	40.5876	86.5405	7.73215	6.37713	35.6199	764.214	47.0671	4.68786	240.546	38.0766	217.103	107.425	4.59639
	542	145.318	77.8729	8.01332	122.62	1652.87	45.4157	17.5468	6.07169	115.272	15.0765	458.597	152.108	88.2159
	543	102.02	72.8547	13.0504	82.006	1517.47	1538.51	11.9522	5.13045	149.836	52.5506	370.702	125.789	68.0507
	544	65.5431	19.3912	8.63368	72.5543	42.2507	101.543	34.5185	7.17922	110.352	49.2443	41.8002	18.1991	53.4697
	545	81.1799	31.4024	10.7606	47.2822	1184.57	1334.29	80.4585	5.22299	24.682	12.819	134.954	80.4005	83.2542
	546	42.5807	23.3385	10.3912	73.364	1615.1	373.945	14.302	7.02021	11.8727	22.3643	518.633	81.6525	11.7032
	547	15.917	125.041	8.31503	144.602	1609.37	1510.6	19.7468	6.69706	264.019	52.3483	239.162	46.1479	42.5533
	548	78.0345	127.183	11.5929	72.9649	1799.35	1451.12	30.8432	7.87207	139.824	25.6928	12.2128	111.119	4.28353
	549	8.83802	127.961	7.2429	22.3058	663.114	34.4919	85.7746	7.71507	235.366	64.5158	8.73351	109.615	129.36
	550	58.2284	30.1332	9.49419	26.7539	897.627	640.939	10.5182	6.92638	28.2874	8.83444	5.64924	16.9142	14.5058
	551	115.853	31.5963	13.9216	19.0832	859.995	646.794	32.4611	7.41781	165.115	64.3271	494.273	94.0107	5.68672
	552	7.68032	47.969	8.36664	74.1242	1004.5	39.304	12.9373	6.34191	12.7404	67.6267	6.06437	123.119	40.1411
	553	27.2987	17.611	6.71057	46.8961	702.123	314.117	20.3862	8.20236	63.4899	17.06	191.332	17.0084	63.9049
	554	7.31022	40.5053	11.2216	82.835	147.472	358.413	57.6117	7.6795	202.822	36.5737	547.101	63.3621	15.4352
	555	14.9927	79.2326	10.5176	61.1417	157.265	472.936	18.2523	7.43745	13.048	21.1002	461.763	79.4831	15.5337
	556	129.697	74.6282	11.0971	22.5729	1496.15	1375.66	35.9136	5.7028	12.7292	56.4268	207.298	128.175	4.80223
	557	16.8633	58.4624	7.74101	14.1347	174.717	585.52	28.6731	6.5273	13.6383	70.2133	250.405	135.78	63.7733
	558	52.7941	98.5954	10.5461	7.39124	824.158	827.572	13.4334	5.72418	226.596	44.3113	462.559	24.2981	43.4201
	559	22.2174	21.0112	7.05342	5.98415	1080.66	1226.01	7.88785	8.35891	23.7897	27.0601	265.915	41.2257	52.0209
	560	116.067	65.2568	11.3696	72.1153	221.924	809.027	8.79799	6.38455	197.327	46.6897	440.774	37.5052	108.581
	561	29.8811	69.6397	6.12655	8.09079	1186.52	630.318	21.1395	6.62756	497.722	8.91908	22.8492	6.36355	50.2272
	562	6.83912	18.7707	7.50089	30.6774	814.243	162.428	11.1929	5.04133	6.46136	77.4514	463.387	23.9167	4.39268
	563	92.6612	119.562	6.7436	61.0874	1918.76	154.777	7.01291	8.33221	135.562	72.0009	68.7544	37.7522	62.1701
	564	50.4555	90.8391	7.26738	25.8319	1277.7	1137.98	16.8306	4.3492	306.638	38.0855	7.13002	127.092	120.085
	565	112.939	99.2162	9.1858	69.7814	596.535	1407.36	90.9473	7.3693	38.2377	69.347	70.4525	110.98	78.3797
	566	6.35417	121.933	6.90883	4.95366	788.034	1447.24	9.16026	7.06679	235.898	57.218	7.82908	72.8662	5.15756
	567	129.606	19.1338	7.55496	6.9388	889.477	63.0093	19.2226	7.4261	258.811	25.7855	6.62692	82.3232	100.437
	568	6.8274	54.7292	8.81967	10.1251	1121.68	43.267	48.3455	3.69514	188.801	50.9554	145.099	81.1986	86.2403
	569	18.6273	114.524	7.99011	12.9079	48.6288	151.671	61.7233	8.34873	118.837	63.6281	11.2062	26.2412	3.98885
	570	29.8025	47.9066	8.0496	20.3639	958.8	27.2001	58.1251	5.50591	298.305	79.6504	6.36934	47.5063	129.718
	571	129.883	21.8794	10.1848	54.897	1165.3	30.1322	75.274	8.25649	13.3697	25.1238	6.60845	21.4271	69.4516
	572	42.1592	14.916	9.08473	16.203	29.4062	158.596	34.7253	5.61944	71.6304	73.534	128.452	5.44159	19.0953
	573	46.1153	114.217	8.32279	39.6251	1766.61	459.196	10.7542	7.19044	27.0615	53.4497	57.206	75.2827	96.2474
	574	15.6131	51.8917	7.66924	35.039	1160.75	34.3515	62.8131	7.53901	127.178	48.9291	148.694	7.01133	99.062
	575	55.5706	47.9491	7.69993	42.424	1479.59	698.781	69.3381	7.45485	348.574	15.0785	249.503	7.48297	35.7089
	576	40.0757	18.557	12.3815	26.0351	1674.94	532.363	23.922	6.8486	195.828	48.1319	147.728	176.488	27.5578
	577	112.227	62.3466	7.47563	8.03649	63.4944	1025.36	42.4607	4.8017	43.1471	26.243	7.39541	197.254	37.3318
	578	8.07315	42.592	12.1374	6.6657	991.049	86.2092	24.6904	7.47652	313.851	26.8987	351.425	48.216	3.94685
	579	7.25318	70.6939	10.5265	79.4195	375.197	269.475	36.7519	7.46157	72.1498	20.1817	369.309	6.69028	33.9056
	580	110.714	116.061	7.64693	21.7602	1420.25	287.173	51.042	4.47743	80.2969	21.2909	468.953	145.515	48.1156
	581	24.1574	32.9886	7.31992	6.49985	1400.73	664.789	28.0895	5.34881	94.9607	26.2114	247.872	78.2261	4.69185
	582	36.3446	62.7016	7.31284	40.3335	1212.18	35.978	42.2576	5.50487	279.704	75.8134	208.774	64.4339	5.24264
	583	8.68195	81.5788	6.66392	20.6546	39.9906	1203.63	26.7222	8.83962	300.471	10.1495	135.292	92.5506	96.0966
	584	137.352	65.8003	10.9245	7.47499	522.953	633.498	62.492	8.36273	30.174	34.4314	210.321	129.317	133.782
	585	27.0987	79.722	12.3468	163.504	1497.71	101.091	41.268	7.42754	30.4327	72.8411	232.074	10.6135	98.7648
	586	51.2953	76.5449	12.0848	7.52777	632.877	78.2318	14.8268	7.498	36.483	80.1053	7.22954	33.0026	56.435
	587	40.6464	53.7634	8.05202	140.607	31.9315	311.184	76.2835	5.24174	128.569	50.3359	329.843	10.6402	15.6939
	588	134.573	74.8526	12.9438	46.9835	1782.74	25.8611	10.0962	3.56532	328.807	56.3168	316.291	6.1883	69.799
	589	28.2802	131.802	7.14006	52.1726	1911.7	1301.61	43.3887	6.03043	10.4728	15.4526	580.447	195.931	12.7081
	590	43.9056	80.3647	6.97066	22.7231	34.7018	228.077	77.9728	7.06213	11.9441	74.372	467.446	167.489	52.0313
	591	73.0004	65.4448	7.6508	38.1705	1993.85	557.43	61.3667	5.52018	15.7082	25.854	7.36786	182.258	11.3027
	592	105.733	48.0814	12.2681	41.4873	1181.09	620.347	65.4796	7.16571	387.478	12.7094	603.164	54.8187	43.6352
	593	39.7623	101.814	7.36191	58.9699	1351.99	950.92	9.57632	8.6758	240.209	46.3988	297.489	196.941	36.4928
	594	6.72403	19.6238	7.22364	6.03198	909.378	405.873	20.9569	6.83906	306.82	56.6958	175.51	97.8375	68.0672
	595	38.439	57.5786	9.81767	109.813	939.706	679.171	34.7929	5.81304	304.16	54.6277	432.648	96.3567	51.0597
	596	48.9976	17.666	12.7508	101.075	624.804	42.1929	27.3922	5.60194	49.8383	50.1383	174.65	6.47402	23.8473
	597	54.024	67.9273	13.6772	12.8901	673.408	684.401	37.8141	3.5421	50.4636	32.0367	454.039	65.9826	127.091
	598	30.1669	15.1789	8.69733	86.4527	695.222	897.117	10.5978	10.3602	131.384	73.9511	319.587	97.0472	63.6886
	599	109.948	44.2015	10.9496	8.04658	32.4664	1114.84	36.05	5.45669	241.07	7.99501	420.836	117.427	3.80587
	600	8.87102	65.6862	14.8519	6.48314	923.987	749.616	74.934	8.04709	12.075	33.1367	383.411	86.1022	76.7989
	601	88.5557	32.9518	10.3511	71.5078	1329.43	377.006	26.9165	7.93121	241.961	6.6064	131.217	175.73	4.87542
	602	59.0914	69.7528	7.52733	80.351	665.375	861.859	42.5216	7.01748	277.122	36.1399	371.797	55.7515	52.5284
	603	66.7635	16.4263	7.41914	60.3501	563.603	1259.48	51.2324	5.79663	74.4015	7.37333	516.638	150.395	6.39129
	604	7.46273	16.8066	6.86297	69.7078	1876.15	574.495	15.2052	10.6519	129.133	31.4662	219.125	4.58875	165.449
	605	73.3452	34.5458	7.43537	16.1139	754.598	611.333	64.0464	5.20739	41.1199	14.804	126.792	11.8722	113.368
	606	37.0525	116.679	10.4969	70.0961	1221.92	443.305	26.3066	5.15088	63.7312	17.4478	433.151	84.3645	65.7771
	607	86.5828	55.8889	7.85082	48.1642	182.328	1369.31	30.2811	12.0297	257.31	12.8388	391.644	113.142	30.3866
	608	134.893	152.7	8.27945	40.2087	336.096	824.129	44.8375	7.46511	11.3011	27.1774	409.963	142.808	101.644
	609	12.1004	104.563	11.5342	32.8644	1367.51	1731.85	22.3324	5.74189	142.627	32.2527	346.317	47.8785	105.613
	610	32.3999	100.576	9.00557	106.149	627.296	1607.31	39.3226	7.27065	243.427	31.8084	244.316	114.53	6.22897
	611	6.77703	63.5214	10.8845	144.416	370.792	1095.11	34.7373	7.99249	158.704	29.06	30.3247	96.796	52.1319
	612	60.1918	65.31	10.5683	44.2879	1243.35	31.7214	52.3216	6.60897	209.727	19.6283	7.87332	13.3314	92.4126
	613	95.3157	90.1937	7.85044	159.524	27.3418	1383.59	10.6891	5.457	12.3268	49.6625	6.84301	24.0149	31.5051
	614	93.8405	18.8302	11.1323	106.084	1581.08	975.326	39.719	5.2408	233.817	37.6764	160.594	150.75	112.607
	615	80.8876	70.966	15.7415	101.439	1180.69	931.107	44.6029	5.50131	6.2336	7.27134	480.504	106.876	104.034
	616	135.158	21.2112	14.1015	13.6492	1674.05	1236.14	102.929	5.95304	25.0771	32.922	435.611	25.404	106.224
	617	8.74277	21.7814	12.3505	92.1514	160.828	951.14	24.0677	7.04315	8.29262	12.435	412.057	7.26728	4.35988
	618	7.10572	66.1341	11.1447	88.1761	1371.46	821.946	57.7153	6.33971	218.846	20.4456	301.312	124.145	98.781
	619	21.383	66.5533	8.2384	114.354	278.295	706.565	51.5375	5.56668	201.241	4.5601	335.915	7.14563	81.3344
	620	72.3976	65.0469	11.5653	109.563	239.859	577.767	37.5081	6.21887	8.15923	18.633	621.99	126.972	130.563
	621	77.3436	74.7401	11.2701	72.2153	933.906	637.844	59.7639	6.83789	82.0229	76.9389	85.541	77.3247	98.2349
	622	53.4491	20.6012	12.9641	31.8629	1050.8	1364.88	69.7163	3.98181	65.4685	33.8336	443.617	123.329	28.4997
	623	7.52627	55.874	10.0625	89.8637	954.925	639.13	80.2201	6.64658	97.8371	59.459	166.515	35.7366	52.4558
	624	6.91659	239.011	10.466	39.8044	971.792	695.644	27.8696	7.43139	212.157	22.5874	493.787	20.494	5.00253
	625	35.431	97.1578	8.18711	39.6683	27.1806	1167.64	19.5242	5.26615	36.1702	35.0304	373.959	27.3308	29.3461
	626	109.464	92.9971	9.78929	47.3984	1438.69	133.575	16.6	6.66912	88.5411	33.6447	165.8	157.613	5.11638
	627	108.671	25.769	14.27	36.7033	1414.2	1068.7	25.6403	6.83896	227.784	37.3405	60.0435	22.7041	20.23
	628	35.6028	97.4962	10.0096	107.928	50.4804	415.19	48.5154	7.46406	265.379	28.9641	451.851	72.9095	55.0241
	629	48.0179	109.205	13.8934	40.6972	436.395	1292.14	28.1708	5.93526	11.6955	43.6678	7.47999	65.8547	94.7741
	630	5.66401	79.1105	9.23179	87.8821	1753.63	816.728	55.8688	7.50122	86.7515	27.7486	265.812	69.6357	91.5387
	631	22.6698	65.6862	12.7108	37.1826	1040.44	1310.86	70.7844	6.56675	272.1	66.7636	50.1572	135.808	5.0308
	632	7.2296	21.6381	9.48561	94.0677	368.201	919.505	67.7574	7.54443	117.204	21.9947	207.48	149.411	4.72962
	633	77.8854	97.6018	8.42519	48.2958	1380.65	720.224	17.4066	7.56275	13.3005	38.2228	133.207	83.8361	78.0046
	634	7.22882	20.1974	9.40372	48.0225	1511.37	1146.66	15.3346	4.68318	221.925	35.352	28.2335	146.442	83.8399
	635	90.2868	21.1313	10.2762	50.8415	34.5025	380.944	69.1755	7.10379	93.1405	53.7276	480.954	94.2675	53.012
	636	27.0683	30.0816	8.08532	29.4723	1129.22	934.673	66.7216	6.89382	13.0886	13.6722	333.713	74.1811	92.7256
	637	34.1302	40.1807	11.4484	38.9274	509.76	66.4182	60.3707	7.8581	196.535	15.7991	920.641	116.766	45.56
	638	122.64	32.1346	8.74048	82.164	37.3882	683.359	78.6545	7.84334	251.225	45.0942	387.67	151.347	137.951
	639	25.0102	18.084	8.94982	10.1225	1303.83	1327.27	10.9313	5.6189	36.8318	48.0905	594.82	148.857	85.8019
	640	75.1524	55.8612	9.03393	35.2152	1115.83	84.7932	93.7416	5.10651	214.627	16.1478	373.145	136.619	80.5982
	641	161.544	19.4271	8.43979	35.7794	33.1802	821.609	26.6389	4.47611	288.3	48.4699	305.438	65.7782	59.8945
	642	6.93039	130.514	10.4678	44.8072	1315.7	32.8674	65.2901	5.64359	275.157	16.3594	548.04	25.3827	125.888
	643	7.45547	82.79	13.9746	9.81481	1261.24	1379.28	34.6458	6.90655	20.2598	18.3586	495.176	77.5811	66.0216
	644	30.1345	62.3831	10.558	26.4266	953.785	634.653	90.6383	5.39204	261.577	67.4012	40.5407	93.7803	17.8912
	645	48.6094	88.0594	13.0846	39.8366	34.3974	1127.92	48.9266	5.01575	183.582	6.94182	36.5548	172.897	100.647
	646	22.2091	93.9255	13.3083	36.4378	1107.82	1028.81	30.2127	5.35767	189.953	18.7201	24.3605	171.57	5.27316
	647	159.144	25.2862	10.5016	124.796	989.54	136.679	8.57278	5.54248	183.974	75.1996	54.6474	112.092	12.7526
	648	102.049	22.8742	11.9335	29.0174	835.354	35.6969	35.4977	6.39639	160.391	39.0573	6.97538	66.5056	139.012
	649	5.92847	62.2478	10.4307	48.8801	1132.51	698.367	22.7812	5.91706	233.136	33.2807	7.18801	44.9475	46.7283
	650	51.1228	33.6395	12.6881	31.8322	1593.61	286.051	33.5385	9.19016	45.9668	57.1851	8.35774	112.015	81.5285
	651	83.0092	82.07	15.3307	19.8732	1589.84	73.1914	66.4512	7.00908	115.372	64.9131	514.46	88.9498	136.602
	652	9.52801	92.9865	8.53531	37.9288	1203.63	1073.71	10.1101	4.88438	163.967	47.548	10.4432	6.291	103.21
	653	98.183	30.4075	11.1321	20.716	36.2958	1440.55	7.40053	7.3243	51.9983	65.2279	160.611	6.91509	22.4794
	654	92.5112	33.2302	12.5375	9.1329	762.182	160.486	11.5716	5.6272	201.544	36.5972	12.7787	51.5049	24.6124
	655	114.207	147.372	13.6382	110.276	1294.05	215.527	6.90429	6.8476	48.1543	8.27509	584.148	111.888	98.8247
	656	29.4018	19.0055	11.4099	51.209	473.902	1522.05	8.29744	5.84264	38.8092	9.47162	392.804	57.0601	121.697
	657	103.486	19.991	13.6244	114.957	26.9116	850.206	12.075	5.82355	198.354	10.753	219.609	130.586	109.736
	658	137.362	119.162	12.3007	83.4148	612.379	51.3026	10.4145	6.27822	10.803	22.6107	8.0415	32.5012	4.80982
	659	158.542	38.2028	9.03086	109.285	481.78	175.048	53.2612	7.34726	57.2096	12.3683	278.465	107.179	131.896
	660	106.593	141.986	13.6183	89.2475	519.359	30.1712	33.0143	7.50785	8.09904	17.1267	200.037	129.123	15.6926
	661	48.6819	165.389	13.86	121.44	382.418	28.7501	7.27528	6.19732	204.013	14.0179	163.319	134.41	90.3683
	662	114.006	170.767	13.0671	104.446	1278.18	1452.69	36.9777	6.61639	162.822	48.0933	573.437	142.715	10.7049
	663	8.76884	15.5749	8.40925	44.581	1021.18	1461.54	18.5069	5.60518	142.787	49.2101	346.093	135.996	10.5313
	664	6.46916	159.079	9.38784	50.3467	79.1698	861.386	10.7982	6.60389	237.548	65.8228	11.5499	52.112	86.8498
	665	116.471	127.625	10.1719	160.428	545.071	578.456	14.7903	6.71596	145.12	50.8295	672.09	139.236	58.438
	666	6.9692	133.339	8.85629	8.60252	627.956	544.251	38.7452	5.38893	33.1017	42.1201	374.567	184.663	75.0521
	667	9.02792	25.5711	7.58122	59.2605	599.2	461.026	19.0406	5.44426	136.69	13.9735	294.977	6.35302	34.6043
	668	7.85682	166.683	8.82283	122.469	984.666	1399.13	31.1922	6.11627	199.94	60.0332	327.815	168.561	58.6672
	669	6.98907	30.7778	13.0786	99.5061	1098.6	845.356	30.4148	5.97744	197.236	48.6253	335.987	8.74696	57.7372
	670	111.563	97.7704	17.4216	109.217	407.153	672.56	44.0902	6.938	184.563	37.693	402.841	56.4145	81.8337
	671	118.216	105.97	10.6803	121.829	37.9235	822.831	8.9271	6.47961	76.4778	36.8688	288.869	8.74853	85.0809
	672	30.671	62.8337	10.7453	168.981	773.508	1782.25	58.7827	8.15043	292.836	13.9038	307.171	147.414	73.1458
	673	73.2861	96.4853	11.2517	110.725	589.197	1187.14	7.42643	6.30659	255.015	9.08554	259.129	115.111	68.6022
	674	7.17904	109.083	9.43986	70.5737	24.2744	38.4224	27.5178	6.26338	198.533	51.1097	375.633	7.15893	49.4434
	675	105.845	82.2218	8.92221	9.6172	958.28	1278.76	13.6598	7.07597	303.51	73.4834	172.471	6.61992	79.6073
	676	143.868	97.8534	9.7978	57.84	585.616	63.2282	46.8161	6.11267	114.765	47.4867	96.0908	120.881	106.3
	677	92.3969	50.7112	11.0538	79.9985	532.265	99.2753	24.1185	6.50883	251.962	60.977	487.728	66.1164	58.3157
	678	138.303	83.7984	14.4442	93.546	763.876	125.767	13.6866	4.80116	166.032	38.4287	81.221	128.899	74.9807
	679	93.9285	37.2486	10.8832	15.1254	1064.19	34.9874	34.1757	6.17842	10.3326	34.1394	88.1692	7.25102	45.1695
	680	123.78	46.323	10.8787	19.3811	21.5649	834.894	15.2145	5.46323	92.2853	34.1765	15.7667	49.837	97.8195
	681	120.912	61.7107	9.64298	40.176	673.767	110.728	40.8287	5.65424	83.4728	38.5022	565.034	135.897	5.69671
	682	103.634	101.029	9.36364	56.3617	735.135	438.324	49.2279	7.65914	95.5944	98.9517	165.886	120.888	132.381
	683	15.1176	32.8799	11.8541	86.1485	787.374	101.164	37.1658	7.92273	212.148	98.0184	240.122	6.31277	140.969
	684	110.18	72.6455	14.6604	44.2975	504.079	930.147	9.46066	5.80551	9.83915	64.1641	295.961	144.94	114.453
	685	110.487	50.7221	8.46161	40.3358	492.824	865.693	35.9081	6.56571	9.89223	8.9055	270.096	9.0295	26.4947
	686	74.4986	72.1506	13.7353	80.2288	1111.25	1246.48	40.7804	6.08945	104.48	23.1028	346.637	111.485	99.381
	687	15.5557	57.3656	12.6957	37.405	502.186	1133.69	23.797	4.98964	245.015	64.9488	346.002	90.3327	4.40947
	688	74.0383	21.8775	15.4924	14.8931	1004.42	895.596	28.7951	7.07808	29.8491	34.9798	718.763	11.5529	21.0121
	689	88.5415	33.112	10.5086	83.2768	1438.47	62.6953	53.0837	6.85537	204.637	18.8243	193.731	145.089	73.3528
	690	42.9562	142.802	16.2535	79.9643	1380.13	431.133	27.1483	5.67925	28.4718	47.6255	390.09	117.081	57.9892
	691	23.7609	59.4836	15.6299	29.0199	484.681	908.903	34.9508	8.46786	358.016	15.7706	221.824	142.726	4.04872
	692	80.9132	73.0569	13.397	75.0349	355.849	988.014	12.4728	6.11499	10.4446	32.0489	648.66	114.457	127.288
	693	59.0179	52.0269	15.1709	66.7403	986.668	302.806	9.23121	7.81864	130.328	21.4328	175.409	85.2144	157.161
	694	49.998	57.0891	13.8143	7.88517	1822.63	873.357	31.1642	5.55263	51.6789	16.3262	312.181	116.812	7.6714
	695	5.71459	55.1843	10.5697	101.056	1220.22	664.369	7.56952	6.23354	132.121	46.6555	8.60223	124.726	11.5901
	696	99.4498	118.699	11.883	6.74243	494.262	116.148	30.9481	4.7646	87.4712	19.596	8.43151	41.3609	60.7606
	697	104.983	130.432	11.6011	57.4786	345.013	346.459	25.5317	5.76133	15.9589	24.2644	621.645	103.917	63.3682
	698	103.563	101.425	13.682	87.6746	504.135	1322.02	10.0057	5.20694	12.0465	33.7261	254.628	128.154	75.4512
	699	13.6451	117.969	12.1299	70.8571	1343.87	768.066	42.8164	8.83841	247.412	19.7367	67.7094	86.3327	93.5193
	700	123.103	138.087	18.0462	55.0972	1416.6	502.925	9.43752	7.53066	211.86	57.4393	75.1769	156.007	121.011
	701	26.4578	109.347	12.3943	95.8252	777.601	118.937	62.2316	6.25225	85.2017	27.6226	72.0555	6.43523	6.06524
	702	138.448	36.29	12.0053	68.4807	280.23	272.22	34.6451	5.43227	124.826	22.9103	9.55037	158.801	66.2678
	703	52.9161	108.523	10.9363	45.0869	636.165	404.589	7.87455	5.33963	34.9913	71.5977	372.358	41.7616	123.045
	704	84.4801	75.0708	12.6063	96.7747	654.643	704.317	10.3359	6.97106	267.73	37.55	7.66013	56.7465	105.358
	705	148.439	53.2707	14.7758	74.3212	1629.1	519.318	89.3663	6.61019	207.121	47.2002	191.063	44.4763	25.6812
	706	107.536	115.888	10.6086	65.1911	200.741	1326.51	30.2882	5.68032	218.91	20.0175	91.6757	98.7643	116.607
	707	48.6311	43.8406	12.9301	73.6749	223.024	511.317	21.0397	6.4205	281.634	57.8877	328.399	6.70213	4.5211
	708	132.045	47.8766	11.9868	56.0264	976.197	288.816	41.2143	6.31389	122.855	8.13135	74.6719	67.1516	5.79641
	709	142.716	68.4708	13.7686	89.1603	493.46	454.341	34.5271	7.25632	321.446	52.4974	123.074	70.5144	69.7018
	710	152.551	143.381	11.8873	6.5143	769.83	63.0936	31.8144	6.18021	11.8777	30.6147	74.0439	143.948	63.443
	711	78.5032	9.92219	11.8876	7.10641	1510.26	534.178	10.8416	6.92739	95.6418	80.7586	142.209	110.115	46.262
	712	124.557	18.6075	11.9005	71.5328	639.283	35.1052	57.905	6.07028	39.7658	45.1983	595.363	81.1717	19.8569
	713	6.22943	54.9513	17.5926	169.454	847.157	254.529	9.96998	5.72018	137.993	21.5164	76.0066	88.6394	81.5683
	714	107.193	19.5493	12.1064	6.30613	1166.56	1223.91	58.6704	8.75775	276.611	61.5149	409.127	6.22589	101.838
	715	74.366	19.1379	15.9437	37.7929	118.383	1178.19	53.3638	6.89334	75.5104	52.124	76.4101	6.20767	100.454
	716	108.281	81.2969	17.5861	89.9295	873.397	40.489	74.8026	6.99797	94.5281	8.31837	307.465	109.722	61.1091
	717	100.738	57.9235	12.6806	72.4853	176.889	899.537	63.3164	7.62263	120.447	57.1792	414.943	84.0742	7.75416
	718	27.288	58.7337	17.8878	180.749	396.357	1004.3	26.0996	6.65742	111.054	26.6004	224.953	67.6322	8.973
	719	37.5903	139.178	18.4717	29.3595	34.6001	1260.02	8.55868	6.42809	71.7954	50.8802	318.088	6.05144	18.5917
	720	90.9956	59.4822	9.61557	102.841	1182.31	1020.37	47.6165	8.74256	43.5677	25.4526	257.151	51.1849	41.0646
	721	28.4303	23.4785	15.9885	84.5917	404.2	1277.22	12.4854	6.06168	298.793	9.648	210.287	61.4809	34.1572
	722	144.139	53.6823	13.4758	101.311	826.709	1181.55	16.3947	7.31399	209.091	61.3063	172.294	43.5398	34.5104
	723	116.53	103.925	9.26036	125.915	910.548	405.185	79.1792	6.16572	78.7022	54.4526	451.388	44.3383	130.188
	724	93.5257	38.6345	18.2533	6.18639	544.288	883.345	11.6529	7.82282	10.4454	22.3194	414.335	37.8186	114.996
	725	66.2606	38.2414	7.50666	15.2879	464.32	152.76	63.7311	5.4025	53.5158	17.7777	262.827	38.8579	130.318
	726	88.6996	91.3087	11.7068	114.379	1374.17	1634.17	9.14464	5.78129	65.213	16.2171	313.336	94.3984	122.911
	727	145.424	112.486	12.3525	10.7879	724.761	1110.85	60.5879	5.29378	245.779	18.7325	667.482	110.507	4.88103
	728	18.027	70.3402	11.7815	7.97587	1590.83	746.446	58.8893	7.46318	95.0425	49.4211	156.668	144.747	78.2853
	729	95.2267	70.7298	8.50475	82.5117	1128.77	28.5531	19.6783	7.26553	60.8692	40.5156	173.998	10.7631	128.682
	730	113.093	34.4673	9.52812	42.8368	655.219	1126.7	65.8773	5.48298	10.9014	25.6274	458.794	18.2646	137.184
	731	85.1727	32.7341	17.6455	50.695	348.09	1015.52	64.281	6.53725	13.5326	36.7554	186.646	21.5346	12.2714
	732	151.547	81.2406	14.0024	53.5178	1367.45	1038.11	27.4025	7.31988	229.287	58.6245	39.55	106.134	5.59746
	733	63.8471	92.2542	11.2964	8.64924	1321.94	1231.21	31.711	8.11093	185.543	37.1545	628.321	111.227	96.897
	734	38.1527	113.008	10.4743	35.0788	1052.38	34.5773	27.3251	4.9708	55.0543	41.7751	308.338	158.103	94.4961
	735	133.702	51.1363	14.7157	46.4266	30.6583	509.426	9.77778	5.47619	138.234	57.2572	519.012	159.816	28.4333
	736	40.4344	40.8356	15.1497	26.119	1405.5	1077.44	26.6512	7.46075	93.2928	25.9332	24.8449	154.008	134.509
	737	11.0175	170.199	11.3626	14.8545	771.551	1068.06	60.2706	7.83955	76.0134	29.6865	30.485	51.3683	5.34104
	738	40.0556	128.148	13.9728	14.3314	1050.2	1540.83	20.1625	6.37892	48.2108	8.79577	182.038	77.243	96.0521
	739	96.5639	49.7511	20.5844	75.4282	318.769	777.135	57.4847	7.35899	82.5323	21.1123	295.585	98.4208	74.3961
	740	29.0843	118.105	6.48148	36.9751	1296.59	551.888	9.31768	9.66158	84.3594	51.8504	152.8	112.859	95.8307
	741	27.2842	21.1371	14.5383	30.0349	484.487	1422.49	50.3076	5.63143	26.6591	57.0838	417.991	109.998	52.7113
	742	72.5406	132.371	14.5834	50.4371	1784.52	1292.58	39.1926	7.96273	43.9398	50.6282	69.7157	149.852	89.0464
	743	7.45598	115.351	14.8241	38.1321	627.796	629.731	12.9347	7.56655	36.5612	45.3494	82.3387	120.794	72.7302
	744	84.4745	159.426	10.5406	31.6452	336.53	1393.89	18.433	7.49697	188.497	36.4389	46.8999	158.278	85.3245
	745	52.0957	101.074	17.4807	47.8929	408.187	123.519	63.705	8.28906	68.2355	45.0186	90.6245	111.873	81.1693
	746	84.6532	30.6966	15.4294	106.644	484.335	391.127	9.95322	7.99795	94.4207	62.5764	43.9077	45.4436	92.6807
	747	38.1444	46.6515	10.3528	93.8107	1041.04	1310.74	8.53853	6.7276	250.014	31.9604	5.83122	133.572	48.4578
	748	61.4855	119.287	8.70258	85.9195	490.454	833.141	75.0634	5.44056	142.146	14.8205	87.7443	24.9483	7.00542
	749	12.2774	75.3317	11.4728	17.844	35.9186	839.076	33.1631	8.13901	66.5227	21.5004	271.643	70.458	47.5847
	750	63.2514	29.722	9.41551	54.446	1288.64	344.059	76.2626	5.94221	154.862	9.21084	336.148	29.9966	4.36747
	751	72.4699	125.969	15.03	31.2822	34.6926	1163.97	44.8638	8.43426	90.3856	14.6736	245.908	8.53029	45.1136
	752	39.5663	83.0252	12.3999	120.998	590.184	1206.13	31.4358	6.66174	36.1573	51.7599	48.374	90.9835	105.081
	753	21.4265	142.003	14.1381	28.8315	840.645	41.4193	16.2394	8.33075	326.125	10.1746	72.9004	7.08668	89.7718
	754	33.3357	83.8964	8.70555	17.7142	1146.06	1781.06	35.2732	7.97109	99.4951	142.443	7.32025	142.764	77.4708
	755	22.5555	118.497	15.2876	73.9017	1053.86	1078.92	47.6796	7.7445	129.653	22.2593	7.27211	7.29398	159.737
	756	7.09758	20.4269	11.4598	49.4017	607.305	931.734	11.8315	7.45218	192.691	16.3082	321.222	76.9699	123.558
	757	63.5146	20.5228	11.1207	22.0062	1417.8	792.547	8.68721	8.66266	34.4511	65.8772	472.817	20.3167	163.158
	758	31.6792	34.5153	15.6605	45.4434	298.081	359.099	12.9461	8.47633	157.883	51.0945	7.22789	66.5686	59.6018
	759	20.5207	102.477	9.3995	37.3552	2022.24	500.837	56.6497	7.58712	284.71	61.8544	307.359	107.489	91.7205
	760	97.3904	123.887	7.16587	15.5147	617.469	1345.19	27.7534	6.23401	187.133	172.658	7.22226	21.695	87.8322
	761	16.138	86.9292	8.36164	21.024	318.248	515.418	16.619	7.39637	73.4389	56.4329	288.959	6.43204	98.0526
	762	12.1784	90.361	11.1438	22.0535	2019.52	1180.71	20.3002	6.60308	187.622	80.1493	374.191	34.9338	72.5463
	763	7.8779	137.846	12.5542	81.5424	226.357	1193.13	14.7561	7.64025	130.014	28.9585	313.44	4.54754	15.7417
	764	44.594	23.0568	12.4505	19.1186	412.828	431.785	20.003	6.51967	9.71691	28.3776	7.02437	124.679	18.6485
	765	12.885	49.1222	13.4798	94.172	39.7141	427.908	23.2066	5.94896	9.64462	28.4602	392.642	93.8245	91.0157
	766	121.543	125.444	13.6391	85.3743	208.125	375.077	25.4512	6.09367	50.0381	73.2294	187.111	5.16996	4.29667
	767	99.6384	89.665	12.2379	21.2756	704.903	409.685	34.7991	5.71463	199.76	37.1937	6.19418	25.5025	70.6466
	768	11.0275	75.5636	13.5844	56.7076	94.8378	832	13.3377	7.6951	123.635	66.3718	326.426	6.92526	4.6167
	769	51.95	21.0165	13.3814	19.5848	1281.87	40.2309	44.6759	6.56129	242.637	38.2034	301.079	17.0104	99.7069
	770	13.3935	130.566	9.78038	13.8414	49.4624	1287.95	37.7209	7.02627	183.4	9.30013	459.06	112.656	98.9927
	771	72.3219	128.436	8.99549	6.00103	82.7577	205.058	68.8112	5.85425	33.8275	207.42	61.3466	160.708	90.0216
	772	96.483	19.8284	14.7229	7.78854	1260.46	785.438	26.169	6.16202	42.8501	50.3365	474.593	157.997	178.732
	773	28.5764	19.2432	14.7403	40.6825	44.7942	1291.08	9.35073	9.60462	173.007	58.5471	154.674	16.0643	95.4811
	774	10.0342	21.4424	13.2612	37.265	1920.9	827.655	18.1297	5.89479	146.905	35.5999	113.777	34.5269	159.898
	775	76.3314	85.1276	8.44386	102.329	1883.24	1307.54	16.5095	8.83793	147.883	46.3341	122.32	48.0179	28.039
	776	42.9929	36.2718	11.9378	9.19566	1776.49	576.911	13.3594	9.87424	165.266	57.5792	562.99	126.957	72.4527
	777	6.65363	43.1424	10.8634	116.337	802.196	701.461	27.6979	4.99291	279.06	29.3976	77.3098	166.842	34.634
	778	7.30908	70.0959	16.1764	20.1551	1086.19	643.01	47.1282	4.75411	58.9714	8.65038	19.926	167.844	39.171
	779	89.1261	32.6957	10.2041	5.91464	698.601	352.332	10.4955	5.84207	70.163	22.3517	296.211	21.1361	64.3938
	780	17.2765	105.047	12.2381	113.704	1291.27	861.484	38.7577	5.89371	327.27	8.8114	435.612	73.595	92.0828
	781	89.9542	54.0135	12.8006	24.1015	1314.44	366.445	43.2418	5.25968	174.664	62.425	7.09536	123.212	50.7402
	782	61.1714	67.2377	12.1547	48.2802	1183.45	575.137	8.58221	8.26453	128.422	44.7172	429.33	83.2188	69.6591
	783	82.7625	18.1242	16.7858	116.358	1115.89	532.961	43.7489	5.56866	225.602	57.9908	171.862	40.9243	59.0141
	784	61.8153	79.1955	12.4427	38.3223	1727.25	48.4547	58.5104	5.86079	173.763	41.8303	7.84734	112.915	5.91849
	785	16.9707	19.2438	15.3031	26.1293	57.6131	458.284	54.1758	5.20908	161.505	8.45213	73.4877	102.153	85.5406
	786	133.455	106.819	12.3265	23.8627	633.361	359.687	38.2248	5.81259	6.34793	28.7457	408.956	27.0244	108.846
	787	100.927	19.6787	16.4181	91.1624	1677.41	440.479	51.209	8.88209	183.4	8.61708	443.043	33.523	115.981
	788	92.6146	67.7649	18.9339	77.4477	807.018	578.965	46.8976	7.54307	173.176	49.2202	386.612	75.5135	5.35194
	789	41.4488	83.1002	13.02	4.47916	848.369	127.443	12.2879	5.28793	52.7275	24.9025	710.706	41.1538	115.706
	790	60.0983	73.7483	10.4166	40.5249	27.4327	379.118	37.8821	4.70106	303.958	8.18786	181.452	31.2245	34.5392
	791	18.8142	19.5985	14.9222	48.872	1301.66	835.379	36.662	6.40601	277.08	67.1142	6.72046	169.906	73.8127
	792	141.259	143.593	13.7653	59.929	34.4483	359.609	53.1675	7.07895	6.88253	41.8264	233.628	41.3789	104.405
	793	100.12	48.4484	12.7637	77.4204	73.9411	1101.84	53.7298	5.32634	56.0193	25.8016	167.345	35.8386	72.5039
	794	81.6395	62.4924	17.6352	100.518	724.53	42.203	26.7569	7.7336	84.2361	65.0084	8.97933	39.2852	112.237
	795	137.566	39.4606	15.2648	59.3342	677.927	662.901	47.0697	5.50533	107.646	38.3868	304.793	151.221	105.409
	796	117.275	106.883	10.6579	73.3089	3004.63	1194.29	53.2918	5.80371	205.313	47.9332	9.44611	85.599	48.473
	797	7.83234	20.1027	16.3441	71.9542	577.669	251.438	24.8457	7.22051	100.81	39.7946	6.39726	5.26827	54.6637
	798	44.0596	95.1133	13.8649	51.1404	1523.64	590.946	9.49522	6.24175	99.0347	37.5017	223.866	138.352	76.9143
	799	69.5179	106.707	13.7724	28.188	891.147	1629.52	19.9557	7.94433	318.08	40.5324	9.90638	33.8722	21.658
	800	47.9217	90.0769	17.1996	97.6212	652.956	180.394	21.6192	8.87758	76.9293	7.89844	603.276	64.7564	23.4118
	801	18.1834	171.466	16.3374	38.2652	2104.1	922.343	8.8772	7.17565	76.6704	59.5826	436.694	25.3446	97.0039
	802	90.9647	106.834	14.5723	39.7758	873.202	71.7597	33.113	6.80059	311.388	8.86268	88.5412	130.719	91.7667
	803	111.726	20.4747	14.5732	43.2189	793.033	1384.16	19.9426	6.222	9.02922	39.175	576.86	13.3979	94.9954
	804	62.04	99.5573	14.1012	37.7385	231.845	618.754	17.5225	7.64955	336.261	63.3132	8.33459	37.2061	120.557
	805	85.5952	118.332	14.4327	40.4715	64.3555	336.652	39.4317	7.7309	173.064	77.3539	424.311	118.294	24.0589
	806	157.352	119.066	13.7867	48.7461	1702.28	522.274	35.3034	6.14405	165.147	19.7939	230.576	68.6286	7.55427
	807	17.9022	101.647	14.172	95.6459	784.953	719.482	40.0133	5.52751	73.7019	8.12942	7.44738	11.554	25.6498
	808	6.74304	23.4304	14.8115	68.383	960.858	1459.56	37.0833	7.36682	289.841	53.3569	345.365	134.575	132.13
	809	66.1102	130.133	9.90941	8.49383	286.839	1534.48	20.15	6.13455	205.097	7.59938	582.01	143.262	10.3605
	810	7.98306	60.2777	10.858	31.7413	2035.27	545.69	9.34412	7.14209	282.083	32.0613	772.179	38.8768	67.7659
	811	78.8325	79.9243	12.3288	83.0882	129.156	379.651	19.3634	5.85646	206.44	54.2822	437.215	178.202	23.0435
	812	123.83	17.566	9.83526	38.4408	1414.71	103.779	39.6406	5.67234	200.573	20.434	24.2557	6.63239	36.8397
	813	59.8588	36.5632	18.9834	64.6416	2196.67	811.532	8.80811	5.85808	186.853	25.7861	602.456	9.32851	20.801
	814	86.6218	21.8698	13.8895	37.9053	2136.36	566.298	10.334	6.5656	16.8031	8.76152	596.371	6.57721	90.5914
	815	48.2679	96.9284	14.1482	81.4887	1386.56	423.053	9.91613	6.875	245.808	31.4457	516.388	68.9628	137.51
	816	31.5488	145.799	13.8453	10.504	1217.04	815.072	15.8586	5.6228	38.4003	31.8303	22.2397	34.9766	88.1839
	817	33.4717	162.654	11.2992	47.058	1650.13	37.1858	10.2475	4.33705	67.4986	68.1745	636.64	60.7745	68.0844
	818	27.2193	105.055	12.6257	48.4416	1627.77	122.237	24.9342	6.12121	308.926	21.056	96.1869	27.3215	91.0256
	819	73.0534	60.2723	6.52088	46.6127	2577.36	65.012	28.6807	8.05	32.5811	9.01905	83.4124	96.1017	86.0902
	820	63.5237	49.5129	9.23691	106.528	1500.25	42.2467	59.3505	7.26412	149.17	24.4747	682.683	27.3912	119.609
	821	68.1036	55.1363	12.1938	10.9651	1279.74	767.942	8.43371	6.44161	189.915	36.6603	7.69102	105.371	14.1076
	822	75.3381	172.433	12.5538	37.8923	1172.89	562.604	24.5106	7.87003	10.6595	34.6041	693.686	57.9472	116.048
	823	34.9213	61.7898	11.2467	53.3455	2032.56	589.34	67.8662	8.28889	108.884	6.80066	335.778	19.136	4.72799
	824	126.279	99.5982	11.2178	44.9665	1094.44	951.869	62.202	7.57911	126.551	31.1817	265.074	7.52011	19.2747
	825	72.0938	98.4202	12.8106	64.9757	985.432	481.024	73.4576	5.28463	157.262	78.8529	10.7992	53.3735	4.40413
	826	83.7618	41.3755	14.5022	49.4356	580.71	1356.25	54.0202	6.54481	11.1833	9.35264	13.3357	59.0609	137.272
	827	157.447	72.2886	12.782	80.5302	598.766	815.746	20.8092	5.48515	40.4047	67.2345	10.6155	26.2646	71.8616
	828	140.887	158.534	13.7182	65.1225	1001.26	1241.7	67.7279	5.01966	14.2083	26.0543	291.215	47.3664	54.6498
	829	6.38247	61.7168	11.5329	25.9226	2007.88	162.949	53.748	6.4285	10.8586	11.6703	7.88849	27.3586	55.408
	830	30.7976	43.6781	9.21294	60.0582	277.286	1644.34	11.8662	8.53992	109.679	23.5794	8.50421	57.9171	78.9016
	831	74.7673	33.383	13.5898	35.5566	1810.38	414.759	10.8766	7.95	302.793	52.5987	430.173	104.472	41.9551
	832	49.1777	28.9444	14.1415	48.1794	1940.59	320.762	86.0146	6.20381	98.9333	7.03247	493.937	43.4426	49.4302
	833	26.8921	133.474	9.55609	4.71091	596.552	345.966	42.2053	4.41632	61.7041	62.9241	291.138	6.29482	36.5858
	834	51.1448	23.3672	11.4372	52.8777	263.844	92.957	46.3875	6.7449	320.314	13.5632	120.627	113.303	44.2273
	835	87.2631	47.0303	8.42185	100.288	894.032	1295.18	79.2776	7.88066	36.0613	48.6684	564.477	86.4407	11.6561
	836	71.4494	48.3792	13.7251	52.3445	1189.89	1200.08	52.8499	5.74145	176.363	46.4326	433.274	7.69058	24.3159
	837	117.488	120.871	15.5684	130.089	1353.53	832.117	41.8798	5.60786	132.482	51.6679	539.629	107.098	61.1642
	838	28.0111	38.7874	10.1293	127.783	636.214	50.3767	69.0966	6.89009	195.072	34.6693	583.404	170.807	5.26413
	839	6.57326	49.1888	14.177	20.0729	1369.64	1047.5	41.0322	4.29406	113.507	45.4275	471.367	93.4648	89.8321
	840	65.7169	18.7964	10.8723	7.32926	725.38	91.5115	53.9104	6.0044	96.7987	48.7564	320.544	92.3865	54.8564
	841	66.8542	52.537	12.7569	83.5069	751.803	61.6727	12.9837	9.42011	33.8828	54.7849	18.3347	8.32192	66.9914
	842	40.2413	57.6091	6.79221	39.2479	245.055	832.55	35.93	5.87338	18.6114	64.703	582.438	6.34121	60.5224
	843	108.394	43.2148	12.3722	96.04	2143.46	851.384	53.8613	5.29752	135.978	43.555	612.86	66.6949	43.1322
	844	163.356	46.9055	9.72345	36.5101	891.1	1464	72.9099	8.00672	299.576	8.86472	7.79994	65.9913	92.1188
	845	23.9922	94.4547	9.29763	33.398	1289.27	1212.19	74.8949	6.00494	249.99	9.55895	436.876	124.247	73.7556
	846	97.1324	20.6436	13.5244	65.409	1671.61	515.914	27.2896	7.0631	122.113	50.108	350.286	86.8432	10.1585
	847	98.4869	72.0205	10.0747	113.623	1457.65	1663.13	44.4972	6.94732	141.702	68.5697	317.569	160.253	23.1702
	848	22.4218	103.63	8.34598	45.8738	326.505	1281.86	57.1822	8.03312	207.987	32.1637	535.156	7.19608	19.3453
	849	10.1893	138.62	12.4021	100.008	655.753	62.1302	19.8691	5.4681	251.19	12.4144	149.23	104.607	5.91096
	850	60.4381	81.3854	14.4373	114.01	860.322	526.44	74.84	6.30918	11.0552	60.2276	33.4483	81.2743	5.55522
	851	61.1665	58.3233	15.0735	5.35083	64.6569	700.768	43.3943	7.39579	330.546	7.2829	6.56054	46.0975	28.4543
	852	7.55143	89.6616	9.52499	82.6491	91.2272	943.214	46.7037	7.04662	238.278	5.03964	563.216	62.424	22.8269
	853	79.9619	145.13	19.3887	57.1498	1687.41	624.575	20.422	5.79558	234.607	37.4221	239.598	5.19014	138.75
	854	16.4452	20.0778	10.2359	96.7576	453.462	987.982	8.42179	4.57854	11.465	34.1094	41.1249	198.519	49.98
	855	91.881	106.069	8.08845	107.6	257.767	407.317	62.1795	6.71101	22.8791	8.05644	665.287	6.49714	53.4948
	856	136.638	74.4311	12.7538	72.1262	68.3067	246.031	29.9935	6.90313	171.282	70.1778	467.559	13.205	24.7225
	857	7.6045	25.7927	13.1775	107.698	432.349	661.788	34.5695	7.03805	336.848	61.6233	77.0814	6.73779	60.658
	858	127.674	57.2689	15.7055	52.7694	552.392	1153.56	48.18	6.80622	381.587	61.0888	323.954	123.164	4.68858
	859	8.16672	21.9708	12.2692	97.4599	914.749	494.959	6.61866	6.01152	384.88	21.9976	163.154	105.422	31.1869
	860	9.36847	64.3052	14.8979	92.6644	1105.38	1573.02	9.42779	7.35427	170.383	11.9459	57.0123	132.448	32.2331
	861	67.1235	161.131	12.2466	116.512	1273.09	1794.38	52.4705	9.83767	10.5362	28.8589	220.317	94.2596	141.422
	862	41.3875	80.1192	14.2453	34.0211	39.3128	728.481	22.6316	5.80731	188.924	51.3807	60.5746	13.4871	5.93461
	863	31.7956	103.528	14.1762	21.0548	396.63	943.208	9.02766	6.66047	182.615	79.5364	129.628	36.7843	25.1179
	864	24.3038	119.461	11.91	41.994	727.549	922.77	50.4634	5.47754	329.274	67.3129	415.525	90.9898	64.7765
	865	7.65376	129.584	10.1809	102.443	555.506	873.66	29.4333	7.05126	293.804	17.9184	182.218	38.5782	6.41766
	866	41.282	68.8678	9.62149	25.2967	52.7715	1026.27	67.0104	6.76733	268.973	11.5724	5.68633	96.7356	59.1661
	867	7.58511	19.2752	10.4553	67.6626	1708.21	989.707	43.6171	6.57916	183.195	52.2274	36.8218	78.5152	66.0346
	868	21.8935	87.8629	12.638	43.1704	594.222	1537.27	65.2781	5.32559	380.068	39.9417	356.48	17.1495	6.35426
	869	7.27646	20.8136	16.3164	15.3231	1011.96	927.445	21.9674	6.19535	104.811	44.4585	437.513	6.3876	3.8239
	870	74.8859	104.684	19.2654	5.91303	547.565	1261.42	72.8794	5.96625	181.755	8.76845	132.61	85.8529	9.13964
	871	71.4756	37.3967	14.2082	18.6926	716.365	48.3393	71.8169	6.44109	232.345	54.3775	540.947	92.6416	75.2747
	872	6.37007	81.9637	10.3713	12.9091	742.586	594.436	43.3023	5.48501	214.454	63.6864	7.3331	88.5942	4.32187
	873	44.4655	29.4228	9.06368	5.51513	547.851	1005.38	8.75156	4.09932	9.15334	16.4809	568.226	16.6077	82.4411
	874	77.0692	23.158	11.0682	14.4006	458.284	84.7603	10.0835	6.35779	276.575	57.5627	6.77309	76.1372	22.5311
	875	47.2367	22.7602	19.9379	71.5912	1495.88	364.083	50.354	5.45785	365.534	48.7342	11.1602	107.114	15.4461
	876	88.3139	50.4383	11.6355	35.7505	626.826	687.071	55.4576	3.7046	12.1751	65.7519	541.843	146.382	64.0385
	877	39.468	80.0142	12.7331	6.46422	551.393	1245.38	30.7662	7.96565	131.535	9.84551	637.749	7.84517	16.6785
	878	36.382	80.0085	10.6138	18.8388	1009.77	502.781	49.7622	5.55105	381.989	79.9016	398.91	161.71	55.6473
	879	51.2282	48.7832	10.8224	5.75793	889.737	183.005	38.5254	5.2874	215.528	51.9007	98.9696	42.1721	36.2463
	880	124.487	11.1598	11.6927	5.41678	1492.48	1036.18	56.1553	5.23143	206.295	9.92216	79.3272	151.663	26.0806
	881	74.7916	78.9601	12.1242	64.7547	707.16	1223.05	14.2429	4.59666	329.987	17.9645	8.88962	51.4336	50.1888
	882	6.42699	119.69	13.5639	5.35521	41.2761	789.628	29.1945	5.01843	167.406	16.847	270.163	195.847	4.81046
	883	80.1985	116.534	9.29303	45.3177	499.725	1330.07	62.4628	6.58751	82.7636	9.19447	387.807	150.061	65.2355
	884	129.138	12.8103	14.1623	69.3335	1538.56	528.757	27.6155	4.22621	367.038	37.9318	7.44112	114.24	105.403
	885	42.0736	72.4379	10.1302	42.5944	1073.2	1287.86	12.1285	6.22297	123.366	11.3642	587.273	41.0704	36.234
	886	114.528	125.1	10.982	36.756	1443.04	1342.31	47.6844	7.95443	121.078	11.1335	19.5553	85.2989	112.82
	887	7.45882	48.1986	11.5028	35.1445	1843.82	171.965	52.0117	6.99638	146.956	48.7467	86.1507	7.34989	5.4685
	888	7.48235	166.436	11.3845	26.4309	1745.04	1086.47	13.4591	4.3115	141.101	43.535	350.898	44.2258	78.9949
	889	97.3746	39.6134	16.0849	67.9244	40.9057	63.9941	9.16667	8.13873	23.18	16.346	206.673	7.36637	41.7948
	890	73.3347	126.662	9.88825	35.3328	43.3654	418.482	12.0861	5.20848	239.553	10.0896	8.16646	79.2389	11.0803
	891	27.1223	44.917	9.88669	26.8817	46.5077	1683.76	28.8354	6.58296	25.5611	99.7422	300.768	64.5068	46.9915
	892	18.7902	100.1	7.27336	26.7696	819.626	352.286	9.90399	5.21067	267.044	76.9413	469.742	27.374	125.844
	893	97.8225	103.291	14.1836	50.1583	48.0138	1008.84	56.8349	8.78026	253.478	8.43373	604.674	7.63834	15.4049
	894	28.704	53.9312	8.78216	35.6356	1557.61	1355.05	19.9229	4.63609	148.817	10.0003	309.325	41.2657	88.7028
	895	97.0032	122.896	14.5972	23.0691	907.038	1014.82	53.2777	5.84982	256.036	36.986	7.2876	36.4903	86.4965
	896	113.907	53.7681	16.4833	95.7062	1147.39	1531.2	9.8583	5.29131	29.2424	68.6308	618.422	47.8064	89.7938
	897	27.2144	48.0265	11.5132	26.1558	1510.68	642.048	30.6098	5.71517	22.3145	62.5555	248.871	75.9401	28.2424
	898	80.3093	60.1547	8.34458	42.0899	1574.6	37.6496	9.08448	8.70501	163.436	66.0813	691.686	61.7611	119.359
	899	10.1823	50.6558	10.1309	42.4523	1315.39	717.465	10.5241	6.82816	257.153	65.2253	11.0523	52.2979	33.3487
	900	8.63533	136.527	14.2055	15.014	1006.98	666.459	8.6251	5.78679	158.474	37.2383	11.8278	35.2301	26.3542
	901	89.088	51.9598	13.5528	8.56472	1476.4	742.91	38.4968	6.27065	20.0698	37.4973	312.362	11.5053	33.5511
	902	130.419	51.3057	14.2635	8.43241	46.5259	1384.24	9.92676	5.79162	10.9697	9.75735	358.87	56.747	103.604
	903	30.5927	142.34	8.68022	5.76948	45.2827	1282.73	41.2537	4.78327	197.486	43.6962	376.443	12.9462	91.1984
	904	72.7941	19.7008	13.3991	30.2193	1455.08	1225.32	51.5556	7.58643	23.0689	73.7642	130.275	55.0585	104.106
	905	22.229	93.8978	14.5362	68.3706	1013.47	140.963	39.4722	6.35686	311.785	60.8489	382.879	18.1874	61.0431
	906	75.3393	98.5881	13.8233	31.1682	1178.38	1339.71	62.4127	7.51482	189.297	57.2969	19.8572	15.2698	71.066
	907	120.113	73.6434	14.6289	88.4214	957.07	831.167	40.4143	6.98976	164.744	65.9963	225.519	158.117	52.0951
	908	96.8851	52.3999	15.5124	30.1119	11.1481	1143.78	37.7052	6.30464	78.7649	32.7186	203.296	72.2591	80.267
	909	81.7272	92.7014	14.0063	81.6503	944.614	39.8492	64.8786	5.21758	249.321	16.8644	19.7913	9.2636	5.52227
	910	112.974	48.1843	11.9651	46.8212	536.245	125.712	65.2845	6.85554	49.398	28.7994	292.371	153.099	70.2637
	911	8.07216	46.7255	8.87925	96.3688	1269.93	1189.6	7.20969	6.47614	181.676	50.4268	149.377	111.786	5.64504
	912	91.9774	16.8786	11.5303	122.428	58.0507	276.86	45.5062	7.30294	10.8163	28.7363	18.4452	7.84	59.0343
	913	40.2158	14.9114	17.573	41.2347	290.001	30.7093	37.4359	6.59586	224.936	36.2102	177.065	178.839	27.2893
	914	68.1932	32.1464	9.61427	28.7697	42.2087	822.391	61.2484	6.53989	276.491	68.7505	13.5969	6.603	55.8874
	915	106.141	20.2719	12.5824	107.669	416.136	627.393	23.0772	6.3669	185.07	70.1366	188.818	43.6263	93.5899
	916	31.7268	139.363	15.0638	25.8196	882.536	482.938	68.4251	7.63005	13.4747	51.7678	158.699	7.2895	4.82321
	917	102.455	21.4264	16.0747	76.7116	34.6008	1165.39	10.1413	7.34761	14.747	18.3118	273.17	178.028	71.9658
	918	29.5715	27.4303	11.3093	5.78779	42.8945	590.939	32.4772	6.54414	162.34	28.8313	121.985	110.359	4.51554
	919	76.7941	48.3602	14.258	67.7362	1856.8	156.794	45.0105	6.78246	42.9609	9.34968	16.2502	50.9892	67.2479
	920	41.9653	30.8697	13.5406	12.0565	34.8656	33.2937	17.3147	5.51445	44.4659	91.7439	662.382	43.4255	102.607
	921	94.1842	31.5659	17.0646	105.751	1418.62	1003.66	28.7668	5.7423	352.743	42.0114	302.076	76.1056	82.5207
	922	90.1679	123.594	15.1371	109.075	1363.21	1000.51	61.1924	7.44641	69.0223	39.8674	348.455	81.3373	109.761
	923	81.6327	152.825	13.6196	12.017	40.6034	334.589	88.7918	8.52918	9.50524	37.7705	8.76021	5.87066	60.9128
	924	94.5231	123.342	11.845	40.3353	1375.21	270.64	41.8879	8.36003	124.541	38.5447	464.053	44.0923	52.9797
	925	8.87569	71.2181	11.95	6.96515	783.97	782.772	39.9453	6.38977	154.183	52.6144	222.267	242.5	119.367
	926	28.1148	71.8026	12.1674	122.813	31.0133	469.66	17.8202	7.52676	254.997	7.98556	279.005	6.79733	31.645
	927	53.8511	159.693	11.0252	87.7257	2103.46	961.188	38.2225	6.21478	145.491	95.1604	6.70806	126.897	71.4353
	928	104.494	23.6889	10.2795	7.88763	1976.97	61.5911	15.3387	6.64411	401.154	36.764	333.493	163.062	134.776
	929	9.69116	89.71	14.287	102.931	1645.94	68.0477	55.6926	5.07638	202.76	10.6594	165.179	162.918	53.9749
	930	61.6556	198.577	10.7926	5.16743	1648.77	580.522	66.7649	6.89843	203.351	25.1851	205.42	7.34855	3.84026
	931	92.0785	150.039	9.5068	64.1886	59.2865	1335.19	39.4215	6.34469	30.4418	33.2163	339.261	109.031	24.1155
	932	99.2195	103.463	10.3104	73.2857	2168.22	349.52	38.8901	8.81504	420.692	44.8916	159.301	79.9727	39.2674
	933	37.9304	38.2234	11.0749	34.0416	1182.07	93.4966	45.1407	4.90345	170.469	19.3351	205.474	11.2254	146.458
	934	96.3023	17.9366	15.8006	75.9297	668.681	405.413	11.4268	5.74585	218.125	62.1931	418.449	35.7197	152.499
	935	8.06787	19.8651	11.3654	68.3824	1630.39	261.955	30.0746	6.88892	37.0785	33.3866	361.913	249.914	5.44981
	936	92.7689	23.4277	11.1404	121.039	43.0883	327.684	49.7988	6.36184	76.3816	50.6279	354.847	162.176	90.3984
	937	35.4008	17.9708	11.0275	4.40105	70.0103	1125.05	44.5709	7.10799	261.035	40.1694	7.54116	5.75884	108.355
	938	88.0172	146.167	9.96269	5.06379	1712.38	100.912	40.2788	5.66574	190.106	91.4273	453.949	8.44606	43.3041
	939	56.3822	42.0123	10.4664	95.5841	1738.31	311.72	43.8611	8.2608	270.571	66.4562	159.438	43.2154	110.255
	940	38.7978	121.261	11.8119	57.4175	256.012	969.363	12.5913	7.72588	117.268	71.7374	411.871	87.0329	117.746
	941	7.00297	18.9607	9.04643	148.708	1861.72	1713.92	28.3291	5.78014	185.968	64.1606	504.284	179.414	134.349
	942	141.324	141.821	8.51278	61.9096	1802.8	887.908	24.2982	6.03379	251.283	75.8246	252.315	53.1563	145.242
	943	173.701	270.068	9.71976	109.179	1542.85	42.0068	27.4226	7.93595	155.535	79.9159	276.147	162.526	34.018
	944	8.57109	105.684	9.25251	130.509	1655.88	1663.56	8.93981	7.19473	223.579	13.0523	313.763	91.6561	127.612
	945	8.77502	108.745	11.1091	109.258	1250.93	2190.27	10.5597	6.74824	258.845	46.484	442.548	37.9701	137.823
	946	78.1197	34.9631	8.68522	18.9582	50.1492	54.4258	8.79654	4.28017	253.516	56.4336	224.081	83.7736	28.4503
	947	80.7561	23.2498	12.2883	86.1602	40.0613	852.74	33.7911	5.04614	206.87	38.1789	71.7435	69.9798	67.128
	948	59.615	71.7149	10.7197	62.9436	397.047	605.654	48.1544	5.03509	154.732	8.27212	403.44	36.4101	35.6303
	949	23.3183	184.844	8.84263	78.2129	997.798	2118.08	27.3832	6.67028	67.288	29.4399	739.809	135.774	34.8462
	950	147.142	88.4854	12.8853	10.1722	1566.3	395.703	29.8175	7.49378	9.21867	34.6948	23.3465	72.258	80.286
	951	150.983	36.0936	9.76433	66.1089	409.161	1493.3	37.7351	5.26636	350.875	45.2721	339.389	65.0645	58.5229
	952	7.35012	30.628	8.7601	67.2899	1485.49	535.445	46.0663	7.78257	154.342	43.1936	221.491	8.40798	59.0308
	953	8.91813	20.0509	9.78934	114.727	1323.02	1154.9	9.47464	5.60452	252.147	28.0309	607.246	72.9092	4.76043
	954	8.06661	60.3484	12.5419	43.7443	513.431	1021.78	23.9598	8.6336	119.843	57.5101	125.017	121.294	21.4931
	955	8.34073	81.9895	8.53399	72.3066	1782.95	1328.5	18.5851	5.77732	309.661	57.0806	45.048	147.165	56.8581
	956	76.7932	58.6914	8.49399	49.9826	1239.38	200.393	66.5322	9.74227	209.962	72.7034	7.6402	84.2044	18.424
	957	8.83869	77.1379	8.62528	136.241	49.6561	273.643	29.6441	8.0015	119.583	58.9436	8.86846	151.521	130.091
	958	60.9121	37.6877	9.38644	47.723	1075.94	197.369	9.17684	7.6405	236.775	38.1735	282.418	124.977	30.0213
	959	36.1361	57.7004	10.824	4.99098	1506.77	919.197	52.3651	7.24628	11.7999	43.3477	453.448	73.5135	35.3333
	960	7.67437	54.8292	10.952	92.7008	1433.51	660.793	20.2486	5.26736	172.087	49.1163	389.756	60.5881	69.1642
	961	55.3359	23.0722	11.3357	40.1683	1332.81	257.99	28.6234	6.50404	163.994	73.4504	283.424	7.20302	4.51965
	962	59.1963	77.1576	9.44618	134.617	60.4013	913.598	22.8318	5.42748	47.0177	70.0701	382.709	90.8931	97.4678
	963	60.1611	46.3729	11.3804	91.3896	144.088	57.0177	31.2773	15.8234	185.794	35.9841	489.773	153.126	8.25926
	964	42.7952	121.344	12.565	29.6551	1464.2	110.572	40.091	6.14511	30.3863	83.2607	132.317	160.382	97.8129
	965	36.784	104.617	12.8482	129.412	240.182	123.566	73.3327	9.94913	103.475	56.1024	292.978	101.689	156.522
	966	45.0585	53.3051	10.3678	63.9087	1537.07	542.969	9.01564	8.45941	214.101	56.6142	347.171	5.2156	25.2405
	967	111.96	97.8091	13.6763	6.12077	42.1333	1407.32	39.6773	6.29959	276.946	56.4357	323.281	69.6149	128.874
	968	19.3503	65.2859	10.0825	167.792	735.938	1708.07	28.1036	7.40051	183.778	52.6522	555.895	140.394	35.5018
	969	83.1411	145.409	7.61427	120.098	523.814	305.937	39.6636	4.42721	209.826	61.7474	82.8443	71.5185	136.808
	970	84.6766	19.9668	13.1209	115.204	623.25	608.48	39.5782	6.73237	11.2984	17.294	520.655	9.16912	105.918
	971	61.2801	20.5613	11.7535	5.02336	722.308	47.7725	67.2726	7.08368	346.836	25.3834	270.598	8.48046	96.3967
	972	7.62767	65.3506	8.89701	50.9549	848.563	784.419	25.5308	6.55783	47.3437	75.0834	10.1236	100.182	140.275
	973	127.346	95.876	9.58288	120.802	45.7513	1977.42	27.4613	7.79992	295.529	10.2656	324.666	8.05678	76.4417
	974	59.5482	79.3816	9.75657	66.0644	239.515	577.694	31.5758	5.30606	97.8639	15.0932	100.255	124.883	4.24834
	975	74.1324	161.444	12.2998	4.93577	706.336	517.683	27.4798	5.0844	263.529	65.5681	288.495	102.968	14.7301
	976	22.601	129.944	8.93602	75.2157	699.141	496.702	33.7412	6.45797	219.576	60.462	291.584	122.191	133.101
	977	26.9059	121.452	11.1183	69.0039	1548.59	309.317	50.4172	4.90839	286.353	47.1888	731.313	10.9533	5.03141
	978	116.535	65.8863	11.2773	50.1439	850.527	1237.4	33.2016	5.6811	275.305	58.3034	154.233	7.4709	43.6675
	979	61.8378	41.0393	8.6149	31.5825	30.8027	1113.21	74.3198	5.0824	186.236	57.8725	310.938	9.76363	87.9348
	980	13.5057	20.9919	13.8184	76.0039	1312.09	272.785	6.02581	6.47702	257.53	16.8954	562.281	229.081	42.019
	981	30.4291	36.2989	7.93809	15.7594	830.585	194.573	54.4573	5.21783	73.1592	13.5384	188.953	28.7286	85.2303
	982	46.6876	59.6211	12.7151	6.77804	1554.71	54.6575	68.2455	6.5024	208.242	8.97365	42.6099	45.8491	637.25
	983	29.6092	30.4047	12.3038	65.0257	1508.43	47.6886	54.5571	4.87951	209.023	47.2732	531.771	9.14635	41.7464
	984	22.5956	27.2314	6.94926	40.4853	1683.69	971.282	20.2305	6.62534	76.2037	56.1851	46.0345	166.977	169.267
	985	9.22099	159.747	9.22141	70.7889	1616.43	596.881	46.3879	7.6018	369.786	19.1787	175.242	127.917	37.2159
	986	78.5646	63.3969	10.2	82.0009	880.026	618.022	11.6819	5.69283	40.4262	82.4339	7.70133	148.459	51.796
	987	45.831	21.4272	8.80071	107.304	883.84	593.124	7.80372	6.03325	155.9	12.7841	490.723	165.181	43.0517
	988	67.4266	29.9318	9.90674	78.9565	335.886	1133.62	46.9396	8.01572	13.7456	33.6939	235.763	73.0901	84.3149
	989	37.6066	37.2372	8.88914	88.5796	943.593	33.3279	34.9811	5.24436	254.573	7.12315	188.072	28.9483	140.535
	990	100.543	33.0456	14.2991	5.02899	40.4961	767.383	60.0187	6.4583	10.9365	8.18974	503.857	7.40306	39.8237
	991	66.5597	39.7672	11.3805	111.351	41.1794	135.564	7.43753	7.29905	339.884	44.3919	386.596	24.059	40.404
	992	126.51	150.332	7.91692	66.3349	168.676	1167.03	29.4753	4.72903	406.857	86.7726	406.879	8.20444	42.8175
	993	39.6878	119.337	12.5751	39.7912	1331.61	38.3708	34.5895	5.4776	22.2932	90.4212	7.13983	41.5727	60.9239
	994	6.88729	44.1473	10.4267	138.22	1314.26	110.391	12.309	9.85046	115.652	52.7574	8.38607	174.737	103.811
	995	39.0384	164.44	13.0706	65.1594	1276.43	699.78	48.0349	6.09048	13.3935	25.3788	432.881	47.2445	4.65843
	996	147.33	53.48	9.35136	42.9476	176.575	34.8249	46.5794	8.75642	124.971	32.1688	582.482	128.399	6.87338
	997	23.3982	45.8029	9.87056	3.7278	828.685	447.074	14.2979	6.60376	18.7808	28.4487	77.7966	178.506	3.92747
	998	41.6875	39.7506	7.28326	62.6872	816.82	1467.01	86.3946	6.59282	279.335	58.8156	167.211	23.2184	111.616
	999	96.7263	50.7176	12.4466	67.0134	1590.62	698.815	44.5252	5.3837	61.0741	29.5584	240.888	144.947	142.665
	1000	125.408	71.0011	9.16516	85.7361	1341.86	747.407	14.8712	6.50758	23.8362	62.9907	57.325	5.87091	12.8406
	1001	29.2856	26.8143	7.67346	3.80786	44.7073	1381.06	8.19118	7.82543	121.642	16.5	8.42319	45.7666	111.688
	1002	153.923	82.7939	10.2158	49.1901	1776.94	572.56	39.0947	6.98708	115.652	8.30802	490.1	172.378	81.8285
	1003	70.12	93.0935	11.9146	54.9957	1234.77	924.675	44.6346	6.30893	461.752	42.9861	300.386	118.037	91.635
	1004	127.098	56.8452	10.5747	31.0798	1714.21	741.894	52.7967	7.80432	6.61395	16.5638	113.533	51.4742	38.7108
	1005	106.552	110.097	10.7424	29.529	615.479	929.385	50.4941	7.40208	12.1511	8.55475	426.234	131.151	131.495
	1006	81.1101	165.575	13.5382	10.5346	966.269	1430.5	29.2796	8.04854	65.4098	45.5631	8.6212	55.6286	120.43
	1007	52.8756	117.996	8.9738	169.475	643.421	44.2235	40.7103	6.65095	413.301	8.09977	173.926	64.9589	137.944
	1008	87.7136	99.2826	13.3592	43.4397	202.903	1011.51	50.4	4.88648	353.723	56.2906	158.946	149.015	4.98974
	1009	111.777	35.8424	11.6102	164.342	42.6661	41.708	38.8595	5.52112	18.6848	19.3527	132.309	25.4098	32.508
	1010	53.4967	26.1991	7.21947	12.2326	614.616	869.154	6.81932	5.24233	9.82874	9.09885	97.7235	39.0068	144.652
	1011	25.8223	53.1845	10.9961	103.651	1445.99	598.569	75.7143	9.03717	93.4461	12.6373	134.702	112.048	34.7861
	1012	8.00545	22.2502	11.1957	32.3862	63.0931	635.981	7.71688	5.95661	217.146	31.5301	7.04365	55.4082	43.8122
	1013	52.5029	51.529	8.54785	56.5458	41.2906	1395.2	32.7658	5.3302	110.959	40.7612	8.13095	33.8272	47.9402
	1014	7.57084	33.3386	10.5036	20.3758	670.814	1225.66	57.4811	7.34381	11.6315	8.40899	94.3529	62.5282	12.9966
	1015	7.06168	144.356	10.1478	43.7068	35.2885	937.227	35.9074	6.57442	75.5303	49.7474	8.97102	82.6837	51.7105
	1016	53.4959	19.2955	12.4779	20.3183	384.86	39.8136	68.0759	5.57777	199.526	7.39732	7.36347	166.239	26.5753
	1017	28.6666	77.1163	12.6427	164.022	882.102	1202.76	23.0926	6.65471	101.417	16.6642	31.2268	178.232	21.6903
	1018	102.746	85.3583	10.3972	30.1608	738.605	1177.61	34.1211	6.50482	199.37	42.1524	11.977	114.146	51.2358
	1019	112.477	62.4444	9.2224	69.8937	44.2394	675.947	8.07536	5.99917	11.438	45.7327	247.117	172.713	81.7229
	1020	35.6237	126.727	8.18725	151.544	1202.4	702.212	9.06053	5.22652	74.0671	41.1065	12.4353	123.173	125.866
	1021	64.4591	57.9367	9.54679	40.4775	1002.19	1002.55	40.1295	7.39284	108.696	9.4333	446.788	85.9381	4.68951
	1022	73.5492	132.985	10.9734	5.36221	1617.93	34.1967	35.8484	6.25193	10.5669	9.77144	544.024	7.91616	100.359
	1023	110.675	112.268	10.1894	20.631	1443.4	911.234	8.12736	7.65242	164.095	12.053	7.43177	45.6312	52.4424
	1024	73.3123	148.978	9.85019	9.35111	43.1928	35.1603	17.7629	7.75421	132.664	60.2132	258.586	39.3967	35.8597
	1025	101.128	121.715	9.43147	76.4708	1185.94	1395.8	32.0023	9.17852	161.764	24.8789	7.25328	82.3124	63.6073
	1026	118.945	145.371	12.6821	6.34989	1452.09	529.366	8.81639	6.60956	177.504	52.9525	9.90401	69.4056	13.7313
	1027	36.5339	82.6398	9.61653	10.8791	775.652	436.995	8.14753	6.71734	45.3803	19.0675	421.592	12.4131	24.5184
	1028	33.1754	19.7685	8.59279	59.4204	1820.81	40.9877	51.1789	6.14472	11.4835	7.33899	498.002	124.063	8.63031
	1029	65.7803	128.638	12.3811	4.96535	1010.51	86.698	10.0814	8.35721	10.9132	30.6711	8.0676	94.7452	79.6115
	1030	33.9498	28.9003	12.1143	64.2828	1592.6	527.425	9.48293	5.29508	71.6949	67.1991	585.584	72.2554	79.9897
	1031	33.5384	81.8683	10.7715	4.85285	42.1637	1316.74	78.3052	7.346	189.514	32.0305	7.47244	14.3465	120.541
	1032	46.6418	95.4042	11.0378	5.19203	425.28	1367.56	32.4929	7.59344	242.442	40.778	21.5041	155.071	64.3697
	1033	7.70781	69.8693	11.51	100.437	144.623	1346.83	63.0645	7.69455	149.405	31.9336	393.488	55.9469	75.4602
	1034	68.0859	20.3764	11.1766	5.00896	893.725	107.864	17.4089	9.60614	25.213	8.91852	72.8538	7.85318	17.4763
	1035	8.59563	124.002	12.6533	32.2445	1680.34	30.3163	20.4394	6.3293	10.4593	8.65375	436.268	50.0789	23.2196
	1036	114.694	109.503	13.132	15.2742	349.178	1148.23	67.9771	6.27595	64.6858	43.5543	428.884	129.13	13.8928
	1037	13.3107	29.4377	11.4069	19.7591	1420.48	1203.74	27.2492	5.18308	12.7313	8.33358	397.479	86.3286	4.40018
	1038	39.2866	109.234	10.1754	136.771	818.494	369.654	9.66368	6.56292	61.9848	8.32657	484.866	180.911	4.71017
	1039	32.8918	151.987	17.0381	27.0237	1564.16	1530.74	11.4933	5.30609	25.7449	67.4951	459.456	198.93	40.6566
	1040	139.291	102.139	8.98385	59.8398	1925.86	419.542	37.4982	7.16231	32.1666	42.6281	579.73	147.63	34.1288
	1041	8.64959	98.2862	12.2264	72.7115	46.6494	948.572	29.4783	6.26661	343.239	7.22416	452.557	88.577	59.6076
	1042	140.786	20.6234	11.1869	34.3885	413.277	1011.13	11.1374	5.95548	199.981	83.4694	272.219	7.65176	3.83025
	1043	99.7979	33.0734	9.90818	102.475	1416.32	906.48	69.1479	7.45775	13.2105	6.94566	332.328	85.1843	64.9878
	1044	59.7239	49.2311	13.4512	26.5076	42.4945	517.699	106.752	7.49291	418.697	19.3283	539.908	161.813	43.967
	1045	34.1496	22.0371	8.93603	89.105	316.452	135.824	10.1838	4.65546	481.336	107.86	406.439	204.331	77.007
	1046	111.955	33.9454	9.2534	75.3564	233.574	1240.12	28.3179	8.43939	51.8512	46.0718	336.065	8.14922	96.7291
	1047	8.8529	18.0694	14.409	94.5054	512.87	714.397	70.6161	9.38151	109.204	27.3277	275.229	124.861	45.5033
	1048	119.971	23.0915	13.2731	45.5396	903.309	1424.24	10.1956	4.60539	52.0696	71.9056	288.897	19.519	110.323
	1049	52.8062	87.7711	16.6747	49.8977	428.272	1476.26	10.0458	6.9567	29.6595	18.2145	577.771	72.5971	64.636
	1050	59.0894	87.5282	13.3862	61.3982	672.405	674.564	46.5683	8.84513	418.019	13.5988	378.977	6.53492	41.4653
	1051	80.3379	106.039	11.8988	59.8124	1109.06	68.9819	31.9419	6.46682	5.91228	79.1419	665.2	53.1174	54.009
	1052	78.7612	80.9026	13.6251	38.3446	78.4723	215.562	24.7083	8.02681	134.923	47.7423	40.9153	77.5492	35.0881
	1053	69.3738	136.953	8.70968	63.6011	832.439	440.609	33.6763	8.63655	368.36	74.3411	429.679	121.068	72.2676
	1054	68.9465	150.967	8.41959	108.085	1217.51	43.688	12.5983	5.84458	344.219	94.8559	190.819	134.217	60.3931
	1055	25.4737	115.993	10.4679	27.8862	1285.86	866.941	76.6391	8.56243	87.2258	61.0818	311.569	120.655	95.4271
	1056	15.4803	90.9083	7.04358	5.28864	1252.25	742.706	42.6966	6.85487	311.893	39.8536	7.79662	7.27335	29.8084
	1057	28.4133	74.6965	7.05609	5.63926	683.29	423.313	14.6157	4.88484	29.9156	64.6348	192.62	111.428	67.9677
	1058	6.67128	88.8981	13.2029	28.8257	1270.87	66.2942	63.3137	9.01937	11.0611	13.0169	269.464	8.93214	78.2076
	1059	39.1451	17.8284	8.10848	101.704	386.432	33.4178	10.2256	8.71902	10.3398	65.9124	6.15503	212.564	62.5832
	1060	7.14065	18.9893	8.41703	21.2314	1694.11	190.467	72.796	5.56283	117.298	49.3844	504.262	87.8569	105.298
	1061	19.9108	28.4316	12.6433	6.21867	49.8318	393.428	47.4214	8.15707	33.4492	8.46107	8.84718	152.078	63.7424
	1062	148.762	77.3033	8.38181	63.8744	141.193	993.503	36.7511	6.85528	127.105	32.6033	70.0976	57.8401	76.4568
	1063	83.0796	76.5137	8.61955	6.55232	1142.02	830.715	51.9664	7.89303	106.198	7.28807	9.76231	33.7348	51.4896
	1064	29.2424	29.4895	13.5362	83.0295	607.689	1555.92	19.2228	7.68426	166.974	5.40359	487.785	110.72	5.13222
	1065	42.4842	64.2612	7.31893	22.6176	846.786	357.893	18.9631	8.39	307.51	25.1307	461.906	46.3166	15.1494
	1066	11.1516	109.102	9.70859	50.2231	751.708	236.846	58.4441	7.94151	106.057	72.3266	493.403	147.493	15.0498
	1067	6.78014	70.747	10.9071	18.5138	1589.35	1470.68	17.6889	8.22683	211.629	72.4252	517	64.3009	101.743
	1068	106.917	78.6983	8.35042	57.5643	633.266	728.061	25.5195	5.09842	294.026	84.1218	487.894	103.705	66.1213
	1069	7.51864	20.481	7.21777	125.001	1886.71	1539.98	23.9775	6.81197	49.1461	50.9358	8.80108	123.472	91.8525
	1070	8.76889	148.191	6.67717	52.3252	1203.61	361.812	60.1477	6.80172	25.0247	38.7657	6.71332	31.9336	77.4392
	1071	46.408	98.7779	8.31114	18.1355	1707.76	718.4	22.2764	5.13488	355.276	11.7829	204.533	50.0633	85.2484
	1072	10.9559	96.8029	8.68604	105.67	1660.05	138.482	32.5211	5.7202	157.525	77.5458	236.243	98.4309	77.6001
	1073	84.8664	161.928	8.05977	60.7081	727.954	1050.73	10.5876	7.7025	44.5556	48.0707	161.599	7.37359	79.8512
	1074	67.2595	37.9405	9.3734	124.184	1327.72	1168.81	26.4832	7.45463	338.708	9.34552	365.786	113.173	4.42292
	1075	26.0837	174.813	7.55705	120.909	841.086	41.5628	8.49665	4.82461	281.677	55.626	539.287	149.672	91.5442
	1076	57.572	107.872	7.88577	85.7805	1201.26	1299.01	90.9505	5.61052	192.44	20.4265	247.686	8.55704	4.51426
	1077	55.5184	103.553	11.5545	108.577	61.0422	974.999	31.2389	6.63395	114.028	28.1323	325.425	7.09863	76.9574
	1078	50.292	26.5458	10.3871	80.2065	2089.31	58.6625	9.29675	6.45509	141.235	42.9509	202.067	7.27464	85.6682
	1079	73.4759	198.663	7.70654	23.6403	1098.52	620.185	27.1871	6.08244	21.1684	32.2662	365.151	28.2721	42.4987
	1080	47.4736	192.981	10.8316	67.2436	751.753	947.939	39.4206	6.25175	63.2934	57.3953	375.755	161.344	3.70541
	1081	45.9784	36.9353	8.43098	4.47147	140.449	38.8636	9.91886	6.11146	293.228	23.2004	8.81077	131.646	57.2471
	1082	8.92581	202.593	10.8973	15.5758	1309.14	45.9655	56.9403	5.3058	365.967	18.0513	463.192	169.083	57.2202
	1083	68.3855	110.869	7.25191	15.7818	828.172	1485.4	19.5255	7.3143	134.794	7.12056	345.124	38.1791	75.9657
	1084	106.967	111.803	12.8539	5.71114	1274.72	1015.65	38.8675	5.63113	36.7968	5.61392	361.278	159.082	4.74653
	1085	73.2081	123.849	8.99913	47.8958	1171.2	284.849	44.1815	7.12665	10.588	22.4373	53.8869	46.7197	52.7671
	1086	8.02651	49.2395	16.0042	122.38	682.883	592.183	57.96	6.05353	130.055	66.2846	376.118	6.19914	4.95329
	1087	93.0586	131.579	9.35935	34.8053	1105.59	524.246	29.0553	5.53894	70.4014	15.2542	465.594	76.252	4.94693
	1088	76.6338	49.8785	7.61541	37.7121	822.846	283.317	10.4492	6.27435	125.676	37.3639	262.232	52.7132	15.4943
	1089	22.9498	126.672	7.70471	79.3032	456.622	847.956	11.6839	5.89089	215.887	55.2635	117.017	70.891	33.7986
	1090	8.03503	51.8082	9.29738	54.0964	37.4916	1279.26	4.27504	4.36582	148.282	61.7098	461.263	59.3369	55.418
	1091	66.6409	57.8675	13.1163	107.688	1069.16	499.278	51.2902	7.34898	199.159	11.8135	471.494	6.42115	164.755
	1092	8.92914	54.4766	10.2251	90.3781	261.828	589.158	55.3994	7.76527	251.614	9.33089	219.036	134.797	187.493
	1093	9.77113	148.842	12.1849	112.032	37.3701	1536.58	14.048	7.80056	102.443	86.978	263.839	196.316	147.469
	1094	112.478	80.6558	8.37263	49.5648	1932.3	44.9113	6.20236	5.06992	88.9519	69.6479	562.297	184.253	129.625
	1095	121.844	80.6301	12.1542	134.418	885.037	39.2059	10.4855	8.18962	64.5338	79.86	145.484	65.3199	120.42
	1096	16.5762	23.3106	12.2968	43.2026	1415.67	1065.13	35.6105	7.38924	66.3993	15.5932	276.832	58.6705	60.4318
	1097	10.599	170.596	11.8183	107.99	767.904	47.9674	77.2751	6.74429	111.787	27.9006	398.596	9.7312	73.9974
	1098	35.2132	21.5046	14.4044	5.82835	1120.39	103.238	32.1783	8.93075	97.7169	18.9163	297.246	10.8577	117.113
	1099	6.68992	80.5807	8.50619	58.7937	40.2411	1682.57	29.03	4.92361	124.726	71.5527	202.422	6.59291	42.2811
	1100	45.8156	73.2432	11.0839	101.978	770.103	1020.9	41.3767	7.26919	22.43	73.4086	440.824	181.012	53.5676
	1101	36.7679	21.9563	11.7789	52.2513	887.924	616.687	20.9901	6.7931	66.8052	37.0739	372.178	109.363	95.3219
	1102	126.075	73.0364	9.80691	134.608	1187.74	1782.18	11.5352	4.32693	14.5463	52.3247	160.922	7.88055	4.56216
	1103	148.658	122.88	8.24521	7.57991	1113.71	997.854	74.8271	7.85028	360.707	42.3333	258.469	123.449	15.2601
	1104	18.5175	25.4271	9.68691	3.76433	1767.04	1453.81	19.4827	7.91525	54.6849	51.6389	286.624	180.955	65.5905
	1105	79.9865	50.8371	9.03637	101.136	1255.78	1089.23	52.2108	5.54876	313.326	74.8614	274.115	61.4336	92.949
	1106	95.4472	136.456	10.3659	77.4173	1914.44	1438.39	26.5354	6.67141	334.303	52.7299	439.746	9.05396	5.09393
	1107	113.649	72.2055	7.71958	24.1055	1815.45	41.3442	53.2506	5.90225	214.054	41.6448	440.81	134.304	61.6882
	1108	6.54947	25.2441	9.12941	27.9745	1334.3	1214.17	11.8347	6.56087	187.379	55.4572	577.006	179.99	23.6996
	1109	122.894	148.916	14.122	39.2914	1191.64	839.712	56.6501	5.01336	328.618	35.3488	298.109	38.0007	4.14491
	1110	69.3295	133.271	9.14031	32.207	39.1608	657.583	24.3335	6.31564	97.9062	50.8723	15.44	49.6337	16.3545
	1111	80.7727	67.162	12.7167	128.76	1643.94	1223.49	31.2734	5.65232	9.96871	64.0193	223.854	135.319	24.9755
	1112	105.514	114.145	10.2928	100.118	1625.24	470.554	18.5078	6.39069	285.842	59.2352	268.524	82.6041	40.6972
	1113	100.614	149.643	9.57617	131.885	1518.53	206.492	37.6851	5.91048	205.103	11.771	88.8387	139.585	16.6965
	1114	7.46847	133.766	12.1278	145.08	39.0472	1138.94	38.9596	4.68596	105.303	67.4028	288.901	103.86	42.5822
	1115	129.408	91.5005	13.6852	118.984	1698.11	1403.54	73.108	5.90248	52.4759	67.8049	536.794	130.143	93.5035
	1116	37.6461	64.7851	11.4033	24.6717	1045.68	680.052	11.9892	5.92034	74.8762	77.3439	7.23164	113.554	95.9059
	1117	110.23	232.508	8.30313	39.5661	659.711	647.795	37.8986	6.22416	6.23883	69.3496	120.194	41.635	104.502
	1118	16.1584	193.558	9.69288	150.846	1664.22	1189.51	42.9273	6.13295	45.0696	12.1184	284.266	5.96825	105.613
	1119	77.1275	138.991	15.288	37.8065	521.016	764.979	65.051	6.08232	125.83	80.4671	828.571	53.3218	13.2373
	1120	75.6069	173.7	11.2486	125.689	486.908	373.516	42.6228	5.99303	312.944	65.1981	70.4381	144.732	17.4225
	1121	21.1279	225.17	10.1847	41.1166	35.5045	866.335	48.8496	6.83925	125.881	75.023	143.716	46.6914	5.98526
	1122	6.82204	37.6688	9.1595	55.7335	41.7512	835.789	54.1713	9.13096	109.859	77.3442	294.439	71.1759	95.508
	1123	100.78	55.8284	10.2354	39.1496	1440.95	1303.26	8.74945	5.6999	212.115	39.6428	400.367	6.96963	87.1399
	1124	51.4678	41.0063	11.7434	138.184	422.241	1228.21	14.3539	7.77363	216.342	41.1871	268.915	130.001	112.536
	1125	4.21695	68.3983	13.4331	5.36869	516.267	1390.34	9.35167	6.6475	220.995	25.4393	687.537	7.41808	63.2983
	1126	43.2957	21.3147	8.40373	115.932	1058.89	1201.44	50.3544	5.93236	144.118	48.2192	72.9412	129.703	56.5206
	1127	11.6849	156.288	8.36783	131.431	1212.44	392.748	23.1788	6.87726	156.267	44.0256	310.395	11.3175	110.57
	1128	93.3843	22.3616	8.83864	134.539	1605.44	46.1577	38.9873	6.92842	248.99	58.0197	8.50559	84.154	89.8061
	1129	50.6907	111.469	12.0981	5.05091	713.145	1311.94	43.9094	5.77462	315.206	24.0304	8.23677	8.39586	4.84237
	1130	121.341	53.6771	10.367	5.89886	617.629	562.184	19.563	5.75385	107.179	60.8992	191.854	10.1577	4.69319
	1131	7.03712	11.1906	10.6135	49.1576	1321.2	948.266	60.4914	7.16412	12.1362	49.6801	228.084	66.683	79.5147
	1132	63.513	157.682	10.9522	68.6403	47.2255	34.8211	15.2002	5.81254	10.0751	34.8894	345.531	74.2471	64.877
	1133	17.2203	83.9322	10.9684	64.0399	482.578	864.578	55.6963	7.22642	68.4559	39.579	28.3061	38.8678	52.2436
	1134	63.8698	74.5884	10.2213	68.5365	1423.65	114.408	27.0666	5.32184	12.8655	59.8737	139.885	73.6988	89.0785
	1135	9.53069	23.6449	11.1606	63.9621	554.774	618.893	77.0421	6.58313	14.2419	68.8984	91.0263	90.0424	172.893
	1136	17.2816	102.694	13.2283	98.1198	836.825	434.324	37.6959	5.04634	10.7051	71.784	116.284	179.413	131.728
	1137	68.9285	57.7683	8.95095	4.5258	902.457	612.131	97.882	5.94708	24.9094	56.5095	76.7929	73.3086	132.457
	1138	56.7996	76.1124	11.8058	90.6854	383.028	1696.09	24.0749	6.66333	131.101	48.378	519.743	162.657	50.8552
	1139	11.839	80.0319	8.38175	111.926	31.9063	339.15	15.564	7.98723	12.4299	90.8564	71.0797	141.307	114.099
	1140	7.75829	27.8666	11.2139	23.6395	1569.51	499.942	52.4223	5.00664	9.12214	9.92442	20.4427	38.5581	7.75267
	1141	7.39784	73.636	9.06264	160.992	1731.78	902.511	74.0836	7.64795	120.083	92.313	334.469	88.0273	93.6203
	1142	69.3248	27.6639	11.9864	57.0801	1048.22	938.88	38.6371	5.12018	122.048	57.7309	33.1523	131.689	47.8104
	1143	118.588	160.636	11.7597	5.70793	1015.51	1186.04	25.7935	6.30313	24.4747	55.0923	31.0361	9.77931	121.171
	1144	31.7318	67.9268	10.7833	21.9965	27.4367	43.2228	47.2036	7.66759	237.319	43.8943	273.881	167.214	84.8334
	1145	44.0725	69.4788	8.11249	89.8782	944.184	523.83	38.0577	6.36096	150.672	72.3928	548.912	23.1135	5.67257
	1146	31.9894	87.7144	12.8941	150.005	853.538	272.823	42.235	14.7377	128.169	11.6167	69.6919	18.0214	74.0986
	1147	38.1171	163.153	7.94437	15.1043	35.4968	47.8652	35.1986	8.70642	10.1329	56.825	165.246	20.3689	32.1778
	1148	40.3157	185.21	11.7028	53.4817	149.161	936.129	39.9687	6.19228	240.093	85.9583	95.0746	158.56	89.3741
	1149	137	95.3407	7.52531	110.358	37.3026	1341.98	37.5672	7.09152	11.8338	7.93855	476.203	36.1373	81.9714
	1150	97.8693	66.8463	12.0361	71.2365	1743.72	550.618	47.6431	8.42379	12.3544	40.2756	8.76782	56.6783	25.5917
	1151	85.9349	29.7757	12.137	5.92411	940.499	477.119	22.096	7.53756	259.357	47.4479	422.354	6.60343	142.805
	1152	137.626	199.344	8.69149	6.17049	354.534	1150.33	48.175	6.51568	25.2529	39.9212	558.862	65.2983	77.9754
	1153	23.0615	104.641	7.51932	78.6382	801.337	701.558	26.3773	7.33557	238.045	23.7882	7.27771	33.638	62.059
	1154	145.034	49.2843	11.3122	21.7454	110.729	1187.06	40.8595	6.87003	9.2085	20.2545	100.695	30.5856	111.475
	1155	181.019	20.3053	9.46154	64.1501	117.765	518.552	36.6572	8.76643	344.519	9.0257	411.751	6.07182	74.783
	1156	104.283	127.721	9.29326	45.775	118.294	669.443	41.9967	8.32679	158.783	55.8731	251.263	99.174	55.8344
	1157	74.0298	80.8736	10.0922	6.4427	601.968	668.159	49.8605	5.86928	339.831	48.1294	27.7527	7.78341	87.441
	1158	97.6894	20.8501	8.53543	123.596	1837.89	239.464	20.072	6.05128	11.4204	32.0246	709.454	41.1119	63.8203
	1159	111.076	115.375	10.9576	31.2317	642.517	645.815	29.0018	6.9798	215.14	34.2439	568.701	127.102	26.3995
	1160	75.7895	93.6297	8.88952	125.35	792.031	1116.93	27.3999	6.31547	171.306	34.9722	26.6309	138.491	74.9941
	1161	6.29928	122.048	11.4314	144.557	792.555	660.418	29.3344	6.74951	92.8288	55.2172	72.4598	42.7887	59.0212
	1162	129.135	114.237	10.2848	25.5938	30.3194	529.202	35.3354	5.84832	154.141	8.79611	112.649	182.975	53.6076
	1163	61.9123	140.482	12.3656	5.62166	1815.15	359.496	53.3378	4.48525	256.959	42.8048	477.369	140.866	11.1684
	1164	75.0284	201.646	12.5024	125.9	588.348	906.691	47.0757	7.78179	125.957	10.0758	140.059	25.4289	61.4755
	1165	55.2293	34.3155	13.0261	35.8355	1661.03	310.518	32.5615	7.77082	207.642	43.9607	256.972	38.0644	53.5724
	1166	6.94175	148.162	10.8106	5.70774	1190.02	1343.98	29.5794	7.55682	166.316	28.496	74.9514	60.524	47.0576
	1167	6.77278	123.363	9.72881	72.2698	991.005	1122.55	29.5969	7.32616	100.516	14.8153	240.278	59.8413	78.1198
	1168	83.6711	96.7022	10.2974	36.408	73.5516	604.301	92.1027	5.97099	131.463	111.33	714.894	49.3671	21.7045
	1169	81.2487	114.161	7.95628	118.08	35.8349	897.439	77.0439	5.92637	204.165	91.7873	257.516	90.9188	14.1863
	1170	62.5123	138.483	11.7842	46.022	43.4637	511.898	9.69378	5.71243	85.0031	74.7705	176.946	95.0543	138.404
	1171	87.9925	197.819	11.9086	27.6304	295.202	34.6654	33.978	6.27414	11.1455	97.3032	236.656	52.145	34.1062
	1172	105.966	127.127	9.51913	73.0254	36.0725	1262.25	82.2169	5.67052	320.904	9.91403	454.327	15.2817	11.9434
	1173	48.9541	25.7118	8.59349	25.3928	388.829	916.932	93.035	5.7796	10.2677	56.1173	14.8069	172.949	70.2801
	1174	20.7012	112.386	12.2301	76.1234	697.716	794.972	38.7253	9.15621	157.344	95.8619	69.9786	127.377	115.906
	1175	146.032	21.4904	9.86985	90.062	1250.85	682.68	8.85865	8.9177	14.5202	70.0096	9.3013	44.2012	39.257
	1176	23.0025	63.1672	8.33505	103.651	33.1819	864.6	21.9685	6.15165	113.523	85.1335	336.24	50.1279	34.0213
	1177	18.768	64.5935	8.72625	5.07795	1449.58	646.064	16.5119	8.98334	260.055	40.4171	353.469	65.0583	95.6839
	1178	74.2885	64.7334	8.9441	93.0289	584.989	1086.25	66.9439	6.34397	309.534	62.0807	111.721	128.22	83.9721
	1179	5.46855	91.2938	10.696	6.49324	565.008	1325.75	152.911	8.18982	231.489	59.4883	5.66244	82.993	91.6824
	1180	56.0161	115.767	8.05901	19.5538	1765.76	990.738	12.2059	6.77101	13.001	88.8483	81.0986	75.4736	25.8961
	1181	62.5008	113.521	16.7868	106.036	315.022	572.078	60.4015	5.24408	14.5145	68.2667	220.017	139.576	4.84322
	1182	36.9839	21.284	8.80454	17.4013	131.091	993.39	78.2594	6.46914	130.269	14.0467	10.3195	6.13417	100.234
	1183	6.91054	110.156	10.4351	60.7984	2072.4	31.5894	55.1635	7.24434	197.491	57.0383	220.73	136.435	79.1261
	1184	73.7496	54.8316	10.5022	139.458	1629.99	437.434	53.4378	5.80588	172.576	48.0906	348.916	78.0302	12.1016
	1185	24.4508	114.33	11.7681	146.533	420.159	1936.85	32.6619	4.61403	67.7211	65.3858	143.227	33.3064	81.309
	1186	147.716	81.1029	12.2905	103.486	959.141	52.1023	27.8874	6.08201	32.6545	38.9222	6.87701	116.38	94.0012
	1187	7.52621	45.3935	17.0855	4.94922	1099.16	372.746	22.2827	5.56626	257.885	109.341	138.942	46.4654	90.7122
	1188	96.7884	165.415	13.892	23.9689	912.871	533.834	8.79169	6.41635	5.57632	18.4066	100.464	92.9508	25.4983
	1189	71.5381	55.1432	6.89424	45.3408	91.1529	559.845	20.2723	4.30717	282.969	37.5984	622.939	121.532	6.08595
	1190	57.1916	103.71	15.8175	4.00363	51.7152	941.975	79.5239	6.20187	369.911	137.023	194.808	90.8246	3.93778
	1191	45.5147	37.7236	14.2286	108.344	1914.45	1035.06	27.0168	5.31938	10.4237	41.5208	45.7634	183.683	73.3317
	1192	96.7111	54.0037	12.7005	56.8347	376.669	456.616	85.6831	6.69954	101.599	51.1419	195.262	151.305	96.0417
	1193	124.494	126.858	10.4313	30.414	1535.21	194.909	25.4667	6.21333	258.709	79.0485	376.684	107.448	119.67
	1194	44.7951	139.531	16.3038	74.0582	62.8256	332.45	58.9161	6.14772	93.5052	38.9421	404.774	91.0143	56.5293
	1195	59.9487	98.2324	8.26292	57.3195	1521.36	841.599	39.5004	5.98887	178.233	29.9563	129.471	194.156	45.1671
	1196	62.5	22.7826	10.6766	154.938	783.8	66.7009	48.273	5.91297	146.518	31.7137	602.805	86.5031	130.878
	1197	101.663	100.396	11.464	8.06688	47.7133	47.4675	46.7018	8.51373	6.54225	60.9727	61.7818	25.3401	49.8229
	1198	64.545	129.086	14.7593	92.1311	38.0409	33.2701	39.495	7.20097	37.4782	8.5463	361.498	44.2658	89.8361
	1199	102.296	61.9203	9.21856	100.021	584.905	339.485	51.2794	6.0987	301.087	6.00282	143.906	103.361	5.52715
	1200	83.9991	119.915	15.5944	79.3236	1168.25	1272.08	36.1822	7.0187	244.678	71.6722	320.679	122.212	45.2002
	1201	15.5371	145.784	12.3924	38.6237	330.054	895.283	49.1748	8.31593	278.008	60.3152	600.039	120.083	90.5346
	1202	6.41536	119.725	8.2429	112.944	40.237	929.929	9.83689	6.41929	216.09	165.564	619.877	102.074	128.006
	1203	70.4039	170.909	10.2595	78.6696	37.2864	980.011	82.1255	6.44343	354.164	8.80917	261.93	163.463	94.3083
	1204	103.32	166.931	13.277	90.7787	238.124	389.996	54.5736	7.70565	46.6985	30.9909	529.52	17.77	56.3619
	1205	27.9824	20.6474	15.5233	28.4244	37.23	314.594	75.0368	6.50267	254.297	29.228	183.798	75.545	5.1258
	1206	65.6073	109.375	13.0818	71.809	1226.57	1188.64	29.7182	6.36605	11.781	62.3185	642.95	165.316	48.5105
	1207	75.5387	22.1478	12.6514	5.60219	820.428	1205.1	31.7031	8.60173	11.0301	73.1365	417.253	13.1014	55.8976
	1208	51.4866	17.947	9.32653	7.67017	615.064	1207.41	60.6258	4.3857	74.0597	69.6455	81.5151	7.54091	94.6571
	1209	56.3708	101.745	13.2393	178.757	114.332	483.382	39.218	7.68767	84.8638	9.93412	385.196	93.6386	102.906
	1210	87.9376	213.056	8.72318	154.954	721.967	1104.73	10.0901	7.54538	317.952	46.7145	620.605	78.8309	53.1493
	1211	78.1984	128.044	8.5895	175.965	949.564	1481.54	28.8555	8.08169	43.681	11.8696	451.05	74.6077	75.6557
	1212	129.502	127.612	12.9466	50.8003	904.252	957.064	28.4918	7.056	204.013	20.9657	540.874	121.498	53.0881
	1213	118.679	122.26	10.5418	45.1559	1092.55	513.753	66.8324	5.08993	166.07	82.9562	395.178	161.241	98.2897
	1214	124.22	122.535	8.60377	5.18171	1155.45	263.339	57.1072	6.62882	111.305	24.0734	466.855	127.502	83.9191
	1215	79.5227	11.36	8.95043	129.875	226.875	1239.32	37.8274	7.25802	146.353	30.3341	522.942	74.2145	43.9928
	1216	6.82414	172.212	10.1734	118.427	534.747	1482.61	10.0633	5.45014	329.464	79.1891	8.82164	69.5679	11.6997
	1217	126.375	50.899	7.86374	84.9647	1513.42	220.77	10.6347	5.73922	89.935	35.7253	476.289	205.864	76.9488
	1218	19.5723	168.136	8.28146	118.007	1475.66	695.589	35.048	7.82498	11.0782	41.9006	145.907	65.7817	91.8574
	1219	163.27	67.8633	8.44734	83.2552	1475.96	1168.68	27.8083	6.71757	81.0032	8.98072	205.436	59.1731	98.8796
	1220	35.079	158.166	9.53155	145.569	627.269	991.037	54.104	5.16582	279.977	50.7522	212.905	46.5859	60.099
	1221	33.4982	63.913	7.77172	141.582	538.475	1496.13	38.9194	5.47633	322.668	77.5684	140.481	104.547	59.3259
	1222	34.1119	98.5561	7.59856	176.663	33.0045	1252.47	61.1194	6.45158	57.4622	22.6131	122.043	128.752	70.6336
	1223	66.9184	68.6377	11.9934	123.79	455	204.821	14.4641	7.71118	96.6711	75.5815	92.519	12.0332	51.5805
	1224	68.445	141.887	6.74868	42.3754	28.2567	118.139	38.183	5.3929	136.419	8.40896	117.535	84.6174	41.2699
	1225	22.7329	140.282	6.8795	123.069	849.3	1676.54	16.7611	8.7843	83.0576	25.1199	655.493	103.386	88.7042
	1226	11.1895	183.494	8.95131	170.748	1437.33	208.532	56.7159	6.64466	278.712	70.7017	330.585	48.0829	130.431
	1227	104.142	17.239	7.60251	157.133	1066.04	1160.9	66.4711	8.63259	10.5199	43.0144	95.2171	21.0328	37.8034
	1228	117.258	18.1241	11.7175	121.245	1468.53	600.712	42.8994	5.23252	200.492	39.9114	749.638	5.88748	8.36471
	1229	75.6658	19.9244	9.03388	63.2392	215.187	1093.94	10.581	7.41325	148.99	85.5891	205.742	35.169	31.2823
	1230	145.711	153.958	8.24594	76.2387	1184.26	1650.75	14.4024	9.00494	178.805	102.904	8.75401	7.21825	90.4954
	1231	119.639	25.9351	5.62411	143.585	37.139	37.5282	43.6406	5.20404	37.1604	48.5923	487.913	22.6641	34.1421
	1232	73.3644	71.9918	6.62035	44.6258	29.4428	946.798	44.2433	5.38844	279.289	16.0109	430.224	87.3232	53.9579
	1233	133.681	111.197	11.7234	119.178	810.958	466.153	11.1871	5.5838	136.68	17.5639	370.191	6.66224	109.831
	1234	65.2227	59.145	10.8751	88.1088	1234.49	663.64	11.6639	6.97889	215.071	23.5435	210.582	10.1224	34.2966
	1235	78.0636	140.63	11.4646	12.4338	1170.93	423.918	42.8403	7.56391	94.7545	76.0141	163.388	94.7298	74.8582
	1236	35.5707	105.236	13.4863	13.731	630.912	1121.87	27.1802	7.10054	100.682	76.2384	667.376	116.644	45.4031
	1237	60.0304	18.6995	12.824	79.299	1604.34	1540.69	55.1075	5.5224	249.425	61.6923	540.879	102.808	62.9116
	1238	5.66297	17.6202	5.26664	87.1647	1043.67	618.606	10.0374	7.26619	56.2236	75.9732	9.63628	83.6727	60.2905
	1239	14.6732	18.59	9.8944	19.0598	967.54	1252.53	10.8088	8.05597	176.108	22.7513	7.86537	99.6103	73.6623
	1240	107.306	95.8019	6.71977	23.4504	362.4	781.85	47.7796	6.26836	156.816	62.4286	588.117	166.569	93.6521
	1241	5.93831	141.078	11.7907	47.7869	1172.66	295.75	64.7563	7.56957	48.1099	39.7056	441.438	54.9675	45.5005
	1242	64.4177	174.171	10.8729	24.1549	1530.87	572.876	50.9958	6.55038	269.413	25.1819	542.856	79.9925	46.8998
	1243	184.759	81.338	10.075	5.80654	48.134	912.626	37.9899	7.10929	53.4335	26.2514	578.498	11.9276	77.1292
	1244	13.9134	79.7115	8.68754	104.529	680.773	52.6805	53.6811	6.11602	269.678	87.2459	393.719	92.6167	5.41299
	1245	87.3711	96.0309	9.33128	101.376	1172.16	1254.01	38.8909	7.55654	134.77	18.0662	356.828	107.695	63.2207
	1246	128.153	92.2686	9.49954	56.4761	875.352	1584.6	19.5298	7.89924	57.0553	43.54	400.117	21.5829	5.68223
	1247	68.6765	22.1034	10.1676	62.6691	1689.86	349.439	25.6644	6.49189	31.5785	8.70899	634.406	54.6342	47.6347
	1248	60.0482	168.177	9.43522	103.126	25.9235	1367.71	26.4706	7.92694	15.5216	7.86491	264.931	81.4045	31.1933
	1249	134.576	74.171	13.4716	67.7979	499.479	925.78	10.1754	6.5262	11.7806	6.34038	362.672	140.594	80.2087
	1250	41.6455	99.8113	6.95287	27.4797	592.583	183.236	33.3493	8.8742	72.3858	38.584	583.699	12.5333	29.7657
	1251	10.9132	20.456	10.1931	39.5654	575.109	1640.45	10.2138	3.94273	84.0142	57.9338	9.42825	151.891	11.6067
	1252	130.766	24.1575	7.14673	51.3868	425.556	1064.11	51.766	5.62472	5.99025	47.0391	270.548	153.895	95.5119
	1253	68.4454	22.7778	6.04036	135.626	1053	105.962	46.4184	5.88832	26.2118	8.12237	484.278	147.527	52.9089
	1254	127.781	83.2777	7.71433	66.7615	679.013	768.934	17.9822	7.72287	62.5444	74.4793	430.57	26.1643	89.387
	1255	131.35	20.0484	9.3222	5.85247	248.131	38.0369	74.4987	7.6	24.871	87.592	294.341	70.0558	123.379
	1256	129.928	121.574	9.85901	155.669	1506.11	727.452	19.2412	10.541	10.3704	30.5138	382.295	114.212	113.701
	1257	6.82888	74.731	9.13131	102.625	1091.64	1081.31	30.3575	5.20611	52.5625	24.8769	622.126	76.8424	57.3863
	1258	13.653	133.819	12.0902	35.5569	1158.57	42.1044	71.2686	5.79536	84.201	9.35933	580.304	36.2129	60.0444
	1259	46.8382	22.6094	12.0609	63.0104	1692.76	1110.43	12.1635	5.28381	12.2802	18.8567	355.212	8.00223	120.681
	1260	6.70279	125.591	12.1216	55.7159	507.747	563.074	21.8299	7.7034	86.2085	8.1398	10.9703	53.6168	17.7738
	1261	96.2617	112.505	7.59457	53.4986	172.375	908.245	53	7.55282	222.039	33.5521	506.233	102.402	42.1775
	1262	116.813	22.1952	12.6146	137.405	859.68	160.533	85.8228	7.05823	30.099	27.3826	128.028	98.7994	38.594
	1263	62.9738	120.611	11.323	34.7888	2149.43	1092.69	81.7973	7.41706	92.3106	36.8688	17.8417	45.2616	71.9916
	1264	45.9791	96.6223	8.69718	59.8444	1458.86	238.659	13.1515	7.07471	170.474	22.8379	87.5698	106.799	56.32
	1265	35.0032	76.9774	11.4656	120.277	50.6771	711.122	49.1694	6.89595	278.876	45.2562	282.768	111.664	50.9106
	1266	31.9636	67.2388	12.8955	93.6173	667.992	747.378	35.9299	5.04078	36.7049	8.86898	293.921	7.13203	78.9433
	1267	114.971	43.4532	8.22908	38.1427	1293.22	36.5887	67.7536	8.76627	74.825	43.1932	315.996	68.819	24.057
	1268	65.8322	111.227	7.68252	111.227	2038.35	1354.31	107.887	5.31186	163.206	22.443	506.482	52.6237	41.0463
	1269	36.5996	116.231	7.78367	52.4114	1411.78	112.812	10.9025	5.85368	24.754	66.6455	460.532	130.821	26.5352
	1270	49.578	44.7888	6.04622	148.5	757.192	632.649	18.5729	7.54817	13.2483	62.1539	139.564	132.721	107.602
	1271	92.5272	122.223	7.69776	74.9329	417.618	332.008	28.4515	8.62737	250.714	75.5698	21.9475	107.762	113.147
	1272	159.254	53.2781	10.4499	88.6374	782.248	879.837	70.4621	7.52856	59.8292	21.056	318.239	5.99274	113.708
	1273	218.624	152.989	8.09247	151.921	132.914	897.841	11.6065	5.99839	268.126	18.9642	732.581	143.984	131.711
	1274	20.5235	34.9577	6.31827	5.9786	663.796	127.498	11.5887	6.74669	10.0327	33.18	15.3474	36.5185	107.531
	1275	39.7941	21.1699	6.11137	58.146	476.243	57.9192	12.5243	6.9929	348.352	73.6425	485.368	123.925	41.2487
	1276	96.9668	61.9647	8.52265	7.02056	41.1563	1176.94	27.6971	7.08973	340.686	45.4173	148.878	89.37	101.874
	1277	108.465	18.0162	9.73595	67.8101	1021.77	1259.49	33.6532	6.69901	334.61	30.1777	186.112	118.274	29.9169
	1278	15.3672	16.5646	7.56886	127.874	1442.38	614.526	20.385	7.24401	85.0677	7.11724	10.0459	211.808	164.541
	1279	157.665	18.0028	9.17451	6.26374	1128.06	1253.78	78.3898	7.964	50.5282	55.5785	13.3813	26.6922	109.582
	1280	98.9551	15.6767	6.78395	5.17096	1485.71	1086.07	78.6619	5.16528	228.27	50.7737	353.433	187.832	31.7915
	1281	22.4983	74.8371	8.57317	21.2693	54.0251	774.137	12.3241	6.87184	51.5004	77.216	404.629	101.084	38.8006
	1282	30.3849	163.99	6.74175	21.1098	38.2963	27.9629	47.4639	6.66739	71.4332	54.9832	119.633	116.763	44.2849
	1283	104.463	22.4514	6.37465	16.5252	147.366	423.114	21.3329	8.07794	219.523	53.44	23.0108	98.5003	87.5482
	1284	28.593	56.5788	8.04521	118.351	2085.05	671.558	76.2384	5.17185	71.9483	10.5217	348.293	138.815	44.8116
	1285	119.716	54.3678	8.34191	5.66689	1112.96	1326.82	69.5262	5.91379	222.64	59.6276	7.54034	77.5514	46.0586
	1286	21.3602	98.3297	11.2139	52.1375	1616.99	918.571	59.2788	7.79331	13.1994	14.5873	85.5899	7.45518	26.9387
	1287	66.7268	100.688	9.90522	117.405	411.442	46.0531	51.0033	5.07854	203.583	28.4927	380.323	122.381	26.4555
	1288	6.69473	36.4131	7.25073	9.02021	35.4301	1123.82	51.2742	8.18294	68.5866	9.47444	66.2453	108.694	100.121
	1289	200.957	84.891	11.3558	18.1145	31.5615	746.505	51.4996	6.1146	115.499	37.8238	6.98429	140.298	95.0081
	1290	59.2786	152.126	9.17807	27.4642	1616.71	1286.51	42.7399	4.71857	162.135	37.4062	264.819	105.568	88.7925
	1291	50.3582	16.7646	9.35814	5.77496	1915.83	1231.1	57.8401	8.33199	237.896	28.8219	165.823	145.125	72.9575
	1292	14.3229	60.5565	8.85426	62.6168	1011.61	1038.33	45.6382	7.53211	296.251	6.29981	44.7511	10.4171	76.1301
	1293	6.64214	59.1068	12.7546	28.3354	983.758	484.686	73.9536	8.42394	85.7386	82.455	392.591	168.174	80.0437
	1294	7.66313	81.5973	6.81081	102.477	1616.75	1303.41	46.2194	6.4647	51.9339	85.3724	202.892	36.3614	82.8025
	1295	3.94555	65.6386	9.19521	61.8663	466.934	1003.73	59.109	7.2287	35.8655	26.5034	154.209	146.247	9.55593
	1296	125.974	150.572	11.2417	37.907	226.864	1307.11	39.6943	4.97292	41.2723	23.5319	226.452	23.5503	65.4175
	1297	8.87476	52.8168	10.178	21.2522	1388.59	336.506	9.57968	9.68857	121.276	79.1398	272.382	5.55966	20.3992
	1298	94.767	110.887	7.16847	19.1324	985.427	476.886	12.1643	6.33691	38.4985	20.3776	36.8652	7.93329	5.28765
	1299	109.599	90.2241	10.7289	44.566	1044.39	908.831	10.9337	8.27968	273.893	47.9083	143.997	161.248	3.8694
	1300	16.8231	78.9291	12.5127	33.1395	458.059	690.492	61.9191	8.375	185.725	86.4784	47.8663	121.323	101.527
	1301	90.7224	63.2641	6.92499	6.44942	502.097	1218.93	110.568	7.18952	240.783	98.4963	534.564	78.9212	59.777
	1302	5.57651	88.4313	8.49534	58.0566	1301.21	1067.29	13.8447	6.02008	56.5536	47.1522	433.816	95.2983	70.3666
	1303	61.8703	110.614	8.12947	3.09788	42.4009	1354.74	110.929	7.43808	139.938	76.8423	332.719	18.1154	86.2038
	1304	118.528	37.1641	7.52867	92.26	1123.24	614.574	48.6617	5.83951	49.5766	14.9204	409.929	132.911	71.0972
	1305	97.5314	37.1687	7.86024	5.71123	34.7437	34.14	28.4102	5.65295	383.401	59.8965	260.487	22.5126	78.3222
	1306	95.3997	41.1788	7.68371	149.488	32.0794	489.574	32.7038	6.86325	107.877	16.7288	158.365	50.211	70.2006
	1307	63.8428	43.4015	5.4647	99.3326	42.2953	355.837	10.8984	5.58638	318.98	89.5017	105.853	6.22258	108.451
	1308	60.7631	25.4919	14.4302	52.6726	1310.68	1405.3	29.9175	8.56093	41.6088	61.2794	8.97058	4.87439	95.0062
	1309	130.183	70.8112	10.0927	97.9978	866.54	418.995	34.5006	9.73233	56.8335	17.6003	7.55545	142.145	9.49599
	1310	111.871	131.007	9.79837	72.6334	1730.72	685.027	53.2697	6.07061	398.428	38.5277	143.512	6.63018	66.2202
	1311	60.2953	76.7717	8.77687	143.003	230.517	1181.66	52.9955	5.99959	319.69	17.8718	69.3713	5.38825	27.3657
	1312	142.944	164.4	8.06135	177.372	342.853	574.013	42.1465	7.45389	236.386	74.6476	90.8646	19.3121	76.5739
	1313	47.4777	82.4542	7.97558	4.20654	1332.63	1114.82	47.7749	7.28958	22.6618	15.1283	8.16079	133.458	78.6815
	1314	36.73	106.059	8.12106	34.9539	1079.01	1338.63	57.8962	6.12229	32.9122	42.1096	253.077	82.5909	126.775
	1315	120.83	50.9626	8.60403	19.0453	1498.77	258.992	67.4969	8.27098	221.17	92.244	32.3952	7.5091	10.1339
	1316	110.536	33.9606	6.51494	78.3523	1568	74.1953	38.3662	7.0423	258.423	92.5326	80.3521	43.0605	84.8085
	1317	39.3948	18.2029	8.44642	57.082	1233.59	1051.01	59.5498	6.11966	71.9082	31.7358	365.732	31.0387	31.3018
	1318	86.7087	51.934	12.5122	93.2144	43.2701	368.705	49.8093	7.88144	142.368	41.1297	598.347	76.0026	119.253
	1319	5.73942	59.2434	7.94124	193.905	1171.14	980.212	57.0143	5.79196	10.2187	347.203	130.653	6.72188	107.163
	1320	38.4847	71.7711	5.25985	149.657	552.477	43.9697	30.1542	5.31068	267.819	48.3638	645.421	24.4971	20.2563
	1321	70.8119	84.1808	8.12674	91.3468	1836.39	694.607	55.0223	6.94073	272.041	37.1821	192.87	95.4335	106.301
	1322	22.8806	126.569	6.85777	176.959	760.259	1600.34	41.7315	6.60468	122.134	14.2082	7.65318	31.7439	97.6434
	1323	7.11044	99.5213	10.2243	32.938	40.5611	1545.63	7.69247	7.36655	286.785	47.0928	490.333	18.0033	34.6434
	1324	78.7057	77.3574	8.37462	91.9741	518.25	34.4126	73.593	8.39547	159.775	48.5944	6.83433	7.40253	82.091
	1325	6.93952	20.2118	6.38489	160.114	1396.14	1182.44	56.7432	7.79735	294.498	56.4624	586.04	56.9681	115.132
	1326	94.8812	113.642	5.20623	44.7052	1432.06	107.873	29.1969	5.43143	105.887	36.018	46.218	178.47	108.377
	1327	5.95343	30.439	6.18539	121.974	605.956	331.683	31.3414	4.59545	198.879	44.1813	545.402	161.634	4.30977
	1328	5.11796	55.0631	8.69811	80.626	1588.24	660.588	45.3009	5.71836	108.348	65.8137	523.399	9.89281	40.515
	1329	85.6553	16.3334	58.9089	125.185	520.97	1013	30.6161	9.8201	124.844	65.356	7.16571	174.89	22.8385
	1330	5.53932	36.0082	11.9736	5.59384	645.255	1294.81	66.3053	5.27491	313.041	33.2579	596.741	51.9949	37.4666
	1331	39.8677	122.671	6.65011	23.2538	1334.52	53.0096	10.9198	5.32728	110.521	67.5278	436.408	117.688	107.942
	1332	74.6651	165.548	6.6099	5.91776	1252.87	62.8189	33.2487	5.8419	239.835	9.24994	173.509	10.2673	39.871
	1333	92.6525	130.158	6.47429	35.797	383.842	283.567	29.0871	7.03073	176.365	52.8561	9.73193	13.1149	50.7299
	1334	120.182	35.5372	11.3724	41.3836	40.3811	1173.55	10.4607	5.37719	194.166	24.7018	421.352	65.2844	77.8075
	1335	47.7684	60.5337	8.85967	41.8805	731.93	1479.81	11.1398	7.02911	11.3007	22.8251	334.956	67.2786	4.32573
	1336	6.05941	108.572	8.24311	31.7935	1222.29	1056.21	70.1268	5.67336	195.952	103.131	386.469	82.0019	58.0271
	1337	7.6391	19.9625	35.2114	27.3693	299.523	28.6837	19.091	5.93817	97.2189	24.3656	5.94316	167.535	32.5521
	1338	8.21693	37.912	7.11302	6.42802	503.645	1224.18	53.8158	8.08002	17.5693	69.1837	10.4444	141.017	109.642
	1339	48.2268	153.935	12.5336	105.031	217.75	1089.01	30.0038	6.00785	158.363	42.6909	90.9243	102.732	121.675
	1340	72.5653	23.6734	9.35301	8.39583	255.11	685.335	32.7947	7.99052	197.065	26.1488	547.844	43.5003	30.9244
	1341	42.1459	34.849	11.394	103.517	1851.64	1155.37	53.7078	6.38441	131.423	29.7307	334.213	180.633	33.1562
	1342	6.58704	21.0364	8.21558	64.1318	1128.28	819.28	74.4315	6.08709	192.754	10.032	41.5146	178.095	68.3551
	1343	7.03671	212.147	12.8134	10.0955	1124.24	1568.06	32.8139	6.33274	35.0308	9.97197	237.824	91.3167	118.992
	1344	21.3982	52.0927	11.0606	95.6228	41.741	1829.59	61.5211	5.63253	16.4456	50.2696	663.934	7.42954	5.12903
	1345	51.5386	106.7	11.2743	68.4828	895.549	142.292	9.07926	7.39378	37.6191	42.5438	361.556	138.329	72.8306
	1346	112.825	55.6944	9.06631	81.0061	1199.37	83.2636	32.074	9.51935	145.33	75.8599	610.424	72.1472	11.2164
	1347	41.5866	43.4615	11.5448	73.5023	1163.77	629.845	40.8679	8.36801	83.7673	75.7317	7.90926	42.3585	36.7355
	1348	127.846	75.7192	7.65762	43.9118	85.1874	696.505	38.2879	6.72597	59.0558	7.3652	7.2427	97.4951	44.6639
	1349	69.3497	114.2	10.2105	29.2965	747.711	247.225	9.5311	4.78483	186.595	49.8134	174.45	5.58848	55.3269
	1350	16.0875	60.7685	12.5054	44.3948	777.359	533.53	42.0337	5.04948	243.603	31.3613	426.729	117.978	132.288
	1351	118.921	44.51	10.707	38.7127	32.3306	698.685	11.4276	4.81246	19.9024	54.8878	319.862	99.7543	111.595
	1352	91.5828	61.3482	6.94826	48.4291	1092.23	429.634	46.4706	9.54142	84.6713	41.3155	487.029	6.67129	101.068
	1353	19.7183	155.013	10.1396	75.6628	1106.81	996.067	10.0809	7.45206	153.307	42.569	130.026	29.8881	100.608
	1354	18.5168	110.197	12.0034	90.8163	983.296	593.051	25.3799	7.7251	90.4339	44.6248	459.387	81.5473	66.3093
	1355	85.4291	94.7221	10.7786	60.453	1509.76	1370.74	40.2338	6.98352	211.377	11.9769	355.042	120.896	36.4415
	1356	114.372	21.2975	9.96042	87.1904	207.929	33.4758	52.8911	8.43005	96.5379	56.0514	142.557	40.4866	120.178
	1357	38.9045	19.4045	9.3939	88.9442	1345.26	717.172	22.4295	8.13593	213.236	62.8088	498.25	86.7487	4.15059
	1358	62.6223	91.1862	9.54186	182.325	1386.08	907.244	55.8433	7.27604	12.4241	9.61189	8.33621	75.4866	68.4753
	1359	81.1317	97.9275	11.2688	49.1902	153.266	550.867	22.8864	6.43079	109.991	74.4165	10.5709	40.4336	76.4927
	1360	90.1214	128.036	7.37765	113.586	1168.68	979.163	39.9104	8.5771	8.07859	63.106	412.305	60.0062	59.5077
	1361	64.7186	9.71494	10.8587	115.784	77.4326	872.231	64.768	6.73778	269.034	25.1732	448.284	152.928	104.088
	1362	6.74964	77.0273	10.7299	5.62653	944.524	1816.68	11.5614	7.33924	12.6369	17.7436	444.591	141.293	121.929
	1363	120.067	28.6834	10.1877	64.9348	38.4008	1091.65	8.61915	6.60805	85.8155	86.0068	555.129	38.6185	107.765
	1364	45.7347	17.9643	11.0588	102.879	1242.99	56.0669	20.3905	4.61881	10.37	17.6198	433.159	82.4409	55.0214
	1365	83.4814	17.6262	10.4615	6.23711	1262.44	995.169	69.8086	8.38326	11.981	69.9992	287.276	100.624	76.8217
	1366	31.2297	66.2052	10.0025	20.384	98.0503	396.181	61.3179	5.97444	67.1901	22.9055	345.681	80.2061	61.0986
	1367	117.627	42.389	10.5109	117.29	547.503	1001.94	9.80219	7.74184	218.969	24.5462	270.204	80.5302	109.698
	1368	86.3024	115.898	10.5685	45.5973	90.4989	576.664	29.3617	7.15622	125.822	28.1264	242.534	150.063	103.391
	1369	33.0564	84.1145	10.0952	94.6906	334.273	1496.81	47.7288	6.88797	61.0418	66.7912	86.2952	110.866	12.1473
	1370	68.3735	111.412	11.8206	26.5875	1305.03	149.382	27.4374	6.18844	10.4155	56.5813	402.057	147.961	109.096
	1371	28.4167	51.0179	9.14005	6.48454	32.8256	47.1172	43.2308	7.41594	223.19	72.6058	444.971	92.0931	15.81
	1372	109.925	22.2287	10.8879	46.4564	91.8608	540.789	17.5454	8.30664	64.654	84.6417	133.137	77.0966	109.435
	1373	6.39235	67.5184	8.49771	59.0741	1678.73	781.047	92.5441	8.53112	262.896	100.977	310.076	79.807	56.0931
	1374	6.67631	52.4078	8.403	52.1222	268.666	229.346	10.083	6.05258	160.883	10.5193	666.372	121.825	18.1485
	1375	101.116	32.3057	10.3496	17.8379	1153.74	945.747	30.5346	9.31091	157.734	9.25544	106.054	8.75999	35.1963
	1376	131.759	19.8809	6.46785	28.4292	588.644	798.023	57.2875	5.90344	10.9984	9.01764	5.13141	117.63	61.2022
	1377	51.5241	18.601	5.80495	42.5932	1187.36	107.626	62.1491	6.29771	294.553	11.9077	206.59	40.7795	132.576
	1378	61.5523	100.584	10.5391	5.07886	1145.61	1084.35	68.9894	7.39096	178.334	17.7082	195.639	52.556	146.438
	1379	25.3564	19.3515	13.0014	55.3139	51.8696	76.3592	47.4214	6.36129	149.653	10.3798	479.923	138.114	98.477
	1380	170.152	103.711	5.47148	82.473	1503.11	809.911	37.31	5.00976	284.49	27.86	503.537	89.4044	17.7234
	1381	23.9524	19.7296	9.07787	45.8282	624.831	31.4492	19.6758	6.20509	54.8387	12.5861	126.902	79.4514	4.69368
	1382	4.83328	20.4172	5.71053	21.3687	31.978	1565.34	46.9279	6.67327	96.4043	30.3896	537.072	74.7332	127.847
	1383	69.3444	64.5703	10.0724	8.26771	1574.2	28.0747	76.8935	6.10037	298.178	29.8911	424.686	173.286	19.9068
	1384	31.5148	38.6381	8.99884	9.44467	686.558	1459.53	51.4337	6.48578	144.434	7.97643	531.213	6.8131	41.3433
	1385	135.096	83.6733	5.44957	33.1634	35.9975	542.279	79	7.35815	93.9891	55.1025	8.11866	76.2208	106.26
	1386	65.0033	69.3237	6.71423	92.1065	119.696	718.509	33.92	6.25944	164.938	27.391	14.4842	74.7776	68.0056
	1387	7.10057	50.8701	9.78125	110.766	383.36	723.353	51.0509	5.81793	89.2848	9.93574	126.805	87.2376	47.3192
	1388	8.09351	18.5654	8.59041	114.961	367.139	598.042	37.92	8.30435	328.788	60.2218	154.621	14.9747	50.4884
	1389	152.135	72.3144	7.03989	92.404	394.492	32.8599	16.8441	5.94647	89.6119	10.6839	247.466	44.3082	5.50467
	1390	16.5451	21.7135	9.31072	95.6011	34.0442	251.211	15.663	9.37531	201.848	65.6898	284.037	5.30762	46.4858
	1391	45.6609	35.6934	7.97439	142.57	348.94	31.244	62.8201	9.16309	59.2544	47.3758	407.322	144.974	65.6102
	1392	19.8864	19.2262	9.46862	113.795	1853.19	617.458	17.5314	7.33707	342.788	42.7947	281.286	83.1513	7.54946
	1393	71.9694	89.3201	10.1285	116.423	51.8394	42.8689	46.2692	6.39773	37.8742	69.6084	328.087	128.785	30.5748
	1394	47.2336	104.623	10.3832	144.606	1883.49	42.8977	22.7534	5.62162	372.367	27.9244	121.288	111.054	34.3018
	1395	54.9773	128.169	8.17116	112.19	854.797	625.528	19.8911	7.11482	58.4074	10.2646	603.674	118.797	69.3124
	1396	47.0687	80.1193	10.7145	82.2561	1620.89	45.3995	37.8573	8.02797	122.161	55.8238	561.134	51.7274	127.91
	1397	7.49146	103.409	7.53326	129.764	835.084	27.7858	30.527	8.05643	157.442	75.4365	568.081	152.832	125.096
	1398	70.9517	114.376	6.73753	130.296	1164.2	663.82	27.1186	7.94205	91.8501	26.1338	305.84	155.156	10.2304
	1399	5.07441	47.0663	7.30237	5.97615	125.489	371.863	28.3384	7.14382	46.5451	53.7457	679.719	134.4	60.6744
	1400	75.8788	130.121	7.53437	10.2049	1247.41	966.019	70.1724	5.43187	30.966	55.4619	80.0155	113.995	36.6285
	1401	32.0122	71.1382	7.99651	128.533	934.247	976.74	81.2743	8.09706	34.6425	44.6652	10.0784	63.0707	35.2308
	1402	31.1164	46.0123	7.4349	93.6487	511.844	378.801	56.7362	5.11179	95.8379	77.0455	412.368	116.577	4.76669
	1403	14.1237	43.9404	6.35507	26.7165	686.45	759.37	52.5375	8.51332	282.365	36.8067	298.805	5.64195	97.1621
	1404	66.3923	76.3431	6.39397	132.289	372.626	1529.94	52.0398	7.99121	371.796	72.4048	370.16	45.0186	5.85371
	1405	5.3289	93.775	7.21042	119.753	464.014	1522.39	61.8342	7.80424	74.8334	9.26084	311.283	14.9746	123.07
	1406	44.6682	20.7675	6.22886	47.8057	403.709	27.8689	20.0458	7.13462	222.393	57.5272	363.325	12.2535	40.0357
	1407	37.1222	90.9471	8.25294	95.8304	1625.05	997.043	9.27143	8.38143	43.4779	57.8764	597.973	103.757	128.019
	1408	114.077	43.8327	7.03294	95.3945	37.6582	828.339	10.2309	9.64577	31.9275	38.1332	327.341	100.295	71.3033
	1409	158.249	18.5487	6.13641	7.53045	264.027	29.6276	24.0064	8.11182	173.251	7.87763	539.597	90.8214	40.3401
	1410	55.2109	45.0562	7.15657	73.7328	291.973	928.537	25.2908	7.82072	242.855	59.8036	250.635	80.9561	44.977
	1411	32.5875	73.2013	5.53611	118.631	1140.38	883.07	46.3091	8.48895	301.404	31.0363	234.006	83.3305	56.9121
	1412	6.27093	33.4693	8.41949	44.7255	776.648	1273.71	52.337	5.23573	13.1594	51.3488	221.176	31.7972	4.1236
	1413	59.8571	82.4003	6.21019	76.6246	612.512	1102.76	8.37069	8.57558	216.71	50.4515	481.486	30.1837	68.4955
	1414	38.3329	78.7987	10.6699	94.5354	798.976	916.018	40.9302	7.49701	11.5507	41.5831	503.77	53.5479	5.19308
	1415	12.7672	37.6548	8.28589	20.5564	746.149	1276.44	47.3873	7.76976	53.0945	10.1544	500.551	74.7765	52.7962
	1416	91.2348	107.332	7.87857	7.4148	37.1304	958.508	8.67541	6.34584	12.5351	39.9099	405.829	6.06945	111.12
	1417	39.6987	49.8749	9.16174	8.30346	1697.56	1345.51	66.767	6.21579	166.201	64.0058	414.066	91.8755	157.806
	1418	60.7175	141.924	8.7525	25.4229	78.3133	1211.06	55.5295	7.52007	199.803	77.0514	483.577	97.9528	4.24833
	1419	48.5497	82.0465	9.17241	12.4034	42.9634	365.294	10.1753	6.83484	270.194	14.8955	375.043	130.184	19.5094
	1420	38.3609	76.1599	8.62245	15.1658	36.7691	433.292	7.98517	5.82855	185.994	85.2063	513.247	7.8987	62.161
	1421	39.1079	13.7114	6.66184	25.6597	1345.72	604.574	8.66817	6.58596	246.737	19.5829	9.66945	23.2825	53.744
	1422	5.62639	119.966	9.37237	30.2998	681.046	721.027	9.36812	8.57528	236.746	17.1002	398.964	27.4496	54.73
	1423	65.0503	49.1243	9.01339	50.7165	841.676	38.8397	32.0778	9.61001	147.136	7.6199	354.934	81.883	160.073
	1424	104.895	102.087	6.57816	102.414	33.2142	1255.5	64.5608	5.69458	52.1751	47.0707	124.966	23.1981	83.572
	1425	95.3435	18.5498	8.55069	81.6952	46.2188	1270.76	17.5525	6.83018	265.643	22.6124	88.9513	121.184	99.2809
	1426	7.82309	15.4592	7.07076	115.473	1036.15	40.9712	45.1432	5.48503	336.117	52.0816	7.89779	149.739	37.7924
	1427	109.1	99.4581	6.157	126.527	1063.54	384.563	34.5634	5.25886	185.46	89.4329	347.953	12.8474	105.709
	1428	101.68	10.0621	7.95888	52.6147	1073.51	679.862	21.1221	6.82476	27.9182	26.6764	300.629	66.4497	45.6632
	1429	38.6019	23.4394	9.26089	140.019	39.1598	65.7136	51.0246	6.08373	94.6051	65.8852	468.125	154.743	67.9576
	1430	17.3295	31.3025	11.1238	13.9792	131.189	340.596	27.4469	7.37273	14.2288	15.1199	533.753	109.107	58.7007
	1431	150.49	32.8855	7.62104	62.6046	1079.67	694.099	22.5068	5.61059	14.109	34.626	322.052	35.003	39.78
	1432	98.491	33.4666	7.76915	72.7786	91.4787	27.3178	40.6142	6.40236	85.9144	32.2878	293.052	8.09205	102.748
	1433	63.2641	18.7619	8.64912	122.891	802.153	1328.78	33.1871	6.96434	282.944	47.0235	104.501	44.4136	98.3504
	1434	83.1656	138.321	14.8285	7.11008	1768.12	1215.67	38.2021	7.69398	285.598	24.2887	6.78164	6.74642	35.3111
	1435	99.7443	76.0299	8.65206	26.8314	981.518	1265.48	51.8651	6.28646	43.8352	55.9306	317.999	81.1749	41.0595
	1436	108.141	21.8153	11.4566	31.5632	294.969	613.427	37.3654	8.06595	13.7298	9.55714	438.884	12.6726	47.7612
	1437	23.8016	18.2631	9.82534	110.566	522.593	546.589	63.3536	5.17598	15.8615	13.7188	71.2466	59.8948	66.365
	1438	33.0078	109.438	11.0117	19.8751	625.794	740.514	59.0797	7.86755	147.142	9.64357	351.202	136.017	6.50317
	1439	52.9464	137.301	10.4376	52.446	590.266	1421.33	41.3769	8.33991	353.723	34.0632	247.439	34.5615	61.6978
	1440	5.34401	73.2707	5.81361	16.5408	110.187	850.038	24.3354	6.06219	170.164	53.5741	688.289	125.263	169.099
	1441	13.3944	93.5908	8.58114	38.893	881.009	63.7819	51.8331	5.26939	173.22	10.7983	225.706	21.6374	151.466
	1442	107.994	25.5947	12.3257	50.3014	35.4854	345.594	15.8888	5.11201	57.8727	55.8128	423.54	118.844	44.9853
	1443	22.7642	26.4553	5.98784	48.3512	1456.39	1123.68	19.9638	6.08314	30.8837	60.5089	381.599	100.657	40.7207
	1444	16.8242	30.4176	8.91282	57.2156	106.68	668.901	43.3652	6.27962	12.3451	33.9712	438.432	6.17885	93.1099
	1445	45.5016	165.833	11.1405	62.0553	1245.52	1767.64	42.8299	4.97933	53.4286	11.0019	186.093	50.6161	33.5591
	1446	44.9703	149.349	6.07998	26.9242	620.485	1485.71	20.4274	6.07295	37.182	75.2029	570.708	8.22885	85.0045
	1447	25.6536	19.9529	12.4618	61.8002	309.25	1116.05	57.4906	6.2911	43.8954	68.7063	85.8095	141.303	24.0919
	1448	79.5442	42.8079	6.35267	6.56707	607.762	803.723	67.9811	6.38605	306.058	8.29261	199.859	108.925	69.3532
	1449	5.33298	46.7209	5.61574	29.6239	640.738	287.099	51.213	7.59788	359.824	74.3037	365.305	85.7647	7.12941
	1450	74.4889	43.1964	8.44913	144.506	1219.69	1683.93	62.4343	5.43022	8.85481	11.0416	172.854	158.299	71.4842
	1451	36.8565	22.2081	7.09664	6.54337	630.589	80.9104	23.58	6.98467	141.472	76.5949	446.891	36.2047	53.0904
	1452	4.53732	70.4164	9.8149	68.1036	1850.34	603.72	8.06237	5.28943	67.0541	25.7895	227.335	4.23843	68.3441
	1453	26.8544	16.7952	6.11931	118	917.302	596.113	20.9184	3.84356	203.106	16.0404	142.253	68.8925	80.1186
	1454	25.3954	20.1507	6.73854	73.9584	40.3221	48.3027	61.9602	6.77643	405.322	31.9626	164.744	72.0749	118.207
	1455	152.675	49.4486	7.81076	6.3162	390.524	637.539	42.2341	6.63122	178.037	23.8744	11.4872	5.27436	122.363
	1456	90.3091	15.9826	10.1836	135.976	1212.38	1762.13	47.1438	5.1901	11.5291	6.7087	138.447	115.024	115.792
	1457	37.3346	82.9121	6.44422	47.9788	715.706	560.945	35.5242	9.46953	108.806	12.6866	222.026	39.4766	4.88029
	1458	47.7476	15.3294	11.3915	108.52	987.068	1173.9	24.4535	5.63322	34.8898	21.7307	427.283	30.1586	74.9029
	1459	6.07117	22.9677	7.10576	37.7387	2005.89	1017.92	37.5336	6.72598	147.754	52.6917	169.468	120.752	5.55656
	1460	85.5365	177.011	8.05432	40.4816	1875.92	129.233	33.7695	5.19553	191.956	68.8205	7.98833	7.49565	92.9285
	1461	134.221	140.61	6.32647	30.0822	2070.53	179.413	33.2503	5.59648	14.2373	73.375	241.865	145.438	69.6712
	1462	14.1638	20.3108	6.32912	51.6757	736.868	1038.09	66.1405	4.31442	314.904	38.6369	84.6553	131.962	90.9955
	1463	96.5233	68.032	10.1838	5.25236	679.96	679.091	8.98273	8.72088	437.102	52.6498	207.037	166.064	92.8821
	1464	110.719	84.1124	7.23687	62.2239	1645.35	944.948	25.8844	7.51728	115.794	8.1764	625.436	56.8097	84.0012
	1465	131.288	75.1215	8.36003	63.1606	1054.99	1089.39	32.6406	7.48563	124.94	91.3869	338.598	63.9734	62.191
	1466	29.2955	86.4014	8.12239	4.83072	1013.85	38.3679	9.63378	6.02481	124.762	51.7918	174.698	148.659	87.4277
	1467	195.644	118.05	10.2761	46.3076	232.99	108.921	30.3102	8.67672	17.0673	16.9471	250.679	62.4312	86.8403
	1468	6.57169	68.506	10.7002	92.8218	545.887	1207.97	58.8014	7.87226	275.1	33.8772	448.102	44.865	68.678
	1469	103.583	76.4816	9.28656	64.7322	1045.47	375.769	57.5846	7.53454	167.6	52.9323	221.615	243.741	88.0917
	1470	116.545	126.125	7.92256	21.0767	391.749	1115.02	22.179	8.48311	85.21	10.5482	53.4953	95.5605	32.0472
	1471	175.481	15.6718	8.33143	149.178	473.061	337.798	45.0842	6.03204	168.653	39.1155	7.12471	161.777	101.158
	1472	64.9152	19.9195	8.16628	8.34479	247.864	89.1273	21.1814	5.96794	102.111	18.5676	280.802	35.3102	69.579
	1473	139.578	142.45	9.02562	8.08017	1583.45	31.2463	53.334	7.87902	49.7195	82.705	219.615	93.9094	96.8565
	1474	5.94691	71.8354	9.28099	98.3744	2116.47	949.645	24.2932	7.64133	271.93	39.032	53.6737	104.81	84.119
	1475	138.75	77.394	11.1918	96.3883	710.367	532.02	44.449	8.46396	85.3902	79.9309	219.147	151.058	71.6698
	1476	24.9452	120.347	9.55484	5.47418	214.282	917.664	25.3205	5.94572	104.841	80.6277	586.913	81.4114	30.0679
	1477	74.1987	18.1947	8.9869	13.8129	194.386	691.213	22.0382	7.80957	161.863	56.6643	325.804	168.832	34.6125
	1478	32.5633	149.674	11.9124	108.333	941.03	66.7025	26.7226	5.39533	204.208	50.9608	111.969	110.982	114.417
	1479	51.7126	73.4995	8.92229	14.2384	1594.71	891.415	43.1715	8.77811	155.128	355.998	285.492	15.2342	35.5446
	1480	56.6088	37.6375	8.01385	12.2435	936.667	331.015	14.6037	8.9696	50.5723	52.9382	529.733	165.572	53.5972
	1481	105.789	115.104	7.41226	40.7225	1518.3	1174.1	33.105	5.83998	31.7734	40.2645	202.801	37.2163	22.9504
	1482	52.2595	139.729	4.64709	45.0821	1007.21	536.283	65.2135	8.55688	118.157	52.0376	553.191	5.19763	91.0202
	1483	47.696	62.2131	7.83131	7.80119	2528.69	340.448	18.2187	5.4798	307.832	8.05823	305.144	5.60673	5.50573
	1484	135.255	87.7575	6.34384	14.6174	1627.84	473.839	57.3274	6.48396	175.945	54.6108	408.284	63.9194	5.8386
	1485	120.924	119.146	4.86528	131.362	1796.52	344.782	40.5667	4.87289	36.9368	41.1128	436.815	6.41171	4.65372
	1486	31.6452	119.914	7.73613	20.1001	433.26	1137.19	16.5261	10.7027	45.31	50.9874	194.569	6.34972	4.58702
	1487	129.081	36.0421	7.18246	38.4936	52.0679	1015.66	64.3044	4.35842	116.164	34.9953	555.395	89.214	150.01
	1488	109.785	34.15	8.45909	44.5814	1213.06	832.931	32.0154	7.80648	343.919	14.2951	516.493	132.984	130.59
	1489	104.72	94.2585	6.93069	115.151	495.533	839.533	7.59626	6.71527	172.362	72.7117	214.716	124.383	45.847
	1490	12.7156	30.7272	6.93381	48.7968	1322.37	1139.48	102.124	5.9529	338.914	10.3612	273.27	89.5749	156.977
	1491	6.72099	23.4383	7.15629	56.5465	555.944	334.151	7.77297	5.64321	309.47	34.5181	75.5824	14.5407	108.052
	1492	11.8195	20.2291	7.27578	116.067	1540.14	1161.1	9.88075	6.68771	238.508	8.91199	187.155	152.412	6.13553
	1493	50.9022	59.4683	9.8923	22.7959	41.3944	630.404	99.4334	6.46452	172.638	79.169	540.97	94.3344	5.77371
	1494	12.198	17.5118	8.53115	7.43126	1129.27	649.357	20.6172	6.17332	433.538	14.5049	205.302	171.959	78.7093
	1495	4.32545	36.2556	7.84176	80.2157	1932.68	1379.96	53.9203	5.56066	123.895	32.6151	358.993	96.0491	73.8768
	1496	64.5943	17.2383	9.38639	61.8429	1261.5	1309.25	8.55104	6.48474	16.005	6.98089	111.628	54.0004	151.311
	1497	147.111	20.2468	6.62051	62.3375	1025.01	973.704	9.56167	5.95088	198.788	9.61403	461.101	78.3005	34.133
	1498	70.2585	119.27	7.73384	43.2452	1229.06	1203.74	27.3984	7.41196	325.417	68.916	60.1611	97.7728	74.0384
	1499	209.143	92.3647	7.37268	7.15356	1679.85	1065.42	66.0195	5.09851	242.197	18.4003	576.139	150.314	81.3898
	1500	152.311	161.267	7.90816	41.1979	399.913	262.153	37.4364	5.35183	103.859	67.758	357.249	156.734	51.8499
	1501	5.34246	88.5846	9.07702	106.463	1119.58	618.875	71.9373	10.2851	251.689	64.0771	233.077	154.557	5.92009
	1502	76.4125	34.5075	6.93888	28.5862	915.625	1503.1	10.681	9.47011	160.471	41.5335	173.497	7.00435	106.445
	1503	75.1675	76.0332	6.6972	76.593	633.834	1510.6	56.9873	7.57726	121.599	12.2918	383.52	94.7936	103.924
	1504	48.082	138.061	7.15241	28.8165	1802.35	1299.6	37.0047	6.55808	330.667	42.5834	147.949	99.6091	78.9343
	1505	6.26707	126.241	9.36956	23.8651	1417.46	799.32	9.32566	6.0917	76.4365	62.6522	9.32453	77.5093	5.16118
	1506	47.3911	103.385	7.3899	37.6396	491.492	706.796	37.4467	6.30417	151.598	75.8827	309.957	68.0178	157.042
	1507	7.53631	53.2941	8.12154	38.9724	286.261	804.659	9.35611	5.29902	341.318	128.847	323.024	68.6714	63.5467
	1508	11.904	65.9883	8.31366	56.2741	713.528	566.263	71.6434	6.25064	16.3643	15.8185	7.03563	72.8882	58.1882
	1509	49.7329	108.717	7.42508	116.752	539.15	797.292	21.1571	5.86132	131.145	9.75015	279.277	21.4388	40.9671
	1510	44.0475	49.9244	7.36897	33.0317	884.994	963.336	62.6588	9.2551	179.168	44.9367	13.0967	25.8926	60.0479
	1511	88.8771	87.0351	6.48766	81.9613	439.923	1133.88	52.4636	8.23819	195.424	43.0985	538.142	52.3672	55.6342
	1512	90.7447	66.2318	9.26518	117.761	592	1469.82	63.6376	5.88778	137.315	11.174	458.872	170.846	92.9754
	1513	57.4343	105.36	8.67856	105.152	969.038	343.347	9.88173	8.67031	14.1894	27.1494	405.86	112.137	138.394
	1514	65.4015	38.337	10.0713	46.508	1503.25	1222.03	62.5725	8.89342	275.698	10.5424	677.784	116.074	75.8666
	1515	6.4549	125.498	10.7709	53.0474	30.2985	295.546	10.0397	5.15783	114.141	72.394	402.969	148.519	20.804
	1516	20.8583	99.0498	8.84554	131.798	548.964	29.8657	22.7035	9.41045	96.5721	22.7229	431.347	140.266	20.1119
	1517	8.35651	128.865	6.05109	70.9552	309.002	359.288	67.4637	8.12434	33.9423	8.6121	6.75008	5.45616	139.776
	1518	37.2382	109.207	8.41722	86.6558	593.439	281.146	20.0263	6.08319	10.4302	69.5439	293.453	85.7085	14.791
	1519	6.16841	72.4111	10.7959	7.30126	454.229	1216.41	54.7702	7.06664	111.401	62.6488	191.776	90.0845	62.2469
	1520	16.3702	61.4541	9.85917	54.8856	1070.08	92.6744	24.7574	7.29945	155.002	58.1542	403.279	106.472	124.949
	1521	80.3697	113.259	6.67179	80.9724	510.007	450.231	32.7	5.32386	52.0733	16.3442	472.358	141.494	23.9613
	1522	120.715	160.236	10.9795	87.8752	27.9803	644.514	24.6367	6.85798	293.737	33.022	200.497	39.3494	4.3654
	1523	79.5154	77.6383	6.6444	8.21699	574.784	551.443	42.6837	8.07716	326.98	16.9148	143.325	110.613	26.2527
	1524	53.4439	92.4331	11.4855	8.41105	635.568	1430.05	21.4129	7.17865	35.9415	36.432	177.958	5.7882	82.102
	1525	36.0161	21.5108	8.537	134.289	752.104	1401.41	45.0215	6.13087	102.14	9.37874	245.249	85.1946	57.4369
	1526	98.9802	18.3136	11.9274	61.5756	1274.72	443.436	27.5405	7.79631	102.449	70.8611	319.933	109.838	29.8622
	1527	24.8412	17.6878	5.98799	36.4086	261.003	997.19	30.3434	7.28626	262.83	13.8091	393.518	162.637	61.5931
	1528	80.3561	67.9767	10.9662	133.435	1372.93	869.947	89.2225	6.64153	130.347	8.63138	341.731	81.1395	16.7225
	1529	19.2775	29.9825	8.72941	74.7619	519.269	268.441	9.8579	6.57297	217.267	48.8137	416.633	158.005	90.8499
	1530	12.8636	7.9443	12.5686	58.5076	617.418	1297.83	38.1263	5.4581	106.65	52.6372	294.525	62.486	31.1023
	1531	36.9241	49.4998	7.40557	73.4187	286.18	751.137	39.7282	9.78706	243.079	39.836	38.9141	36.6658	116.162
	1532	24.6003	17.4137	11.9852	8.63148	28.8117	1014.04	24.4823	6.31307	173.589	41.7559	307.831	121.356	4.63816
	1533	7.00738	105.207	7.54623	75.4149	413.54	265.138	9.17712	5.49426	185.191	34.7639	6.22165	171.842	18.5734
	1534	29.3328	71.3491	7.5312	95.9924	73.1416	962.826	29.8531	8.70004	92.0219	45.3926	333.55	52.7383	35.4177
	1535	37.6253	15.6033	8.18517	68.9014	1009.38	481.932	23.3538	6.68374	35.9177	31.3565	302.275	21.382	113.257
	1536	7.40746	73.199	7.15089	63.9068	1410.46	931.131	9.54842	6.40966	17.324	75.9059	383.605	146.228	101.156
	1537	18.6491	64.334	8.58206	62.3196	1400.33	556.835	26.1456	7.937	146.275	24.7316	405.424	22.8321	71.124
	1538	31.5551	88.4195	7.85985	61.5005	446.564	851.623	69.5867	7.8935	61.4995	90.725	359.673	37.0175	64.1309
	1539	80.5396	137.225	10.2704	9.88056	1230.29	955.365	17.3641	10.4574	185.285	62.1854	8.6304	100.571	74.0587
	1540	15.7568	116.503	8.89821	78.0423	617.076	27.6986	18.6742	6.33443	207.726	61.8583	415.359	54.3559	13.119
	1541	31.6199	75.8793	8.92889	8.77872	597.193	1708.99	12.3184	7.86951	32.8254	95.4253	392.668	6.47572	76.0154
	1542	17.9425	70.8042	9.10958	64.8451	410.484	1153.31	25.0442	7.84625	157.733	52.5433	140.639	144.319	83.1418
	1543	42.9499	67.8532	9.67067	106.164	1654.12	39.5952	63.4427	5.43598	35.9404	33.8415	453.393	80.8663	64.296
	1544	37.183	17.7227	6.30266	12.1963	155.722	1264.43	19.9686	9.47567	164.776	38.4105	7.33983	126.322	18.4592
	1545	77.3043	72.6897	7.15763	59.0282	62.6758	1244.62	31.0837	6.67052	58.8232	53.6464	6.84946	7.22063	134.372
	1546	5.76165	65.6989	11.7706	29.7514	984.565	726.519	37.5363	8.1453	215.726	48.3133	269.362	29.6708	34.0582
	1547	31.6555	108.959	8.20134	38.8498	139.748	90.6532	65.1178	6.77065	294.572	10.5123	137.351	26.0758	13.6395
	1548	42.1772	74.0887	6.78033	54.5192	48.6531	578.034	32.124	7.47632	316.672	58.9637	483.716	66.4968	88.6833
	1549	108.187	35.0169	9.78095	30.7432	31.9328	725.625	62.1631	6.61057	284.359	45.4317	190.177	104.443	64.5584
	1550	61.2631	135.253	11.6015	7.03073	1292.21	685.669	24.3352	6.45694	13.2205	70.9007	430.7	93.3937	47.4025
	1551	51.409	38.0863	12.4886	60.6201	57.225	509.584	33.5526	6.2619	29.9723	23.536	5.19945	128.374	57.8826
	1552	5.99699	38.7059	14.0056	38.7882	1194.77	704.675	61.5793	6.60499	300.136	68.9639	209.733	83.4984	40.716
	1553	40.0342	41.9689	10.1445	44.7048	1300.25	811.596	17.1372	8.76178	273.325	81.8652	288.921	163.272	81.9135
	1554	57.2515	18.8589	13.8762	33.4151	1220.4	870.183	41.715	8.00968	44.2029	25.5476	41.5276	89.6569	70.768
	1555	6.64956	21.8714	8.55452	27.2946	626.507	762.825	53.7037	5.56601	42.5206	65.9768	245.188	62.2767	76.6564
	1556	44.4362	23.0152	12.9011	25.6245	757.136	715.539	67.6642	5.74766	52.4354	48.8362	469.948	96.6872	9.95537
	1557	70.4803	101.382	10.3572	8.9846	88.0243	93.6032	79.5585	6.0486	139.672	34.8871	216.203	91.0083	5.29957
	1558	49.0281	69.004	9.25451	70.1222	205.313	488.081	53.2007	7.65786	48.8657	28.9138	7.95707	60.412	134.029
	1559	79.1953	28.171	8.95943	7.13058	91.3435	317.323	38.0132	7.57172	21.6045	57.9373	366.089	27.2553	105.988
	1560	10.6178	10.4949	7.02201	57.7043	295.925	402.592	15.8118	7.95431	331.492	12.2988	299.604	7.40498	109.37
	1561	9.82713	109.965	7.16983	75.894	1248.08	34.0139	19.2027	7.08095	88.1572	20.2612	10.013	22.2329	65.5659
	1562	143.147	69.8371	8.87859	37.9101	672.499	1233.53	12.1	7.54323	313.858	21.1206	297.883	111.808	63.8974
	1563	37.2347	17.9339	8.87463	73.0612	837.634	870.241	8.44651	7.61139	114.175	52.5257	356.38	134.797	55.892
	1564	8.12947	12.7766	12.3671	4.39996	1319.71	672.761	31.3071	7.06248	163.733	18.8704	181.133	5.98191	108.315
	1565	163.895	19.6657	10.5083	108.248	1097.58	961.946	80.485	10.7766	338.089	60.9539	526.212	4.77079	124.474
	1566	40.7412	55.1081	9.2414	52.0889	34.0578	766.198	6.91253	8.00126	308.455	56.9459	245.328	52.6721	122.257
	1567	66.0582	56.5045	10.2213	95.6138	769.409	28.4058	23.812	6.51745	156.936	30.5709	7.04837	53.3764	21.4576
	1568	50.714	78.5152	11.7184	63.938	1302.52	714.662	8.77829	7.61001	123.333	8.81557	563.779	14.8364	54.8308
	1569	39.4044	90.3525	11.2329	124.839	1068.46	1430.86	53.1115	7.79036	83.2367	39.3369	608.287	60.9908	29.0877
	1570	62.5853	19.0668	14.0325	86.2133	181.8	1149.36	9.54346	8.50115	73.5754	29.7606	215.611	72.3908	77.1252
	1571	6.6112	38.7064	10.2534	99.566	206.732	45.6056	30.4865	6.9795	214.061	57.1277	377.047	15.3248	4.81938
	1572	58.7838	32.1887	10.1276	15.3907	1633.22	476.721	32.1764	6.72817	71.0832	8.86672	363.492	61.0958	47.1506
	1573	127.035	98.0987	9.2144	76.9715	1079.39	1211.06	8.32136	9.02492	117.626	42.5685	434.521	7.93861	49.2417
	1574	4.56891	55.8122	12.699	105.567	778.333	741.468	80.8338	9.605	95.6614	28.7851	54.6355	82.8163	97.7673
	1575	87.6763	14.9524	9.91535	64.5153	1254.81	1148.66	41.8552	7.45869	125.849	43.0884	653.571	108.401	34.8755
	1576	60.8194	73.3491	10.8642	7.39321	1304.63	756.037	12.8384	5.2898	12.2672	28.7331	512.773	76.6462	36.8383
	1577	14.1993	57.4043	13.9182	76.7138	76.4727	541.832	49.5154	6.96314	241.358	9.86075	530.058	89.5777	58.8459
	1578	38.5772	9.33164	8.90469	6.33172	978.628	1447.64	51.7449	7.70793	166.394	55.3874	362.461	11.515	60.1773
	1579	7.81968	48.4022	11.1664	57.7696	879.321	95.4647	15.7766	8.1949	124.639	13.2903	24.9698	34.8637	68.0454
	1580	83.08	33.2209	12.0818	6.61296	237.676	1360.23	25.2353	5.33145	301.441	55.893	23.1664	21.4952	39.3624
	1581	29.9637	119.035	12.8694	8.27973	344.193	1470.05	108.395	7.92652	253.587	56.0913	113.705	94.1742	17.1346
	1582	70.0477	97.8483	9.49483	50.5801	1148.19	804.919	27.204	6.21697	270.928	8.29092	9.74185	149.201	21.1182
	1583	116.847	96.6881	11.6796	111.179	241.813	1053.12	17.0524	7.67453	211.139	55.2959	331.166	25.7169	49.2342
	1584	33.724	140.213	9.8385	73.1657	857.45	879.467	7.99559	7.84122	178.413	17.3017	67.0232	57.0669	17.9939
	1585	75.3688	10.7619	14.8643	73.5416	875.713	937.015	26.4178	8.16791	97.8018	36.4349	282.59	52.0171	33.381
	1586	34.4343	14.7455	11.6199	87.0018	24.8918	1052.49	21.9026	5.92935	190.148	8.97603	594.623	145.423	22.548
	1587	61.5725	149.85	6.77058	59.1924	1494.96	834.062	36.2499	6.32528	96.7353	73.389	183.776	68.9193	105.617
	1588	20.611	116.483	10.3098	58.756	666.233	680.455	20.665	8.05512	352.799	53.6411	432.793	70.378	42.1838
	1589	38.1033	92.0964	12.7082	81.5032	1275.45	1452.29	11.0503	6.51035	136.017	62.5265	124.136	17.5689	137.522
	1590	53.6549	24.1515	13.1888	86.4524	636.038	681.909	49.1252	5.08491	181.639	52.5507	213.551	113.911	31.8293
	1591	75.8726	34.4855	11.7183	9.00208	23.4563	357.441	21.0184	8.11004	189.967	7.92016	453.488	102.566	9.13492
	1592	36.1845	74.8319	7.95405	13.3573	367.037	716.358	25.904	6.66337	343.99	54.2812	8.28963	6.13255	5.76071
	1593	6.11291	98.3406	11.6602	82.9975	385.927	36.9369	9.08397	6.61675	361.569	8.31579	241.316	115.322	81.1352
	1594	32.9588	113.073	12.1374	48.7545	33.273	469.786	50.5118	7.08179	193.136	63.55	8.41349	56.8852	77.6233
	1595	32.0973	80.8628	9.5818	28.5408	23.388	271.363	71.7787	8.11295	180.115	67.3876	174.407	109.3	78.2158
	1596	71.5822	79.6493	7.76739	26.297	655.446	390.596	36.8553	7.22716	231.716	55.9947	557.152	121.902	132.266
	1597	16.0106	93.1472	8.21158	10.3396	980.66	34.3651	45.2119	8.04288	58.4174	52.3085	7.13426	81.0198	109.258
	1598	16.5157	82.5081	7.66749	38.6721	671.614	302.091	66.637	6.29322	243.727	38.7315	7.38135	136.254	5.34261
	1599	15.4389	38.0109	8.5406	11.303	425.798	567.87	50.5762	6.77718	30.2645	73.4535	572.122	12.8083	93.7225
	1600	65.4903	131.236	9.03853	118.511	408.208	85.4383	50.0367	6.38829	38.2502	7.73224	595.242	201.177	115.865
	1601	75.721	115.868	10.8008	58.2367	1162.99	875.559	11.1458	7.17072	186.633	41.3896	600.986	153.812	124.462
	1602	61.0219	121.097	8.6712	50.0862	440.552	577.259	19.3052	6.99848	8.71062	58.4897	407.927	167.738	113.5
	1603	85.0847	93.4289	8.20868	9.20492	192.884	103.287	49.4555	6.28069	113.15	8.18109	437.328	62.5089	187.027
	1604	21.1884	139.355	7.59718	35.3186	1268.71	972.087	8.59988	6.46836	207.551	85.3666	474.179	32.4821	123.641
	1605	135.483	77.6007	10.056	7.68464	279.763	264.771	15.3307	8.32944	338.747	72.8613	330.951	152.358	5.60423
	1606	25.4528	144.207	6.50599	138.803	1006.35	388.979	19.3215	5.14061	133.688	8.8905	143.652	56.5072	117.17
	1607	78.2094	8.11711	13.9926	178.707	1274.66	1371.68	44.9071	5.85074	436.85	28.1722	133.817	8.40111	5.3868
	1608	62.7863	109.661	6.77743	31.6991	987.908	558.838	89.2922	7.93487	46.5127	103.339	264.689	111.631	106.31
	1609	15.4169	50.3882	9.33595	106.633	1450.37	1522.36	52.7992	6.54454	159.007	39.1269	9.4435	7.74932	93.2241
	1610	26.2445	128.4	9.90277	66.7654	1081.05	1302.9	39.9705	8.5555	82.8002	92.702	378.815	145.428	114.738
	1611	5.93785	132.719	8.55042	39.1289	1258.33	1493.34	8.52453	7.35147	272.835	8.2741	263.665	39.0871	96.5746
	1612	91.0922	12.2687	7.12692	114.958	22.318	1534.78	43.7866	5.50573	19.4199	49.5764	60.6803	149.708	121.291
	1613	6.12828	92.1806	7.83639	108.827	640.043	500.666	34.6816	5.31052	285.921	45.1242	190.498	196.732	85.9579
	1614	62.0759	74.271	10.8879	127.28	594.703	662.465	47.6909	6.09315	223.794	28.173	295.208	7.59886	5.21431
	1615	90.3123	163.466	8.36829	171.812	756.391	560.066	12.4431	7.64576	44.6773	43.5991	8.891	113.816	117.493
	1616	25.6846	31.0989	7.98017	52.6463	608.617	642.667	9.22745	8.77238	9.76121	37.8626	320.167	83.2527	95.5561
	1617	36.5346	21.8732	9.06772	8.63804	1191.65	1020.03	9.55501	6.61594	13.4301	40.4266	476.235	164.241	58.3728
	1618	17.6916	45.2891	6.80133	55.4942	749.393	387.47	27.0111	6.36562	14.4366	19.0971	663.97	42.4831	4.36555
	1619	66.6519	28.0222	8.05016	101.052	463.849	372.806	36.7883	7.78022	79.2138	46.1688	317.189	196.498	61.4924
	1620	51.8108	127.772	10.1194	21.939	20.5899	1411	53.4933	4.463	28.695	44.8847	611.259	68.8963	81.775
	1621	94.8564	24.6222	11.9806	23.5238	314.591	743.847	9.39101	7.35696	246.278	30.977	582.228	110.454	17.0962
	1622	87.823	59.5426	14.0483	83.3898	205.589	238.774	28.6273	9.13795	10.7058	55.2562	196.179	79.8272	50.1764
	1623	29.0609	92.6872	9.25947	70.8962	426.784	260.278	70.3912	7.70058	280.746	35.4102	584.048	132.692	124.087
	1624	33.476	97.0792	10.8327	137.229	651.745	223.417	10.4921	6.5033	119.153	10.4063	259.689	146.337	4.46328
	1625	71.5094	19.7861	12.1316	70.0516	546.461	25.4013	31.1952	6.20415	267.724	46.5163	545.568	31.6598	5.121
	1626	8.31436	110.181	9.54143	20.9893	401.011	46.8341	11.544	9.97449	237.765	69.8539	602.227	99.606	125.793
	1627	17.8296	98.6941	9.42754	22.2516	431.961	265.286	62.862	6.95012	79.7602	68.5278	6.5856	38.7895	26.663
	1628	125.487	44.7769	6.38334	22.1273	581.835	1493.01	36.5318	6.06368	73.2451	58.3305	453.125	8.31145	36.9035
	1629	6.9581	77.2122	10.2912	129.086	1278.51	1185.54	51.9288	5.7431	288.391	16.3595	537.385	6.78342	117.681
	1630	145.618	14.1596	6.17983	78.6617	776.049	713.057	13.6462	8.47476	101.924	8.29761	425.139	80.9584	8.93637
	1631	39.6589	97.6148	8.12035	16.0395	940.704	757.142	10.673	8.81762	13.252	52.3325	441.777	126.492	6.11858
	1632	47.5327	29.2557	9.00066	45.6457	874.707	505.135	8.94477	10.3147	125.569	28.8742	92.5213	85.8714	130.304
	1633	10.8533	87.9767	8.12774	80.9354	613.875	269.037	49.2139	6.22795	12.6295	65.3433	163.932	6.3951	72.8254
	1634	5.9864	32.3004	9.2665	18.5739	362.413	1002.58	52.9251	7.98394	105.833	47.4541	343.782	4.89403	112.153
	1635	21.6315	100.37	8.94131	78.2438	1378.11	211.171	12.3268	9.24987	114.447	53.408	511.343	120.962	77.2863
	1636	51.1202	18.6798	7.61517	94.2954	856.383	1089.39	37.8513	8.25463	166.806	47.9551	50.7553	189.45	57.6287
	1637	141.808	25.3912	12.4598	66.9379	287.184	1015.14	12.0061	7.12954	99.1789	48.7097	84.9817	77.8072	82.3399
	1638	23.1864	135.659	11.3674	59.812	353.428	1541.04	68.0713	6.34581	116.959	49.4521	311.67	38.7688	23.1799
	1639	72.7517	50.2829	11.1648	97.3112	1112.14	549.579	13.396	5.12461	104.919	25.6043	189.296	148.552	77.9691
	1640	55.8448	62.2804	11.0689	86.8553	857.308	529.235	76.1798	6.71003	212.333	51.4537	535.417	165.244	84.5712
	1641	35.7804	147.974	10.4064	84.8096	993.948	1152.9	54.9662	7.34092	12.0924	42.3495	372.845	82.5287	107.082
	1642	27.2166	20.431	11.1983	121.077	615.841	46.7163	13.3875	5.96809	149.57	48.9329	264.407	7.77327	107.836
	1643	7.89198	30.6278	13.8518	52.6663	1570.82	302.583	53.4908	6.50817	122.205	41.7713	11.0164	35.7852	63.0998
	1644	21.1776	37.2408	11.6405	52.3292	1094.21	173.064	37.438	8.75259	106.746	50.6774	589.996	71.1376	80.9971
	1645	41.2553	21.552	10.7593	35.2808	933.178	1044.04	40.1986	6.57844	215.421	8.3113	9.84562	47.1146	55.8607
	1646	80.6342	113.763	6.25967	70.2364	881.53	295.081	9.21536	5.73779	110.636	51.9748	906.552	86.2689	99.2219
	1647	45.9668	88.2058	8.0121	18.0291	637.677	376.263	58.9792	9.52832	307.66	52.4481	97.9864	71.2036	11.6715
	1648	135.995	97.4971	9.5737	91.3922	931.634	874.052	32.6045	5.49038	19.1283	41.9787	268.746	5.58443	20.2207
	1649	83.1282	89.4389	5.89798	128.582	954.243	1454.44	55.3744	8.54778	268.465	19.2317	25.3721	8.33479	51.9039
	1650	107.11	147.262	7.01208	8.92385	429.829	1365.47	38.5115	6.92511	356.496	86.5363	320.127	23.8471	19.8516
	1651	66.8093	18.5618	7.78531	94.0013	531.146	337.266	59.0762	6.30289	44.3921	43.0158	544.277	86.7844	11.5745
	1652	23.5462	18.613	11.5453	45.5366	667.874	1107.61	70.687	5.24558	47.0901	40.0438	77.4663	65.6384	31.2205
	1653	69.0091	17.5285	9.63254	57.5734	810.951	1513.69	67.8377	5.18558	232.505	7.47886	21.0031	92.5469	87.4492
	1654	57.0279	18.2136	7.64087	17.7106	923.223	1239.02	22.4963	6.94748	11.8854	25.9879	8.43541	39.0345	21.2794
	1655	36.4854	33.1381	10.0671	102.965	1054.85	77.7031	20.926	5.33248	80.3531	24.1272	236.4	48.3904	143.791
	1656	8.07741	85.9972	10.8516	35.7867	949.489	882.38	11.6416	8.41941	128.032	40.0375	12.9759	57.7736	30.7387
	1657	34.2477	16.7612	11.0393	24.6689	94.596	238.638	101.033	8.47312	46.1409	64.9771	393.154	82.552	100.233
	1658	7.1552	76.9892	10.2541	8.25055	1542.81	782.396	56.9251	6.95564	458.288	41.3786	562.688	24.507	32.2261
	1659	41.6384	17.7581	10.7176	55.5128	623.229	1354.99	8.35399	8.1917	271.105	76.1246	22.8245	63.9205	6.36847
	1660	35.0546	38.7609	7.32032	25.3848	699.014	411.81	49.7223	8.19466	130.369	30.0788	7.27388	142.396	103.891
	1661	83.2627	19.8217	6.27805	71.3788	969.166	1501.7	26.0245	7.86275	54.5407	65.8586	67.8878	93.461	123.305
	1662	6.9348	17.7493	6.18037	8.54851	1018.7	513.219	57.9577	8.14939	261.874	66.7925	302.492	50.4826	144.389
	1663	45.1012	17.2357	9.3253	61.8138	1008.04	581.656	8.81895	6.4298	293.426	46.0165	8.23082	104.648	96.5792
	1664	17.6198	31.3647	4.98283	24.0295	590.397	1263.99	19.8968	8.00519	31.761	50.1649	432.574	110.625	31.3018
	1665	11.4936	61.2921	7.12379	10.894	38.7763	1441.28	68.6286	5.50776	96.6243	62.1351	215.954	108.933	70.472
	1666	84.8641	65.3578	5.85108	80.5914	704.17	257.075	29.2974	5.52848	32.1731	56.8245	328.889	43.8726	50.6429
	1667	72.076	108.786	9.85297	104.898	53.9446	819.664	7.61801	8.18026	91.5557	84.6875	370.068	33.6481	11.8148
	1668	6.66119	19.1559	9.08906	55.2058	572.761	514.822	40.4486	7.51004	47.3057	66.0041	535.741	120.117	41.5276
	1669	177.506	46.5137	14.1092	109.269	832.559	1055.26	38.7506	8.18222	14.8427	56.9087	144.728	38.3021	65.9109
	1670	66.4197	59.2412	10.5534	108.562	1478.71	666.192	53.3883	6.70198	51.8174	49.6811	113.605	39.9534	8.00572
	1671	99.3447	89.9846	5.04863	10.1161	551.484	1014.86	10.3855	6.56216	12.2474	21.2995	533.262	116.543	27.1668
	1672	108.595	38.5664	8.59392	8.54807	1586.1	40.6442	19.0874	6.88138	54.8587	34.8072	47.5851	82.5219	16.9277
	1673	48.674	70.3035	11.0847	9.67165	659.351	711.513	52.1682	4.89195	154.934	52.5477	120.471	14.0354	63.6747
	1674	6.27307	32.4383	6.67473	73.201	727.856	863.819	23.783	7.78291	269.127	55.4051	184.647	103.836	5.52409
	1675	6.88656	59.2702	6.44128	82.485	474.169	1056.38	68.8799	5.26143	50.5554	45.5536	96.8783	165.856	91.5797
	1676	240.958	83.9746	8.9852	74.3118	1104.67	760.081	23.2929	5.43551	24.0119	50.8409	183.787	121.966	65.3303
	1677	100.352	17.1054	7.79294	64.225	454.406	1641.51	52.2066	6.98581	254.455	63.8659	610.363	122.04	4.98446
	1678	80.7329	48.218	8.64545	78.9548	36.1324	1013.99	16.479	7.6505	49.7698	57.1062	547.32	254.641	17.1454
	1679	170.583	39.6682	10.5248	65.0082	817.542	724.448	26.5225	5.03172	167.63	27.8408	546.824	32.3537	103.743
	1680	125.324	187.796	9.4978	71.8114	744.072	1013.43	11.9944	7.39261	264.742	24.1227	7.67572	48.6546	15.2467
	1681	102.838	46.2513	9.30383	51.1839	1145.02	631.368	67.9659	8.73847	47.589	27.81	88.7775	47.7881	5.74164
	1682	112.928	43.9544	9.06804	64.2743	521.649	45.4099	35.0351	8.02096	197.796	70.0283	58.0515	60.0433	39.5623
	1683	70.8983	96.1971	10.7217	39.1376	29.0815	1193.73	82.5052	4.80152	59.1492	7.22414	60.7436	66.3184	88.0832
	1684	71.6321	96.6251	6.68254	106.283	30.1443	542.136	39.5606	4.09593	158.359	30.0764	70.4601	14.254	78.4857
	1685	7.45407	122.491	7.35588	131.049	48.7071	208.221	44.0267	4.68589	14.2532	34.0035	7.71959	106.966	15.298
	1686	6.47042	21.6164	7.77279	40.212	1380.18	107.854	23.3572	6.40203	171.04	50.7167	212.245	61.5927	46.426
	1687	105.56	77.733	8.93398	48.7697	281.224	36.0545	74.5731	8.23488	34.4064	16.0232	343.424	11.7622	55.8965
	1688	125.46	33.4882	10.4692	21.279	202.415	1073.28	9.08735	6.81344	259.722	31.2495	240.223	82.2377	41.5426
	1689	138.646	92.6771	9.11703	46.9837	1296.2	605.794	62.5775	5.98451	144.06	53.1388	347.018	135.255	67.8453
	1690	125.622	78.9148	9.84554	60.4889	31.0837	1754.36	14.5166	8.29254	13.2595	48.3924	325.073	93.3351	13.9703
	1691	106.086	129.777	9.87112	6.75195	1747.9	1693.92	56.4995	7.33034	53.1227	8.20675	320.447	7.40556	58.8265
	1692	18.0487	120.433	9.87459	77.473	2024.34	1196.94	32.5182	8.84206	277.583	7.55582	168.416	7.89391	67.9622
	1693	100.288	94.769	9.81698	8.01178	607.87	53.7749	31.2369	7.72371	13.9774	27.8229	8.04228	65.9593	65.5418
	1694	115.722	60.2396	9.07053	37.4924	220.972	1367.11	55.7583	4.98748	91.1054	51.9277	13.0445	104.351	54.5399
	1695	114.377	155.113	5.72278	44.2735	1672.5	1018.69	8.60724	9.05762	191.284	30.751	11.0486	6.72104	36.9042
	1696	25.6261	16.705	7.90409	110.305	333.4	1216.55	34.2062	6.14982	63.9186	9.4355	385.493	138.359	66.7643
	1697	116.242	178.259	12.2284	8.1367	1238.38	53.0957	12.6846	6.41045	27.5813	10.828	8.71024	30.5902	65.8944
	1698	7.39069	145.798	10.4986	58.3611	305.276	1186.84	11.9106	5.3996	152.201	26.6409	413.636	101.299	5.42835
	1699	170.206	75.5702	9.77763	38.1834	1747.56	1053.08	9.8389	6.48931	297.884	43.5624	193.31	29.9355	107.848
	1700	135.608	153.817	6.43937	8.27953	568.987	1208.31	63.154	8.24366	14.2518	35.989	414.136	115.223	58.9848
	1701	7.25387	87.2483	7.7246	5.65049	1539.13	1751.16	9.98689	7.1945	118.282	49.3063	206.796	182.884	5.52217
	1702	128.131	154.561	7.32115	43.0524	1626.09	1234.53	10.1276	8.2246	36.9326	39.2955	227.166	85.4447	124.885
	1703	160.167	141.109	9.56504	6.02283	203.491	306.871	9.90641	6.74203	110.005	27.1312	389.675	7.75434	11.5865
	1704	22.767	32.9873	8.34308	6.65315	1340.18	1591.01	9.67953	7.38798	279.493	31.2301	150.08	77.4944	54.1623
	1705	54.5766	77.3759	12.4516	87.3396	2105.43	1401.11	41.5884	6.86669	16.3545	51.7125	11.6043	65.3179	78.9364
	1706	55.9378	40.6173	6.37428	72.1686	1288.32	214.837	9.04736	4.82034	235.977	24.7632	349.606	192.608	60.852
	1707	29.6437	102.046	8.18062	32.3743	1893.93	398.931	27.5428	7.90254	121.774	20.7257	125.654	77.0804	66.2154
	1708	82.5584	46.2085	7.65871	8.40235	1910.29	216.21	45.2835	7.35418	59.1261	54.4618	11.596	92.7927	89.2175
	1709	7.22179	68.3397	9.09485	29.6616	1684.76	34.8141	37.7646	6.60915	190.034	7.63365	345.15	93.7055	65.0617
	1710	78.7775	56.7939	9.90554	10.0201	35.8093	322.397	68.1457	8.60085	170.56	66.5546	427.751	43.3606	128.618
	1711	8.17003	173.265	6.46649	43.5905	308.405	1378.62	35.1694	5.55483	50.2798	80.6131	357.274	20.6267	124.655
	1712	29.2735	132.331	7.42834	31.007	37.0043	195.55	25.1424	7.9753	224.379	36.5404	6.87908	111.549	4.60348
	1713	124.812	16.2358	7.83346	58.3611	646.007	32.1023	27.0235	6.35579	60.7912	64.1147	255.594	127.392	5.52633
	1714	75.8415	19.2381	7.64954	25.8133	1328.75	253.032	53.2684	7.08488	243.345	53.8609	389.605	106.502	5.28414
	1715	5.16905	18.6005	12.512	70.0454	984.893	397.951	80.6372	5.24078	265.552	13.3062	86.3712	8.23338	5.26444
	1716	101.208	143.806	9.13515	33.1671	549.262	308.901	36.8762	6.6294	53.8005	27.3196	427.665	75.9598	12.4893
	1717	119.562	74.7872	9.84807	7.28716	1154.02	355.618	45.5596	6.96843	10.2702	25.9515	395.408	23.2541	52.5546
	1718	79.1536	58.5236	7.54462	102.814	927.924	36.515	10.6771	6.04369	31.0487	9.53951	13.4181	94.6624	10.9173
	1719	65.1523	67.7658	7.45258	28.3236	763.39	510.271	52.6804	5.24034	12.6279	25.346	238.884	69.0311	25.482
	1720	66.6861	77.336	8.05459	30.8108	367.79	620.634	36.5413	5.39527	253.807	61.2035	404.071	89.5558	8.06521
	1721	155.041	33.2687	11.0958	30.3303	1667.26	444.304	8.10432	6.64498	9.00494	21.9608	441.541	41.1745	4.2961
	1722	102.804	116.602	9.90066	24.0712	48.3798	473.413	26.8591	8.35351	181.126	26.6986	47.4257	53.2463	21.6324
	1723	6.81773	30.2076	13.553	19.7078	46.7373	1089.63	45.869	6.44148	84.0817	8.26316	7.07017	25.652	53.4968
	1724	104.108	69.2953	6.21928	45.5198	446.761	95.5053	59.678	6.48445	188.625	50.2613	383.174	100.142	5.78592
	1725	32.8721	142.107	10.4041	54.6701	293.98	1206.24	38.5728	7.23411	246.516	38.6543	646.838	52.1226	5.58573
	1726	24.0885	150.396	8.13877	33.1298	1988.37	28.4559	9.84796	7.87745	231.899	9.8646	229.648	6.79782	111.727
	1727	47.3869	140.26	11.1741	8.62072	114.92	1294.97	63.6456	5.79379	79.018	67.8753	503.018	38.8819	113.178
	1728	83.7156	42.217	6.28252	5.73449	816.813	60.7826	34.438	7.31366	229.243	27.3609	222.767	90.6147	44.0329
	1729	5.2549	37.6792	13.4954	17.0264	970.156	639.847	27.1579	7.17162	188.22	20.5971	328.119	29.5345	83.2997
	1730	7.63894	48.7364	6.73878	16.0298	40.532	940.244	18.4949	7.04215	15.0344	46.1371	383.454	91.4835	58.3747
	1731	74.9272	42.1986	5.55407	50.3906	1274.43	929.324	9.70483	6.0049	169.521	53.6025	79.0156	48.7718	88.1972
	1732	68.7545	65.6605	8.91335	33.1915	31.903	742.343	40.8099	6.73313	362.994	28.6286	433.258	53.0307	78.7757
	1733	78.3896	93.4176	6.91759	97.3194	1852.54	802.993	52.8336	6.53054	135.512	36.6753	97.7935	127.871	81.4125
	1734	8.18971	91.8264	8.81635	89.3513	525.497	47.3731	13.9421	6.23946	148.296	18.942	461.728	58.1184	73.1848
	1735	40.4808	33.3509	5.24685	118.937	53.3085	675.964	87.232	5.57148	233.694	47.1532	216.698	16.4595	97.0692
	1736	175.119	121.394	7.92996	7.4118	451.912	1250.12	26.272	6.85433	40.8807	30.526	258.006	67.489	51.4435
	1737	39.2264	23.9497	10.7631	56.7535	472.095	414.745	26.9104	7.03592	39.6303	8.36829	229.068	30.5141	84.9729
	1738	98.2034	115.784	8.71893	46.3446	1433.88	483.386	63.6269	7.89989	103.791	71.614	343.536	125.907	88.6675
	1739	177.289	54.769	7.56766	13.154	287.928	49.3444	13.7074	6.18844	230.722	50.9527	201.41	6.8658	60.8243
	1740	54.5084	86.9799	7.2162	7.89811	1369.65	649.397	50.6243	8.51713	21.4604	34.5169	661.987	131.302	73.5602
	1741	41.9904	88.3709	7.24982	6.87819	498.369	543.104	7.79675	5.866	47.6856	34.611	357.297	35.1076	28.6849
	1742	36.0322	85.1404	10.2862	6.85389	603.448	60.8762	7.82761	6.71807	347.538	35.4031	374.723	16.9712	29.2349
	1743	66.1997	28.0613	12.1946	6.81479	286.791	1487.9	42.0797	6.58482	12.5346	51.9511	10.082	51.563	95.586
	1744	73.123	37.9701	9.99477	7.70052	45.7268	1058.4	28.1603	8.03428	50.4757	27.4847	566.478	7.59483	134.223
	1745	58.0827	67.2781	11.1083	66.1665	36.2891	1139.35	55.6095	7.67162	103.415	78.4756	162.054	10.7978	133.592
	1746	73.2296	23.6401	6.59146	58.0427	774.71	37.9357	14.424	6.53157	64.179	59.5825	204.724	49.0215	50.8754
	1747	93.6095	76.1253	8.17002	81.6797	815.554	1758.26	46.5252	7.32543	56.4836	8.26527	8.0149	43.6359	96.9449
	1748	80.8263	70.668	8.30233	7.06897	115.857	898.909	8.45927	5.88697	85.1424	57.3558	648.776	8.65831	36.9544
	1749	79.7193	20.2093	10.054	51.0718	956.818	1047.42	35.0997	6.50106	206.51	19.8358	14.1751	31.2632	97.9357
	1750	6.84967	89.0506	8.85913	7.79953	573.051	35.2421	30.4013	5.76177	102.002	22.0212	8.88829	40.9935	93.6178
	1751	39.8751	50.3946	8.78318	33.8335	1084.1	37.3292	61.9448	6.79911	76.8494	56.847	7.8598	25.1357	115.142
	1752	87.6216	30.2604	6.07502	47.4085	2116.04	208.932	29.6628	5.50931	218.917	20.8115	47.3671	107.678	102.89
	1753	10.9139	75.9636	11.915	12.4404	2272.64	58.0997	24.5856	8.91165	169.084	40.2536	144.646	75.7831	88.3149
	1754	39.3088	69.3784	11.3327	129.973	205.526	1500.1	38.5032	5.24489	238.944	39.5787	46.3314	23.1587	46.5592
	1755	145.113	192.335	6.06055	84.7453	2154.16	1317.49	64.9603	7.30855	349.527	55.7133	43.2699	6.85663	5.1364
	1756	44.3664	104.781	7.26239	15.207	829.6	634.755	53.4296	5.8492	128.319	10.6564	158.43	98.3914	10.4809
	1757	97.6656	34.5287	10.4776	77.7769	1720.01	520.789	35.8922	7.36482	102.389	52.9585	278.283	74.383	36.3493
	1758	53.1771	49.5795	10.5111	36.282	114.224	42.8678	33.4635	6.00869	81.328	62.9558	592.235	77.9869	124.652
	1759	117.064	57.2841	9.79617	21.8593	1764.55	152.403	37.732	5.98984	83.1034	23.9007	437.532	37.3039	12.8641
	1760	111.201	70.2301	8.36136	56.8655	332.587	51.6316	9.63359	7.62548	171.826	62.9156	316.748	56.8218	38.1072
	1761	94.1342	19.6557	6.79726	82.5245	34.6118	29.8586	39.9505	6.91992	284.844	60.9351	427.953	57.0395	5.06479
	1762	124.226	81.0555	8.66277	45.0328	722.841	39.5453	43.93	8.52269	283.282	50.7111	324.963	29.321	79.2642
	1763	36.8893	47.9248	6.78701	68.5383	2190.92	583.195	39.0289	7.20972	81.8372	29.875	178.789	80.9286	7.39342
	1764	7.93088	37.655	8.37426	80.4086	941.355	133.937	39.1261	5.79676	224.433	22.8661	383.762	44.9708	47.9164
	1765	64.4835	122.609	6.82792	75.2425	1915.18	1077.66	26.845	5.45418	270.811	9.09811	314.886	193.968	92.4356
	1766	57.9424	63.7616	8.68913	53.137	470.234	820.654	12.794	10.2303	158.927	31.6517	11.624	66.8962	6.12673
	1767	75.4582	102.455	8.96413	92.3823	878.438	139.419	47.9028	6.44134	175.145	65.2645	301.835	87.5655	5.54535
	1768	79.5608	87.0215	11.2765	54.7907	792.632	222.821	46.7323	7.12327	236.021	45.2521	321.291	98.1831	132.082
	1769	15.0693	64.0039	8.70254	90.9159	41.0844	913.181	8.18984	7.78568	34.0104	9.59853	117.744	109.192	53.1933
	1770	121.177	134.888	7.27227	82.9192	37.6417	955.332	51.7064	5.33545	52.1982	10.3997	557.361	105.447	70.8341
	1771	16.2326	88.0688	7.47937	13.371	438.255	1051.73	59.6117	6.1614	101.447	9.21879	454.15	7.15538	84.7356
	1772	63.6325	20.7334	10.0646	61.7101	1645.72	471.384	17.195	7.13873	432.555	62.507	8.2769	81.6526	60.7315
	1773	117.165	103.231	8.47867	8.95211	338.972	945.103	55.7009	7.68724	259.465	85.5484	37.5144	37.6598	79.6257
	1774	50.6025	123.244	6.56397	19.1711	1434.47	336.296	49.7355	7.75911	255.154	9.7436	314.851	172.366	97.9562
	1775	87.1544	100.368	10.7966	51.7077	997.916	447.236	28.9084	5.99639	218.931	7.67742	112.006	32.51	6.30165
	1776	26.4959	59.51	6.57539	99.7517	544.232	419.977	101.709	6.22401	162.933	19.953	109.229	158.459	49.9953
	1777	69.0178	129.831	6.99262	6.87075	1704.81	544.464	51.42	5.9678	104.779	16.1717	262.171	141.491	78.7777
	1778	62.9713	18.6893	6.86877	18.8337	45.331	153.359	48.5913	5.61503	272.022	88.4533	106.619	49.3632	59.7351
	1779	17.1309	23.7256	5.73094	115.035	1018.05	72.5479	71.4828	5.66871	247.239	7.97935	452.701	49.8752	73.6162
	1780	73.4705	89.9106	5.89416	12.6533	405.171	561.589	42.4273	8.29962	12.4887	45.8227	360.156	62.2459	57.8886
	1781	41.7636	94.4348	12.0446	58.4789	51.7742	1544.57	59.71	8.41086	16.7306	39.4498	178.134	76.738	104.019
	1782	67.4637	20.0853	7.60465	8.55075	530.638	111.017	18.7871	7.85151	62.5652	61.0643	298.113	88.3855	50.2324
	1783	25.4548	23.9682	10.6795	25.3778	987.086	36.3762	35.3475	6.11373	86.9449	65.1406	445.178	10.4595	59.7472
	1784	54.0647	135.549	6.85237	72.8468	960.044	456.014	27.0122	5.99056	333.729	39.3996	7.04604	8.45974	6.34656
	1785	11.7506	135.528	7.17697	82.0647	757.373	482.261	25.904	9.55373	99.6708	75.3611	450.47	111.752	5.83724
	1786	57.3254	22.1541	3.96101	8.99707	1564.55	428.347	10.1748	6.20732	233.826	73.2598	470.156	66.3045	29.857
	1787	88.5088	144.879	9.46039	11.7926	992.666	1312.53	23.6904	5.44987	305.504	55.747	493.621	208.357	17.3584
	1788	63.9678	122.331	6.70115	48.2974	1514.5	40.1165	78.3761	6.07335	9.36403	31.8	357.543	9.57755	67.136
	1789	12.5013	98.1759	5.07892	25.2581	46.4141	534.449	11.9002	5.04887	12.6548	70.0015	407.82	83.751	97.1523
	1790	120.558	66.9755	7.66335	67.4026	1682.88	160.58	63.7519	5.89113	133.008	31.7921	173.041	13.427	35.8712
	1791	41.4454	47.2761	11.0188	37.0402	1238.66	1465.98	8.7514	5.35511	276.113	18.6667	407.128	77.8675	4.99175
	1792	6.32388	105.994	7.38348	71.8829	1001.5	1467.23	10.1013	5.99941	191.381	39.2352	519.716	143.165	8.48064
	1793	47.4201	32.7614	6.31343	69.252	1775.46	112.888	27.3723	6.80969	299.273	37.2422	119.242	130.086	65.3586
	1794	6.50563	155.547	5.24825	16.5922	704.082	1387.42	31.7982	6.0115	100.219	40.2509	260.923	69.7758	116.334
	1795	38.0447	155.417	9.39761	41.4327	1282.61	1044.61	27.7618	6.4205	111.395	64.6473	507.527	91.1591	66.6268
	1796	133.884	107.902	6.30643	45.1286	1170.6	29.0269	24.6894	5.75574	93.3852	7.94684	469.649	6.59722	69.0219
	1797	81.0319	109.357	9.33757	69.0578	1108.56	568.633	35.6218	5.88764	205.304	12.285	127.053	167.434	64.5209
	1798	79.9611	46.7957	13.1766	7.46455	727.644	1388.99	52.4295	4.24364	172.055	78.2893	442.91	15.6135	113.098
	1799	100.882	97.5684	6.07297	60.9023	837.01	647.104	15.0024	8.30941	17.6707	52.3502	134.45	105.648	87.392
	1800	114.169	174.534	9.6	51.4636	1050.06	47.0121	43.1479	6.22871	86.0733	92.6352	8.68363	153.903	50.7216
	1801	6.74421	134.801	8.29431	6.40572	1708.28	173.726	8.66827	5.65147	70.2625	32.9323	16.2782	158.373	5.38803
	1802	7.88051	121.431	6.0717	40.9146	605.607	1060.81	49.911	5.91905	81.1335	13.5319	7.63022	8.60634	5.08198
	1803	160.935	82.2127	5.96704	31.8301	1027.46	48.5871	48.9931	4.80916	141.823	55.1274	202.34	6.94119	31.7031
	1804	90.8567	91.9892	6.372	122.917	447.93	308.187	81.6354	8.63001	9.24256	39.3277	571.132	110.263	72.3401
	1805	75.963	51.1849	8.65057	110.975	1003.72	1173.05	15.3933	5.57888	178.807	8.99463	8.37613	37.4906	34.01
	1806	65.1026	87.0834	11.4312	19.3077	322.968	1305.85	43.7121	8.82881	131.803	12.6468	522.781	6.64072	102.29
	1807	128.565	85.376	11.4367	7.10223	945.56	1143.86	49.2096	8.75842	176.289	45.9873	386.354	66.3491	93.8378
	1808	8.61632	73.8853	8.60392	47.5602	851.265	1050.69	14.317	4.48611	88.366	74.7321	9.3507	98.4345	55.3377
	1809	50.8415	61.7633	6.72365	98.5015	1652.05	438.528	44.0566	6.11117	28.3965	70.3202	292.28	80.0049	66.3042
	1810	134.012	105.091	8.85372	62.3179	25.5773	739.507	9.04656	7.47415	38.5193	12.8733	73.9612	43.3179	76.4657
	1811	6.75609	140.331	6.45935	48.8037	1330.02	35.762	59.9995	5.62725	129.213	72.2282	8.38798	48.9041	62.8908
	1812	19.5108	103.255	8.34843	70.6475	1521.27	503.456	13.8806	7.39085	256.989	46.6793	554.901	157.452	108.498
	1813	55.3017	108.803	9.60871	49.661	1715.53	1013.2	47.1304	6.85828	76.5237	95.7345	279.877	57.6779	115.063
	1814	75.5068	135.218	9.43344	81.9392	42.7238	277.822	60.5843	7.85421	65.7553	31.8334	372.217	7.56282	101.854
	1815	108.274	120.843	7.4775	82.3385	362.774	801.232	9.76238	4.29158	97.4426	52.3024	194.172	86.5834	60.3766
	1816	83.3657	68.8648	8.39099	7.14358	27.7816	671.192	65.5348	5.90844	13.0317	52.3026	56.2901	143.306	40.7484
	1817	38.1582	20.6528	6.02981	32.8076	1116.31	109.237	29.3861	7.42062	157.917	7.59636	186.944	137.814	64.7543
	1818	23.9637	19.6018	8.33278	34.3551	43.2522	42.1853	8.62514	5.5706	144.558	54.9967	238.183	39.1294	110.907
	1819	73.6046	78.5468	8.77892	131.569	43.1936	53.9446	25.2103	7.56084	202.488	36.6808	450.457	112.194	47.33
	1820	117.617	39.4327	11.1996	63.6166	1109.92	1290.24	59.5514	7.46088	180.019	17.5749	623.094	56.2306	51.1616
	1821	132.795	100.857	8.2054	48.1977	33.6576	1167.89	40.8606	8.43889	145.658	55.3491	361.242	22.5023	82.9799
	1822	80.8935	47.7008	10.3834	65.9605	1368.69	865.016	41.3493	5.17351	57.6473	70.5678	6.82014	141.076	97.1737
	1823	59.8759	49.9078	9.41355	122.856	1550.83	57.6397	20.6246	4.76838	87.2046	53.2327	469.27	137.333	3.94159
	1824	54.879	86.9335	8.18834	6.77854	1218.94	299.645	17.8923	7.97504	248.205	28.1506	577.181	79.702	46.5271
	1825	53.7882	94.3515	9.5513	16.6662	1282.05	1029.92	16.345	8.5929	333.085	96.9881	439.007	15.2883	30.0455
	1826	17.5306	108.932	5.21775	45.4295	49.5076	512.25	89.102	7.01019	12.1006	60.6886	31.7065	85.0597	22.4852
	1827	108.483	100.787	10.489	5.67195	828.268	1490.35	46.5949	8.65786	117.866	52.0819	480.797	95.2481	82.8419
	1828	8.95102	104.686	10.4425	29.168	1272.5	1122.06	62.3417	6.74846	120.014	9.67188	265.978	49.6444	5.01115
	1829	11.4108	87.8106	11.5033	94.9595	1059.09	67.7233	77.6876	6.75565	90.4114	7.39794	136.954	63.3639	21.2151
	1830	11.1567	19.896	6.86365	11.6968	2081.42	1110.87	69.1428	7.31395	15.4739	9.88249	13.7674	37.4549	42.8218
	1831	5.73337	67.653	6.01851	64.1207	1957.93	834.828	77.7521	8.87362	80.4535	15.5961	230.275	162.238	21.3174
	1832	12.2849	60.1843	9.65522	36.6991	1716.32	980.489	52.9655	6.73024	15.3227	64.9178	308.057	50.537	89.93
	1833	86.3806	154.218	11.2468	39.8786	55.1072	1558.38	29.2185	7.53753	124.888	56.72	359.579	125.946	41.196
	1834	114.72	97.8365	7.70018	45.9018	2124.31	502.102	111.824	8.04481	17.1883	58.1616	306.988	120.528	63.2302
	1835	104.478	37.0263	6.45933	59.0513	1130.14	1097.45	26.018	8.37455	131.823	30.2925	391.215	30.8087	4.39623
	1836	78.7071	129.318	6.82643	3.36507	1340.85	526.362	69.9756	6.80533	246.778	22.3958	218.109	76.0351	8.14032
	1837	30.3423	98.2151	4.67872	56.999	1058.93	1102.99	83.3803	7.09856	92.6967	37.6031	8.86834	139.718	23.9085
	1838	10.5388	71.868	7.71688	7.14018	1102.72	95.4847	31.1019	7.13266	132.445	18.9167	335.757	77.6608	59.2111
	1839	104.383	42.0719	8.24636	49.3356	1491.43	106.056	8.70389	8.86988	80.7093	8.65872	694.791	56.4977	30.6166
	1840	5.4146	150.945	9.53035	19.5595	939.19	260.259	18.9745	9.87624	116.032	34.0923	572.685	11.1026	5.51029
	1841	91.1829	54.7244	10.8969	50.2836	1164.63	529.994	43.9182	8.7957	111.513	10.9478	347.199	141.015	65.2142
	1842	94.161	104.848	7.03968	5.24744	1231.88	649.095	26.7044	6.65703	201.322	73.8904	8.08341	118.125	66.6918
	1843	21.9315	136.392	6.44584	19.1432	39.1974	274.346	32.3079	7.33489	339.849	10.5786	116.894	195.468	15.1529
	1844	33.9266	52.6014	11.0614	38.3157	84.6063	661.607	78.0455	8.30702	209.348	54.1887	446.203	9.9649	89.2186
	1845	14.3125	52.5122	9.04605	6.77271	1303.03	699.529	83.7836	6.81121	26.7576	18.2929	575.677	58.7434	22.8112
	1846	11.0057	49.2468	7.17066	100.495	1013.39	1355.05	41.2732	5.9912	406.843	88.6366	418.757	136.898	51.3924
	1847	4.90244	28.7156	6.40266	39.808	1159.33	929.067	29.5863	5.53357	11.4783	45.5546	386.897	79.5847	15.5194
	1848	16.9876	147.382	7.07411	31.093	1231.68	737.385	29.03	6.35579	9.98046	5.00669	479.713	92.5076	67.7179
	1849	34.4389	55.9556	10.1329	26.3723	1152.2	878.665	31.1269	8.20796	68.6706	42.1975	606.948	122.703	69.6893
	1850	33.7407	24.2422	10.549	105.005	1354.4	243.892	90.0352	5.65646	54.6706	15.7803	118.866	137.952	65.0602
	1851	5.68833	148.495	6.82776	7.51954	1908.83	1638.29	33.5171	6.95785	10.4607	25.9274	693.975	107.38	4.32357
	1852	68.8217	19.7014	8.48894	141.848	1335.7	710.104	72.257	6.3821	206.836	39.4436	401.941	86.2701	58.6442
	1853	102.486	61.2162	8.93258	39.6346	1685.66	649.303	33.5506	7.69688	64.8824	53.1242	182.038	124.122	25.48
	1854	44.6911	120.985	10.2241	124.818	37.6074	1182.99	18.3543	8.9111	172.546	42.6702	207.235	110.893	19.6055
	1855	94.1144	64.8434	8.5817	81.6158	604.279	855.379	21.4783	6.65711	180.097	13.9001	551.154	137.955	69.2918
	1856	5.87144	107.761	10.8776	43.6106	981.819	1114.2	7.36198	6.18434	124.465	78.1679	444.59	13.1932	125.358
	1857	20.6555	107.316	9.11631	22.4264	1628.19	1365.69	23.9602	6.32352	422.634	38.2527	480.762	44.3847	80.7138
	1858	34.2528	115.978	9.03346	129.691	62.7838	83.0741	30.1635	4.78649	11.2068	71.3729	441.418	23.7677	5.34834
	1859	78.2823	91.8243	7.06258	19.9072	1544.64	1616.23	32.2697	8.55622	117.3	52.8338	288.793	33.3388	91.1372
	1860	4.77622	124.494	8.08934	7.78805	1281.21	46.9661	35.2354	5.76812	128.647	8.96402	368.723	9.41546	20.6851
	1861	29.7522	105.779	8.34118	102.787	231.129	584.387	35.6181	5.79646	118.49	83.0115	17.3878	23.6436	16.2301
	1862	13.1872	24.9019	5.98083	27.5464	40.7465	468.117	10.4802	5.43407	175.807	10.0006	289.437	43.9162	80.653
	1863	87.1253	104.094	10.8863	28.9823	2133.09	701.364	30.2976	5.6675	14.1011	36.9664	490.357	157.733	23.7747
	1864	132.501	22.2941	8.98733	36.7067	944.581	1127.58	84.6544	6.61115	10.9485	21.6396	670.759	155.831	14.4952
	1865	43.707	78.2435	12.5663	40.4099	837.83	1128.42	14.003	5.83382	96.4872	37.4229	59.3475	48.9392	71.4849
	1866	47.5906	54.1869	6.77401	45.2669	677.719	1223.69	40.0027	8.23287	130.698	33.1498	214.439	8.34326	27.481
	1867	78.221	163.966	10.0353	35.9348	1031.89	2006.1	28.487	5.97239	10.9292	101.009	191.997	165.956	134.248
	1868	68.0938	33.513	7.03371	37.3343	1120.95	57.9622	47.0564	7.10706	10.554	39.9073	130.548	156.325	123.045
	1869	43.3822	123.837	6.04941	78.5419	969.183	1332.93	73.3369	5.68127	205.632	67.1393	278.322	112.067	92.1413
	1870	90.6819	112.427	9.60655	74.4928	405.587	1494.15	74.664	4.17322	310.783	66.3804	541.751	92.5845	24.8258
	1871	113.296	106.434	8.67099	65.0767	1123.16	1181.29	10.0527	4.00347	239.708	22.4656	439.916	29.6023	115.023
	1872	35.5635	67.6984	13.8671	44.9084	912.487	872.12	60.1485	6.32395	106.933	81.742	445.03	44.622	4.41753
	1873	110.378	150.282	9.43446	49.184	796.916	109.031	81.2167	6.61124	258.123	14.4933	246.614	80.8005	125.293
	1874	63.844	99.1532	8.77217	82.2884	1349.09	992.531	9.59347	9.04469	41.0052	31.6614	123.865	77.1466	21.6175
	1875	56.9734	139.847	11.1299	50.3782	1645.56	657.471	8.90264	8.55529	178.123	62.5743	248.648	87.4164	55.6355
	1876	35.6466	65.3697	9.59808	23.2918	1991.84	1424.97	7.96019	4.34555	12.7804	59.0402	110.067	42.8242	225.526
	1877	42.6932	65.5445	14.8406	86.2977	48.1178	490.076	56.8831	7.29075	7.97242	57.7842	9.0013	62.1027	300.995
	1878	98.7699	17.4234	6.87398	18.299	1677.04	409.71	9.98082	6.77016	77.0169	70.2964	517.259	46.6436	52.7523
	1879	95.4895	109.289	8.94287	133.972	958.722	838.656	61.1249	6.55186	142.528	82.2326	349.83	89.1754	64.6972
	1880	84.4562	11.6597	6.93153	42.75	569.024	466.929	30.7788	6.98135	76.5933	36.427	358.423	91.072	4.64526
	1881	51.8988	47.936	5.68113	67.677	1611.35	636.228	46.1266	7.74154	267.123	41.3036	10.4909	7.22903	98.1826
	1882	84.1644	39.2134	7.5733	75.0987	788.017	46.0927	28.4881	7.04068	149.479	42.3099	412.188	64.1397	97.5336
	1883	90.4313	121.378	11.4904	84.3274	1582.01	623.463	9.43132	8.78302	53.5738	10.0959	162.813	33.9557	92.2965
	1884	4.30605	131.835	6.05054	10.5181	1841.54	640.808	69.9129	7.09056	50.5512	28.585	373.77	25.7628	31.9349
	1885	40.7235	26.8266	8.27698	90.4006	1278.07	946.277	16.4595	4.30896	82.9504	33.2732	542.415	66.6259	4.63733
	1886	98.2319	24.8976	6.55074	32.3359	2276.96	550.889	43.6186	6.56612	333.174	12.4997	146.64	50.6636	34.4463
	1887	99.2219	40.5212	12.3355	89.1894	925.072	181.559	42.746	7.57403	144.498	57.0241	458.641	46.1822	15.7374
	1888	130.822	113.287	9.89412	103.346	1024.54	47.2854	17.4417	6.56446	24.6885	50.2034	18.482	81.2733	5.14249
	1889	4.49196	148.922	10.0265	39.684	584.702	183.379	17.9149	4.9156	109.434	24.1026	354.505	69.0891	54.3909
	1890	109.988	188.648	6.02049	59.4305	268.453	103.308	70.0073	6.13514	47.1511	47.4619	599.197	65.3795	44.519
	1891	44.294	62.7886	6.96529	106.287	706.553	704.315	42.9895	9.47429	77.6319	75.5554	488.237	152.764	82.2726
	1892	58.6195	80.1764	6.6475	90.3084	1426.53	1046.19	13.5755	6.78829	262.562	36.1311	233.964	87.4682	127.48
	1893	6.06954	74.7132	7.93794	30.6248	1371.93	1519.89	14.1222	5.61324	305.017	56.2127	312.27	120.369	97.3126
	1894	19.3088	101.649	6.62931	10.4435	1153.4	1682.55	36.1472	6.44461	114.795	15.2441	157.2	122.938	95.4119
	1895	73.9119	76.2662	11.3952	28.1188	1208.36	60.4443	39.7539	7.33606	149.128	36.8315	281.179	70.2659	19.0511
	1896	7.92	160.219	7.60185	48.8637	1145.56	1117.16	87.9414	4.99594	189.616	76.9293	64.447	106.31	19.5738
	1897	100.305	29.1214	6.45668	75.7866	45.4593	1635.08	9.71058	9.22127	227.33	89.7416	90.4548	8.0889	6.03844
	1898	99.0428	66.9881	8.85517	31.2844	779.49	77.0665	76.9098	5.20822	92.5084	43.7027	287.187	129.829	75.9635
	1899	5.78042	106.575	8.26799	29.737	424.462	1055.27	101.416	7.31884	218.379	44.971	269.573	11.6465	95.6997
	1900	44.2575	19.4183	8.80405	56.7376	1480.48	924.188	51.6774	6.46786	84.8975	33.7648	253.035	200.322	65.857
	1901	5.59188	98.7054	10.8138	68.4438	147.009	364.634	8.17827	5.98379	192.945	13.3551	376.3	27.1401	54.0836
	1902	11.5693	86.1707	9.05435	27.2059	90.7487	141.415	72.5866	7.53597	276.099	9.13558	282.467	22.026	75.4189
	1903	22.1449	23.5398	7.07078	6.13702	1648.53	1072.71	15.0616	5.15449	122.18	57.692	250.215	107.034	86.3062
	1904	5.80418	17.5639	6.12884	94.1418	521.727	1240.68	9.87163	6.06854	74.6657	69.9917	377.183	101.28	132.371
	1905	10.7513	21.528	7.51534	8.49389	1319.27	796.883	14.5988	5.65726	11.7447	48.5558	160.8	113.437	93.0859
	1906	5.80923	141.11	9.29728	76.5251	55.1776	462.772	43.5997	8.33101	40.6837	63.3553	234.761	145.962	5.04746
	1907	84.9454	157.339	8.77865	104.695	1673.74	760.515	8.44148	5.61268	76.3562	43.8539	326.692	88.0462	111.115
	1908	18.8718	79.0118	5.71931	117.751	1595.2	645.226	47.6817	7.22086	140.675	11.5479	316.591	36.3218	112.777
	1909	43.8705	139.643	7.45624	75.7196	1454.17	663.26	88.7362	5.57137	188.626	57.3883	251.894	10.1036	80.8792
	1910	5.4925	77.7592	8.94361	165.912	677.337	298.369	34.9003	6.67972	97.8207	11.1934	7.91623	71.3652	66.0442
	1911	28.6058	123.246	5.96621	24.8608	56.9333	669.204	61.8081	4.76151	62.4359	9.05746	50.1891	44.9245	101.292
	1912	91.0335	29.1334	8.30806	35.6534	424.705	66.2815	34.0216	5.35605	69.3855	70.8687	34.6247	47.9112	97.7053
	1913	37.4507	139.782	10.7797	17.9685	394.874	579.014	9.63933	4.66483	188.91	60.5434	519.644	50.2512	109.563
	1914	48.5924	123.978	5.78837	119.053	835.64	573.693	78.76	6.71282	22.191	51.3553	499.159	43.6616	68.9001
	1915	85.6305	21.3442	7.01735	34.6506	2081.53	963.647	21.74	6.37677	407.518	57.6562	55.6787	29.6005	23.8745
	1916	36.9748	16.9527	10.3712	21.7563	15.7737	1302.51	11.8105	7.30842	79.7331	58.3721	635.431	97.6596	5.49886
	1917	48.9282	97.6233	6.42401	34.7212	721.875	129.847	40.6838	6.27489	10.6423	64.6158	459.603	103.929	106.854
	1918	18.7	59.0528	5.63364	9.04246	749.82	490.301	42.0385	9.92	66.3651	180.064	461.309	138.214	5.43721
	1919	104.284	69.2326	8.08258	11.3113	24.5948	720.621	78.4739	8.14356	371.673	12.6489	199.088	4.39232	79.064
	1920	47.6593	47.1345	6.25292	29.1774	1047.55	1606.24	60.7332	8.9072	182.711	63.0755	20.4021	34.6303	95.7112
	1921	61.6975	19.6848	9.21981	128.208	68.8008	1191.1	16.468	6.81778	201.469	17.0931	442.061	125.39	112.205
	1922	51.3458	68.9522	7.1143	90.9459	138.452	1325.15	36.3552	5.3945	63.3856	12.337	429.174	85.3717	97.0402
	1923	60.0564	29.7483	9.73582	20.8841	446.923	796.827	9.23498	6.60787	77.2329	51.3814	8.6174	43.7151	45.4841
	1924	55.3165	12.4788	7.21844	20.1572	710.603	1223	37.9118	8.31244	287.353	43.5203	195.657	7.12142	36.9424
	1925	66.7462	71.9343	7.85198	127.91	742.547	67.4918	77.4253	6.57091	135.334	17.2279	313.673	42.1264	115.377
	1926	62.2726	141.777	9.45724	9.27262	1297.53	1512.65	60.6326	5.94564	277.573	38.1794	8.2986	36.729	88.3415
	1927	52.8708	40.3684	7.11142	43.0937	515.339	1074.1	18.3433	6.37239	33.3128	40.8785	42.2606	87.598	92.2247
	1928	105.371	19.6638	8.02018	10.7174	1359.58	477.144	18.6471	8.54933	230.152	111.904	8.40567	8.30756	5.48716
	1929	43.683	64.4053	11.5104	9.30232	207.675	1592.2	70.1276	8.53203	217.184	97.8898	13.3961	20.4315	25.7444
	1930	36.2882	19.0569	7.77266	11.4493	49.5231	512.27	41.866	7.94291	203.186	24.642	326.264	78.6061	95.5907
	1931	6.19552	80.243	8.42105	10.0977	753.369	1522.28	26.5787	8.55762	450.95	43.0491	157.275	63.5581	60.4222
	1932	30.1256	10.5797	8.25651	36.6579	38.0543	1599.44	64.3953	7.69459	219.62	60.0745	192.184	136.789	6.18588
	1933	7.8291	115.607	6.50912	114.542	741.667	1173.32	42.5144	5.31266	237.053	57.4076	200.37	140.502	41.9766
	1934	96.93	78.9613	6.97513	122.994	1277.25	916.792	89.7973	7.57126	160.004	45.4283	148.538	7.8981	128.593
	1935	140.725	92.4678	6.31274	174.027	1246.12	191.953	23.7423	5.35007	262.777	62.872	127.079	100.419	33.9335
	1936	115.478	65.8794	11.5846	53.1424	38.4989	1206.45	38.0326	6.42494	343.542	50.5591	286.144	59.7454	33.6008
	1937	38.0588	105.686	7.99861	24.3419	1517.22	615.393	57.6936	6.98555	209.785	100.864	101.811	7.20571	30.2079
	1938	5.94721	87.4749	8.0394	95.7017	1395.95	1014.95	65.7275	5.71044	102.995	61.4913	148.058	51.8153	86.1664
	1939	77.5649	193.483	9.13433	35.2427	774.04	1072.01	10.4347	5.83077	162.412	56.2906	8.15391	72.2416	38.0794
	1940	116.09	49.6727	8.18598	7.36022	2016.32	1072.1	21.9428	7.36645	11.8256	49.6861	13.9854	129.178	99.0042
	1941	94.4288	39.4053	8.40474	178.46	63.2828	101.943	39.9078	8.70138	233.463	13.4134	104.608	31.3915	105.964
	1942	129.491	139.669	8.34004	169.47	1221.49	1086.9	8.40124	6.84826	419.736	72.9328	225.209	90.3159	106.723
	1943	37.8667	22.4251	8.18044	13.7544	1193.91	1338.09	9.41317	8.49451	332.007	64.249	542.362	134.231	14.5713
	1944	67.1929	111.768	8.76693	10.8145	1244.73	49.2209	75.1564	8.91543	335.719	13.6289	195.86	92.2212	100.363
	1945	91.3784	46.3491	9.67869	39.3495	815.323	47.5298	44.1647	6.25361	146.095	60.5434	450.512	9.32327	35.9979
	1946	74.4285	132.084	9.44859	5.92636	1199.3	990.951	22.635	8.06966	240.368	13.7597	272.747	7.25766	58.6384
	1947	123.184	39.2531	9.85419	17.6181	1051.62	222.109	42.2058	8.6575	136.409	11.6549	435.073	125.16	5.97107
	1948	6.04987	67.1342	12.4502	41.6108	601.512	259.062	21.2644	7.04792	78.9234	56.4577	17.0027	17.4286	36.3233
	1949	5.08295	39.5277	10.2249	97.8293	1551.61	666.758	41.5123	5.8162	85.3742	47.7945	444.866	67.6567	4.29884
	1950	58.4883	23.484	9.00285	31.7393	53.0351	1085.64	37.1866	6.4318	128.896	102.475	395.551	108.798	83.151
	1951	49.7306	56.7292	11.0774	82.9799	749.303	322.022	35.2539	6.28177	11.4233	75.8957	513.23	55.4388	73.4298
	1952	70.4815	127.934	10.1096	62.1558	412.345	622.736	39.2159	4.82852	197.729	13.1175	291.35	50.2071	12.1934
	1953	6.89192	131.754	11.1615	53.6076	64.5849	602.473	30.1882	5.95464	199.897	48.4023	231.58	71.1966	96.4693
	1954	35.2376	86.6609	11.4464	75.228	1450.52	1718.1	29.4755	6.3339	11.2371	55.4436	8.9929	6.58361	12.4924
	1955	5.5828	145.461	11.4278	42.1856	1601.46	65.7899	31.3289	5.72491	231.067	9.00734	10.9268	7.34649	34.0197
	1956	38.6524	32.4425	6.11684	52.6956	1442.03	1138.33	39.2071	5.50476	100.178	59.1834	9.40759	73.9557	40.1095
	1957	21.2868	72.8034	8.63367	92.9747	73.5148	43.1098	23.0239	4.35636	168.594	10.6994	483.843	77.832	100.905
	1958	5.60914	105.139	8.86843	5.99283	872.317	171.481	36.7903	4.99635	190.377	31.2189	315.967	7.12146	76.9039
	1959	62.8853	104.37	10.2425	49.6537	966.869	821.373	98.218	6.96549	46.6356	111.12	8.94829	49.7764	11.3961
	1960	52.7044	97.9643	6.42448	44.1078	1904.12	1068.86	16.3448	7.9572	309.471	12.8212	97.0462	58.8319	6.37525
	1961	50.967	92.5793	6.79424	67.5349	182.131	34.9082	10.2174	6.12791	73.9757	73.6579	288.218	91.934	34.0299
	1962	140.69	90.3937	5.33569	77.4045	1310.97	132.776	10.3294	5.9458	186.146	46.7878	8.11314	8.00469	75.6266
	1963	89.347	54.2502	6.34415	106.402	625.52	83.6098	16.2395	7.543	60.2833	22.2917	438.283	35.1207	76.5443
	1964	62.9383	99.5957	10.1463	6.45968	1825.88	1120.1	13.9402	6.64343	167.719	42.0306	431.02	72.1469	30.8465
	1965	39.676	25.9528	9.17999	85.1814	361.879	1100.17	10.5939	6.02646	185.701	87.3952	265.854	7.61912	111.065
	1966	5.68206	238.104	9.82603	18.6937	63.4609	500.366	14.1093	6.25517	332.038	55.6683	275.315	35.6946	29.7967
	1967	70.3744	55.6116	5.41746	27.7033	1248.2	1026.34	16.0287	7.42207	20.7934	67.2463	110.512	42.7238	31
	1968	32.2364	43.7726	8.76033	30.0555	1159.38	1604.87	88.4586	5.88739	217.344	46.4247	192.261	25.7847	52.3069
	1969	130.398	88.6865	9.6412	94.0787	416.322	371.932	12.866	5.10324	245.215	38.7799	568.578	48.1919	8.80299
	1970	5.75718	77.8028	6.65351	56.8385	165.368	254.575	12.9532	4.68289	144.213	55.2113	322.964	52.1241	70.6193
	1971	29.8584	200.273	10.314	5.70221	1031.33	478.158	8.33448	6.1248	286.169	51.1955	69.3999	141.099	104.598
	1972	81.51	93.4911	6.32532	35.7207	385.395	1371.91	10.4148	7.86173	123.619	18.7593	145.368	55.689	26.7355
	1973	18.2861	174.521	6.48264	95.3592	720.213	1416.56	76.5797	6.85774	105.991	48.4887	293.777	15.5357	64.6042
	1974	78.0121	55.929	10.2453	7.50894	38.4358	685.65	32.4863	5.47322	105.803	28.7755	169.554	39.7143	79.3851
	1975	58.1829	105.391	9.59146	5.98658	51.1932	1334.77	18.5285	5.77148	362.376	77.995	100.016	91.5364	74.3259
	1976	12.0359	148.998	6.10413	50.2598	77.9924	1169.53	31.5013	5.26151	398.478	41.515	416.847	51.6272	137.441
	1977	6.63476	77.4178	10.4681	103.471	1218.22	321.698	9.90072	7.31406	241.173	69.8857	148.593	77.2799	73.9542
	1978	45.1168	126.019	12.9889	52.788	594.492	457.663	43.0538	7.70626	88.946	34.9398	139.024	17.3347	144.023
	1979	64.3115	75.973	11.4037	41.5399	1383.08	963.636	42.3854	7.23206	41.4479	7.06772	7.19896	124.345	17.8683
	1980	67.3861	80.681	10.7113	7.4198	48.5165	58.1236	12.4327	6.71429	101.148	46.8623	182.675	33.2619	53.3452
	1981	35.7979	79.9197	10.6737	50.1948	984.22	873.245	8.7453	8.47516	332.374	66.5358	66.0299	6.99865	91.9005
	1982	68.0123	23.9003	12.4972	68.5231	714.95	673.08	11.3059	6.04281	11.9906	19.8429	139.369	6.3907	43.9755
	1983	43.1828	22.7757	9.13651	69.0171	596.038	242.705	87.9253	7.25157	47.4383	66.2643	275.568	68.5757	108.727
	1984	6.12962	24.4432	11.2532	43.6447	45.8957	818.125	36.4833	6.74818	265.107	25.4498	412.705	126.164	54.5667
	1985	5.94582	90.4672	6.76919	110.875	1080.57	927.556	66.9397	5.85874	271.145	47.1712	323.611	85.6858	4.68765
	1986	85.5016	95.973	9.81756	84.0357	442.136	1402.36	37.3845	6.61979	335.461	77.2269	418.263	106.693	53.7264
	1987	51.4182	99.0084	9.50976	74.7565	49.866	767.505	33.3988	5.96185	99.9508	67.4348	278.709	44.3864	67.7967
	1988	47.6484	48.2666	7.03873	95.2632	165.615	1512.7	9.27819	7.94243	37.9822	85.6399	537.466	83.4603	47.0868
	1989	101.085	65.2078	9.63547	39.4257	308.591	62.6862	75.8969	4.58361	239.785	51.0162	438.797	116.982	60.2043
	1990	42.1437	102.028	10.5648	118.605	2203.18	746.732	35.9542	7.13293	201.729	39.135	376.174	15.9421	5.88251
	1991	5.68726	137.119	6.55585	16.7502	2129.59	921.083	12.7581	9.39389	170.609	52.1442	450.675	15.4177	46.9502
	1992	116.225	202.65	10.4589	19.1307	124.076	1796.71	47.5045	7.14631	287.516	12.4064	430.48	112.671	78.0179
	1993	81.7613	19.9501	6.03105	6.31787	2091.98	349.19	16.8601	6.57102	11.3665	14.7275	383.12	6.7588	27.6219
	1994	86.6251	116.803	15.5023	104.579	695.352	1173.72	10.0305	5.11661	12.8391	9.83772	566.853	55.4013	133.961
	1995	39.4202	151.387	12.6841	86.773	941.683	1737.24	55.0622	6.40754	13.3413	64.8976	326.659	6.3923	7.13865
	1996	40.8362	163.551	4.99462	19.1461	40.3505	685.107	38.9503	6.34399	62.2918	45.3032	388.122	33.9454	107.278
	1997	87.6796	24.6336	7.26933	11.0445	840.499	59.9238	69.4618	6.0898	231.396	24.4668	245.901	63.1656	22.36
	1998	82.5011	71.8813	6.68815	82.8908	38.775	1551.83	66.4958	8.68943	109.776	87.4777	553.392	30.596	43.4051
[truncated: 8,646 more rows]

## Sheet: Supplementary Figure 7d
	Total Intensity DAPI	Mean Intensity A488 - MCM4-mEmerald	Mean Intensity A568 - PCNA-RFP	cell cycle
1	369062	132.807	355.854	G1	Acquisition settings:
2	442785	282.376	733.067	S	Excitation Filter	Emission Filter	Intensity (%)	Exposure time (ms)	Objective
3	357990	106.518	215.641	G1	DAPI 377/50	DAPI 440	100	11	UPLSAPO 20x
4	422587	333.012	946.697	S	FITC 485/20	FITC 525	100	400	UPLSAPO 20x
5	664218	128.669	275.538	S	Cy3 560/25	Cy3 607	100	100	UPLSAPO 20x
6	860820	224.905	498.131	S
7	336434	339.103	1445.13	S
8	347171	116.41	232.929	G1
9	705722	225.117	660.76	G2
10	350095	134.985	309.622	G1
11	522457	177.538	422.409	S
12	338134	415.721	1427.08	G1
13	559330	290.724	640.02	S
14	692403	48.1827	28.5172	G2
15	470428	183.876	431.669	S
16	346824	302.552	1183.07	S
17	569373	254.014	538.917	S
18	414401	272.406	873.628	S
19	471982	214.132	585.128	S
20	462286	232.379	647.192	S
21	366751	429.66	1498.07	S
22	378444	413.505	1547.64	G1
23	420956	339.957	1108.35	S
24	345145	95.9668	205.455	G1
25	700882	85.9144	101.542	S
26	394955	300.529	947.313	S
27	355667	349.144	1110.4	S
28	319337	131.786	393.746	G1
29	368588	343.016	1403.93	G1
30	432189	273.164	864.409	S
31	353739	195.565	568.728	G1
32	319893	49.1802	175.05	G1
33	376856	415.312	1307.57	S
34	678158	114.578	208.588	S
35	735947	444.214	1575.95	S
36	344710	330.268	1231.57	S
37	336862	90.8173	186.09	G1
38	415433	223.31	673.856	S
39	763011	188.358	608.197	G2
40	590265	142.129	326.779	S
41	681352	438.656	1530.07	S
42	373822	423.905	1485.89	S
43	373286	291.711	1043.17	S
44	350287	330.339	1132.45	G1
45	322889	162.804	521.84	G1
46	326932	196.964	655.436	G1
47	360070	49.4016	37.802	G1
48	316021	57.7703	230.447	G1
49	588369	129.218	270.621	S
50	354673	47.9857	45.3096	G1
51	403574	405.201	1299.84	S
52	331421	99.9069	302.029	G1
53	345483	120.776	399.931	G1
54	326575	273.347	974.977	G1
55	680871	101.605	129.391	S
56	690047	133.801	218.592	S
57	318135	91.5046	280.696	G1
58	599075	131.828	297.017	S
59	334509	81.3971	260.465	G1
60	344003	137.937	355.603	G1
61	324166	111.122	333.69	G1
62	365220	192.952	683.729	S
63	730569	51.7442	31.725	G2
64	327015	84.1064	228.79	G1
65	344315	155.41	419.816	G1
66	343268	229.356	688.147	G1
67	307486	367.405	1361.37	G1
68	657164	106.244	174.618	S
69	519439	170.897	445.359	S
70	327777	39.2847	30.537	G1
71	307998	68.7039	195.749	G1
72	336857	121.996	349.758	G1
73	307480	211.907	686.928	G1
74	331527	359.366	1321.44	G1
75	328917	264.591	983.766	S
76	331030	275.626	1078.53	G1
77	378349	52.6207	92.0556	G1
78	432786	281.182	870.661	S
79	695725	45.948	31.1167	G2
80	349295	540.88	1870.91	S
81	356426	358.679	1035.92	S
82	473672	276.469	795.664	S
83	340590	128.492	372.808	G1
84	313636	127.298	434.171	G1
85	340665	298.048	1030.48	S
86	448728	291.767	867.02	S
87	684671	21.1314	21.7554	G2
88	341275	124.232	353.139	G1
89	321337	323.814	1152.83	S
90	672560	42.4052	29.155	G2
91	356990	274.539	963.369	G1
92	779721	332.82	1003.65	S
93	429753	244.534	825.721	S
94	331617	191.572	640.664	G1
95	316607	76.8234	209.138	G1
96	355675	335.309	1062.1	S
97	507367	326.954	1017.19	S
98	329525	73.0487	211.61	G1
99	317862	53.8965	122.849	G1
100	332432	162.487	586.652	G1
101	332734	53.2708	142.362	G1
102	746933	44.0314	25.7446	G2
103	349152	290.761	1034.86	G1
104	334169	68.467	180.045	G1
105	344764	75.8576	168.369	G1
106	568214	143.184	346.258	S
107	658752	35.3799	27.3078	S
108	359143	303.99	1015.71	S
109	492332	174.327	505.893	S
110	317091	100.686	334.389	G1
111	693897	87.8397	110.423	S
112	442488	288.895	853.498	S
113	338355	97.7737	292.419	G1
114	361637	332.111	1188.12	S
115	332894	77.1678	166.025	G1
116	576649	157.329	358.448	S
117	671597	38.2016	24.2311	G2
118	640639	77.4589	149.779	S
119	326939	73.2107	203.661	G1
120	368771	97.6244	327.718	G1
121	793500	58.1798	37.6952	G2
122	375649	284.361	1022.16	S
123	752944	42.7864	26.3114	G2
124	641145	112.874	222.617	S
125	335638	171.822	591.065	G1
126	702102	77.2549	137.848	S
127	339276	150.934	594.058	G1
128	681797	40.2896	29.0942	G2
129	366737	110.016	374.971	G1
130	708810	45.2262	37.3031	G2
131	438967	225.947	777.116	S
132	620224	147.66	332.807	S
133	391298	283.83	1081.09	S
134	694415	118.038	265.676	S
135	454864	221.02	668.063	S
136	325303	32.2176	33.3866	G1
137	711778	45.9789	34.8549	S
138	719234	57.142	30.0866	S
139	669344	345.186	1484.92	S
140	340824	102.874	375.775	G1
141	667594	111.356	260.725	S
142	389252	231.93	924.618	S
143	414322	263.414	789.678	S
144	673307	109.212	256.278	S
145	350484	362.516	1418.58	S
146	376247	314.846	1083.65	S
147	721766	60.4922	114.265	S
148	664228	387.171	1613.36	S
149	347017	215.339	691.082	G1
150	496785	192.877	539.57	S
151	354984	111.104	328.504	G1
152	669354	88.4957	161.094	S
153	374273	86.8994	249.075	G1
154	370762	58.0523	164.544	G1
155	660959	100.535	192.221	S
156	748559	36.4571	23.9012	G2
157	363582	290.33	1067.16	G1
158	465700	243.345	815.254	S
159	346400	163.68	514.574	G1
160	340318	158.093	610.612	G1
161	569839	137.543	335.96	S
162	350155	75.6706	182.532	G1
163	366933	367.064	1420.43	S
164	679572	120.6	212.823	S
165	462614	203.525	863.002	S
166	353514	320.164	1186.11	G1
167	865735	338.319	1177.9	S
168	639314	165.369	271.61	S
169	782281	37.9983	25.8459	G2
170	369176	312.109	1279.1	S
171	369178	164.566	549.498	G1
172	357565	97.7037	322.895	G1
173	331540	80.759	209.125	G1
174	845403	105.928	259.494	S
175	383441	374.411	1146.98	S
176	416387	327.659	1003.86	G1
177	447924	95.4132	247.04	G1
178	373721	247.911	1091.03	S
179	474007	211.222	696.243	S
180	520808	168.884	548.776	S
181	352199	68.2261	183.049	G1
182	628414	76.5238	104.265	G2
183	371275	373.312	1065.62	S
184	705440	149.814	380.354	S
185	617792	494.45	1601.04	G2
186	526191	139.582	606.441	S
187	350627	390.656	1167.88	S
188	716355	164.577	74.2049	G2
189	332890	197.121	595.023	G1
190	435272	296.683	1349.89	S
191	354695	313.5	1230.11	S
192	700850	427.531	1409.13	S
193	628592	287.225	1007.57	G2
194	358456	301.674	943.677	G1
195	390215	33.3004	27.973	G1
196	369723	387.838	868.298	S
197	699840	64.601	37.9002	G2
198	356857	259.609	1317.53	S
199	391565	215.779	1324.29	S
200	569347	327.446	1049.73	G2
201	661113	633.677	2238.84	G2
202	339453	239.974	775.663	G1
203	381829	170.7	595.221	G1
204	662470	375.27	1194.54	G2
205	385295	280.264	977.533	S
206	365744	173.185	597.85	G1
207	322567	259.723	907.803	S
208	678076	138.606	364.317	G2
209	384279	312.31	1005.25	S
210	632607	139.799	453.854	S
211	623351	389.552	1327.33	G2
212	800577	41.8986	28.4554	G2
213	490707	184.918	441.801	S
214	333138	287.235	1080.69	G1
215	559116	150.75	540.584	S
216	359073	255.95	968.131	G1
217	667360	98.5044	143.948	S
218	414436	210.519	609.537	S
219	695876	94.553	199.127	G2
220	679276	75.9326	125.551	S
221	625614	307.411	1301.42	G2
222	635210	445.447	1423.23	S
223	622048	114.031	256.499	S
224	418733	204.577	691.161	S
225	636770	123.84	293.068	S
226	328128	154.088	504.755	G1
227	415729	146.089	541.152	G1
228	582743	125.969	278.722	S
229	441922	296.997	1107.83	S
230	360244	116.534	361.452	G1
231	584367	147.728	383.51	S
232	673631	231.479	683.472	S
233	339425	191.953	819.874	G1
234	352470	36.9809	48.4137	G1
235	350948	212.19	829.355	G1
236	452209	206.579	616.062	S
237	322183	138.769	492.718	G1
238	360749	37.624	42.8782	G1
239	330409	245.558	839.092	S
240	427059	262.645	930.327	S
241	353177	44.4542	62.3602	G1
242	317529	49.9344	130.947	G1
243	732995	39.956	28.0657	G2
244	333503	159.358	629.898	G1
245	326944	228.642	970.09	G1
246	338700	337.268	1342.62	S
247	318104	97.0672	330.791	G1
248	385769	458.635	1617.44	S
249	338132	159.4	534.86	S
250	336295	126.395	479.17	G1
251	346745	261.38	966.983	S
252	373898	253.832	809.382	S
253	347455	391.972	1528.03	S
254	369846	52.9982	136.333	G1
255	348929	62.4918	154.866	G1
256	326710	134.453	453.415	G1
257	320494	56.9806	155.367	G1
258	322027	45.679	89.05	G1
259	712131	280.272	1171.94	G2
260	385467	289.9	1146.55	S
261	430927	230.298	753.825	S
262	660527	47.6715	33.6731	G2
263	353587	220.772	787.761	G1
264	350436	295.043	1110.13	S
265	312421	250.113	946.925	S
266	340427	143.19	545.515	G1
267	380389	70.3763	217.606	G1
268	320134	111.426	419.756	G1
269	680442	63.5743	57.5089	S
270	395866	225.451	871.833	S
271	313877	53.5052	133.824	G1
272	510462	180.373	469.96	S
273	404737	211.97	632.752	S
274	372148	73.7592	235.715	G1
275	319742	162.228	777.251	G1
276	347365	348.701	1566.07	G1
277	334095	217.977	853.648	G1
278	783772	27.9714	23.0275	G2
279	319810	74.618	221.257	G1
280	352238	284.158	1280.5	S
281	546348	185.474	744.929	S
282	336860	82.2149	213.926	G1
283	348439	34.2672	31.0745	G1
284	350080	51.7735	120.327	G1
285	438155	234.308	705.358	S
286	348106	34.3397	26.6375	G1
287	347913	53.3662	201.476	G1
288	450184	238.087	777.468	S
289	374556	103.496	376.438	G1
290	580092	181.622	389.636	S
291	336606	365.29	1420.27	G1
292	767598	58.665	43.7056	S
293	372111	279.105	1010.48	S
294	802995	40.5313	24.8487	G2
295	323602	102.404	332.926	G1
296	552675	198.559	455.791	S
297	698103	53.2507	35.6731	G2
298	423083	248.354	856.056	S
299	629263	138.945	382.955	S
300	329528	45.4429	68.2154	G1
301	455795	216.35	665.57	S
302	336390	263.216	1043.01	S
303	333849	41.5317	100.145	G1
304	325715	136.091	499.315	G1
305	369886	273.653	1158.91	S
306	377168	69.9428	198.949	G1
307	703851	292.831	1136.09	G2
308	333595	325.593	1301	G1
309	359196	285.172	1275.17	S
310	336369	135.601	450.841	G1
311	409877	251.953	933.681	S
312	524570	168.807	471.41	S
313	378816	79.7561	266.801	G1
314	356807	220.088	982.507	G1
315	468142	186.031	565.487	S
316	358833	220.997	766.013	S
317	374222	34.48	64.4299	G1
318	335300	377.481	1451.48	G1
319	594528	159.4	516.951	S
320	350293	45.2894	113.39	G1
321	340172	138.747	453.914	G1
322	699571	49.3765	33.5701	G2
323	537728	220.628	786.189	S
324	675066	43.1779	44.7138	S
325	338778	141.968	563.356	G1
326	404466	332.216	1209.17	S
327	700986	49.8511	56.7994	S
328	527819	168.057	437.104	S
329	354350	30.8674	32.0776	G1
330	564430	126.576	329.831	S
331	353618	28.5475	35.566	G1
332	388599	198.605	740.722	S
333	341383	115.917	503.188	G1
334	351625	168.332	614.821	G1
335	338865	197.54	855.413	G1
336	444023	254.458	764.948	S
337	347165	82.003	235.728	G1
338	385553	232.161	920.67	S
339	372327	33.8719	64.0832	G1
340	336069	92.0437	257.262	G1
341	349652	60.1585	172.121	G1
342	347208	84.5033	264.384	G1
343	357457	209.942	732.316	G1
344	503242	169.45	533.532	S
345	731522	41.0464	29.614	G2
346	347972	138.464	532.74	G1
347	482039	233.604	714.515	S
348	394523	274.707	954.403	S
349	393341	343.226	1272.68	S
350	643530	100.787	199.783	S
351	334937	242.5	942.786	G1
352	343990	52.0163	146.152	G1
353	357350	231.591	697.981	G1
354	393309	71.2091	218.547	G1
355	368593	400.313	1413.77	G1
356	395397	287.021	1003.75	S
357	369416	78.2133	233.138	G1
358	355085	56.3819	99.4694	G1
359	440306	342.803	921.031	S
360	507510	191.846	639.314	S
361	349457	150.464	465.696	G1
362	390777	300.291	864.968	S
363	575461	187.998	416.585	S
364	656806	114.616	231.549	S
365	713714	42.2883	21.4881	S
366	517687	199.497	550.069	S
367	343864	307.862	963.547	G1
368	413798	286.375	831.921	S
369	359011	69.1568	133.966	G1
370	583900	179.636	447.604	S
371	733285	442.255	1595.73	S
372	353975	434.71	1309.25	S
373	328653	164.832	483.603	G1
374	366148	306.438	1020.69	S
375	795023	295.625	1249.42	S
376	797215	227.739	705.197	S
377	335742	181.753	569.635	G1
378	495156	201.099	632.429	S
379	330935	82.2654	175.579	G1
380	364637	311.697	1096.14	S
381	338939	75.3849	171.77	G1
382	638495	136.464	331.897	S
383	363866	167.93	470.157	G1
384	335399	421.33	1477.32	G1
385	433719	291.273	928.432	S
386	336574	333.921	1117.54	S
387	377536	116.342	331.293	G1
388	355287	90.9513	274.932	G1
389	384365	316.585	982.617	S
390	359255	79.9167	183.342	G1
391	351061	162.484	673.361	G1
392	359384	101.701	279.415	G1
393	316601	336.575	1204.86	G1
394	341105	413.879	1490.29	S
395	367464	194.548	837.503	G1
396	375814	41.3894	64.0284	G1
397	501830	178.744	391.245	S
398	404598	193.711	809.373	S
399	375150	266.005	918.348	S
400	447539	311.27	969.87	G1
401	665711	131.454	301.916	S
402	385725	286.896	1079.87	S
403	333205	339.255	1229.18	S
404	336656	244.815	779.962	G1
405	723506	42.4642	24.3574	G2
406	462206	180.823	559.72	S
407	265492	52.6624	148.215	G1
408	361538	389.46	1547.63	G1
409	314320	62.103	123.454	G1
410	354552	67.9829	164.396	G1
411	692776	47.0817	36.0331	G2
412	760394	42.9121	60.3848	S
413	372751	207.361	858.554	G1
414	334132	396.856	1436.88	S
415	744905	55.8303	44.4608	S
416	344790	105.794	325.768	G1
417	345431	64.7151	149.581	G1
418	472060	166.391	388.23	S
419	348511	239.426	828.645	S
420	338771	296.528	1166.09	S
421	318541	177.133	618.743	G1
422	262186	97.3731	299.687	G1
423	403787	268.726	972.884	S
424	378378	62.1741	207.003	G1
425	354009	82.4479	213.666	G1
426	332126	113.849	323.841	G1
427	750020	239.415	800.905	S
428	765018	256.586	897.62	S
429	377839	238.164	784.443	S
430	331571	82.3425	244.05	G1
431	373570	27.9442	23.9842	G1
432	667156	47.1824	38.9738	S
433	315140	52.1175	92.1841	G1
434	355168	38.7689	39.4162	G1
435	349120	138.099	476.817	G1
436	354014	426.322	1593.44	G1
437	344498	407.004	1678.94	G1
438	685397	50.4835	48.6481	S
439	681640	50.425	32.9418	G2
440	313454	45.6642	83.9138	G1
441	389595	275.843	907.967	G1
442	344615	260.777	1083.97	G1
443	437772	274.03	1068.89	S
444	339992	298.821	1033.53	S
445	596711	206.879	658.291	S
446	381119	189.355	581.108	S
447	662662	364.454	1357.06	S
448	316321	105.574	354.923	G1
449	326126	36.7988	50.4813	G1
450	686443	67.4297	52.052	G2
451	706900	47.0581	31.3743	G2
452	322671	48.6315	104.159	G1
453	544461	131.329	387.662	S
454	724170	50.5369	37.8992	G2
455	420639	164.752	666.19	G1
456	484133	161.364	446.812	S
457	683813	120.414	447.823	G2
458	329061	260.226	1016.48	G1
459	533335	122.498	298.019	S
460	348542	294.445	1051.7	S
461	347957	31.3818	1304.61	S
462	704767	433.167	1423.16	G2
463	342191	39.9792	93.8943	G1
464	328910	144.135	591.083	G1
465	853866	168.838	489.959	S
466	707116	47.7141	29.0253	G2
467	657599	112.113	248.432	S
468	604558	178.228	498.509	S
469	355825	171.091	567.178	G1
470	638671	151.893	321.178	S
471	350989	155.285	499.233	G1
472	704667	50.8444	31.2468	G2
473	387874	32.0387	842.092	S
474	673844	91.2273	58.1991	G2
475	519546	190.12	484.933	S
476	723515	28.4112	19.3253	G2
477	349890	68.8074	204.127	G1
478	607934	119.181	316.851	S
479	650776	87.1031	134.783	S
480	519048	182.455	486.994	S
481	622990	131.337	271.177	S
482	461396	206.834	585.367	S
483	642224	158.564	290.4	S
484	349758	392.849	1113.54	G1
485	344286	155.532	354.317	G1
486	367782	207.002	681.278	G1
487	443151	375.735	1015.76	S
488	634585	616.272	1662.19	G2
489	594902	175.046	382.797	S
490	393564	319.19	1207.37	S
491	331689	94.8279	174.506	G1
492	658499	380.4	878.501	S
493	633064	144.273	224.635	S
494	638038	93.8793	131.685	S
495	688725	359.123	897.114	S
496	786408	521.584	1217.16	S
497	378966	391.758	1398.53	S
498	696842	319.587	773.963	S
499	538613	313.039	778.61	S
500	349142	306.1	1013.82	S
501	712622	261.847	749.816	G2
502	731497	37.8415	22.6498	G2
503	378946	283.223	1079.93	S
504	323866	129.016	258.796	G1
505	667607	132.334	307.481	S
506	369324	308.101	1054.79	G1
507	519062	425.553	1172.84	S
508	593366	142.472	276.726	S
509	398350	394.371	1235.47	S
510	267552	356.665	1278.44	G1
511	296907	96.1681	216.788	G1
512	738089	20.5913	23.9831	G2
513	361990	354.257	1251.69	S
514	386549	371.081	974.445	S
515	631101	64.3446	97.2362	S
516	348332	319.18	1225.28	S
517	700653	56.5103	40.0422	S
518	467751	290.72	759.176	S
519	373399	91.3214	117.444	G1
520	341624	216.758	782.704	G1
521	422020	319.839	891.864	S
522	812193	104.533	66.6524	S
523	392369	291.5	778.379	S
524	533199	220.274	416.676	S
525	320235	101.183	332.341	G1
526	587656	187.967	382.999	S
527	655127	146.104	224.087	S
528	548854	263.23	505.953	S
529	635432	77.3784	74.2433	S
530	480142	259.584	575.295	S
531	616716	124.502	243.042	S
532	777143	50.1861	31.3936	S
533	301944	419.462	1235.53	S
534	317198	54.4599	98.9395	G1
535	478898	201.327	565.315	S
536	492453	304.884	797.007	S
537	334780	38.2	47.6571	G1
538	440869	341.807	769.963	S
539	349494	409.439	1224.03	S
540	320699	48.9432	75.4856	G1
541	352246	381.468	1292.04	G1
542	476156	295.123	672.62	S
543	324582	38.1852	57.0296	G1
544	314784	63.8402	138.679	G1
545	409549	281.38	665.203	S
546	400184	334.813	949.109	S
547	352661	270.078	933.714	G1
548	319967	58.1422	129.748	G1
549	340537	291.782	1065.39	G1
550	338055	293.127	838.423	S
551	571076	166.193	376.531	S
552	427014	247.768	733.56	S
553	364344	164.161	480.117	G1
554	768827	58.4912	32.6323	G2
555	337539	273.129	789.409	S
556	345273	185.246	548.51	G1
557	462657	223.585	509.036	S
558	323222	308.56	879.02	G1
559	531615	199.804	550.035	S
560	762944	57.3757	34.7626	G2
561	415967	274.62	792.286	S
562	330616	324.859	990.784	G1
563	500454	172.045	311.627	S
564	425910	341.766	1116.43	S
565	356971	387.177	1174.8	S
566	331014	324.885	1117.07	G1
567	320646	388.772	1346.46	G1
568	323366	350.515	1223.89	G1
569	325802	74.2943	172.134	G1
570	398714	262.867	850.383	S
571	344688	411.533	1326.4	S
572	347965	205.308	642.998	G1
573	415518	278.098	857.961	S
574	312690	180.791	515.51	G1
575	333742	290.653	1013.97	S
576	338391	255.343	837.35	S
577	499235	267.702	796.282	S
578	799800	244.55	684.371	S
579	383623	30.7264	22.3872	G1
580	261778	31.7075	25.9769	G1
581	339168	347.66	1093.43	S
582	338503	252.077	747.104	S
583	691117	54.992	63.486	G2
584	323971	73.8899	190.891	G1
585	332345	183.199	504.041	G1
586	351332	176.662	604.218	G1
587	328553	237.132	694.562	G1
588	508614	172.361	378.449	S
589	332988	204.289	645.478	G1
590	332832	361.859	1188.06	S
591	452892	371.187	1104.62	S
592	710652	284.921	885.037	G2
593	756550	36.2163	21.3181	G2
594	755653	274.127	760.464	G2
595	348914	277.648	898.449	G1
596	696440	188.677	553.307	G2
597	329429	136.341	398.583	G1
598	694853	207.579	635.217	G2
599	370546	138.573	325.38	G1
600	331148	189.899	600.222	G1
601	372544	192.272	496.591	G1
602	340904	57.671	137.446	G1
603	332452	64.8355	163.991	G1
604	472512	257.745	541.49	S
605	715773	49.5432	23.7983	G2
606	353501	132.849	280.646	G1
607	357183	345.605	971.961	S
608	445233	296.58	705.867	S
609	358082	80.0046	311.499	G1
610	332127	331.89	1106.47	S
611	690937	49.9187	26.6239	G2
612	348681	79.518	303.594	G1
613	545417	188.338	373.328	S
614	338876	127.159	319.039	G1
615	341033	46.4936	65.7201	G1
616	418404	268.704	658.629	S
617	351324	100.19	183.165	G1
618	354196	358.986	1059.57	S
619	330497	45.3246	29.1952	G1
620	336663	47.779	63.6787	G1
621	305606	341.374	1124.75	S
622	658805	100.967	161.712	S
623	326136	333.301	988.334	S
624	323011	127.699	351.983	G1
625	334486	150.669	380.107	G1
626	334769	495.669	1582.63	S
627	684338	73.0459	83.6858	G2
628	329170	346.158	951.651	S
629	324316	376.405	1190.09	S
630	364779	355.532	1017.34	S
631	341318	374.049	1078.22	S
632	427620	227.782	529.59	S
633	371888	262.606	696.29	S
634	308978	83.4838	189.325	G1
635	346179	310.439	994.549	S
636	310254	125.146	310.214	G1
637	753852	43.958	46.0573	G2
638	420625	274.202	731.017	S
639	360229	315.195	900.845	S
640	306841	268.524	746.276	S
641	322748	370.265	1119.36	S
642	401900	275.134	720.621	S
643	664971	73.0429	95.4109	S
644	379641	389.943	992.988	S
645	458081	267.985	718.895	S
646	326451	360.878	1059.63	S
647	401817	313.168	923.074	S
648	295562	76.409	186.279	G1
649	336650	307.653	913.55	S
650	456672	247.367	676.84	S
651	542607	212.938	545.918	S
652	290112	92.9415	225.264	G1
653	381716	287.65	839.465	S
654	863977	270.783	712.901	S
655	322370	371.806	1253.75	G1
656	761434	333.032	837.18	S
657	300801	228.651	728.764	G1
658	314711	347.607	1077.12	S
659	421906	299.654	649.085	S
660	320069	335.762	1047.25	S
661	318025	281.36	915.32	G1
662	698393	100.864	143.517	S
663	688404	42.7971	21.1455	G2
664	321910	76.2741	142.139	G1
665	635332	72.9801	52.3547	S
666	674655	77.4733	56.3472	S
667	325062	88.8459	145.567	G1
668	363965	89.8819	191.447	G1
669	692545	283.657	792.069	S
670	716175	130.285	362.027	G2
671	330614	132.054	305.153	G1
672	340470	107.885	264.957	G1
673	501605	260.2	677.464	S
674	593530	163.949	374.685	S
675	342822	284.144	955.082	G1
676	642576	153.388	329.844	S
677	616935	164.504	359.087	S
678	703983	43.5021	221.642	S
679	592103	147.797	365.249	S
680	318391	121.863	298.363	G1
681	343299	270.04	882.975	G1
682	316617	104.614	339.898	G1
683	681883	44.5982	28.1269	G2
684	649529	128.015	267.924	S
685	318711	121.26	322.896	G1
686	344591	68.741	203.1	G1
687	371588	371.075	1464.93	S
688	315482	153.487	507.859	G1
689	352218	27.8778	768.29	G1
690	514307	172.432	524.676	S
691	359113	413.359	1209.74	S
692	384326	36.9115	82.9165	G1
693	770980	29.6318	21.3414	G2
694	710845	83.4285	252.546	G2
695	366546	298.632	1271.13	G1
696	364391	295.784	1154.12	G1
697	384130	47.0382	118.872	G1
698	359611	33.6722	94.5371	G1
699	381842	278.188	1098.72	S
700	362071	46.2355	117.374	G1
701	380298	118.97	441.127	G1
702	362843	70.3148	304.764	G1
703	405954	159.882	736.518	S
704	407217	155.426	476.377	S
705	375555	41.7853	52.6512	G1
706	353435	58.6356	187.734	G1
707	336629	286.507	1212.7	S
708	360091	89.3998	383.5	G1
709	413081	157.434	501.017	S
710	383973	386.398	1214.37	S
711	355180	143.157	724.784	S
712	396804	202.402	1061.32	S
713	347317	44.2873	106.179	G1
714	357447	133.727	610.839	G1
715	348705	131.245	593.671	G1
716	743753	41.4777	29.2211	G2
717	360005	29.9458	45.4215	G1
718	422655	174.626	633.11	S
719	666716	61.8106	199.468	G2
720	390909	243.306	885.625	S
721	376933	254.373	825.201	S
722	380220	220.064	1091.03	S
723	513290	191.633	491.339	S
724	565194	132.125	270.948	S
725	783949	108.515	55.6851	S
726	336192	86.289	352.173	G1
727	681361	35.3665	21.5813	G2
728	383676	291.52	924.718	S
729	362369	54.2504	193.138	G1
730	347891	163.825	836.964	S
731	331576	109.882	550.867	G1
732	355536	47.9152	171.843	G1
733	661453	50.5252	64.628	S
734	348357	47.8605	47.0508	G1
735	353438	49.5645	48.6216	G1
736	333398	162.734	644.617	G1
737	369422	133.627	395.66	G1
738	656460	64.5156	160.011	S
739	695510	31.5323	20.8955	G2
740	324502	91.0891	391.361	G1
741	354907	200.421	997.752	S
742	437316	224.228	636.245	S
743	327801	95.9044	524.984	G1
744	367298	50.7529	177.15	G1
745	347762	64.7748	330.506	G1
746	329827	61.5975	201.311	G1
747	337960	57.7895	290.677	G1
748	363166	182.492	917.695	S
749	326075	173.108	670.241	G1
750	369954	297.333	997.428	G1
751	329386	130.974	707.997	G1
752	387037	233.53	750.482	S
753	364332	291.918	997.054	S
754	379559	286.098	943.602	S
755	359870	211.805	1094.93	S
756	391533	186.864	598.894	S
757	320350	194.647	960.872	G1
758	720940	27.1973	21.2798	G2
759	321717	95.015	412.894	G1
760	330087	206.668	1169.96	S
761	416095	132.136	537.64	S
762	419368	168.256	831.291	S
763	317236	200.154	735.701	G1
764	318671	214.079	825.84	G1
765	415288	321.513	1027.84	S
766	325175	107.34	740.493	G1
767	516120	222.63	620.835	S
768	455067	178.241	479.809	S
769	343429	197.372	1010.4	G1
770	343540	183.698	896.301	S
771	409033	214.785	593.892	S
772	322985	88.1832	357.064	G1
773	360381	251.261	862.871	S
774	469262	144.167	341.177	S
775	469795	137.462	379.595	S
776	345410	177.689	921.345	G1
777	506550	145.002	375.742	S
778	670099	32.8743	23.099	G2
779	337925	196.497	1046.03	G1
780	481342	125.933	303.937	S
781	340258	457.309	1803.14	S
782	778761	34.8879	67.5148	G2
783	496879	126.07	436.706	S
784	329728	128.458	571.21	G1
785	351424	296.429	885.48	S
786	400481	162.856	590.104	S
787	608011	37.6586	22.7398	G2
788	444897	259.438	749.471	S
789	607395	97.5447	251.697	S
790	342442	195.618	899.931	S
791	635812	111.357	95.6279	S
792	340771	302.197	871.263	S
793	451187	169.913	819.083	S
794	393794	185.137	894.106	S
795	501500	253.254	734.485	S
796	304219	43.496	98.947	G1
797	501711	283.697	825.61	S
798	382783	312.291	1073.35	S
799	334129	254.754	1007.6	G1
800	474431	25.6459	373.857	S
801	652176	42.2228	34.4176	G2
802	329874	345.559	1096.15	S
803	387912	243.883	1074.67	S
804	368089	86.0662	205.675	G1
805	336634	412.67	1381.65	G1
806	626176	67.9102	76.9882	S
807	323662	85.7495	277.777	G1
808	345929	82.4732	157.067	G1
809	370331	392.456	1529.91	G1
810	656139	200.709	634.028	G2
811	367234	78.34	132.427	G1
812	636562	92.428	256.681	S
813	365413	176.641	526.275	G1
814	568212	27.0211	198.733	S
815	674188	319.011	1003.52	S
816	622459	108.457	279.285	S
817	687921	69.6217	129.516	S
818	580304	107.854	212.015	S
819	471121	216.365	788.537	S
820	664249	37.0437	24.3566	G2
821	492196	239.285	653.597	S
822	398320	209.724	837.594	S
823	340856	175.474	1010.54	G1
824	389961	254.981	1014.86	S
825	362910	319.058	1160.95	S
826	455883	267.809	800.983	S
827	391096	160.624	463.893	G1
828	341661	57.1375	116.005	G1
829	374553	149.938	431.601	G1
830	566880	120.488	313.21	S
831	456012	200.822	788.379	S
832	359407	261.68	1137.93	S
833	339992	60.8862	138.887	G1
834	346775	218.845	844.628	S
835	340515	185.277	739.832	G1
836	362932	105.908	218.609	G1
837	387522	235.209	779.468	S
838	337589	252.801	1003.01	G1
839	336619	331.17	1077.13	S
840	496381	207.662	577.189	S
841	363724	80.0084	154.171	G1
842	476459	165.415	542.761	S
843	413631	254.59	788.527	S
844	337646	78.7585	258.535	G1
845	344987	385.633	1376.29	S
846	684388	192.545	535.685	G2
847	334530	281.22	959.73	S
848	361939	179.974	661.859	G1
849	357346	177.978	658.13	G1
850	310592	125.608	290.638	G1
851	401193	244.071	709.977	S
852	350097	231.617	1039.76	S
853	343999	218.907	901.111	G1
854	419504	224.733	643.327	S
855	697469	43.9144	44.9897	S
856	376749	110.953	312.715	G1
857	728432	50.0708	39.4541	G2
858	371045	134.657	373.722	G1
859	356735	228.73	953.554	G1
860	314608	63.1924	215.601	G1
861	809887	43.3972	61.0316	G2
862	430530	209.633	595.996	S
863	450846	188.928	638.26	S
864	342436	291.788	1272.42	G1
865	365101	175.999	630.052	S
866	441945	208.4	553.308	S
867	467155	182.344	676.363	S
868	355277	196.566	751.87	G1
869	469034	165.171	610.594	S
870	475801	160.143	466.527	S
871	379731	221.819	964.941	S
872	322152	59.7485	213.242	G1
873	350551	208.611	758.506	G1
874	384920	30.1771	25.0317	G1
875	356913	165.809	765.042	G1
876	346165	184.596	670.705	S
877	390240	95.0699	381.902	G1
878	711042	46.2735	30.8629	G2
879	348295	178.865	667.339	G1
880	374204	30.6614	19.1435	G1
881	349448	82.0176	172.265	G1
882	381532	152.108	692.255	G1
883	788254	36.9449	34.8253	G2
884	353035	127.334	556.441	G1
885	813955	42.9089	116.195	G2
886	350220	83.6274	180.876	G1
887	423781	177.998	596.526	S
888	346982	83.29	205.969	G1
889	560974	158.113	518.231	S
890	779899	40.8646	26.3285	G2
891	349319	31.6187	53.766	G1
892	345351	104.483	260.46	G1
893	687257	42.8371	22.3081	G2
894	339467	315.075	1315.69	S
895	364298	157.297	529.827	S
896	355877	324.769	1085.97	G1
897	380009	50.7506	128.643	G1
898	577987	153.567	581.232	G2
899	329798	205.912	892.08	G1
900	429182	188.821	581.399	S
901	767166	125.647	273.143	G2
902	712366	57.2052	56.7209	S
903	516888	187.813	496.341	S
904	371854	170.114	562.972	S
905	472023	158.974	457.456	S
906	659865	157.703	642.145	G2
907	642229	181.777	305.216	S
908	349278	254.141	1044.57	S
909	368927	157.633	749.114	G1
910	762518	32.1424	20.8659	G2
911	351321	310.785	928.485	S
912	507198	277.299	918.203	S
913	765854	31.0044	19.8766	G2
914	511373	171.724	461.779	S
915	468248	326.309	1122.17	S
916	342943	61.751	158.433	G1
917	543418	168.302	590.611	S
918	376271	136.172	617.766	G1
919	345923	29.2685	247.838	G1
920	339497	287.32	1102.09	S
921	693486	108.984	292.237	G2
922	373912	95.9984	347.157	G1
923	475444	207.922	755.781	S
924	725898	50.7383	31.2716	G2
925	344792	54.8773	138.998	G1
926	398194	31.7281	1094.86	S
927	373934	259.917	1142.93	S
928	359415	329.144	1158.92	S
929	706165	65.9229	35.191	G2
930	368623	297.884	952.936	S
931	473549	165.425	543.415	S
932	380641	97.6964	350.449	G1
933	746306	45.0341	31.2775	S
934	344058	31.1525	251.562	G1
935	378004	66.8673	210.355	G1
936	359286	81.8732	265.392	G1
937	393044	298.399	932.488	S
938	343480	332.696	1150.85	S
939	686815	59.2008	140.967	S
940	361577	128.207	453.279	G1
941	446380	269.8	778.913	S
942	372288	121.21	441.72	G1
943	498570	227.174	583.686	S
944	333677	90.4995	305.455	G1
945	332268	300.964	1004.55	S
946	513390	221.736	382.363	S
947	727443	82.1133	54.8173	S
948	784996	65.5318	102.659	G2
949	382447	483.542	1399.06	S
950	379067	49.277	70.966	G1
951	380831	51.3168	76.0544	G1
952	747639	400.07	1235.56	S
953	589074	184.514	489.605	S
954	633589	203.31	304.012	S
955	391242	356.719	933.281	S
956	378611	47.4034	50.4542	G1
957	604427	184.623	474.381	S
958	380721	310.91	1031.58	S
959	705436	406.509	1335.88	G2
960	366791	91.0016	196.222	G1
961	360998	213.361	587.275	G1
962	568237	272.915	647.378	S
963	374568	372.051	1012.61	S
964	356067	106.936	268.038	G1
965	371368	68.923	138.418	G1
966	624286	38.2724	288.526	S
967	325270	105.951	288.226	G1
968	347221	440.38	1386.05	G1
969	338471	260.188	711.568	S
970	459898	317.21	794.075	S
971	336759	176.742	498.842	G1
972	373820	357.546	1055.05	S
973	346102	152.913	431.239	G1
974	385931	398.805	1220.4	S
975	617974	178.816	352.242	S
976	342772	364.644	1027.25	S
977	497701	43.7986	527.237	S
978	427400	229.67	540.1	S
979	363628	371.041	1066.51	S
980	327263	115.241	296.237	G1
981	327207	71.9331	119.332	G1
982	327806	63.8119	126.867	G1
983	539675	281.931	645.68	S
984	380428	442.757	1435.08	S
985	326743	74.2328	119.698	G1
986	334798	417.468	1345.21	S
987	464054	285.032	737.444	S
988	428183	253.054	728.683	S
989	455677	251.847	637.683	S
990	328812	229.123	635.441	G1
991	421634	311.67	817.623	S
992	493526	266.537	671.948	S
993	699553	52.9946	28.5176	G2
994	311232	40.0857	29.723	G1
995	704304	52.0413	29.9371	G2
996	591437	132.831	235.498	S
997	676979	233.771	553.255	S
998	626959	81.102	78.1143	S
999	437405	269.59	635.923	S
1000	814731	200.932	463.53	S
1001	629360	127.873	202.508	S
1002	498318	195.293	451.465	S
1003	327352	58.7546	84.6806	G1
1004	653510	149.459	318.419	S
1005	373049	211.603	637.976	G1
1006	474235	397.588	1166.59	S
1007	328435	120.703	361.441	G1
1008	339787	218.261	640.113	G1
1009	439126	309.637	820.96	S
1010	576938	323.487	1083.97	G2
1011	332096	76.6304	210.826	G1
1012	713103	41.9674	28.4153	G2
1013	763002	338.74	989.791	S
1014	345885	225.021	537.296	S
1015	369199	35.2735	26.5461	G1
1016	440936	407.933	1565.2	S
1017	400805	314.953	968.238	S
1018	503848	239.757	700.26	S
1019	351897	263.467	766.283	G1
1020	406823	331.292	1020.38	S
1021	784136	415.854	1301.67	S
1022	349497	299.836	929.411	G1
1023	345809	123.643	327.257	G1
1024	376097	254.924	795.036	S
1025	536536	276.151	845.876	S
1026	408545	386.851	1686.77	S
1027	371469	90.6484	214.405	G1
1028	416362	303.93	884.565	S
1029	364515	270.557	1025.2	G1
1030	572358	197.83	550.264	S
1031	602573	256.111	607.463	S
1032	403140	328.431	983.704	S
1033	377650	72.5639	154.464	G1
1034	494671	219.734	564.206	S
1035	834679	68.7196	65.8207	S
1036	570541	186.819	451.199	S
1037	482952	162.334	292.735	S
1038	358009	408.41	1305.87	S
1039	348232	115.151	311.041	G1
1040	824490	51.1402	118.006	G2
1041	480059	259.216	629.555	S
1042	538574	180.991	435.922	S
1043	488759	250.639	777.534	S
1044	354636	267.373	878.037	G1
1045	375365	240.403	682.893	S
1046	598371	168.818	422.395	S
1047	451776	212.632	535.556	S
1048	351176	320.626	882.939	G1
1049	584859	164.786	410.619	S
1050	363899	394.72	1271.12	S
1051	338071	104.067	253.297	G1
1052	370783	387.345	1384.88	S
1053	383686	290.024	875.033	G1
1054	352002	271.912	920.508	G1
1055	743971	55.5258	29.1678	G2
1056	787024	366.203	1231.64	S
1057	334391	283.917	880.877	S
1058	329977	298.05	945.006	S
1059	327646	313.151	967.98	G1
1060	380532	351.768	1160.35	S
1061	223023	367.787	1089.16	S
1062	337296	272.166	903.986	G1
1063	722191	44.932	36.9299	S
1064	258235	319.059	967.72	S
1065	333584	48.9516	99.5981	G1
1066	696812	283.443	952.839	S
1067	693520	55.8143	34.2289	G2
1068	679587	68.8145	41.1623	G2
1069	675288	59.821	33.4538	G2
1070	730891	19.8767	13.0439	G2
1071	322157	64.6773	144.437	G1
1072	327029	89.5391	257.582	G1
1073	329820	44.5811	74.0622	G1
1074	336684	42.6177	63.8694	G1
1075	705009	272.825	853.617	G2
1076	349248	343.012	1115.7	S
1077	678581	59.3347	42.8554	G2
1078	384507	140.781	444.512	G1
1079	336400	37.5764	41.739	G1
1080	553146	382.401	1113.17	S
1081	528307	331.988	966.573	S
1082	334312	115.874	370.622	G1
1083	337675	350.063	1018.91	S
1084	376421	139.109	469.523	G1
1085	327135	40.8905	31.9095	G1
1086	316854	322.091	1034.51	G1
1087	502278	225.829	916.234	S
1088	441717	271.085	969.085	S
1089	312867	31.0099	27.9044	G1
1090	349663	291.897	979.558	S
1091	371859	326.974	1056.03	S
1092	377723	307.314	850.408	S
1093	364369	359.641	1477.44	S
1094	427747	315.297	1013.83	S
1095	341785	105.01	307.386	G1
1096	310594	35.5588	46.4745	G1
1097	324862	105.17	325.473	G1
1098	323739	103.644	309.263	G1
1099	358706	327.289	1281.53	S
1100	453472	336.585	1346.57	S
1101	309307	176.698	595.096	G1
1102	464033	216.672	739.613	S
1103	350601	72.9493	216.949	G1
1104	404746	389.764	1335.92	S
1105	400415	346.803	1515.26	S
1106	321300	186.062	595.277	G1
1107	687983	135.905	354.781	G2
1108	336245	320.871	961.428	S
1109	322068	89.8855	224.116	G1
1110	355663	86.0096	254.438	G1
1111	414013	262.452	901.547	S
1112	415733	283.501	967.576	S
1113	317332	49.2446	64.6955	G1
1114	448941	261.653	709.24	S
1115	648446	148.751	338.414	S
1116	350564	38.4026	56.589	G1
1117	511137	367.832	1262.81	S
1118	344939	497.275	1721.16	G1
1119	445803	251.293	1079.92	S
1120	327454	103.773	300.69	G1
1121	557807	203.413	573.432	S
1122	338072	335.714	1148.64	G1
1123	326808	117.964	355.73	G1
1124	327178	110.91	348.277	G1
1125	457925	218.207	626.016	S
1126	688688	23.6023	20.1603	G2
1127	347437	357.071	1182.35	S
1128	770631	48.9095	29.7342	G2
1129	663745	53.0257	29.6387	G2
1130	770490	50.808	36.08	G2
1131	418895	224.545	723.354	S
1132	535657	324.031	973.224	S
1133	339114	32.287	34.4991	G1
1134	337242	28.3638	39.9557	G1
1135	408176	540.372	1484.62	S
1136	329414	322.609	1026.47	G1
1137	422847	365.596	1268.22	S
1138	371908	120.935	451.909	G1
1139	323627	329.541	1119.36	G1
1140	732262	41.0476	27.3928	G2
1141	674437	124.016	310.611	S
1142	555463	240.927	727.136	S
1143	374161	282.824	1084.47	G1
1144	689211	64.3786	75.4947	S
1145	353582	164.722	383.149	G1
1146	466318	252.143	841.453	S
1147	351021	148.241	540.17	G1
1148	681033	68.6205	55.0871	S
1149	434781	289.169	1002.11	S
1150	347445	163.883	427.979	G1
1151	677077	176.567	391.538	S
1152	364916	153.077	419.827	G1
1153	542249	215.533	645.435	S
1154	368784	69.6588	167.35	G1
1155	408401	254.523	727.251	S
1156	372150	70.7315	214.357	G1
1157	798032	40.602	28.4497	S
1158	348893	172.403	438.039	G1
1159	487880	236.507	634.948	S
1160	360037	131.186	374.333	G1
1161	477576	215.23	791.298	S
1162	394175	394.403	1281.61	S
1163	380757	383.612	1419.2	S
1164	362789	130.099	336.438	G1
1165	358389	128.499	373.848	G1
1166	576347	148.95	342.503	S
1167	763552	49.275	39.2531	S
1168	544917	261.198	791.285	S
1169	391303	229.945	591.647	G1
1170	682199	201.937	371.42	S
1171	341229	59.5024	89.97	G1
1172	358740	445.91	1393.47	G1
1173	352106	285.006	787.904	G1
1174	348118	334.857	972.22	S
1175	365157	101.409	200.713	G1
1176	607550	236.41	471.731	S
1177	818678	214.557	362.123	S
1178	426952	345.549	1059.26	S
1179	351479	407.146	1017.81	S
1180	353552	39.7789	29.759	G1
1181	372637	273.103	749.655	G1
1182	453856	416.085	1361.19	S
1183	602976	234.678	456.093	S
1184	372267	342.9	1086.95	S
1185	357877	120.055	285.917	G1
1186	354313	306.708	897.21	G1
1187	569887	269.956	604.055	S
1188	732126	404.625	1163.64	G2
1189	398098	315.094	995.799	S
1190	343477	371.478	1198.27	S
1191	355933	97.0253	223.305	G1
1192	558909	180.056	529.899	S
1193	567638	310.846	686.207	S
1194	365228	324.552	871.841	S
1195	675342	286.35	929.445	G2
1196	352323	63.4108	97.755	G1
1197	361073	394.963	1074.78	S
1198	373334	78.606	155.432	G1
1199	360223	361.893	1060.41	S
1200	359967	138.501	375.103	G1
1201	378276	306.901	966.59	G1
1202	355392	360.711	1092.34	G1
1203	370543	308.653	953.161	G1
1204	352091	72.1957	109.237	G1
1205	393848	443.574	1413.33	S
1206	442013	376.405	979.954	S
1207	370283	141.665	291.552	G1
1208	327658	181.105	444.796	G1
1209	334191	470.477	1591.19	S
1210	346198	397.359	1320.14	G1
1211	530025	176.723	291.49	S
1212	334950	52.5409	119.785	G1
1213	410375	316.004	888.047	S
1214	335285	40.492	32.7996	G1
1215	338219	49.8189	66.5973	G1
1216	337275	415.761	1475.02	G1
1217	462029	484.249	1358.82	S
1218	337668	144.711	408.388	G1
1219	345610	44.0456	36.0959	G1
1220	335757	236.034	899.693	G1
1221	410137	370.322	1045.64	S
1222	329666	220.33	675.727	G1
1223	348699	252.677	768.559	G1
1224	325832	185.378	478.015	G1
1225	361201	192.927	583.772	G1
1226	322234	349.16	1072.94	G1
1227	572339	138.352	340.265	S
1228	446354	315.231	893.525	S
1229	678562	65.1459	51.2145	S
1230	348933	161.642	524.676	G1
1231	336014	44.7117	79.2914	G1
1232	347289	68.1797	180.545	G1
1233	700595	374.513	1198.07	S
1234	537554	293.383	878.978	S
1235	349986	340.215	1197.66	S
1236	385696	316.3	919.813	S
1237	632073	147.987	372.993	S
1238	504550	191.02	360.181	S
1239	673521	42.2281	26.7356	G2
1240	407212	341.829	980.812	S
1241	395011	342.136	1196.9	S
1242	400027	355.101	1071.85	S
1243	379895	56.294	117.144	G1
1244	487337	266.776	723.829	S
1245	612907	156.641	234.474	S
1246	343161	343.157	1151.11	S
1247	319277	430.437	1474.88	G1
1248	576036	325.305	1047.97	S
1249	355426	126.372	301.268	G1
1250	339162	78.7354	193.387	G1
1251	341957	37.4272	52.9694	G1
1252	577860	173.088	489.966	S
1253	329277	77.3905	115.536	G1
1254	340350	49.115	106.721	G1
1255	330253	173.366	469.949	G1
1256	400421	356.27	1066.71	S
1257	320857	82.827	230.863	G1
1258	449005	344.58	949.495	S
1259	356946	143.374	407.29	G1
1260	349456	153.523	463.473	G1
1261	355549	527.928	1644.01	S
1262	569097	152.286	263.621	S
1263	371123	403.144	1318.83	S
1264	415220	257.012	629.397	S
1265	384325	194.427	619.432	G1
1266	390354	323.707	1101.95	S
1267	644863	90.9305	151.465	S
1268	387798	150.644	501.01	G1
1269	853868	509.473	1582.24	S
1270	322300	818.81	2630.18	S
1271	332592	134.825	408.936	G1
1272	410955	301.008	929.333	S
1273	344404	66.8419	124.153	G1
1274	404676	355.944	1054.72	S
1275	422187	262.811	654.798	S
1276	333359	202.038	628.541	G1
1277	672742	50.4857	35.6877	G2
1278	398607	316.951	1213.94	S
1279	681588	43.9936	31.6249	G2
1280	395719	332.163	1126.13	S
1281	639253	357.853	1160.81	S
1282	420622	344.777	1026.67	S
1283	371588	235.916	790.289	G1
1284	353885	39.175	43.4274	G1
1285	604284	295.535	863.409	S
1286	347260	68.8639	142.814	G1
1287	392011	68.2087	160.117	G1
1288	389670	71.8262	196.072	G1
1289	416246	274.401	845.042	S
1290	367587	67.9654	160.53	G1
1291	692834	38.5979	24.8462	G2
1292	333542	38.4906	36.3479	G1
1293	375375	371.095	1063.05	S
1294	393307	314.623	1129.87	S
1295	409246	406.627	1494.94	S
1296	677033	245.509	337.156	S
1297	338070	46.4201	66.8611	G1
1298	542544	220.378	584.109	S
1299	523588	252.459	759.277	S
1300	406955	322.176	1060.65	S
1301	342874	129.416	412.308	G1
1302	376708	332.41	1221.53	G1
1303	756611	67.2223	52.9409	G2
1304	376698	72.5628	187.308	G1
1305	629006	129.613	291.609	S
1306	745324	67.4238	78.0746	S
1307	335587	55.117	90.0553	G1
1308	384537	151.413	349.225	G1
1309	378983	437.677	1169.64	G1
1310	385197	74.4575	127.899	G1
1311	566300	221.387	493.36	S
1312	529037	290.221	669.16	S
1313	706531	111.845	144.838	S
1314	381209	96.7963	201.656	G1
1315	368597	112.265	304.251	G1
1316	369786	151.254	380.382	G1
1317	612105	287.784	578.031	S
1318	372747	147.514	418.069	G1
1319	361082	95.1863	240.663	G1
1320	729761	83.7927	48.5996	G2
1321	372017	139.769	361.881	G1
1322	404702	213.25	521.508	G1
1323	368344	189.929	497.043	G1
1324	382324	138.354	377.211	G1
1325	725467	81.9985	37.3422	G2
1326	775088	371.23	1184.17	S
1327	706000	80.5613	45.753	G2
1328	339292	239.651	623.862	G1
1329	766255	43.6949	25.7418	G2
1330	387735	264.735	767.71	S
1331	344061	250.685	749.463	S
1332	354922	199.856	510.961	G1
1333	723996	42.2199	25.4144	G2
1334	630721	144.744	298.2	S
1335	475922	362.937	973.351	S
1336	786846	50.143	36.5044	S
1337	359774	387.639	1267.58	G1
1338	347688	256.643	833.827	G1
1339	410969	269.183	723.974	S
1340	407723	294.356	823.288	S
1341	372726	251.72	802.542	S
1342	394144	322.959	962.957	S
1343	456459	361.905	1012.88	S
1344	334085	447.751	1500.74	G1
1345	616433	155.24	347.976	S
1346	252388	185.656	115.686	G1
1347	627369	115.737	276.335	S
1348	626720	178.722	359.405	S
1349	507475	330.223	868.058	S
1350	714363	45.3158	34.996	S
1351	389340	333.871	1037.79	G1
1352	363258	99.0364	267.111	G1
1353	330075	517.619	1764.47	G1
1354	680535	194.939	420.126	S
1355	499361	229.302	718.607	S
1356	468348	200.694	538.474	S
1357	340403	303.343	901.573	S
1358	625819	229.975	540.357	S
1359	402350	281.004	884.573	S
1360	361534	91.0788	217.945	G1
1361	638899	105.928	221.69	S
1362	354476	281.359	960.037	G1
1363	372862	336.469	1070.77	S
1364	336339	301.95	1026.03	G1
1365	521995	138.644	266.808	S
1366	337588	27.3537	168.562	G1
1367	332770	328.211	1086.94	S
1368	386874	276.614	911.727	S
1369	664670	41.0512	43.0807	S
1370	386389	41.8099	44.5901	G1
1371	706993	42.324	29.315	G2
1372	357888	317.988	1006.54	S
1373	354262	125.713	352.002	G1
1374	481155	249.484	655.144	S
1375	691094	65.4748	66.4715	S
1376	332315	279.464	921.709	S
1377	430705	423.516	1337.73	S
1378	345045	32.0692	299.357	G1
1379	332631	28.7281	120.812	G1
1380	522308	227.37	630.837	S
1381	329782	28.0186	181.089	G1
1382	498114	213.137	647.31	S
1383	323962	144.389	458.61	G1
1384	412374	309.49	953.849	S
1385	455326	274.548	815.108	S
1386	330980	350.283	1130.68	S
1387	382727	47.3069	49.66	G1
1388	369942	358.002	1260.83	G1
1389	350295	115.515	294.836	G1
1390	357734	347.524	1047.5	S
1391	353349	193.446	632.634	G1
1392	369274	256.822	771.001	S
1393	392829	252.45	713.998	S
1394	697441	69.6048	95.4294	S
1395	704879	37.1433	26.3142	G2
1396	531703	158.057	372.179	S
1397	324078	324.206	1071.62	G1
1398	370467	329.501	1177.14	S
1399	345149	33.5942	105.008	G1
1400	701287	69.8797	78.2241	G2
1401	504655	248.988	619.535	S
1402	324357	317.072	1031.71	G1
1403	582737	132.942	286.4	S
1404	615987	155.458	304.657	S
1405	465357	274.293	759.37	S
1406	518494	222.362	540.673	S
1407	464870	210.72	601.58	S
1408	364782	512.912	1890.63	S
1409	343418	34.2048	414.793	G1
1410	379162	194.163	455.887	G1
1411	377583	298.28	984.593	G1
1412	345706	334.303	1042.48	S
1413	432816	316.899	1079.58	S
1414	361997	102.149	279.613	G1
1415	337627	199.588	581.616	G1
1416	374804	175.084	448.736	G1
1417	361348	290.68	809.472	S
1418	710405	90.8927	94.7876	S
1419	360344	80.9331	227.63	G1
1420	619712	217.15	473.333	S
1421	346456	183.491	520.984	G1
1422	786818	243.236	703.11	G2
1423	726521	62.2862	44.3978	G2
1424	373911	371.271	1225.74	S
1425	334048	302.919	1058.71	G1
1426	441114	284.263	849.081	S
1427	636968	150.263	362.192	S
1428	736828	53.2063	35.646	G2
1429	561503	275.707	705.676	S
1430	419012	246.59	709.122	S
1431	548545	195.403	485.065	S
1432	715749	68.4761	52.1548	S
1433	343951	400.211	1552.79	S
1434	372173	283.204	852.418	S
1435	373099	567.126	2079.89	S
1436	348933	407.502	1497.28	G1
1437	369129	585.922	2181.75	G1
1438	540753	214.362	498.335	S
1439	479020	285.032	833.898	S
1440	716767	213.718	176.555	S
1441	479306	358.763	869.228	S
1442	430784	261.422	679.419	S
1443	655387	133.041	227.601	S
1444	373884	507.237	1605.81	G1
1445	375079	299.26	799.163	G1
1446	762783	78.2637	33.9299	G2
1447	506164	288.208	570.332	S
1448	480627	312.897	715.373	S
1449	353939	103.357	211.286	G1
1450	816607	60.1865	44.3058	S
1451	367893	333.207	879.181	G1
1452	424076	370.779	946.735	S
1453	474037	262.237	672.286	S
1454	491319	321.043	656.128	S
1455	585141	239.239	493.969	S
1456	342535	317.607	923.504	G1
1457	717794	102.693	90.1758	S
1458	405068	665.987	1916.04	S
1459	541818	278.955	704.262	S
1460	607611	206.922	369.14	S
1461	377080	295.28	936.131	G1
1462	381132	327.969	972.009	G1
1463	401344	566.641	1535.24	S
1464	466481	307.661	835.076	S
1465	496453	284.387	882.183	S
1466	371551	64.3586	64.1166	G1
1467	563464	249.587	494.813	S
1468	473210	327.633	921.312	S
1469	699652	54.7561	86.7876	G2
1470	347096	179.713	502.221	G1
1471	332436	233.714	608.576	G1
1472	371522	81.4814	58.4983	G1
1473	456241	316.745	909.205	S
1474	439221	394.544	1153.1	S
1475	651426	154.017	287.039	S
1476	593445	209.81	342.07	S
1477	795325	71.6188	63.2328	S
1478	341545	230.415	686.465	G1
1479	422918	354.353	813.12	S
1480	432790	283.488	883.004	S
1481	344467	338.556	845.771	S
1482	456581	307.95	715.426	S
1483	462264	305.275	648.804	S
1484	355978	51.7495	59.755	G1
1485	360845	281.726	785.469	S
1486	580912	269.758	690.709	S
1487	737682	70.8867	100.822	G2
1488	619639	186.54	322.539	S
1489	420056	280.397	737.683	S
1490	397326	303.573	811.931	S
1491	743825	50.3992	27.3114	G2
1492	364500	346.185	1139.42	S
1493	801745	45.7459	25.8434	G2
1494	356231	67.3568	102.355	G1
1495	338151	216.403	507.071	G1
1496	429372	295.254	656.617	S
1497	396627	263.309	761.824	S
1498	736038	55.8197	32.7424	G2
1499	351699	118.754	258.271	G1
1500	403207	274.387	659.369	S
1501	350498	360.351	1140.05	S
1502	443339	335.121	859.88	S
1503	359939	61.6115	144.169	G1
1504	332775	37.0122	244.036	G1
1505	399519	279.866	770.238	S
1506	319030	27.9751	222.251	G1
1507	336152	36.5469	433.731	G1
1508	344796	65.7204	152.807	G1
1509	341466	291.935	879.978	S
1510	706538	55.0146	37.4534	S
1511	348524	205.985	619.398	G1
1512	328073	414.715	1650.29	G1
1513	674480	35.5279	29.1757	G2
1514	490325	291.811	848.46	S
1515	329123	152.338	419.55	G1
1516	343846	33.72	344.49	G1
1517	356302	343.341	1121.66	S
1518	342271	329.117	1038.98	G1
1519	336965	315.36	1135.58	S
1520	326578	237.961	833.393	G1
1521	337395	184.909	534.221	G1
1522	616576	94.1992	181.275	S
1523	332612	380.65	1517.15	S
1524	633517	46.3214	246.593	S
1525	338023	373.949	1388.3	G1
1526	367357	137.317	379.201	G1
1527	328994	159.545	474.308	G1
1528	348736	81.1336	199.793	G1
1529	359907	135.472	413.28	G1
1530	331765	66.1636	193.134	G1
1531	347615	145.578	404.265	G1
1532	329134	102.023	338.729	G1
1533	335335	335.04	1366.23	G1
1534	373366	288.802	998.595	G1
1535	334963	257.426	784.003	G1
1536	357693	265.909	911.505	S
1537	709460	41.9005	26.4122	G2
1538	451302	318.5	970.98	S
1539	774920	92.5703	35.1203	S
1540	534926	209.73	472.676	S
1541	336301	127.833	413.49	G1
1542	362882	139.544	453.058	G1
1543	661403	70.2398	118.497	S
1544	343532	137.151	416.974	G1
1545	348699	249.169	944.543	G1
1546	716342	139.437	354.006	S
1547	706936	34.5804	25.9695	G2
1548	342985	124.198	403.154	G1
1549	334402	245.173	831.95	G1
1550	340185	420.924	1495.91	G1
1551	454004	275.844	1154.32	S
1552	339132	74.8409	282.14	G1
1553	343389	265.169	927.324	S
1554	725441	47.9397	33.9383	G2
1555	491483	240.523	676.724	S
1556	721411	41.8707	26.8507	G2
1557	343049	38.0042	47.2401	G1
1558	353197	105.061	520.977	G1
1559	433503	266.499	719.021	S
1560	395607	343.774	1491.25	S
1561	353701	36.0672	74.9945	G1
1562	362057	128.036	380.83	G1
1563	591085	125.391	383.844	S
1564	376058	324.733	1011.64	S
1565	621157	115.934	282.239	G2
1566	842467	167.266	465.106	S
1567	375842	274.33	782.227	G1
1568	539585	167.197	359.389	S
1569	716554	48.7126	28.6629	G2
1570	343910	42.4438	63.9178	G1
1571	350268	229.019	699.847	G1
1572	391131	373.202	1185.27	S
1573	379183	220.384	620.327	G1
1574	378916	265.378	892.761	S
1575	392760	257.791	853.924	S
1576	360135	88.0348	228.138	G1
1577	420474	340.75	956.886	S
1578	332598	67.101	193.301	G1
1579	392256	383.604	1242.29	S
1580	589813	195.722	412.49	S
1581	344293	413.039	1412.6	S
1582	684636	49.304	27.1028	G2
1583	363969	306.361	914.136	S
1584	666940	150.883	250.232	S
1585	445053	284.246	869.313	S
1586	540124	204.878	475.882	S
1587	368365	67.8413	135.366	G1
1588	542241	196.59	519.123	S
1589	541833	142.785	328.927	S
1590	531995	249.868	605.068	S
1591	340813	79.8573	216.851	G1
1592	395454	308.42	864.664	S
1593	551389	177.401	378.73	S
1594	501724	226.818	638.319	S
1595	756431	57.2188	31.6296	G2
1596	774722	38.5868	26.045	G2
1597	377656	234.674	662.013	S
1598	323013	271.117	969.414	G1
1599	363508	274.228	847.213	S
1600	490361	260.933	688.428	S
1601	354273	60.4323	91.7263	G1
1602	505029	275.212	867.599	S
1603	353630	35.7495	24.0943	G1
1604	339653	403.669	1480.91	S
1605	399306	433.442	1288.79	S
1606	457251	278.356	752.196	S
1607	576357	130.384	391.615	S
1608	338046	133.267	328.36	G1
1609	675921	46.4033	27.7648	S
1610	497480	237.719	573.883	S
1611	718666	21.7217	28.3453	G2
1612	690335	57.6371	67.1726	S
1613	353740	214.864	658.5	G1
1614	526672	159.033	388.7	S
1615	558113	233.757	572.684	S
1616	524449	198.264	508.744	S
1617	369092	337.676	1131.61	S
1618	318361	157.412	482.7	G1
1619	340980	35.9569	32.2755	G1
1620	384880	41.6735	919.826	S
1621	501376	267.334	660.568	S
1622	509391	195.348	457.846	S
1623	333368	172.54	401.433	G1
1624	668180	95.1784	195.873	S
1625	579937	146.271	304.614	S
1626	766532	58.4823	37.9905	S
1627	413924	41.3221	856.942	S
1628	353421	167.939	464.668	G1
1629	356061	152.504	353.463	G1
1630	323761	57.2362	93.3894	G1
1631	583552	158.233	352.905	S
1632	357096	380.464	1312.37	G1
1633	817867	176.398	269.516	G2
1634	367566	90.3032	256.203	G1
1635	370250	65.2707	181.73	G1
1636	592332	203.071	473.985	S
1637	336253	36.6303	27.2995	G1
1638	381917	135.258	324.126	G1
1639	372501	88.9945	253.014	G1
1640	351789	35.0286	338.029	G1
1641	681967	38.7124	730.355	G2
1642	709236	88.9164	84.2783	S
1643	672114	136.825	182.631	S
1644	593131	197.8	407.08	S
1645	581153	147.216	287.928	S
1646	741837	47.0351	28.5646	G2
1647	553709	153.428	338.735	S
1648	419887	284.375	809.025	S
1649	340558	30.0389	73.37	G1
1650	348617	467.341	1274.47	S
1651	655229	171.572	345.265	S
1652	725295	119.78	36.6021	G2
1653	345435	87.233	391.501	G1
1654	333902	37.6685	27.0078	G1
1655	338455	206.538	1251.3	G1
1656	395748	373.094	1111.66	S
1657	338059	53.6952	58.5651	G1
1658	331576	126.354	350.078	G1
1659	350600	53.9936	125.972	G1
1660	371915	63.4053	79.4811	G1
1661	480859	269.463	920.448	S
1662	397310	301.99	1128.5	S
1663	382147	305.861	979.716	S
1664	350837	37.6002	63.9455	G1
1665	371399	338.099	1001.12	S
1666	340538	32.6614	45.9627	G1
1667	676654	96.1002	206.558	S
1668	345139	34.0434	38.4106	G1
1669	357121	289.654	771.978	G1
1670	438924	551.22	1002.97	S
1671	343949	418.917	1455.64	G1
1672	343911	91.7917	480.652	G1
1673	380204	271.982	761.448	G1
1674	721289	36.9402	27.7304	G2
1675	351265	299.381	742.463	G1
1676	577497	179.467	470.458	S
1677	339386	107.27	334.154	G1
1678	346611	93.0062	507.826	G1
1679	347851	276.93	853	G1
1680	355305	202.033	474.091	G1
1681	574686	165.216	256.172	S
1682	342090	278.238	929.039	G1
1683	313194	33.6076	35.4995	G1
1684	326229	114.889	308.674	G1
1685	332626	57.4125	120.975	G1
1686	357024	39.2095	45.4711	G1
1687	334408	56.1776	97.1945	G1
1688	354515	135.211	380.093	G1
1689	319438	76.9294	227.451	G1
1690	337841	31.6551	21.9	G1
1691	349156	334.814	1046.78	S
1692	328099	118.767	427.252	G1
1693	323095	326.294	1154.47	G1
1694	459881	225.4	487.484	S
1695	667535	67.0137	109.474	G2
1696	721487	103.393	138.834	S
1697	343833	105.458	335.055	G1
1698	318405	67.3531	174.161	G1
1699	366702	54.1908	112.823	G1
1700	402639	226.494	891.289	S
1701	315661	347.134	1491.71	G1
1702	411276	281.639	741.037	S
1703	346637	205.832	611.58	G1
1704	322185	390.745	1424.5	G1
1705	319591	319.236	1125.52	G1
1706	412225	217.757	821.85	S
1707	362103	111.788	353.649	G1
1708	503726	38.3119	373.079	S
1709	452615	281.794	813.062	S
1710	381401	264.845	799.015	S
1711	644070	121.101	197.121	S
1712	691231	75.7297	37.3507	G2
1713	333531	166.019	542.785	G1
1714	391353	617.903	1822.24	S
1715	336776	185.604	612.805	G1
1716	612334	95.3299	240.553	S
1717	608502	122.952	323.081	S
1718	380938	109.977	307.19	G1
1719	357048	305.549	1082.23	S
1720	562931	35.83	323.97	S
1721	379129	61.9964	36.1003	G1
1722	723203	43.0582	26.3377	G2
1723	344173	152.704	507.705	G1
1724	375273	113.602	346.489	G1
1725	376279	48.457	31.2306	G1
1726	341976	122.498	303.419	G1
1727	342610	77.3089	219.987	G1
1728	710412	38.6879	25.5658	G2
1729	325691	67.7942	176.904	G1
1730	366757	237.164	824.858	S
1731	469444	238.252	638.115	S
1732	404730	262.465	769.052	S
1733	577360	214.157	584.742	S
1734	337010	173.041	612.551	G1
1735	490114	137.82	380.166	S
1736	343756	175.187	562.567	G1
1737	475022	188.866	503.516	S
1738	386369	252.984	686.963	S
1739	333864	68.6576	192.724	G1
1740	348991	246.392	924.378	S
1741	433255	263.082	738.85	S
1742	437731	247.547	835.302	S
1743	367899	63.7225	134.597	G1
1744	498781	160.17	449.74	S
1745	336493	134.028	419.84	G1
1746	337106	105.547	346.817	G1
1747	363080	234.169	967.13	S
1748	473136	256.052	683.818	S
1749	337355	152.424	469.736	G1
1750	720281	76.5393	42.0469	S
1751	511538	181.267	456.244	S
1752	423835	218.831	801.754	S
1753	404763	212.956	841.511	S
1754	364328	212.148	683.088	G1
1755	361337	85.1222	186.553	G1
1756	353242	277.819	1139.25	S
1757	696776	194.577	95.1404	S
1758	365787	48.131	98.5251	G1
1759	363387	271.974	861.244	S
1760	373759	234.483	686.874	S
1761	368052	205.349	887.174	S
1762	713389	58.3514	44.7185	G2
1763	446581	251.295	833.472	S
1764	340042	193.015	665.486	G1
1765	356700	170.643	460.046	G1
1766	709629	49.0587	23.5014	G2
1767	724589	53.3199	26.6136	G2
1768	338279	448.894	1423.68	G1
1769	629029	149.409	299.094	S
1770	727561	46.7582	26.4779	G2
1771	337912	238.838	712.145	G1
1772	694914	74.9272	105.376	S
1773	353507	103.273	226.236	G1
1774	474002	250.902	717.803	S
1775	356584	441.409	1460.04	G1
1776	699843	47.5864	28.4181	G2
1777	531129	226.125	622.422	S
1778	442271	496.088	1152.28	S
1779	347279	108.054	191.256	G1
1780	719592	45.6906	29.1174	G2
1781	341229	169.098	459.479	G1
1782	446810	293.085	683.284	S
1783	657463	44.7257	23.1867	G2
1784	663954	46.6489	27.1984	G2
1785	701431	69.9345	36.7596	G2
1786	463625	242.61	617.878	S
1787	328505	141.817	368.644	G1
1788	630863	102.004	130.684	S
1789	366052	307.664	975.712	S
1790	334116	104.221	249.893	G1
1791	323493	122.241	304.237	G1
1792	438636	336.741	992.409	S
1793	469678	271.592	690.738	S
1794	336000	58.2206	89.5757	G1
1795	359540	392.586	1191.22	S
1796	347690	182.802	477.152	G1
1797	415607	351.365	1022.77	S
1798	360173	407.606	1328.26	S
1799	354320	205.018	603.479	G1
1800	409515	346.433	949.625	S
1801	415534	339.944	987.491	S
1802	334556	89.2166	225.187	G1
1803	346587	42.7013	50.3996	G1
1804	696666	90.1976	127.07	S
1805	440165	401.74	1150.5	S
1806	299246	126.655	306.825	G1
1807	485096	367.851	1070.85	S
1808	341645	35.9502	24.1464	G1
1809	677224	140.402	234.928	S
1810	635335	158.571	265.702	S
1811	320021	113.471	310.616	G1
1812	678681	125.057	345.037	G2
1813	453893	314.341	687.451	S
1814	613837	149.049	204.701	S
1815	307320	46.0917	91.4174	G1
1816	553101	168.017	379.043	S
1817	520398	227.555	466.102	S
1818	505021	169.334	406.914	S
1819	686336	83.2444	109.784	S
1820	667028	37.588	20.8808	G2
1821	562933	150.463	290.862	S
1822	379098	343.713	1045.32	S
1823	674428	33.872	20.7847	G2
1824	326260	85.2353	207.714	G1
1825	534886	234.839	522.679	S
1826	680412	110.245	268.547	G2
1827	326848	78.1273	172.918	G1
1828	738431	70.4849	34.2886	G2
1829	341421	364.668	1113.78	G1
1830	413165	146.703	335.183	G1
1831	337789	50.1092	61.0218	G1
1832	342468	196.093	581.987	G1
1833	341600	79.6601	129.63	G1
1834	349369	426.239	1239.71	S
1835	338092	297.885	889.155	G1
1836	541959	255.991	490.331	S
1837	359517	276.006	792.684	G1
1838	597002	140.145	193.943	S
1839	618317	109.826	113.869	S
1840	450897	200.092	455.539	S
1841	576636	132.503	175.65	S
1842	393814	328.004	824.163	S
1843	389025	345.512	843.05	S
1844	353696	402.433	1114.43	S
1845	340917	142.155	317.252	G1
1846	296167	145.097	342.82	G1
1847	340054	128.043	266.991	G1
1848	591415	154.36	184.747	S
1849	350298	337.987	1049	S
1850	368094	520.739	1553.33	S
1851	378294	455.569	1358.62	S
1852	322840	513.332	1571.77	G1
1853	301629	125.362	307.338	G1
1854	337642	416.898	1236.52	S
1855	302895	106.972	258.21	G1
1856	355444	305.579	879.943	S
1857	363529	384.652	1221.72	S
1858	298036	299.052	959.296	G1
1859	346188	349.752	1077.22	G1
1860	307186	339.781	1135.59	S
1861	503814	172.65	391.817	S
1862	315200	253.828	704.917	S
1863	568986	171.249	402.209	S
1864	313474	414.492	1310.39	S
1865	346507	136.658	359.095	G1
1866	319088	67.8266	109.266	G1
1867	635325	64.6092	32.0431	G2
1868	686842	397.246	996.356	S
1869	344405	395.589	1219.63	S
1870	318656	157.276	363.253	G1
1871	324064	68.8343	156.218	G1
1872	332503	258.099	689.298	G1
1873	366188	424.817	1306.49	S
1874	416985	469.331	1397.09	S
1875	546094	139.918	299.281	S
1876	306511	264.156	882.307	S
1877	337757	98.4139	286.479	G1
1878	329791	286.215	1046.07	G1
1879	455647	258.199	551.799	S
1880	649589	138.612	481.23	G2
1881	411036	313.272	690.63	S
1882	321733	318.817	1146.85	S
1883	358556	229.081	734.779	S
1884	311864	56.5566	99.9276	G1
1885	321029	49.0138	132.61	G1
1886	301289	62.564	108.716	G1
1887	342483	292.127	1259.49	G1
1888	569565	149.672	321.461	S
1889	478150	185.083	498.587	S
1890	322527	44.6035	84.3981	G1
1891	331404	117.308	368.405	G1
1892	310661	33.2976	34.917	G1
1893	334439	265.937	964.014	G1
1894	503044	265.218	805.728	S
1895	681353	104.565	264.734	G2
1896	504678	302.628	881.036	S
1897	340586	226.764	738.98	S
1898	647782	130.953	267.676	S
1899	595714	143.964	297.193	S
1900	540101	149.87	294.727	S
1901	663975	69.9376	138.452	G2
1902	597501	106.139	171.179	S
1903	625896	122.821	241.417	S
1904	554036	156.464	327.647	S
1905	689301	39.075	20.6833	G2
1906	341185	85.3104	181.476	G1
1907	440247	301.657	663.441	S
1908	559158	122.476	302.611	S
1909	409338	218.715	649.48	S
1910	333906	67.7096	115.495	G1
1911	314896	58.3381	129.128	G1
1912	508250	178.753	384.705	S
1913	396142	318.698	782.602	S
1914	325886	305.618	1098.62	G1
1915	450211	253.616	639.872	S
1916	402780	258.245	727.38	S
1917	337556	95.745	277.093	G1
1918	447404	227.814	531.69	S
1919	368040	271.556	958.958	S
1920	404037	217.5	711.111	S
1921	319672	67.0605	135.812	G1
1922	417885	270.29	744.755	S
1923	322946	299.952	991.403	G1
1924	335003	287.108	902.63	G1
1925	502599	209.065	463.754	S
1926	335343	280.684	911.778	G1
1927	705594	59.7221	31.9098	G2
1928	614987	88.4299	104.058	S
1929	308256	313.247	815.994	G1
1930	374001	221.098	760.532	S
1931	308415	275.901	750.668	G1
1932	350685	138.551	420.128	G1
1933	336634	260.269	780.049	G1
1934	731356	49.1111	28.3828	G2
1935	351375	134.682	435.446	G1
1936	655667	50.2709	26.2714	S
1937	333759	229.177	641.292	G1
1938	326566	274.474	745.128	S
1939	328596	307.689	829.167	S
1940	330913	245.626	667.046	G1
1941	507314	212.007	380.643	S
1942	444732	233.92	621.872	S
1943	518732	208.727	367.417	S
1944	538615	231.567	444.264	S
1945	340147	237.672	808.799	G1
1946	357792	107.081	300.199	G1
1947	361328	133.285	289.867	G1
1948	717563	40.3768	22.0895	G2
1949	407436	224.893	597.911	S
1950	444246	224.61	726.918	S
1951	356749	42.6837	42.7538	G1
1952	335681	42.7698	35.2367	G1
1953	382594	279.093	938.666	S
1954	317238	78.494	202.627	G1
1955	499166	167.925	526.174	S
1956	729225	51.252	40.4003	S
1957	369559	78.5087	241.207	G1
1958	741070	51.7993	28.3664	G2
1959	322326	320.22	1058.72	S
1960	698708	43.774	24.4042	G2
1961	349201	155.599	519.235	G1
1962	486916	161.704	538.316	S
1963	348860	58.2747	102.069	G1
1964	447042	197.511	485.554	S
1965	418952	264.134	933.287	S
1966	299276	108.866	323.549	G1
1967	637011	92.3959	200.921	S
1968	324379	153.526	517.466	G1
1969	573670	143.099	365.662	S
1970	410659	254.736	997.333	S
1971	334194	56.5406	111.497	G1
1972	313885	62.0562	111.846	G1
1973	321608	213.141	692.478	G1
1974	424466	252.964	653.254	S
1975	326595	52.6008	100.826	G1
1976	359102	40.4587	26.027	G1
1977	420249	199.379	656.838	S
1978	345995	161.018	478.032	G1
1979	330787	129.631	357.982	G1
1980	315672	237.81	732.278	G1
1981	350207	44.0738	32.7091	G1
1982	350841	253.832	1003.81	S
1983	376048	243.355	845.936	S
1984	340720	172.154	564.649	G1
1985	398120	258.148	854.39	S
1986	326270	316.424	1090.3	S
1987	672219	45.1395	38.7542	S
1988	355376	296.254	993.808	S
1989	396261	248.371	720.932	S
1990	306042	343.341	1232.8	S
1991	338437	176.863	545.464	G1
1992	403003	323.844	961.575	S
1993	411582	261.896	834.98	S
1994	336461	39.4919	39.648	G1
1995	728468	42.4321	25.5993	G2
1996	676869	52.7671	59.3632	G2
1997	329307	40.5165	38.7035	G1
1998	330852	336.483	1134.91	G1
1999	301009	151.081	462.876	G1
[truncated: 8,723 more rows]

## Sheet: Supplementary Figure 7e
	Pearson correlation coefficient
	MCM4-mEm and PCNA-RFP colocalization
	DMSO	ATRi
1	0.343	0.2
2	0.373	0.251
3	0.33	0.219
4	0.411	0.477
5	0.393	0.35
6	0.345	0.278
7	0.393	0.222
8	0.349	0.211
9	0.315	0.318
10	0.337	0.271
11	0.359	0.14
12	0.357	0.291
13	0.44	0.149
14	0.314	0.119
15	0.344	0.32
16	0.351	0.238
17	0.355	0.284
18	0.328	0.501
19	0.347	0.072
20	0.384	0.429
		CHO cells
