# Supplementary material for: Solving the MCM paradox by visualizing the scaffold of CMG helicase at active replisomes
Source: Nat Commun. 2022 Oct 14;13:6090. doi: 10.1038/s41467-022-33887-5 (PMC9568601; doi:10.1038/s41467-022-33887-5)
Supplement: Supplementary file 4 — Source Data [file 41467_2022_33887_MOESM4_ESM.zip › Polasek-Sedlackova et al_SOURCE DATA_final revision/Source data_Supplementary Figure 8.xlsx]

## Sheet: Supplementary Figure 8b
	Pearson correlation coefficient								Pearson correlation coefficient								Pearson correlation coefficient
	MCM2-GFP and MCM2 #1 antibody co-localization								PCNA and MCM2-GFP co-localization								PCNA and MCM2 #1 antibody co-localization
	S phase stage								S phase stage								S phase stage
	S1	S2	S3	S4	S5	S6			S1	S2	S3	S4	S5	S6			S1	S2	S3	S4	S5	S6
1	0.737	0.731	0.682	0.57	0.426	0.243		1	0.424	0.427	0.448	0.507	0.568	0.731		1	0.315	0.281	0.276	0.28	0.239	0.236
2	0.828	0.735	0.704	0.516	0.375	0.15		2	0.381	0.425	0.424	0.513	0.566	0.689		2	0.345	0.303	0.273	0.329	0.274	0.128
3	0.805	0.76	0.683	0.486	0.274	0.108		3	0.395	0.421	0.464	0.518	0.602	0.701		3	0.312	0.272	0.303	0.299	0.21	0.053
4	0.766	0.807	0.669	0.554	0.32	0.226		4	0.479	0.42	0.463	0.508	0.645	0.701		4	0.359	0.308	0.29	0.31	0.26	0.183
5	0.765	0.723	0.67	0.581	0.462	0.256		5	0.397	0.401	0.424	0.521	0.546	0.708		5	0.296	0.268	0.303	0.293	0.234	0.177
6	0.771	0.711	0.702	0.423	0.361	0.19		6	0.422	0.458	0.433	0.555	0.614	0.713		6	0.321	0.323	0.302	0.243	0.255	0.173
7	0.78	0.749	0.715	0.503	0.389	0.283		7	0.43	0.408	0.432	0.553	0.611	0.715		7	0.348	0.29	0.292	0.288	0.268	0.197
8	0.736	0.703	0.69	0.514	0.411	0.275		8	0.429	0.447	0.474	0.509	0.59	0.716		8	0.294	0.314	0.302	0.272	0.277	0.203
9	0.837	0.75	0.654	0.552	0.435	0.153		9	0.468	0.436	0.463	0.512	0.572	0.703		9	0.392	0.37	0.314	0.298	0.238	0.131
10	0.782	0.724	0.683	0.542	0.421	0.083		10	0.395	0.402	0.471	0.507	0.602	0.737		10	0.327	0.342	0.31	0.308	0.26	0.041

## Sheet: Supplementary Figure 8d
	Pearson correlation coefficient								Pearson correlation coefficient								Pearson correlation coefficient
	CDC45-GFP and MCM4-Halo co-localization								MCM4-Halo and EdU co-localization								CDC45-GFP and EdU co-localization
	S phase stage								S phase stage								S phase stage
	S1	S2	S3	S4	S5	S6			S1	S2	S3	S4	S5	S6			S1	S2	S3	S4	S5	S6
1	0.487	0.434	0.478	0.578	0.604	0.775		1	0.427	0.422	0.478	0.567	0.589	0.705		1	0.705	0.722	0.723	0.733	0.745	0.793
2	0.497	0.447	0.498	0.619	0.635	0.792		2	0.392	0.434	0.508	0.573	0.621	0.72		2	0.7	0.69	0.734	0.723	0.719	0.753
3	0.463	0.448	0.503	0.623	0.663	0.809		3	0.44	0.445	0.454	0.622	0.623	0.747		3	0.7	0.723	0.736	0.706	0.73	0.787
4	0.476	0.499	0.507	0.567	0.666	0.759		4	0.446	0.467	0.487	0.563	0.587	0.718		4	0.718	0.758	0.713	0.716	0.727	0.777
5	0.513	0.484	0.462	0.557	0.658	0.841		5	0.45	0.522	0.52	0.554	0.582	0.781		5	0.711	0.7	0.709	0.749	0.747	0.785
6	0.5	0.483	0.452	0.522	0.638	0.756		6	0.351	0.518	0.482	0.56	0.603	0.758		6	0.723	0.734	0.735	0.722	0.757	0.778
7	0.488	0.459	0.473	0.54	0.649	0.728		7	0.365	0.414	0.405	0.497	0.588	0.737		7	0.687	0.717	0.724	0.745	0.757	0.765
8	0.472	0.451	0.512	0.555	0.612	0.767		8	0.371	0.422	0.471	0.583	0.584	0.755		8	0.735	0.699	0.709	0.726	0.743	0.751
9	0.508	0.504	0.534	0.54	0.636	0.806		9	0.391	0.437	0.459	0.521	0.597	0.734		9	0.713	0.755	0.705	0.746	0.757	0.762
10	0.541	0.465	0.546	0.6	0.617	0.74		10	0.45	0.448	0.538	0.535	0.587	0.708		10	0.737	0.765	0.719	0.736	0.727	0.766
