# Supplementary material for: Solving the MCM paradox by visualizing the scaffold of CMG helicase at active replisomes
Source: Nat Commun. 2022 Oct 14;13:6090. doi: 10.1038/s41467-022-33887-5 (PMC9568601; doi:10.1038/s41467-022-33887-5)
Supplement: Supplementary file 4 — Source Data [file 41467_2022_33887_MOESM4_ESM.zip › Polasek-Sedlackova et al_SOURCE DATA_final revision/Source data_Supplementary Figure 9.xlsx]

## Sheet: Supplementary Figure  9c
	Pearson correlation coefficient
	CDC45-GFP and MCM2 #1 co-localization
	siCTRL	siCLASPIN
1	0.222	0.421
2	0.259	0.429
3	0.19	0.398
4	0.289	0.401
5	0.239	0.447
6	0.369	0.513
7	0.289	0.355
8	0.247	0.449
9	0.286	0.455
10	0.31	0.447
11	0.311	0.389
12	0.251	0.396
13	0.29	0.418
14	0.261	0.419
15	0.285	0.432
16	0.313	0.33
17	0.276	0.422
18	0.167	0.419
19	0.162	0.443
20	0.25	0.352

## Sheet: Supplementary Figure  9d
	Pearson correlation coefficient
	CDC45-GFP and MCM6 #2 co-localization
	siCTRL	siCLASPIN
1	0.603	0.718
2	0.58	0.701
3	0.594	0.69
4	0.548	0.728
5	0.565	0.72
6	0.535	0.703
7	0.503	0.701
8	0.533	0.686
9	0.562	0.669
10	0.587	0.672
11	0.62	0.725
12	0.664	0.702
13	0.588	0.701
14	0.611	0.715
15	0.557	0.706
16	0.614	0.701
17	0.597	0.716
18	0.539	0.708
19	0.651	0.765
20	0.567	0.739

## Sheet: Supplementary Figure  9e
	Pearson correlation coefficient
	CDC45-GFP and MCM7 #1 co-localization
	siCTRL	siCLASPIN
1	0.195	0.135
2	0.164	0.179
3	0.152	0.057
4	0.126	0.197
5	0.256	0.233
6	0.221	0.184
7	0.229	0.201
8	0.199	0.215
9	0.211	0.085
10	0.18	0.285
11	0.27	0.265
12	0.102	0.262
13	0.169	0.177
14	0.256	0.266
15	0.211	0.242
16	0.278	0.118
17	0.156	0.293
18	0.187	0.205
19	0.244	0.276
20	0.125	0.29

## Sheet: Supplementary Figure  9f
	Pearson correlation coefficient
	CDC45-GFP and MCM4-Halo co-localization
	siCTRL	siCLASPIN
1	0.765	0.813
2	0.813	0.791
3	0.767	0.818
4	0.788	0.764
5	0.828	0.774
6	0.804	0.808
7	0.771	0.796
8	0.777	0.805
9	0.767	0.804
10	0.77	0.799
11	0.775	0.818
12	0.765	0.778
13	0.793	0.796
14	0.775	0.799
15	0.788	0.796
16	0.815	0.8
17	0.798	0.795
18	0.814	0.799
19	0.791	0.78
20	0.789	0.819

## Sheet: Supplementary Figure 9h
	Pearson correlation coefficient
	CDC45-GFP and MCM2 #1 co-localization
	siCTRL	siAND1
1	0.289	0.291
2	0.291	0.33
3	0.326	0.345
4	0.145	0.269
5	0.337	0.228
6	0.207	0.299
7	0.245	0.307
8	0.234	0.305
9	0.101	0.272
10	0.272	0.275
11	0.237	0.232
12	0.278	0.313
13	0.252	0.256
14	0.282	0.29
15	0.208	0.325
16	0.247	0.247
17	0.233	0.167
18	0.23	0.315
19	0.276	0.33
20	0.321	0.259

## Sheet: Supplementary Figure 9i
	Pearson correlation coefficient
	CDC45-GFP and MCM5 #1 co-localization
	siCTRL	siAND1
1	0.213	0.179
2	0.168	0.249
3	0.172	0.285
4	0.223	0.182
5	0.129	0.245
6	0.11	0.223
7	0.206	0.262
8	0.263	0.132
9	0.355	0.335
10	0.194	0.246
11	0.269	0.149
12	0.234	0.332
13	0.133	0.275
14	0.24	0.27
15	0.168	0.082
16	0.233	0.202
17	0.19	0.206
18	0.329	0.191
19	0.209	0.222
20	0.098	0.257

## Sheet: Supplementary Figure 9j
	Pearson correlation coefficient
	CDC45-GFP and MCM7 #1 co-localization
	siCTRL	siAND1
1	0.244	0.118
2	0.232	0.265
3	0.22	0.093
4	0.104	0.277
5	0.2	0.115
6	0.093	0.249
7	0.244	0.28
8	0.239	0.216
9	0.277	0.119
10	0.178	0.158
11	0.157	0.24
12	0.183	0.318
13	0.152	0.183
14	0.249	0.197
15	0.17	0.183
16	0.003	0.288
17	0.229	0.229
18	0.155	0.246
19	0.069	0.184
20	0.237	0.287

## Sheet: Supplementary Figure 9k
	Pearson correlation coefficient
	CDC45-GFP and MCM4-Halo co-localization
	siCTRL	siAND1
1	0.753	0.826
2	0.798	0.802
3	0.789	0.748
4	0.758	0.813
5	0.796	0.785
6	0.782	0.808
7	0.813	0.772
8	0.783	0.762
9	0.814	0.748
10	0.812	0.795
11	0.787	0.753
12	0.827	0.774
13	0.805	0.763
14	0.853	0.805
15	0.764	0.782
16	0.76	0.81
17	0.788	0.782
18	0.756	0.796
19	0.811	0.783
20	0.763	0.829
